# Supplementary material for: Single-cell profiling of response to neoadjuvant chemo-immunotherapy in surgically resectable esophageal squamous cell carcinoma
Source: Genome Med. 2024 Apr 2;16:49. doi: 10.1186/s13073-024-01320-9 (PMC10985969; doi:10.1186/s13073-024-01320-9)
Supplement: Supplementary file 2 — Additional file 2. scRNA-seq quality control data. [file 13073_2024_1320_MOESM2_ESM.xlsx]

## Sheet: QC table
Serial number	Sample ID	Cell count	Sequencing depth	UMI count (median)	Sequencing saturation	Expressed genes (median)
20120908	P15_T_B	8305	28252	3535	0.5427	1260
20121120	P9_T_B	7606	35638	5899	0.5231	1693
20121306	P20_T_B	3640	78816	2536	0.7267	933
20121617	P20_N_B	8993	38626	2387	0.7289	747
20121709	P4_N_B	2037	103916	2142	0.7968	668
20121710	P4_T_B	6640	54638	4603	0.58	1593
20121819	P14_T_B	4011	61025	3944	0.6576	1387
210105007	P2_T_B	4505	64741	3200	0.7242	1326
210105008	P2_N_B	8612	43825	2281	0.7051	731
210108010	P3_T_B	10362	30418	3396	0.5777	1220
210108011	P3_N_B	9203	26677	1822	0.572	740
210122015	P12_N_B	8820	36949	2334	0.714	708
210129009	P6_T_B	6488	54860	2120	0.7589	945
210130029	P19_T_B	10019	39307	3927	0.6174	1288
210203019	P16_T_B	11848	22391	3456	0.527	1172
210209024	P18_T_B	9442	34069	2162	0.7111	1031
210303030	P15_T_A	9551	29512	2112	0.6052	654
210305006	P9_N_A	8346	40388	2355	0.7686	775
210305007	P9_T_A	5478	65339	3450	0.7634	1071
210305008	P21_T_B	11911	30591	864	0.7954	457
210305009	P21_N_B	8588	42653	828	0.7832	383
210321006	P1_T_B	4870	63470	2113	0.7681	757
210327123	P3_N_A	6034	38422	4359	0.6143	1323
210418002	P6_N_A	4438	72646	5380	0.6961	1719
210418003	P6_T_A	3608	83995	7437	0.5833	2075
210422025	P11_T_A	6804	59121	5937	0.6124	1583
210422026	P11_N_A	6923	60432	5967	0.6395	1605
210428017	P10_T_A	5999	63341	6191	0.4893	1786
210428018	P10_N_A	2865	128553	7734	0.6172	1970
210430016	P16_T_A	4483	60352	4468	0.7297	1368
210430017	P16_N_A	6349	41484	4744	0.6577	1543
210508012	P19_T_A	7281	54276	9867	0.5304	2359
210508013	P19_N_A	2328	115727	9094	0.7163	2091
210510006	P7_T_B	5672	79494	13487	0.4331	3010
210512021	P13_T_A	3225	103456	11374	0.5516	2297
210512022	P13_N_A	7850	33396	4557	0.6512	1369
210516006	P5_T_A	2983	76416	4720	0.7257	1431
210516007	P5_N_A	2982	97035	7724	0.5805	1894
210520031	P18_T_A	6590	43331	5543	0.6832	1699
210520032	P18_N_A	5931	56141	5584	0.5157	1537
210522003	P22_T_B	7904	43193	4486	0.6733	1633
210522004	P22_N_B	2140	35113	3125	0.6776	860
210530001	P17_T_A	2652	117596	6080	0.8075	1666
210530002	P17_N_A	2461	125452	4605	0.7902	1414
210613007	P8_N_A	9265	36639	4434	0.6663	1284
210613008	P8_T_A	10291	32130	3547	0.6992	1171
