# Supplementary material for: Single-cell profiling of response to neoadjuvant chemo-immunotherapy in surgically resectable esophageal squamous cell carcinoma
Source: Genome Med. 2024 Apr 2;16:49. doi: 10.1186/s13073-024-01320-9 (PMC10985969; doi:10.1186/s13073-024-01320-9)
Supplement: Supplementary file 4 — Additional file 4. Cell count data. [file 13073_2024_1320_MOESM4_ESM.xlsx]

## Sheet: 46 samples
Sample ID	Cell count (250,709)
	B_cell	EC	Cancer	Basal	Gland_ductal_cell	Gland_mucous_cell	Erythrocyte	Fibroblast	MP	Mast_cell	Mural_cell	Plasma	Schwann	T_cell
P1_T_B	17	405	342	165	8	1	1	179	1151	1508	64	57	1	206
P2_T_B	0	163	1193	307	23	0	0	209	1884	5	224	53	0	142
P2_N_B	0	461	1244	5516	3	0	0	15	74	0	7	8	0	15
P3_T_B	3	277	4964	19	0	0	0	746	2023	10	406	520	1	258
P3_N_B	12	517	2125	4123	0	0	0	187	770	3	13	391	0	22
P3_N_A	2	255	0	0	23	21	1	800	1945	1835	256	376	1	105
P4_T_B	1	286	2617	301	2	0	0	1241	871	2	335	218	2	157
P4_N_B	1	256	823	288	0	0	0	26	94	0	5	15	0	3
P5_T_A	214	1026	0	0	0	0	2	424	168	113	707	43	27	143
P5_N_A	194	634	5	871	6	0	0	242	114	10	162	281	0	64
P6_T_B	12	926	1272	94	4	0	2	1355	1265	5	200	463	0	145
P6_T_A	66	653	7	424	11	0	0	334	1515	13	98	125	1	129
P6_N_A	101	397	5	570	0	0	56	588	1446	133	290	31	19	468
P7_T_B	2	362	2945	36	0	0	0	520	1031	6	126	182	0	153
P8_T_A	191	874	0	0	0	0	3	2963	1892	1674	808	28	146	1035
P8_N_A	212	1153	0	0	0	0	8	1345	3367	895	542	7	31	1163
P9_T_B	8	169	5598	100	70	1	0	31	159	0	24	171	0	17
P9_T_A	9	118	2098	863	184	16	0	27	315	14	3	41	0	7
P9_N_A	3	544	1338	1677	849	612	1	232	448	24	135	342	1	30
P10_T_A	17	853	235	1853	120	21	0	61	1351	16	51	90	0	154
P10_N_A	7	552	245	688	32	58	1	115	521	7	52	164	0	46
P11_T_A	5	498	199	3721	103	22	0	233	231	6	50	348	3	5
P11_N_A	4	740	168	4393	180	150	0	121	112	2	27	87	1	9
P12_N_B	0	213	839	5768	23	0	1	1	133	0	0	0	0	4
P13_T_A	0	633	193	717	2	0	0	548	361	3	88	420	0	3
P13_N_A	11	3181	0	0	6	0	31	934	1564	30	995	174	95	236
P14_T_B	1	129	647	113	0	0	0	605	1410	16	218	71	1	204
P15_T_B	0	46	6208	247	1	0	0	18	154	0	30	66	0	16
P15_T_A	6	616	3241	2924	6	0	0	169	508	1	82	239	1	8
P16_T_B	0	167	8532	158	0	0	0	145	703	1	132	179	0	20
P16_T_A	333	601	1	1	0	0	1	1017	1188	67	372	63	7	635
P16_N_A	602	169	0	49	0	0	0	599	2596	964	390	56	10	541
P17_T_A	37	1137	0	0	0	0	0	313	718	27	152	4	61	54
P17_N_A	4	1236	0	0	0	0	0	362	445	51	110	0	57	19
P18_T_B	2	756	2866	108	2	0	0	548	4046	13	249	39	0	280
P18_T_A	5	234	0	0	0	0	1	1864	1888	731	362	2	37	1191
P18_N_A	19	1030	327	593	168	8	1	848	676	41	254	1023	2	38
P19_T_B	0	109	1118	6873	4	0	0	195	629	0	39	237	0	18
P19_T_A	18	1494	0	0	0	0	5	3576	1198	60	371	12	5	14
P19_N_A	92	272	29	123	130	3	0	407	512	294	96	118	0	100
P20_T_B	0	72	580	1640	10	0	0	80	697	5	22	157	0	40
P20_N_B	0	340	445	5277	0	0	0	36	109	1	86	25	1	5
P21_T_B	7	2901	2	1	0	0	7	2505	2976	1017	869	38	17	309
P21_N_B	28	1862	276	503	63	44	14	1324	1689	9	214	885	3	61
P22_T_B	19	225	5728	1176	1	0	0	61	193	7	68	49	0	19
P22_N_B	1	94	626	1147	0	0	0	0	48	0	0	3	0	3
Total	2266	29636	59081	53427	2034	957	136	28149	47188	9619	9784	7901	531	8294	250709

## Sheet: 12 groups
Group	Cell count (233,775)
	B_cell	EC	Cancer	Basal	Gland_ductal_cell	Gland_mucous_cell	Erythrocyte	Fibroblast	MP	Mast_cell	Mural_cell	Plasma	Schwann	T_cell
IPR_N_A	915	1719	5	619	0	0	64	2532	7409	1992	1222	94	60	2172
IPR_N_B	0	801	1689	10793	3	0	0	51	183	1	93	33	1	20
IPR_T_A	590	2128	8	425	11	0	4	4314	4595	1754	1278	216	154	1799
IPR_T_B	12	1328	11577	2199	37	0	2	1789	4549	16	578	852	0	347
MPR_N_A	23	4532	1583	2365	910	691	34	2081	4478	1896	1438	1056	97	417
MPR_N_B	12	517	2125	4123	0	0	0	187	770	3	13	391	0	22
MPR_T_A	32	2220	5767	6357	312	37	0	805	2535	34	224	790	1	172
MPR_T_B	28	897	17112	531	79	2	1	974	3487	1518	524	814	2	497
PCR_N_A	313	3912	529	5980	484	161	1	1980	1859	398	649	1509	60	230
PCR_N_B	29	2118	1099	791	63	44	14	1350	1783	9	219	900	3	64
PCR_T_A	279	4389	199	3721	103	22	8	6410	4203	937	1642	409	133	1407
PCR_T_B	10	4052	6603	7283	8	0	7	4489	8522	1032	1492	532	19	764
Total	2243	28613	48296	45187	2010	957	135	26962	44373	9590	9372	7596	530	7911	233775
