# Supplementary material for: Single-cell profiling of response to neoadjuvant chemo-immunotherapy in surgically resectable esophageal squamous cell carcinoma
Source: Genome Med. 2024 Apr 2;16:49. doi: 10.1186/s13073-024-01320-9 (PMC10985969; doi:10.1186/s13073-024-01320-9)
Supplement: Supplementary file 5 — Additional file 5. Differential expression analysis data in cancer cells. [file 13073_2024_1320_MOESM5_ESM.xlsx]

## Sheet: state1_diffgenes
gene_id	p_val	avg_log2FC	pct.1	pct.2	p_val_adj
PRSS22	0	1.46022	0.336	0.017	0
CEACAM7	0	1.57373	0.301	0.001	0
PRSS3	0	1.69487	0.514	0.043	0
CLCA4	0	4.23983	0.758	0.017	0
SERPINB3	0	2.69953	0.701	0.171	0
MXD1	0	3.16135	0.805	0.1	0
LNX1	0	1.54295	0.405	0.03	0
DHRS9	0	1.90012	0.362	0.002	0
ENO1	0	-1.93247	0.505	0.891	0
CEACAM1	0	1.01225	0.297	0.007	0
HSP90AA1	0	-2.34756	0.586	0.925	0
CEACAM6	0	2.45295	0.594	0.008	0
TMPRSS11E	0	3.7655	0.829	0.049	0
SULT2B1	0	1.46131	0.413	0.012	0
TMEM40	0	2.3873	0.706	0.055	0
FMO2	0	1.81536	0.42	0.015	0
CRISP3	0	4.17345	0.691	0.002	0
HSP90AB1	0	-1.95011	0.475	0.929	0
ABLIM1	0	1.74777	0.727	0.165	0
RAB11A	0	1.66437	0.789	0.301	0
CEACAM5	0	2.35288	0.593	0.004	0
CNFN	0	6.14277	0.859	0.065	0
STN1	0	1.52177	0.467	0.04	0
SASH1	0	1.34735	0.384	0.029	0
PPL	0	2.95794	0.76	0.102	0
CSTA	0	4.45107	0.988	0.655	0
CBX3	0	-2.23986	0.245	0.779	0
SLPI	0	3.07692	0.781	0.217	0
PPDPF	0	2.66775	0.934	0.558	0
TRIP10	0	1.67158	0.554	0.065	0
SDCBP2	0	1.75795	0.572	0.04	0
TGM3	0	4.31731	0.762	0.001	0
SLURP1	0	2.95749	0.53	0.002	0
AIF1L	0	2.01826	0.545	0.052	0
ZFP36	0	1.70632	0.677	0.189	0
EPS8L1	0	1.60675	0.431	0.006	0
SPINK5	0	5.11356	0.858	0.089	0
TTC9	0	1.70481	0.459	0.006	0
EMP1	0	5.29774	0.969	0.308	0
ANXA1	0	4.24559	0.986	0.651	0
LMO7	0	1.88913	0.53	0.037	0
SCEL	0	4.67999	0.859	0.017	0
IL1RN	0	4.64599	0.891	0.072	0
IL36A	0	2.8444	0.512	0.001	0
GCHFR	0	1.92215	0.486	0.058	0
DUSP5	0	1.75377	0.428	0.015	0
CCNG2	0	1.48861	0.447	0.051	0
PHLDA1	0	2.06949	0.629	0.157	0
RHCG	0	4.28111	0.81	0.036	0
PADI1	0	1.12646	0.321	0.004	0
ECM1	0	5.2654	0.906	0.073	0
ANXA9	0	1.15948	0.266	0.001	0
CRNN	0	5.78165	0.815	0.002	0
S100A8	0	3.9146	0.967	0.68	0
FLG	0	2.47548	0.276	0.007	0
HSPD1	0	-2.15399	0.251	0.794	0
PLAC8	0	1.86144	0.373	0.023	0
SPINK7	0	5.45643	0.731	0.003	0
ZNF185	0	1.29307	0.475	0.069	0
LCN2	0	2.67167	0.812	0.192	0
ADIRF	0	3.54886	0.876	0.284	0
IL18	0	2.99003	0.755	0.136	0
TMEM45B	0	0.935972	0.33	0.012	0
ADGRF1	0	1.64928	0.364	0.005	0
TMPRSS11D	0	2.31479	0.679	0.07	0
FUT6	0	0.760969	0.24	0.001	0
RAB11FIP1	0	1.29271	0.396	0.04	0
CSTB	0	5.42631	0.989	0.685	0
SPRR3	0	9.03237	0.879	0.055	0
SPRR2D	0	4.56047	0.617	0.035	0
S100A9	0	5.03434	0.958	0.593	0
S100A12	0	1.77002	0.484	0.03	0
ELF3	0	1.78918	0.704	0.165	0
S100P	0	3.86063	0.743	0.069	0
C4orf3	0	2.68263	0.907	0.413	0
HPGD	0	2.18537	0.533	0.031	0
GRPEL2	0	2.07963	0.445	0.059	0
A2ML1	0	3.01768	0.76	0.023	0
C15orf48	0	3.66551	0.664	0.03	0
PSCA	0	3.88848	0.614	0.003	0
KLK11	0	1.31919	0.57	0.101	0
KLK13	0	3.14009	0.651	0.025	0
SPRR1B	0	4.55767	0.931	0.256	0
SPRR1A	0	5.14745	0.899	0.052	0
CRCT1	0	5.80255	0.797	0.003	0
CLIC3	0	2.51252	0.637	0.016	0
KRT78	0	3.96469	0.727	0.002	0
KRT4	0	5.93954	0.9	0.083	0
FUT3	0	1.06172	0.32	0.005	0
KRT19	0	1.85514	0.887	0.34	0
KRT13	0	6.087	0.93	0.208	0
HOPX	0	4.18112	0.814	0.119	0
MAL	0	6.85993	0.815	0.031	0
PRSS27	0	3.40797	0.716	0.005	0
C2orf54	0	1.10267	0.32	0.002	0
CST6	0	1.21261	0.34	0.004	0
NPM1	0	-2.03805	0.452	0.871	0
CLDN7	0	1.46365	0.667	0.163	0
SPNS2	0	1.20502	0.281	0.002	0
MUC1	0	1.63771	0.439	0.053	0
TMPRSS11B	0	5.22683	0.786	0.001	0
KLK12	0	1.60707	0.414	0.005	0
VSIG10L	0	0.889112	0.292	0.005	0
PTMA	0	-1.94917	0.584	0.981	0
TPRG1	0	1.52036	0.519	0.072	0
C6orf132	0	1.63408	0.547	0.074	0
NCCRP1	0	2.49299	0.62	0.006	0
SBSN	0	2.61329	0.452	0.017	0
S100A14	0	1.97749	0.942	0.575	0
CXCL17	0	1.34145	0.45	0.033	0
HMGB1	0	-2.17055	0.432	0.844	0
SFTA2	0	1.41058	0.369	0.001	0
CYSRT1	0	3.37875	0.755	0.009	0
LYPD2	0	3.77684	0.688	0.002	0
SERPINB2	0	2.01735	0.504	0.024	0
ERO1A	0	3.43896	0.839	0.238	0
SH3BGRL2	0	1.69986	0.452	0.005	0
FAM3D	0	1.35005	0.4	0.002	0
MT-CO2	0	-1.60544	0.98	0.997	0
MT-CYB	0	-1.65247	0.968	0.996	0
MT-ND2	0	-1.51786	0.961	0.995	0
MT-ND5	0	-2.00043	0.911	0.995	0
PAX9	0	1.40846	0.456	0.057	0
MT-ND4	0	-1.61978	0.985	0.998	0
MT-ATP6	0	-1.6247	0.981	0.997	0
MT-CO3	0	-1.64859	0.983	0.998	0
SPRR2E	0	4.39753	0.526	0.014	0
MUC21	0	4.42553	0.789	0.002	0
GPX3	0	1.78567	0.509	0.032	0
MT-ND4L	0	-1.78855	0.755	0.978	0
CAPN14	0	1.58433	0.321	0.001	0
MT-ATP8	0	-1.81163	0.578	0.942	0
HCG22	0	1.08119	0.238	0	0
SPRR2A	0	5.24119	0.798	0.039	0
H2AFJ	0	1.62054	0.628	0.161	0
C5orf66-AS1	0	1.21674	0.379	0.027	0
CD24	0	3.09036	0.798	0.166	0
FAM25BP	0	2.18517	0.441	0.007	0
C1orf116	5.51928e-308	1.2847	0.429	0.054	1.64331e-303
IVL	3.16093e-307	0.845788	0.262	0.005	9.41134e-303
TMPRSS11A	1.79297e-306	1.08887	0.422	0.049	5.33838e-302
RPL35	2.01978e-306	-1.6019	0.613	0.947	6.0137e-302
NCL	5.38074e-304	-1.95373	0.289	0.811	1.60206e-299
ZNF812P	1.10327e-303	1.12505	0.337	0.024	3.28486e-299
ANXA11	2.1662e-303	1.62086	0.628	0.157	6.44965e-299
KLK10	2.34194e-300	1.69826	0.61	0.155	6.97289e-296
MGLL	4.64478e-299	1.12808	0.374	0.036	1.38294e-294
HSPB8	3.17745e-298	1.37228	0.39	0.043	9.46053e-294
LGALS3	1.03287e-297	2.34224	0.891	0.5	3.07525e-293
FAM129B	2.96333e-297	1.6862	0.579	0.131	8.82301e-293
TACSTD2	7.23289e-296	1.82246	0.839	0.445	2.15352e-291
PRSS8	2.42179e-294	1.16563	0.394	0.044	7.21064e-290
KRT5	5.59163e-293	-2.11193	0.468	0.897	1.66485e-288
ZNF365	1.48546e-292	1.06872	0.237	0.003	4.4228e-288
HSP90B1	2.69127e-290	-1.72283	0.372	0.862	8.01298e-286
TP53INP2	2.52812e-288	1.19231	0.292	0.015	7.52722e-284
NUCKS1	2.07845e-287	-2.00362	0.301	0.781	6.18838e-283
PIM1	4.90633e-281	1.07934	0.379	0.043	1.46081e-276
RPL7	1.36434e-280	-1.53119	0.672	0.943	4.06218e-276
FAM25A	2.50431e-280	0.971964	0.223	0.002	7.45634e-276
DST	3.14023e-280	-2.37651	0.181	0.738	9.34974e-276
PPP1R3C	1.34667e-279	0.982794	0.229	0.003	4.00958e-275
HNRNPA2B1	1.68529e-279	-1.78493	0.356	0.803	5.01779e-275
PSMA7	9.62267e-278	-1.98826	0.601	0.898	2.86505e-273
RANBP9	9.45464e-274	1.47838	0.547	0.124	2.81502e-269
BNIPL	8.07108e-270	0.665779	0.255	0.01	2.40308e-265
SERPINB1	2.62568e-268	1.79405	0.719	0.29	7.81771e-264
GDPD3	2.3539e-267	0.658588	0.22	0.003	7.0085e-263
TSPAN6	1.81512e-263	1.51748	0.534	0.124	5.40435e-259
MYZAP	2.10853e-263	0.745736	0.202	0	6.27794e-259
TMPRSS11BNL	2.70964e-263	1.022	0.304	0.024	8.06769e-259
SERPINB13	2.53915e-258	1.40324	0.47	0.089	7.56008e-254
ABLIM3	4.4509e-258	0.755872	0.22	0.004	1.32521e-253
MT-TL1	8.48196e-258	2.15258	0.772	0.355	2.52542e-253
SMIM5	1.72506e-256	0.60909	0.199	0.001	5.13619e-252
TMOD3	9.13318e-255	1.70881	0.792	0.366	2.71931e-250
KRT14	2.29437e-254	-1.84122	0.328	0.832	6.83126e-250
TMPRSS2	6.49553e-254	0.879058	0.206	0.002	1.93398e-249
UBL3	9.57048e-254	1.17224	0.397	0.058	2.84952e-249
PRDM1	1.18701e-253	0.950313	0.307	0.026	3.5342e-249
RPL8	1.22788e-253	-1.39656	0.656	0.93	3.65588e-249
PI3	8.23207e-251	3.18614	0.483	0.107	2.45102e-246
CARHSP1	6.84583e-250	1.47051	0.6	0.174	2.03828e-245
RPS20	1.50184e-249	-1.29854	0.621	0.918	4.47157e-245
ANKRD37	3.21447e-248	2.12089	0.373	0.053	9.57077e-244
GPT2	1.75974e-247	1.11298	0.332	0.036	5.23946e-243
WFDC21P	2.08289e-247	2.56936	0.33	0.038	6.2016e-243
RAB25	8.25976e-247	1.11302	0.471	0.096	2.45926e-242
RPL6	3.78951e-244	-1.34778	0.57	0.903	1.12829e-239
AL355312.3	1.00595e-243	0.624253	0.19	0.001	2.9951e-239
HILPDA	2.27443e-243	2.25246	0.496	0.114	6.77189e-239
SORT1	3.06042e-241	0.772283	0.28	0.021	9.11209e-237
UPK1A	4.39826e-241	0.72138	0.187	0.001	1.30954e-236
AC004816.1	5.77695e-241	0.907614	0.264	0.017	1.72003e-236
HSPE1	2.61416e-237	-1.89013	0.319	0.763	7.7834e-233
ASPG	3.81809e-237	0.678539	0.237	0.011	1.1368e-232
MT-ND3	1.49654e-236	-1.29046	0.923	0.976	4.4558e-232
LINC02303	8.27065e-235	1.35849	0.179	0	2.4625e-230
SCNN1B	1.01488e-234	0.563036	0.197	0.003	3.0217e-230
KTN1	9.87921e-234	-1.70087	0.413	0.791	2.94144e-229
RPL35A	3.12381e-231	-1.27263	0.72	0.945	9.30084e-227
KRT80	3.7868e-231	0.80709	0.22	0.008	1.12748e-226
MT-CO1	8.79426e-231	-1.01173	0.991	0.998	2.6184e-226
EPS8L2	8.01523e-230	1.03037	0.471	0.099	2.38646e-225
ENDOU	6.29983e-229	0.548401	0.183	0.001	1.87571e-224
SAMD9	3.65999e-228	1.73158	0.724	0.285	1.08973e-223
VSIG2	1.12902e-227	0.648354	0.18	0.001	3.36156e-223
S100A16	1.17065e-226	1.43341	0.84	0.542	3.4855e-222
S100A10	1.90462e-226	1.36727	0.974	0.825	5.6708e-222
MT-ND1	1.94069e-226	-1.07199	0.96	0.988	5.7782e-222
NDRG2	3.18468e-221	1.01192	0.312	0.037	9.48207e-217
BLVRB	6.47328e-218	1.50961	0.637	0.226	1.92736e-213
EHF	4.06704e-217	1.37948	0.722	0.282	1.21092e-212
PTK6	6.23208e-217	0.777624	0.305	0.035	1.85554e-212
MTATP6P1	2.04243e-216	-1.1287	0.77	0.949	6.08114e-212
RPL11	2.47514e-216	-1.10213	0.652	0.941	7.36947e-212
IFITM3	8.59936e-216	-1.75247	0.369	0.782	2.56037e-211
HIST1H4C	1.33856e-214	-2.42122	0.231	0.684	3.98544e-210
ETHE1	1.84422e-214	0.972988	0.389	0.069	5.49099e-210
KLK7	2.37201e-214	1.24134	0.311	0.04	7.06241e-210
IFI16	1.54308e-213	-1.76582	0.21	0.674	4.59436e-209
UPK3B	1.73287e-213	0.56721	0.205	0.008	5.15944e-209
GRHL1	2.74447e-213	0.96713	0.376	0.062	8.1714e-209
RPL38	5.20004e-213	-1.23056	0.612	0.907	1.54826e-208
HEBP2	1.51757e-212	1.27562	0.632	0.23	4.51843e-208
AC019349.1	3.0198e-212	0.461143	0.19	0.005	8.99114e-208
PRKDC	1.66241e-210	-1.72741	0.119	0.598	4.94967e-206
GABRP	1.13028e-209	1.01524	0.239	0.018	3.3653e-205
RPS2	1.29843e-209	-1.18093	0.594	0.942	3.86595e-205
RPS18	4.5867e-209	-1.00096	0.884	0.982	1.36565e-204
TGM1	1.53745e-208	1.08411	0.312	0.042	4.57761e-204
RPS6	2.43674e-207	-1.11196	0.697	0.94	7.25514e-203
RPS27	4.92877e-206	-1.14633	0.926	0.98	1.46749e-201
TRNP1	6.96136e-206	0.865695	0.24	0.018	2.07267e-201
TUBA1B	5.02802e-205	-1.99768	0.299	0.685	1.49704e-200
YBX1	5.10056e-205	-1.53675	0.261	0.694	1.51864e-200
HNRNPA1	6.64777e-205	-1.41743	0.357	0.747	1.97931e-200
USP6NL	4.21895e-203	0.967389	0.317	0.045	1.25615e-198
MAFF	4.95445e-203	0.774994	0.274	0.029	1.47514e-198
RPL30	7.94807e-202	-1.12782	0.71	0.925	2.36646e-197
NDUFB9	1.30141e-201	-1.55509	0.338	0.731	3.87482e-197
IL36RN	1.31211e-201	0.553294	0.172	0.003	3.90666e-197
SNRPD2	2.61105e-201	-1.49695	0.354	0.752	7.77413e-197
SET	1.53456e-199	-1.6006	0.242	0.672	4.56901e-195
MPZL3	1.80261e-199	0.748378	0.236	0.019	5.36708e-195
RPS27A	1.24696e-198	-1.12765	0.655	0.932	3.71269e-194
CLDN4	3.0221e-198	1.29294	0.512	0.145	8.99801e-194
RPL19	4.9904e-198	-1.1043	0.626	0.916	1.48584e-193
QSOX1	1.29065e-197	0.900042	0.292	0.037	3.84279e-193
RPL34	8.78227e-197	-1.09042	0.772	0.948	2.61483e-192
SPINT1	8.05478e-196	1.12031	0.495	0.133	2.39823e-191
FCHO2	5.82851e-195	1.06423	0.42	0.092	1.73538e-190
RPL36	6.84798e-195	-1.09716	0.718	0.943	2.03892e-190
TMBIM1	1.16621e-193	1.13852	0.636	0.229	3.47226e-189
RPS7	1.96673e-193	-1.21943	0.64	0.879	5.85575e-189
UBC	2.28239e-193	1.24167	0.921	0.738	6.7956e-189
ATG9B	3.53704e-193	0.617859	0.151	0.001	1.05312e-188
TPT1	6.62979e-193	1.17881	0.963	0.859	1.97395e-188
CGNL1	1.04047e-192	0.663149	0.178	0.006	3.0979e-188
LPIN1	1.30953e-192	1.03783	0.33	0.053	3.89901e-188
AC074033.1	7.98804e-192	0.618957	0.148	0	2.37836e-187
RPL37	1.75404e-191	-1.01278	0.769	0.971	5.22248e-187
RNF141	1.49174e-189	1.10118	0.526	0.158	4.4415e-185
MIR205HG	2.7412e-189	-1.65559	0.225	0.653	8.16163e-185
GPRC5A	1.64939e-188	1.4526	0.384	0.082	4.91091e-184
RPS19	2.23556e-187	-1.0114	0.748	0.96	6.65616e-183
KRT24	2.59952e-187	1.01446	0.146	0	7.7398e-183
RAN	5.44058e-186	-1.495	0.313	0.696	1.61988e-181
PELI1	1.16407e-185	0.905454	0.314	0.048	3.46591e-181
YOD1	1.4897e-185	0.888008	0.253	0.028	4.43542e-181
AC005392.2	1.59706e-185	0.556148	0.146	0.001	4.75508e-181
ITPKC	4.76341e-185	0.840069	0.244	0.025	1.41826e-180
TP63	4.80466e-185	-1.53274	0.136	0.585	1.43054e-180
CCT5	1.76396e-184	-1.58781	0.237	0.659	5.252e-180
FTH1	2.21464e-184	3.258	0.965	0.912	6.59388e-180
DEK	1.64306e-183	-1.61648	0.194	0.612	4.89203e-179
FAM214A	1.98593e-183	1.05183	0.301	0.046	5.91292e-179
RPL23	3.18231e-183	-1.05781	0.604	0.912	9.47502e-179
PITX1	9.5693e-183	1.20351	0.544	0.184	2.84916e-178
COX6C	6.4161e-182	-1.23901	0.604	0.863	1.91033e-177
LEXM	1.23839e-181	0.466923	0.15	0.002	3.68719e-177
VPS4B	1.41411e-181	1.26382	0.683	0.292	4.21036e-177
RACK1	2.02408e-181	-1.33442	0.513	0.812	6.02649e-177
GLTP	2.03788e-180	1.10435	0.585	0.215	6.06758e-176
RPS15	2.66708e-180	-1.06604	0.644	0.912	7.94097e-176
U2SURP	3.33305e-179	-1.53909	0.174	0.597	9.92382e-175
SYNE2	7.19958e-179	-1.80526	0.242	0.638	2.1436e-174
PDZK1IP1	8.53267e-179	1.10947	0.532	0.162	2.54052e-174
SPRR2C	1.16517e-178	0.484721	0.148	0.002	3.46919e-174
SHROOM3	1.7772e-177	0.599083	0.206	0.015	5.29145e-173
ZNF431	4.60168e-177	0.7644	0.272	0.036	1.3701e-172
SLIRP	7.47987e-177	-1.47917	0.331	0.698	2.22706e-172
RIOK3	8.35708e-177	1.24404	0.717	0.324	2.48824e-172
ATP1B3	1.14469e-175	-1.3307	0.263	0.704	3.40821e-171
PKM	1.79494e-175	-1.29154	0.396	0.755	5.34425e-171
YPEL3	4.20194e-175	0.719679	0.266	0.034	1.25109e-170
RPS3A	5.10078e-175	-1.04187	0.688	0.933	1.51871e-170
RPS8	9.64572e-175	-0.937617	0.773	0.945	2.87192e-170
B3GNT8	6.08072e-174	0.429682	0.175	0.008	1.81047e-169
DDX5	8.54408e-174	-1.07349	0.516	0.836	2.54391e-169
LINC02487	1.16718e-173	0.456892	0.133	0	3.47516e-169
LDHB	3.03569e-173	-1.67623	0.204	0.605	9.03846e-169
SOD1	6.70946e-173	-1.56126	0.294	0.661	1.99767e-168
TCP11L2	9.47482e-173	0.849917	0.228	0.023	2.82103e-168
MAP1LC3A	7.49931e-172	0.746245	0.224	0.022	2.23285e-167
NDUFA1	1.33329e-171	-1.26435	0.462	0.774	3.96973e-167
RPS14	9.8787e-168	-1.18559	0.727	0.914	2.94128e-163
SNCG	1.46317e-167	0.76127	0.203	0.017	4.35643e-163
ANKRD20A11P	2.31135e-167	0.815781	0.192	0.013	6.8818e-163
NDUFA4L2	1.01217e-166	1.05522	0.59	0.215	3.01363e-162
SEM1	1.61708e-166	-1.37456	0.455	0.765	4.8147e-162
ITGA6	4.77477e-166	-1.81074	0.15	0.584	1.42164e-161
BICDL2	7.01299e-165	0.365512	0.164	0.007	2.08805e-160
TAX1BP1	4.76846e-164	1.40629	0.836	0.514	1.41976e-159
EPHA2	9.12158e-164	0.73114	0.315	0.056	2.71586e-159
MARCH5	3.51049e-163	0.927112	0.376	0.088	1.04521e-158
YWHAE	5.04577e-163	-1.12058	0.55	0.799	1.50233e-158
CALM2	7.75138e-163	-1.39258	0.428	0.73	2.3079e-158
FAM45A	1.18504e-162	1.22208	0.347	0.077	3.52833e-158
RPS21	8.15938e-162	-1.04748	0.594	0.89	2.42937e-157
RPL10A	1.9548e-161	-1.13581	0.467	0.797	5.82022e-157
IFI27	2.52864e-161	-1.76914	0.558	0.793	7.52879e-157
CXCL14	2.55919e-161	-3.07379	0.15	0.536	7.61975e-157
DIO2	3.03701e-160	0.652492	0.158	0.007	9.04239e-156
TUBB	8.70013e-159	-1.57358	0.204	0.577	2.59038e-154
EVPL	2.75364e-158	0.724132	0.255	0.035	8.19868e-154
EPHX3	3.30905e-158	0.45152	0.172	0.01	9.85235e-154
PDIA3	3.74623e-158	-1.18488	0.404	0.753	1.1154e-153
RPL21	3.88263e-158	-1.0466	0.725	0.937	1.15601e-153
ALOX12	3.93264e-158	0.494541	0.16	0.007	1.1709e-153
SDR16C5	2.92816e-157	0.759768	0.349	0.074	8.71831e-153
MYEOV	2.32806e-156	0.593028	0.199	0.018	6.93157e-152
ESAM	4.11901e-156	0.486771	0.149	0.005	1.22639e-151
SMAGP	5.38915e-156	0.691802	0.294	0.052	1.60457e-151
NOP58	2.01061e-154	-1.43974	0.16	0.55	5.9864e-150
BLNK	3.14232e-154	0.606605	0.219	0.024	9.35593e-150
ABHD5	5.59237e-154	0.854826	0.301	0.056	1.66507e-149
RPS23	1.19952e-153	-1.13066	0.583	0.85	3.57146e-149
ZNF426	1.878e-153	0.844782	0.246	0.035	5.59156e-149
SOX4	2.6922e-153	-1.76265	0.121	0.521	8.01577e-149
ALDH1A3	1.61524e-152	0.977911	0.221	0.027	4.80922e-148
RPS3	1.95008e-152	-1.03371	0.653	0.897	5.80617e-148
HMGN2	2.07311e-152	-1.53627	0.12	0.503	6.17248e-148
RPL31	7.50632e-152	-0.897769	0.886	0.975	2.23493e-147
RPL7A	2.29871e-151	-1.18697	0.6	0.868	6.84418e-147
RPL27	6.53321e-151	-0.969282	0.643	0.891	1.9452e-146
SERBP1	1.03202e-150	-1.25755	0.314	0.66	3.07272e-146
PRPF40A	1.37308e-150	-1.38647	0.235	0.596	4.0882e-146
STMN1	2.7637e-149	-1.69038	0.075	0.461	8.22863e-145
H2AFZ	4.12593e-149	-1.70345	0.315	0.641	1.22845e-144
CAMK2N1	4.58615e-149	0.832374	0.282	0.049	1.36548e-144
SUPT16H	7.37664e-149	-1.4305	0.102	0.487	2.19632e-144
LY6G6C	7.62466e-149	0.59949	0.153	0.008	2.27017e-144
S100A11	7.84286e-149	0.754691	0.985	0.926	2.33513e-144
EHD3	7.43234e-148	0.591302	0.188	0.017	2.21291e-143
GABARAPL2	1.42363e-147	1.12943	0.534	0.199	4.23873e-143
HSBP1L1	2.31821e-147	1.01624	0.418	0.119	6.90224e-143
PSME2	2.32355e-147	-1.48659	0.191	0.553	6.91815e-143
HNRNPU	2.58487e-147	-1.37306	0.234	0.597	7.69618e-143
ERH	3.55404e-147	-1.36729	0.225	0.579	1.05818e-142
SPP1	4.57441e-147	-2.38339	0.03	0.41	1.36198e-142
TJP3	5.32515e-147	0.469983	0.123	0.002	1.58551e-142
RSL1D1	7.03492e-147	-1.278	0.222	0.604	2.09458e-142
RPL18A	7.9266e-147	-0.991833	0.669	0.902	2.36007e-142
RPL39	8.95008e-146	-1.08505	0.687	0.872	2.6648e-141
PPIA	2.41783e-145	-1.08638	0.641	0.857	7.19883e-141
AFDN	2.18645e-144	0.846079	0.377	0.095	6.50994e-140
B3GNT3	3.30409e-144	0.506928	0.159	0.01	9.8376e-140
HIST1H2AC	8.839e-144	0.902153	0.39	0.104	2.63173e-139
DUSP1	1.75244e-143	1.11414	0.548	0.216	5.21772e-139
HNRNPA3	2.20605e-143	-1.21676	0.361	0.669	6.56831e-139
AL121761.2	2.49836e-143	0.578559	0.16	0.01	7.43862e-139
PFN1	4.71782e-143	-1.2305	0.504	0.774	1.40468e-138
RBPMS	1.23065e-142	0.616177	0.182	0.017	3.66413e-138
SAT1	1.73169e-142	1.52726	0.909	0.685	5.15594e-138
FXR1	2.278e-142	-1.39046	0.15	0.523	6.78252e-138
HINT1	2.46705e-142	-1.24541	0.458	0.728	7.34538e-138
NT5C2	2.88694e-142	0.879999	0.384	0.103	8.59558e-138
LDHA	3.23107e-142	-1.25581	0.446	0.734	9.6202e-138
PLIN3	3.42392e-142	1.16056	0.516	0.187	1.01944e-137
LYPD3	4.05225e-142	1.28283	0.467	0.166	1.20652e-137
GSTP1	4.06964e-142	-1.08838	0.86	0.962	1.21169e-137
SLC25A5	4.74754e-142	-1.28746	0.409	0.729	1.41353e-137
ST3GAL4	6.37739e-142	0.574684	0.214	0.027	1.8988e-137
MALAT1	7.90472e-142	-1.49715	0.991	0.996	2.35355e-137
CAPN5	1.17287e-141	0.393425	0.116	0.001	3.4921e-137
RPL5	1.60201e-141	-0.986364	0.544	0.84	4.76983e-137
EIF5B	3.12465e-141	-1.32017	0.255	0.608	9.30334e-137
SNX24	7.24554e-141	0.765508	0.261	0.045	2.15729e-136
SH3GLB1	2.9847e-140	1.09425	0.575	0.236	8.88664e-136
DYNC1H1	7.61823e-140	-1.53963	0.155	0.513	2.26825e-135
NDUFA4	1.07355e-139	-1.27906	0.555	0.789	3.1964e-135
FAM46B	1.1393e-139	0.471506	0.199	0.022	3.39214e-135
GAPDH	1.30201e-139	-0.947187	0.861	0.96	3.87661e-135
RPL32	1.90092e-139	-0.892008	0.72	0.922	5.65981e-135
SON	2.57604e-138	-1.21519	0.417	0.71	7.66991e-134
ANKRD22	6.90737e-138	0.473415	0.205	0.024	2.0566e-133
RNF39	9.89199e-138	0.481612	0.145	0.008	2.94524e-133
RNF223	1.29489e-136	0.439873	0.12	0.003	3.8554e-132
PABPC1	4.41225e-136	1.09716	0.988	0.965	1.3137e-131
KLK6	4.85574e-136	1.02888	0.207	0.027	1.44575e-131
SSB	6.28005e-136	-1.29451	0.141	0.51	1.86982e-131
PSMA3	1.33918e-135	-1.33395	0.207	0.547	3.98726e-131
TICAM1	1.4297e-135	0.557327	0.19	0.021	4.25678e-131
RPS4X	4.28222e-135	-0.920106	0.572	0.848	1.27499e-130
TFRC	5.17837e-135	-1.45656	0.103	0.471	1.54181e-130
H1F0	5.30174e-135	1.36542	0.677	0.326	1.57854e-130
SNRPG	3.0008e-134	-1.30393	0.4	0.679	8.93459e-130
RPS29	1.09792e-133	-0.8438	0.811	0.951	3.26894e-129
HSPA8	1.41698e-133	-1.24085	0.417	0.704	4.2189e-129
MTDH	1.6036e-133	-1.34403	0.172	0.518	4.77456e-129
MYO6	1.68152e-133	0.891462	0.39	0.111	5.00654e-129
PARK7	2.56379e-133	-1.28937	0.187	0.534	7.63342e-129
LIPH	4.2095e-133	0.399128	0.138	0.007	1.25334e-128
SNX9	3.68058e-132	0.877403	0.309	0.07	1.09586e-127
PSMA4	6.86804e-132	-1.26771	0.248	0.575	2.04489e-127
ACKR1	2.11846e-131	0.517326	0.117	0.003	6.30752e-127
CD44	2.37698e-131	-1.2945	0.172	0.528	7.07723e-127
ZNRF1	2.46214e-131	0.689233	0.231	0.036	7.33078e-127
RPL23A	2.92756e-131	-1.24003	0.752	0.91	8.71653e-127
CAST	3.68194e-131	1.0748	0.87	0.673	1.09626e-126
PDIA6	5.66081e-131	-1.18978	0.305	0.636	1.68545e-126
RAB9A	1.13934e-130	0.844073	0.294	0.065	3.39227e-126
SNRPE	1.45476e-130	-1.34504	0.208	0.543	4.3314e-126
TOM1	1.79121e-130	0.476642	0.201	0.025	5.33314e-126
KRT6C	2.24667e-130	1.57197	0.323	0.084	6.68923e-126
PCDH1	6.03078e-130	0.329601	0.131	0.006	1.7956e-125
CPEB4	1.54037e-129	0.645088	0.242	0.041	4.5863e-125
RND3	2.26058e-129	1.16657	0.578	0.245	6.73065e-125
ASPH	2.79222e-129	-1.44991	0.134	0.489	8.31357e-125
GNA15	3.3139e-129	0.588267	0.262	0.049	9.86681e-125
RHOD	6.67643e-129	0.735351	0.361	0.098	1.98784e-124
HNRNPK	1.0412e-128	-1.0628	0.459	0.719	3.10008e-124
NDUFB2	1.30787e-128	-1.18603	0.375	0.679	3.89405e-124
HNRNPD	2.10517e-128	-1.15393	0.304	0.621	6.26792e-124
TIMP2	2.53045e-128	0.958633	0.245	0.044	7.53417e-124
PHACTR2	4.22027e-128	0.805818	0.309	0.072	1.25654e-123
CCT6A	6.79588e-128	-1.30985	0.216	0.547	2.0234e-123
SNRPF	1.32894e-127	-1.28121	0.205	0.541	3.95678e-123
RALA	1.38118e-127	1.03178	0.58	0.249	4.11232e-123
RBMX	1.59455e-127	-1.24252	0.142	0.492	4.74762e-123
TMEM123	2.61779e-127	-1.37097	0.18	0.528	7.79422e-123
BCAS1	2.82704e-127	0.382875	0.115	0.003	8.41722e-123
CBR1	1.80607e-126	-1.4167	0.236	0.561	5.37739e-122
ESPL1	6.21368e-126	0.580976	0.167	0.016	1.85006e-121
CANX	6.82828e-126	-1.21547	0.314	0.621	2.03305e-121
SPSB3	8.94146e-126	0.695504	0.256	0.05	2.66223e-121
RPL22	1.56747e-125	-0.985221	0.48	0.743	4.667e-121
TMPRSS11F	1.19183e-124	0.48965	0.151	0.012	3.54856e-120
HMOX1	2.16033e-124	0.474684	0.148	0.011	6.43218e-120
UPP1	4.58895e-124	1.15344	0.478	0.172	1.36632e-119
LY6E	7.27496e-124	-1.36135	0.242	0.573	2.16605e-119
DENND2C	8.31313e-124	0.84514	0.371	0.107	2.47515e-119
CLDN10	1.76559e-123	0.548397	0.124	0.006	5.25688e-119
GIPC1	1.8103e-123	0.773321	0.357	0.097	5.39e-119
ACADM	1.99251e-123	1.17324	0.501	0.207	5.9325e-119
SMARCA5	4.1199e-123	-1.24539	0.127	0.472	1.22666e-118
UBB	4.35999e-123	-0.946471	0.628	0.851	1.29814e-118
CCT2	4.54552e-123	-1.24295	0.15	0.489	1.35338e-118
TNC	1.8627e-122	-1.78693	0.016	0.347	5.546e-118
S100A2	5.35821e-122	-1.21162	0.662	0.895	1.59535e-117
MRPL51	1.63065e-121	-1.30267	0.24	0.552	4.8551e-117
CCT3	2.44321e-121	-1.21694	0.183	0.509	7.27441e-117
RPL4	1.62209e-120	-1.00302	0.512	0.759	4.82962e-116
TPR	4.93399e-120	-1.32965	0.162	0.491	1.46905e-115
NOP56	5.96391e-120	-1.23401	0.098	0.439	1.7757e-115
PMM1	6.23705e-120	0.595405	0.266	0.056	1.85702e-115
TTC22	1.03943e-119	0.50777	0.213	0.033	3.0948e-115
MYL12A	4.14874e-119	-0.963211	0.907	0.554	1.23525e-114
RPS24	6.81002e-119	-0.875231	0.635	0.881	2.02762e-114
EPCAM	1.49463e-118	-1.35011	0.069	0.4	4.4501e-114
MAPK3	1.56078e-118	0.434453	0.199	0.029	4.64708e-114
PTTG1	5.64867e-118	-1.59899	0.071	0.402	1.68183e-113
FAU	5.90352e-118	-0.941737	0.701	0.853	1.75771e-113
FUT2	1.62367e-117	0.444425	0.164	0.018	4.83431e-113
EPB41L3	1.64868e-117	0.377057	0.125	0.007	4.90879e-113
ATP1A1	1.87453e-117	-1.18508	0.229	0.572	5.58123e-113
MGAT1	1.87479e-117	1.14874	0.336	0.097	5.58199e-113
IGHA1	6.87733e-117	1.44671	0.281	0.063	2.04766e-112
AC245060.4	1.06731e-116	1.05473	0.323	0.09	3.1778e-112
NAPRT	2.2499e-116	0.730312	0.322	0.085	6.69884e-112
DEGS2	3.03196e-116	0.263702	0.12	0.006	9.02736e-112
PLP2	7.12642e-116	-1.19939	0.345	0.627	2.12182e-111
MORF4L1	7.89792e-116	-1.04236	0.396	0.686	2.35153e-111
RPL12	1.30042e-115	-1.04369	0.641	0.874	3.87188e-111
HMGB3	1.8998e-115	-1.36105	0.104	0.431	5.65645e-111
RPLP1	3.31497e-115	-0.710072	0.895	0.974	9.86999e-111
IGFL1	9.72719e-115	0.485815	0.176	0.022	2.89617e-110
SCNN1A	1.38472e-114	0.531059	0.215	0.036	4.12288e-110
ATP5ME	1.77764e-114	-1.18815	0.431	0.693	5.29274e-110
PLEKHM1	1.86606e-114	0.382391	0.15	0.014	5.55601e-110
FAM3B	2.52145e-114	0.345864	0.181	0.023	7.50735e-110
CCT4	5.64859e-114	-1.18283	0.206	0.514	1.68181e-109
ACTG1	1.17433e-113	1.07707	0.944	0.826	3.49645e-109
RPL26	1.42442e-113	-0.924774	0.564	0.785	4.24107e-109
CD59	1.99917e-113	0.912856	0.618	0.291	5.95234e-109
NDFIP2	3.32159e-113	0.990744	0.478	0.191	9.88971e-109
ARHGAP27	4.47675e-113	0.449184	0.165	0.019	1.33291e-108
C18orf25	4.77965e-113	0.776829	0.264	0.059	1.42309e-108
CNN3	5.15563e-113	0.688729	0.327	0.088	1.53504e-108
TALDO1	1.84159e-112	0.888398	0.741	0.413	5.48316e-108
HP1BP3	2.40233e-112	-1.1657	0.247	0.551	7.15269e-108
TAGLN2	3.78308e-112	-1.11735	0.338	0.632	1.12637e-107
TOP2A	6.71192e-112	-2.09635	0.024	0.335	1.99841e-107
KRT7	7.76362e-112	0.987791	0.268	0.063	2.31154e-107
CTSC	1.0752e-111	-1.52365	0.164	0.479	3.2013e-107
LAMB3	1.54234e-111	-1.56032	0.093	0.424	4.59216e-107
GALNT1	1.88994e-110	0.914621	0.471	0.184	5.6271e-106
NAP1L1	3.19561e-110	-1.16687	0.202	0.517	9.5146e-106
ATP5PD	6.73959e-110	-1.00342	0.542	0.756	2.00665e-105
NDUFA12	2.55984e-109	-1.12802	0.252	0.559	7.62167e-105
MACC1	3.089e-109	0.431759	0.15	0.016	9.1972e-105
HIST1H2BC	3.80739e-109	0.937257	0.329	0.096	1.13361e-104
STK24	7.09679e-109	0.848004	0.417	0.145	2.113e-104
COL17A1	1.38563e-108	-1.64793	0.076	0.391	4.12558e-104
CENPF	1.40569e-108	-1.9751	0.019	0.321	4.1853e-104
PLBD1	1.5358e-108	0.811447	0.401	0.137	4.57268e-104
ENY2	1.61202e-108	-1.11704	0.175	0.489	4.79963e-104
MALL	4.12017e-107	0.335241	0.115	0.007	1.22674e-102
EEF1D	9.11456e-107	-1.13254	0.375	0.629	2.71377e-102
OSTF1	1.37572e-106	0.717291	0.448	0.164	4.09606e-102
DDX21	1.44181e-106	-1.13265	0.183	0.512	4.29283e-102
NDUFS5	1.54688e-106	-1.02237	0.421	0.675	4.60568e-102
AKR1C1	3.80048e-106	-2.27251	0.054	0.355	1.13156e-101
ZFAND5	3.80269e-106	1.09172	0.548	0.256	1.13221e-101
FABP5	6.05065e-106	-0.975453	0.448	0.784	1.80152e-101
ELF3-AS1	8.44018e-106	0.321256	0.107	0.005	2.51298e-101
KATNBL1	9.32106e-106	0.967627	0.447	0.171	2.77525e-101
SH3GL1	2.12019e-105	0.567179	0.272	0.065	6.31265e-101
NECTIN4	2.91453e-105	0.395543	0.258	0.057	8.67772e-101
CDA	5.49188e-105	0.571707	0.214	0.041	1.63515e-100
HNRNPR	7.4262e-105	-1.10061	0.146	0.458	2.21108e-100
HBP1	9.7134e-105	0.859511	0.451	0.173	2.89207e-100
TMEM79	1.20347e-104	0.321925	0.196	0.032	3.58321e-100
DAPP1	2.48712e-104	0.660383	0.283	0.072	7.40516e-100
POF1B	5.72119e-104	0.422779	0.176	0.026	1.70343e-99
SERPINB6	5.87441e-104	0.582706	0.312	0.086	1.74905e-99
STEAP4	7.23862e-104	0.551058	0.125	0.01	2.15523e-99
AVPI1	9.01604e-104	0.752538	0.242	0.054	2.68444e-99
RPLP0	1.40522e-103	-0.759727	0.792	0.919	4.18389e-99
MSN	1.61705e-103	-1.12096	0.099	0.406	4.8146e-99
ATP5MPL	2.66105e-103	-0.953169	0.528	0.766	7.92302e-99
RPL37A	4.43342e-103	-0.695764	0.78	0.934	1.32001e-98
HSPH1	5.69036e-103	-1.61341	0.153	0.462	1.69425e-98
SFPQ	1.30828e-102	-1.14615	0.18	0.483	3.89528e-98
ATP5MC3	1.92643e-102	-1.19923	0.4	0.651	5.73576e-98
PSMB1	2.07712e-102	-1.11991	0.315	0.586	6.18442e-98
BEST1	2.52395e-102	0.513586	0.191	0.032	7.51481e-98
GCNT3	2.60704e-102	0.32039	0.108	0.006	7.76222e-98
KRT17	3.12455e-102	-0.677643	0.37	0.737	9.30304e-98
HLA-A	3.84231e-102	-1.368	0.319	0.585	1.14401e-97
RANBP1	6.15075e-102	-1.16828	0.128	0.428	1.83133e-97
NDUFS6	7.13297e-102	-1.1399	0.272	0.562	2.12377e-97
RRAD	1.38043e-101	0.29356	0.124	0.01	4.11009e-97
DDX18	3.48209e-101	-1.09637	0.129	0.438	1.03676e-96
TGFBI	7.2274e-101	-1.72493	0.036	0.327	2.15189e-96
HIF1A	9.55147e-101	-1.21982	0.198	0.487	2.84386e-96
ATP5F1A	1.707e-100	-1.23662	0.283	0.556	5.08243e-96
TRMT112	2.00563e-100	-1.07074	0.323	0.595	5.97157e-96
SRPX2	2.11301e-100	0.309863	0.118	0.009	6.29129e-96
TKT	2.47474e-100	-1.1685	0.206	0.499	7.3683e-96
IFI6	2.71757e-100	-1.63752	0.065	0.364	8.0913e-96
G3BP1	4.43496e-100	-1.03805	0.128	0.432	1.32047e-95
ANP32B	4.83005e-100	-1.13261	0.248	0.524	1.4381e-95
NME1	4.86101e-100	-1.11574	0.156	0.45	1.44732e-95
BST2	6.85351e-100	-1.2675	0.074	0.372	2.04056e-95
METRNL	8.46458e-100	0.456053	0.179	0.028	2.52024e-95
PSMB7	1.19987e-99	-1.14965	0.231	0.509	3.5725e-95
XRCC5	1.20887e-99	-1.03429	0.326	0.593	3.5993e-95
ERBB3	2.94266e-99	0.489964	0.235	0.051	8.76147e-95
CRB3	2.97695e-99	0.487565	0.234	0.051	8.86359e-95
ATP6V1C2	6.98092e-99	0.32898	0.119	0.009	2.0785e-94
PDCD5	7.20432e-99	-1.20367	0.204	0.494	2.14501e-94
RNASE7	7.95819e-99	0.813203	0.105	0.006	2.36947e-94
SPINT1-AS1	1.30362e-98	0.769793	0.298	0.085	3.88139e-94
OSER1	1.43481e-98	0.868681	0.379	0.137	4.27201e-94
TOMM7	2.15373e-98	-1.06064	0.35	0.609	6.4125e-94
HS3ST1	3.08451e-98	0.477318	0.13	0.013	9.18382e-94
LGALS1	8.26349e-98	-1.92687	0.162	0.445	2.46037e-93
DSC3	1.57055e-97	-1.03201	0.251	0.566	4.67614e-93
SRSF11	2.20012e-97	-0.974892	0.322	0.602	6.55063e-93
CTNNBIP1	3.13365e-97	0.674178	0.389	0.139	9.33012e-93
RIF1	3.16283e-97	-1.16061	0.055	0.346	9.41702e-93
LIMA1	3.58339e-97	-1.20564	0.171	0.466	1.06692e-92
BANF1	5.62658e-97	-1.09889	0.202	0.482	1.67526e-92
MKI67	8.93437e-97	-1.48759	0.014	0.29	2.66012e-92
WDR26	1.27634e-96	0.670876	0.314	0.093	3.80016e-92
VPS37B	1.97543e-96	0.482465	0.206	0.04	5.88165e-92
C8orf59	2.66431e-96	-1.12832	0.298	0.557	7.93273e-92
CKAP2	3.63554e-96	-1.22322	0.046	0.329	1.08245e-91
PRNP	4.64567e-96	-1.05141	0.197	0.511	1.3832e-91
PSMB2	5.05032e-96	-1.07001	0.185	0.47	1.50368e-91
SRSF10	6.2246e-96	-1.01017	0.096	0.392	1.85331e-91
RBM39	1.27407e-95	-0.960862	0.415	0.666	3.79343e-91
ASAH1	1.66384e-95	0.817821	0.456	0.185	4.95392e-91
ARHGAP10	2.50534e-95	0.597702	0.255	0.064	7.45939e-91
PSME1	2.58748e-95	-1.08059	0.336	0.579	7.70396e-91
ARPC3	2.68614e-95	0.83749	0.822	0.599	7.9977e-91
HSPA9	2.91315e-95	-1.05813	0.29	0.559	8.6736e-91
NUSAP1	3.66758e-95	-1.51569	0.023	0.299	1.09199e-90
TP53I3	5.32202e-95	0.296456	0.175	0.028	1.58458e-90
LIPE-AS1	7.10008e-95	0.412109	0.153	0.021	2.11398e-90
KAT2B	1.19739e-94	0.336881	0.135	0.015	3.5651e-90
CPPED1	2.32482e-94	0.56075	0.22	0.048	6.92192e-90
LGALS3BP	2.85352e-94	-1.1687	0.137	0.417	8.49606e-90
TPSB2	6.11796e-94	1.01973	0.118	0.01	1.82156e-89
CKS1B	2.05958e-93	-1.14884	0.069	0.355	6.1322e-89
PHACTR4	2.95318e-93	0.970853	0.379	0.141	8.79281e-89
AKR1C2	3.45771e-93	-1.92891	0.118	0.399	1.0295e-88
KRT16	4.4027e-93	1.43489	0.59	0.347	1.31086e-88
BX255925.3	4.45857e-93	0.271955	0.135	0.015	1.3275e-88
SNRPD1	5.04564e-93	-1.04886	0.196	0.482	1.50229e-88
CDK5RAP2	6.1053e-93	-1.7959	0.031	0.302	1.81779e-88
SRSF3	6.62617e-93	-1.01174	0.29	0.559	1.97287e-88
GFOD2	1.08018e-92	0.339672	0.143	0.018	3.21613e-88
BOLA3	1.26823e-92	-1.05139	0.109	0.395	3.77602e-88
RPS16	3.81259e-92	-0.698434	0.722	0.89	1.13516e-87
GOLGB1	5.44652e-92	-1.14722	0.317	0.58	1.62165e-87
CHP1	6.2201e-92	0.626932	0.329	0.105	1.85197e-87
UBE2G1	9.5314e-92	0.743411	0.309	0.096	2.83788e-87
PARP14	9.90242e-92	-1.25556	0.08	0.361	2.94835e-87
MCM4	1.01288e-91	-1.04911	0.047	0.322	3.01574e-87
SRSF7	1.11396e-91	-1.00572	0.209	0.495	3.31671e-87
WDR43	1.83622e-91	-0.990379	0.095	0.38	5.46717e-87
SYNCRIP	3.39608e-91	-1.01511	0.223	0.499	1.01115e-86
PORCN	3.53278e-91	0.543839	0.16	0.025	1.05185e-86
SEC62	9.61465e-91	-0.93256	0.306	0.589	2.86267e-86
NIPSNAP2	1.2801e-90	-1.07915	0.093	0.371	3.81138e-86
CYCS	5.26609e-90	-0.965884	0.347	0.604	1.56792e-85
UQCRQ	6.98202e-90	-0.967232	0.557	0.747	2.07883e-85
HSPA5	7.78871e-90	-0.89064	0.474	0.713	2.31901e-85
AKR1C3	1.45133e-89	-2.1687	0.128	0.395	4.3212e-85
DNAJC19	4.6509e-89	-1.06442	0.14	0.416	1.38476e-84
PAICS	5.2489e-89	-1.0135	0.065	0.335	1.56281e-84
POLR2J3	6.03503e-89	0.422064	0.213	0.046	1.79687e-84
PARP1	8.53113e-89	-0.991688	0.066	0.34	2.54006e-84
EIF2AK2	1.67797e-88	-1.01169	0.07	0.349	4.996e-84
LSM5	1.83751e-88	-1.04723	0.115	0.391	5.47099e-84
SERPINB4	2.05714e-88	1.0316	0.287	0.088	6.12491e-84
HLA-B	2.27163e-88	-1.46684	0.354	0.589	6.76355e-84
DKC1	7.91859e-88	-0.981201	0.066	0.34	2.35768e-83
RPS5	1.28237e-87	-0.7856	0.582	0.791	3.81813e-83
HNRNPC	2.83717e-87	-0.894558	0.407	0.641	8.44738e-83
LRPPRC	3.31637e-87	-0.969148	0.083	0.358	9.87416e-83
XRCC6	8.1965e-87	-0.997803	0.217	0.48	2.44043e-82
TNIP1	8.20508e-87	0.58174	0.285	0.083	2.44298e-82
CEBPZ	8.55327e-87	-1.0044	0.151	0.432	2.54665e-82
ARF6	1.30832e-86	0.651118	0.491	0.21	3.89538e-82
ATAD2	3.25824e-86	-1.15041	0.029	0.285	9.70108e-82
NUAK2	3.54235e-86	0.261501	0.142	0.019	1.0547e-81
CLCA2	4.59662e-86	-1.2849	0.292	0.536	1.3686e-81
CITED2	4.87121e-86	0.73977	0.282	0.085	1.45035e-81
ATP6V1D	5.26717e-86	0.837005	0.523	0.256	1.56825e-81
UBE2D1	5.75503e-86	0.665506	0.239	0.063	1.7135e-81
AKR1B10	6.01097e-86	-1.85652	0.153	0.417	1.78971e-81
HNRNPDL	6.99466e-86	-0.969748	0.224	0.492	2.08259e-81
PSMB3	7.5874e-86	-1.04292	0.295	0.536	2.25907e-81
SF3B1	8.85008e-86	-0.946139	0.333	0.578	2.63502e-81
PLK3	1.08263e-85	0.45645	0.175	0.032	3.22343e-81
SRRM1	2.12916e-85	-0.956634	0.25	0.527	6.33935e-81
XRN2	2.27298e-85	-0.938972	0.121	0.397	6.76757e-81
EDN2	2.30957e-85	0.619938	0.127	0.015	6.87652e-81
LAMA3	2.94583e-85	-1.29959	0.065	0.331	8.77092e-81
RPL10	3.15774e-85	-0.763151	0.716	0.856	9.40185e-81
POMP	3.39283e-85	-1.0711	0.396	0.612	1.01018e-80
ACOX1	6.85583e-85	0.648282	0.277	0.082	2.04125e-80
SMC2	7.80257e-85	-1.04207	0.049	0.308	2.32314e-80
SNRPC	9.92392e-85	-1.0479	0.209	0.466	2.95475e-80
RBP7	1.14861e-84	0.485288	0.22	0.052	3.41986e-80
EIF5	1.37639e-84	-0.858384	0.411	0.653	4.09805e-80
LARS	2.6009e-84	-1.04665	0.105	0.37	7.74392e-80
YPEL5	2.61166e-84	0.681064	0.449	0.186	7.77594e-80
LRG1	3.61921e-84	0.537996	0.157	0.026	1.07758e-79
MRPL13	4.3896e-84	-1.07476	0.213	0.471	1.30696e-79
ATP5PF	7.43057e-84	-1.04879	0.428	0.647	2.21238e-79
PRRC2C	8.60255e-84	-1.14757	0.299	0.547	2.56132e-79
GADD45GIP1	1.22155e-83	-1.05283	0.164	0.429	3.63703e-79
ESF1	1.26231e-83	-1.04882	0.086	0.35	3.75839e-79
TPX2	1.34835e-83	-1.25664	0.017	0.264	4.01458e-79
DTX2	1.50493e-83	0.46043	0.192	0.041	4.48077e-79
UQCRH	1.68032e-83	-0.907668	0.504	0.71	5.003e-79
HES1	1.69256e-83	-1.29168	0.459	0.676	5.03944e-79
ADIPOR1	1.84155e-83	0.795573	0.456	0.202	5.48304e-79
STRADB	2.81535e-83	0.490851	0.146	0.023	8.38242e-79
UBXN4	3.26034e-83	-0.965175	0.226	0.486	9.70734e-79
CMSS1	4.78208e-83	-0.951396	0.064	0.324	1.42382e-78
SCAF11	5.53054e-83	-1.00678	0.24	0.5	1.64666e-78
SPTSSA	7.33609e-83	-1.10305	0.238	0.51	2.18425e-78
CCNDBP1	8.95143e-83	0.619795	0.308	0.1	2.6652e-78
RPL3	1.12461e-82	-0.780024	0.594	0.792	3.34842e-78
HNRNPM	1.25542e-82	-0.969326	0.159	0.423	3.7379e-78
CSE1L	1.58725e-82	-0.983055	0.094	0.355	4.72589e-78
DDX24	1.67323e-82	-1.00651	0.167	0.435	4.98187e-78
ENAH	1.77244e-82	-1.01025	0.048	0.301	5.27726e-78
ANXA5	1.18304e-81	-1.02589	0.144	0.405	3.52237e-77
RAB5B	1.29134e-81	0.565488	0.284	0.087	3.84484e-77
ATP5MC1	1.67387e-81	-1.06341	0.213	0.473	4.98377e-77
SLC38A2	1.95824e-81	-1.07868	0.205	0.471	5.83047e-77
RPL24	3.05153e-81	-0.693461	0.713	0.861	9.08563e-77
CACYBP	6.91881e-81	-1.03345	0.21	0.467	2.06001e-76
GSTO1	1.69211e-80	-1.04309	0.142	0.397	5.0381e-76
CYC1	3.67853e-80	-1.0479	0.201	0.453	1.09525e-75
BAZ1B	3.71351e-80	-0.999796	0.06	0.314	1.10566e-75
HACD3	4.78271e-80	-0.878061	0.071	0.329	1.424e-75
CNBP	5.8132e-80	-0.816283	0.41	0.635	1.73082e-75
NOL8	7.35311e-80	-0.94201	0.109	0.375	2.18931e-75
SSBP1	7.42134e-80	-1.00903	0.277	0.516	2.20963e-75
SSRP1	9.73989e-80	-0.939395	0.084	0.34	2.89996e-75
THOC2	1.19152e-79	-0.975762	0.192	0.459	3.54765e-75
CCND1	1.39141e-79	-2.09006	0.143	0.393	4.14278e-75
COX17	2.90018e-79	-1.07123	0.279	0.517	8.63499e-75
DDX1	3.15621e-79	-0.974107	0.148	0.402	9.39729e-75
HLTF	4.32408e-79	-0.915059	0.023	0.262	1.28745e-74
RPLP2	4.78886e-79	-0.627648	0.71	0.903	1.42584e-74
PSMB4	1.01357e-78	-1.00683	0.215	0.456	3.01781e-74
ANXA2	1.09999e-78	0.476434	0.965	0.886	3.2751e-74
VSNL1	1.17604e-78	-1.03601	0.147	0.407	3.50155e-74
EEF2	1.46933e-78	-1.02543	0.375	0.589	4.37478e-74
GRHL3	1.46943e-78	0.263977	0.137	0.02	4.37508e-74
MRPL21	3.14971e-78	-1.07923	0.17	0.421	9.37796e-74
DHX9	3.30628e-78	-0.913841	0.102	0.361	9.84411e-74
FUS	3.33954e-78	-0.934245	0.172	0.432	9.94316e-74
TPM3	3.41357e-78	-0.909892	0.364	0.584	1.01636e-73
RPS25	5.17667e-78	-0.712039	0.6	0.807	1.5413e-73
RMND5A	5.32659e-78	0.58693	0.287	0.092	1.58594e-73
MAP1LC3B	6.14297e-78	0.805827	0.549	0.283	1.82901e-73
PNN	6.1786e-78	-1.1057	0.118	0.369	1.83962e-73
ACAA1	1.17029e-77	0.445201	0.213	0.053	3.48443e-73
TCEAL4	1.31584e-77	-1.01991	0.119	0.369	3.91777e-73
XPO1	1.37451e-77	-1.00554	0.139	0.39	4.09246e-73
VSIR	2.0038e-77	0.490271	0.219	0.057	5.96613e-73
RBM25	2.47228e-77	-1.07874	0.172	0.427	7.36097e-73
KIFC3	2.6972e-77	0.399232	0.126	0.017	8.03065e-73
RPS11	3.31764e-77	-0.764854	0.595	0.784	9.87796e-73
PSMD14	4.25642e-77	-0.945548	0.173	0.422	1.26731e-72
GPNMB	1.08018e-76	-1.2843	0.176	0.431	3.21612e-72
PDLIM5	1.23975e-76	0.613451	0.384	0.15	3.69122e-72
FBXO34	1.2938e-76	0.736843	0.312	0.111	3.85215e-72
IFI27L2	1.70299e-76	-0.98466	0.097	0.343	5.07048e-72
EIF3I	1.93978e-76	-0.956764	0.275	0.508	5.7755e-72
ATP5MF	2.23416e-76	-1.02397	0.622	0.754	6.65199e-72
EPRS	2.98967e-76	-0.990308	0.164	0.414	8.90145e-72
ADGRL2	3.58204e-76	0.332427	0.132	0.02	1.06652e-71
EEF1B2	4.32512e-76	-0.891469	0.473	0.688	1.28776e-71
OCIAD2	8.67358e-76	-1.06731	0.112	0.364	2.58247e-71
AGFG2	9.21256e-76	0.324789	0.103	0.01	2.74295e-71
DNMT1	1.13403e-75	-0.89857	0.034	0.27	3.37647e-71
CTGF	1.83007e-75	0.344029	0.122	0.016	5.44886e-71
EIF1	2.37759e-75	0.513512	0.945	0.868	7.07902e-71
CDKN3	2.64401e-75	-1.25601	0.022	0.251	7.87227e-71
APP	2.7742e-75	-1.13984	0.157	0.403	8.2599e-71
UQCRB	3.58674e-75	-0.830414	0.576	0.733	1.06792e-70
EIF3E	3.67757e-75	-0.864242	0.39	0.6	1.09496e-70
PEA15	3.85836e-75	0.461735	0.307	0.104	1.14879e-70
PPFIA1	4.6071e-75	-1.20084	0.043	0.282	1.37172e-70
LSM7	7.73469e-75	-0.957397	0.156	0.404	2.30293e-70
METAP2	8.63522e-75	-0.939087	0.16	0.408	2.57105e-70
SF3B2	8.64157e-75	-0.882166	0.157	0.411	2.57294e-70
PFN2	1.04516e-74	-0.969129	0.073	0.314	3.11185e-70
ABCE1	1.20999e-74	-0.889227	0.081	0.328	3.60262e-70
CAV1	1.21738e-74	-1.28888	0.165	0.416	3.62463e-70
SEC14L1	1.43973e-74	0.648711	0.231	0.065	4.28666e-70
ACTL6A	1.65769e-74	-0.919587	0.071	0.314	4.93561e-70
ACTN1	1.69368e-74	-1.08831	0.1	0.345	5.04278e-70
TST	1.86349e-74	0.323322	0.167	0.034	5.54835e-70
PA2G4	2.07761e-74	-0.978926	0.224	0.459	6.18588e-70
EIF2S2	2.4905e-74	-0.910984	0.51	0.685	7.41523e-70
EIF2S1	2.59266e-74	-0.929167	0.157	0.407	7.71938e-70
POLE3	2.65148e-74	-0.921097	0.062	0.301	7.89451e-70
TRIM16	2.78914e-74	0.545118	0.331	0.119	8.3044e-70
CRYBG2	3.07494e-74	0.317557	0.138	0.022	9.15534e-70
RASAL2	3.52204e-74	0.436869	0.18	0.04	1.04865e-69
METTL5	3.66511e-74	-0.88129	0.079	0.323	1.09125e-69
FKBP3	3.9284e-74	-0.988456	0.171	0.413	1.16964e-69
TMPO	4.6514e-74	-0.906739	0.092	0.343	1.38491e-69
C20orf24	5.28051e-74	0.672226	0.396	0.167	1.57222e-69
UBAP1	1.14551e-73	0.491037	0.277	0.09	3.41063e-69
FTH1P10	1.30492e-73	0.4557	0.126	0.019	3.88525e-69
ATP5F1C	2.10099e-73	-0.908446	0.323	0.545	6.25549e-69
MINOS1	3.38559e-73	-0.951211	0.199	0.44	1.00803e-68
TTC3	5.53137e-73	-0.991922	0.111	0.356	1.64691e-68
HMGB2	1.02278e-72	-1.29085	0.146	0.383	3.04522e-68
PCBP1-AS1	1.57104e-72	0.396568	0.142	0.025	4.67762e-68
RSRC1	2.53406e-72	-0.896222	0.108	0.354	7.5449e-68
H2AFV	3.15574e-72	-0.936216	0.181	0.424	9.39591e-68
JUNB	3.23086e-72	0.726227	0.575	0.322	9.61956e-68
RAD21	3.36439e-72	-0.984426	0.383	0.578	1.00171e-67
YWHAQ	3.74547e-72	-0.946062	0.326	0.534	1.11518e-67
CHMP2B	4.4453e-72	0.614669	0.357	0.14	1.32354e-67
TRA2B	5.23477e-72	-0.932815	0.234	0.476	1.5586e-67
PDLIM2	5.98213e-72	0.309253	0.176	0.039	1.78112e-67
MYO5B	1.29501e-71	0.344252	0.119	0.017	3.85577e-67
CHMP5	1.65454e-71	0.663105	0.481	0.231	4.92623e-67
LRP10	1.93129e-71	0.586548	0.368	0.145	5.75023e-67
UBE2V2	2.85923e-71	-0.95946	0.293	0.521	8.51308e-67
LARP7	4.59644e-71	-0.905724	0.159	0.398	1.36854e-66
RPL14	4.65071e-71	-0.708191	0.6	0.787	1.3847e-66
ARHGDIB	7.21833e-71	0.568233	0.203	0.053	2.14919e-66
ILF2	2.40843e-70	-0.928677	0.162	0.394	7.17087e-66
PLS1	2.75881e-70	0.616201	0.241	0.074	8.21409e-66
BRIX1	3.4169e-70	-0.90086	0.143	0.391	1.01735e-65
PSMC2	3.74713e-70	-0.981058	0.153	0.387	1.11567e-65
BCLAF1	3.80256e-70	-0.896684	0.248	0.482	1.13217e-65
APEX1	4.32723e-70	-0.849423	0.103	0.341	1.28839e-65
LAPTM4B	6.62084e-70	-0.858805	0.103	0.346	1.97129e-65
RPL7L1	8.04449e-70	-0.915085	0.116	0.349	2.39517e-65
FAT1	8.61929e-70	-0.944364	0.044	0.271	2.56631e-65
SLC25A6	1.05951e-69	-0.874822	0.335	0.561	3.15458e-65
PCNA	1.11254e-69	-0.949961	0.086	0.321	3.31247e-65
CCNB1	1.12509e-69	-1.23974	0.019	0.234	3.34985e-65
ASCC2	1.38559e-69	0.425053	0.216	0.06	4.12545e-65
TAF1D	1.6688e-69	-0.972741	0.156	0.399	4.9687e-65
CALR	2.12082e-69	-0.948396	0.367	0.569	6.31452e-65
RAD23A	2.51332e-69	-0.856977	0.129	0.362	7.48315e-65
DNAJC8	3.21316e-69	-0.905651	0.202	0.44	9.56686e-65
PSMB6	3.79362e-69	-0.917695	0.34	0.542	1.12951e-64
UCHL1	5.42023e-69	-1.05443	0.005	0.211	1.61382e-64
GSTM3	5.93951e-69	-1.46418	0.109	0.343	1.76843e-64
ZFR	6.93866e-69	-0.90649	0.202	0.439	2.06592e-64
STAT1	7.36228e-69	-1.05378	0.121	0.353	2.19204e-64
NDUFS8	7.4468e-69	-0.942825	0.177	0.406	2.21721e-64
LUC7L3	1.6999e-68	-0.916582	0.115	0.353	5.06127e-64
PSMB5	2.25765e-68	-0.989491	0.234	0.454	6.72192e-64
BEX3	3.51843e-68	-0.991635	0.234	0.45	1.04758e-63
DNAJC2	4.14293e-68	-0.955699	0.067	0.295	1.23352e-63
ASPM	5.40403e-68	-1.28317	0.012	0.219	1.609e-63
CLSTN1	6.21506e-68	-1.02404	0.088	0.317	1.85047e-63
BEX4	7.30809e-68	0.310863	0.171	0.039	2.17591e-63
GADD45B	1.12608e-67	0.593234	0.402	0.173	3.3528e-63
RBM47	1.51728e-67	0.559609	0.275	0.094	4.51754e-63
GMDS	2.0432e-67	0.335258	0.163	0.036	6.08343e-63
DNM1L	2.3279e-67	-0.875983	0.114	0.348	6.93109e-63
PPIG	2.34034e-67	-0.900221	0.153	0.386	6.96813e-63
HPSE	2.95481e-67	0.325908	0.122	0.02	8.79766e-63
MRPL3	4.07323e-67	-0.880981	0.129	0.36	1.21276e-62
ARF4	4.27942e-67	0.645829	0.533	0.28	1.27416e-62
TMEM59	4.28915e-67	0.706271	0.699	0.43	1.27705e-62
MMP24OS	7.66033e-67	0.329238	0.183	0.045	2.28079e-62
PRPF4B	1.15609e-66	-0.9214	0.152	0.384	3.44214e-62
EEF1A1	1.17079e-66	-0.645409	0.82	0.9	3.4859e-62
AKAP9	1.34189e-66	-1.00651	0.306	0.522	3.99533e-62
GPX2	2.95915e-66	-1.09422	0.224	0.469	8.81058e-62
DHX36	3.23715e-66	-0.894689	0.125	0.356	9.6383e-62
EBAG9	3.50855e-66	-0.87264	0.124	0.358	1.04463e-61
FAM83D	4.06848e-66	0.682338	0.252	0.086	1.21135e-61
ANP32E	5.27037e-66	-0.848746	0.076	0.3	1.5692e-61
RPS15A	5.57016e-66	-0.771015	0.525	0.71	1.65846e-61
CFAP97	8.61857e-66	-0.855276	0.08	0.306	2.56609e-61
LAMC2	8.93223e-66	-1.46198	0.047	0.266	2.65948e-61
RNF169	1.03633e-65	0.481537	0.162	0.037	3.08556e-61
NAA38	1.10439e-65	-0.914865	0.181	0.408	3.28821e-61
FAM107B	1.25193e-65	0.392384	0.151	0.032	3.72748e-61
MACO1	1.27408e-65	0.563983	0.239	0.077	3.79344e-61
FAM83A	2.19124e-65	0.57288	0.368	0.153	6.5242e-61
TUBB6	2.41924e-65	0.555064	0.329	0.13	7.20303e-61
PTGES3	3.61715e-65	-0.918331	0.321	0.528	1.07697e-60
CNIH4	5.33469e-65	-0.94784	0.228	0.447	1.58835e-60
NDUFB5	1.17912e-64	-0.89242	0.301	0.505	3.51071e-60
RNF168	1.20262e-64	-0.867069	0.085	0.307	3.58068e-60
ATRAID	1.25733e-64	-0.884697	0.151	0.374	3.74359e-60
CHCHD2	1.49011e-64	-0.820698	0.491	0.65	4.43665e-60
ADIPOR2	1.50231e-64	0.826963	0.352	0.153	4.47299e-60
KPNA2	1.548e-64	-0.973755	0.039	0.251	4.60902e-60
EML3	1.64967e-64	0.258717	0.124	0.021	4.91173e-60
DUT	1.95221e-64	-0.988679	0.115	0.335	5.81251e-60
PTPRZ1	2.06449e-64	-0.872167	0.072	0.293	6.14682e-60
PDIA4	2.5281e-64	-0.859079	0.156	0.385	7.52716e-60
SAA1	4.06262e-64	-1.63516	0.036	0.247	1.2096e-59
MNAT1	4.14412e-64	-0.798278	0.071	0.289	1.23387e-59
SMC3	6.23267e-64	-0.878935	0.127	0.354	1.85571e-59
FLNA	7.24471e-64	-0.98581	0.065	0.28	2.15704e-59
MRPS21	7.28242e-64	-0.916095	0.239	0.455	2.16827e-59
SESN2	7.43265e-64	0.337199	0.105	0.015	2.213e-59
BLZF1	7.99056e-64	0.499079	0.285	0.103	2.37911e-59
NPAS2	1.08258e-63	0.297769	0.109	0.016	3.22327e-59
GLUL	2.38496e-63	1.25779	0.598	0.391	7.10097e-59
SNW1	2.42248e-63	-0.836328	0.147	0.374	7.2127e-59
ANLN	3.42142e-63	-0.862998	0.012	0.207	1.01869e-58
TCEA1	3.60426e-63	-0.851944	0.276	0.49	1.07313e-58
CES2	6.91249e-63	0.476716	0.312	0.119	2.05813e-58
SNRPD3	8.45228e-63	-0.835734	0.282	0.493	2.51658e-58
RPSA	8.73577e-63	-0.817601	0.35	0.572	2.60099e-58
MBNL1	1.40316e-62	-0.867282	0.179	0.401	4.17777e-58
PSMD12	1.42861e-62	-0.868564	0.153	0.374	4.25354e-58
SUB1	1.50735e-62	-0.772924	0.558	0.703	4.48798e-58
TMEM258	1.51139e-62	-0.80769	0.414	0.608	4.50001e-58
RPN2	1.62095e-62	-0.883082	0.262	0.473	4.82622e-58
AMOTL2	1.68896e-62	0.374827	0.145	0.031	5.02871e-58
HMGN1	1.77783e-62	-0.928338	0.255	0.461	5.29332e-58
CCAR1	1.96615e-62	-0.86632	0.07	0.284	5.85402e-58
STIP1	2.16471e-62	-0.855741	0.129	0.349	6.44521e-58
PUM3	3.93503e-62	-0.844834	0.09	0.309	1.17162e-57
ST13	5.65736e-62	-0.794307	0.308	0.515	1.68442e-57
ECHDC2	6.35787e-62	0.306613	0.164	0.039	1.89299e-57
HLCS	7.28819e-62	0.758036	0.132	0.026	2.16999e-57
CKAP5	8.66299e-62	-0.864093	0.054	0.263	2.57932e-57
RPN1	9.83956e-62	-0.88629	0.21	0.429	2.92963e-57
CENPW	9.89919e-62	-0.86849	0.069	0.286	2.94738e-57
RAB10	9.96776e-62	0.716147	0.633	0.434	2.9678e-57
EGFR	1.05357e-61	-0.852679	0.099	0.321	3.1369e-57
NOL7	1.25901e-61	-0.914992	0.154	0.369	3.74859e-57
SLC16A1	1.57429e-61	-0.853852	0.051	0.258	4.68728e-57
ZDHHC13	1.65269e-61	0.392556	0.217	0.066	4.92071e-57
ZNF638	2.55758e-61	-0.872008	0.105	0.325	7.61495e-57
ORMDL2	3.13399e-61	0.557664	0.451	0.221	9.33116e-57
COX6A1	3.52707e-61	-0.777611	0.623	0.743	1.05015e-56
BPTF	3.7232e-61	-0.945588	0.111	0.327	1.10855e-56
NDUFC1	3.94259e-61	-0.849854	0.371	0.564	1.17387e-56
CEP57	4.8702e-61	-0.87458	0.062	0.273	1.45005e-56
PHB	5.22831e-61	-0.855483	0.125	0.343	1.55668e-56
MUC4	7.89738e-61	0.569985	0.204	0.061	2.35137e-56
SERPINH1	1.3679e-60	-1.11897	0.035	0.232	4.07279e-56
HNRNPH1	1.54366e-60	-0.846073	0.139	0.354	4.59609e-56
ATRX	1.59713e-60	-0.958436	0.17	0.384	4.7553e-56
NDUFB1	1.88903e-60	-0.831333	0.459	0.625	5.62441e-56
DTX3L	2.03275e-60	-0.854474	0.062	0.271	6.05232e-56
MIR210HG	2.14134e-60	0.317602	0.141	0.03	6.37563e-56
PDCD6IP	2.2776e-60	0.571337	0.393	0.177	6.78133e-56
DDX46	2.32726e-60	-0.856461	0.076	0.286	6.92919e-56
OVOL1	2.71302e-60	0.276477	0.144	0.031	8.07773e-56
SLC3A2	3.42241e-60	-0.790056	0.168	0.392	1.01899e-55
TTK	3.58314e-60	-0.887654	0.014	0.203	1.06684e-55
NEDD8	4.64553e-60	-0.814614	0.342	0.532	1.38316e-55
PAPOLA	7.22325e-60	-0.782084	0.399	0.584	2.15065e-55
ZFAND6	1.01181e-59	0.583453	0.353	0.155	3.01256e-55
SLK	1.10789e-59	0.848075	0.734	0.499	3.29864e-55
ILF3	1.25733e-59	-0.79085	0.111	0.327	3.74359e-55
ZNF101	1.42307e-59	0.353714	0.126	0.024	4.23705e-55
CENPE	1.52358e-59	-1.15882	0.014	0.201	4.53631e-55
B2M	1.85772e-59	-0.798384	0.929	0.953	5.53118e-55
TBCB	2.6709e-59	-0.971883	0.232	0.436	7.95235e-55
MRPL47	2.79315e-59	-0.802407	0.125	0.338	8.31632e-55
TMED10	2.91092e-59	-0.842058	0.385	0.562	8.66697e-55
ECT2	3.72411e-59	-0.812824	0.028	0.221	1.10882e-54
TMEM14A	4.13105e-59	-0.891237	0.144	0.358	1.22998e-54
C12orf57	6.39703e-59	-0.892602	0.136	0.351	1.90465e-54
ATP2B1	8.26025e-59	-0.827974	0.062	0.266	2.45941e-54
CWC15	1.09384e-58	-0.922491	0.228	0.436	3.25679e-54
PCBP1	1.29093e-58	0.778103	0.626	0.396	3.84362e-54
TCP1	1.45676e-58	-0.829281	0.197	0.41	4.33735e-54
EIF4EBP2	1.69624e-58	0.457435	0.235	0.078	5.0504e-54
EEF1E1	1.73175e-58	-0.860857	0.077	0.283	5.15612e-54
TMX1	1.73268e-58	-0.773579	0.093	0.303	5.15887e-54
COX7C	1.75509e-58	-0.764878	0.594	0.741	5.22559e-54
TRIP11	1.82267e-58	-0.845169	0.107	0.32	5.42681e-54
TINCR	1.85108e-58	0.356645	0.193	0.056	5.51142e-54
CWF19L2	2.2283e-58	-1.15398	0.103	0.314	6.63454e-54
NASP	2.54774e-58	-0.789539	0.07	0.274	7.58564e-54
IARS	2.91017e-58	-0.769892	0.079	0.284	8.66474e-54
PSMD2	3.46682e-58	-0.824604	0.18	0.391	1.03221e-53
BIRC5	6.25266e-58	-0.768115	0.013	0.196	1.86167e-53
RPF2	7.67947e-58	-0.79951	0.106	0.316	2.28649e-53
IMMT	1.10076e-57	-0.736511	0.072	0.278	3.2774e-53
CFL1	1.3855e-57	-0.69419	0.61	0.715	4.12518e-53
BUD23	1.52109e-57	-0.79749	0.108	0.315	4.5289e-53
SLC38A1	1.80737e-57	-0.795227	0.089	0.298	5.38126e-53
IER3	2.17588e-57	0.705501	0.593	0.368	6.47848e-53
DBNL	3.61661e-57	0.402144	0.287	0.109	1.07681e-52
PPT1	3.91281e-57	-0.741433	0.077	0.28	1.165e-52
KRTDAP	4.02734e-57	0.580798	0.14	0.031	1.1991e-52
TNRC6B	4.1041e-57	-0.779893	0.086	0.294	1.22195e-52
RPL13A	4.12188e-57	-0.581284	0.719	0.876	1.22725e-52
STAG2	4.6056e-57	-0.817026	0.129	0.339	1.37127e-52
RBBP8	4.80627e-57	-0.839877	0.083	0.286	1.43102e-52
A2M	4.89124e-57	0.404952	0.189	0.054	1.45632e-52
FAM133B	5.4072e-57	-0.853013	0.093	0.299	1.60994e-52
DDX27	5.51908e-57	-0.732442	0.09	0.299	1.64325e-52
PPIB	7.50187e-57	-0.747382	0.343	0.537	2.23361e-52
HIST1H1E	7.52996e-57	-0.999019	0.057	0.253	2.24197e-52
EIF2A	7.9237e-57	-0.785598	0.164	0.378	2.3592e-52
CDKN2B	9.07082e-57	0.300144	0.167	0.043	2.70075e-52
CBX5	1.06773e-56	-0.792212	0.066	0.264	3.17905e-52
TCERG1	1.13457e-56	-0.792934	0.063	0.26	3.37807e-52
CCT8	1.18623e-56	-0.864661	0.165	0.367	3.53187e-52
TGS1	1.31539e-56	-0.738881	0.049	0.244	3.91644e-52
NDUFB10	1.43731e-56	-0.85413	0.231	0.432	4.27945e-52
DNAJB1	1.5994e-56	0.681434	0.681	0.483	4.76205e-52
MRPS33	1.67137e-56	-0.832199	0.15	0.362	4.97633e-52
MIS18BP1	2.07443e-56	-0.873808	0.063	0.263	6.17642e-52
CALML5	2.53023e-56	0.426427	0.182	0.052	7.5335e-52
ZC3H15	3.63524e-56	-0.829922	0.2	0.408	1.08236e-51
RBBP4	4.10514e-56	-0.716699	0.071	0.272	1.22226e-51
KMT2E	5.89388e-56	-0.794423	0.239	0.455	1.75484e-51
C12orf75	6.10309e-56	-0.859222	0.053	0.248	1.81714e-51
SNU13	7.02395e-56	-0.774182	0.264	0.469	2.09131e-51
RTRAF	7.77112e-56	-0.802708	0.193	0.395	2.31377e-51
EBNA1BP2	9.04514e-56	-0.771721	0.092	0.294	2.6931e-51
OLA1	9.28589e-56	-0.859431	0.129	0.328	2.76478e-51
USP1	9.83813e-56	-0.746403	0.065	0.26	2.92921e-51
SERTAD1	1.84166e-55	0.257935	0.164	0.043	5.48336e-51
FANCI	2.09716e-55	-0.747456	0.015	0.191	6.24408e-51
UBE2C	2.32099e-55	-1.13957	0.019	0.199	6.91051e-51
TSC22D4	2.53377e-55	0.322223	0.155	0.039	7.54405e-51
MYH9	2.60394e-55	-0.945372	0.161	0.365	7.75297e-51
RRM1	3.39302e-55	-0.807915	0.087	0.285	1.01024e-50
ATP5IF1	3.92934e-55	-0.758525	0.412	0.587	1.16992e-50
IPO7	5.41405e-55	-0.780086	0.1	0.303	1.61198e-50
MAGOHB	6.08564e-55	-0.762708	0.071	0.266	1.81194e-50
SMC6	9.00751e-55	-0.75107	0.063	0.258	2.6819e-50
ADI1	1.0312e-54	-0.78312	0.16	0.366	3.07031e-50
STK39	1.12052e-54	0.356367	0.169	0.046	3.33625e-50
PRDX4	1.30025e-54	-0.861668	0.15	0.347	3.87136e-50
SRP72	1.31117e-54	-0.79459	0.182	0.387	3.90387e-50
CRYAB	1.79627e-54	0.274591	0.387	0.18	5.34823e-50
DLGAP5	2.20932e-54	-0.909829	0.013	0.186	6.57803e-50
COX20	2.68323e-54	-0.865531	0.168	0.367	7.98906e-50
DCAF13	2.77305e-54	-0.724601	0.082	0.28	8.25647e-50
HDAC2	3.21075e-54	-0.79073	0.131	0.334	9.55968e-50
COX4I1	3.37765e-54	-0.637874	0.597	0.741	1.00566e-49
OPTN	3.6445e-54	0.63243	0.441	0.224	1.08511e-49
EXPH5	3.83212e-54	0.719655	0.265	0.104	1.14097e-49
SNX6	4.30733e-54	-0.804496	0.268	0.459	1.28246e-49
NMRK1	5.48998e-54	0.505493	0.261	0.098	1.63459e-49
FXYD3	6.05245e-54	-0.825153	0.53	0.724	1.80206e-49
MDH1	6.40608e-54	-0.787966	0.319	0.509	1.90735e-49
NDUFB4	6.4858e-54	-0.694524	0.6	0.715	1.93108e-49
NIFK	8.5579e-54	-0.774019	0.127	0.33	2.54803e-49
PCM1	9.00369e-54	-0.870358	0.125	0.325	2.68076e-49
TMTC3	9.87447e-54	-0.741771	0.069	0.262	2.94002e-49
LLGL2	1.00539e-53	0.284269	0.166	0.045	2.99344e-49
TOMM20	1.02381e-53	-0.769491	0.242	0.44	3.04828e-49
ZCRB1	1.06289e-53	-0.783061	0.134	0.333	3.16465e-49
NUDC	1.15249e-53	-0.804831	0.121	0.319	3.43142e-49
SPTBN1	1.35895e-53	-0.808701	0.088	0.287	4.04613e-49
JAG1	1.37833e-53	-0.81908	0.151	0.349	4.10384e-49
GALE	1.6064e-53	0.374391	0.259	0.097	4.7829e-49
PCLAF	2.0981e-53	-0.759033	0.024	0.2	6.24688e-49
SPARCL1	2.55017e-53	0.726972	0.197	0.061	7.59288e-49
ST6GALNAC1	2.65884e-53	0.257104	0.104	0.018	7.91644e-49
CUL5	2.94019e-53	-0.955362	0.086	0.279	8.75413e-49
TECR	3.41118e-53	0.484103	0.436	0.223	1.01564e-48
MRPL32	3.57716e-53	-0.778158	0.14	0.34	1.06506e-48
PSMD11	4.01499e-53	-0.791088	0.192	0.384	1.19542e-48
CHD4	4.44312e-53	-0.860767	0.126	0.321	1.3229e-48
MRPS5	4.86611e-53	-0.772604	0.156	0.362	1.44883e-48
PFDN2	5.23232e-53	-0.798795	0.197	0.398	1.55787e-48
AKR1B1	6.0248e-53	-0.724384	0.04	0.223	1.79382e-48
NAP1L4	6.05376e-53	-0.780612	0.148	0.343	1.80245e-48
SLC25A23	6.93037e-53	0.334663	0.132	0.03	2.06345e-48
MRPL52	8.11602e-53	-0.829668	0.221	0.41	2.41646e-48
CRABP2	8.42064e-53	1.12778	0.296	0.131	2.50716e-48
ITGA2	1.09097e-52	-0.840134	0.086	0.285	3.24826e-48
DEGS1	1.13363e-52	-0.701243	0.055	0.241	3.37526e-48
EXOSC8	1.23453e-52	-0.757393	0.088	0.282	3.6757e-48
GAS5	1.26118e-52	-0.809141	0.292	0.491	3.75505e-48
PPP1R3B	1.66458e-52	0.367375	0.122	0.026	4.95613e-48
TFAM	2.1361e-52	-0.69996	0.066	0.256	6.36003e-48
NCBP2	2.23228e-52	-0.721963	0.124	0.322	6.6464e-48
ACP1	2.5521e-52	-0.772617	0.198	0.398	7.59861e-48
CCT7	2.87937e-52	-0.767569	0.154	0.35	8.57305e-48
SUMO3	3.01069e-52	-0.842827	0.11	0.301	8.96402e-48
TMA16	3.18206e-52	-0.71262	0.061	0.247	9.47426e-48
PHF14	3.57006e-52	-0.77775	0.086	0.278	1.06295e-47
GJA1	4.15584e-52	-0.992403	0.143	0.335	1.23736e-47
RHOF	4.59557e-52	0.362435	0.115	0.023	1.36829e-47
RORA	5.12681e-52	0.311104	0.135	0.031	1.52646e-47
KIF5B	5.68196e-52	-0.830063	0.221	0.417	1.69175e-47
PAK2	6.68665e-52	-0.736914	0.157	0.36	1.99088e-47
ASCC3	8.55881e-52	-0.796337	0.107	0.302	2.5483e-47
NARS	9.51811e-52	-0.781862	0.181	0.38	2.83392e-47
MAGOH	1.12058e-51	-0.759328	0.14	0.338	3.33641e-47
TOPBP1	1.22432e-51	-0.650621	0.033	0.21	3.64529e-47
MRPS18B	1.27069e-51	-0.753619	0.14	0.34	3.78334e-47
C9orf78	1.29695e-51	-0.717822	0.127	0.327	3.86155e-47
WBP11	1.58696e-51	-0.721304	0.097	0.292	4.72501e-47
KHDRBS1	1.7556e-51	-0.789106	0.144	0.336	5.22712e-47
DCAF12	1.9847e-51	0.417216	0.217	0.075	5.90925e-47
MBD4	2.05955e-51	-0.693573	0.076	0.266	6.13211e-47
ASS1	2.1577e-51	-0.80556	0.079	0.272	6.42434e-47
C11orf58	2.2367e-51	-0.693086	0.393	0.569	6.65955e-47
EIF2AK1	2.5639e-51	-0.723974	0.078	0.265	7.63375e-47
SECISBP2L	2.80726e-51	0.456394	0.214	0.074	8.35833e-47
HMGA1	2.82454e-51	0.632773	0.624	0.392	8.40977e-47
NDUFAB1	3.15552e-51	-0.818632	0.22	0.413	9.39525e-47
NONO	3.18688e-51	-0.715871	0.129	0.325	9.48862e-47
HSPB11	3.50364e-51	-0.746215	0.089	0.278	1.04317e-46
PPP1CB	4.95953e-51	0.644341	0.62	0.396	1.47665e-46
PITPNB	6.33595e-51	-0.72273	0.198	0.399	1.88647e-46
RFC1	6.52015e-51	-0.757811	0.073	0.261	1.94131e-46
RPL29	6.61805e-51	-0.562543	0.601	0.774	1.97046e-46
CALU	7.12356e-51	-0.749433	0.103	0.296	2.12097e-46
NOLC1	8.1525e-51	-0.725941	0.087	0.282	2.42733e-46
FBL	1.37156e-50	-0.736146	0.123	0.318	4.08368e-46
HNRNPF	1.37427e-50	-0.837401	0.227	0.415	4.09175e-46
CCDC14	1.5773e-50	-0.738759	0.027	0.196	4.69625e-46
CLTB	1.60686e-50	0.450451	0.407	0.201	4.78427e-46
NSA2	1.78018e-50	-0.817076	0.104	0.29	5.3003e-46
CD55	3.14104e-50	0.395083	0.268	0.105	9.35212e-46
RNF7	3.22132e-50	-0.767648	0.258	0.445	9.59114e-46
NSRP1	4.53801e-50	-0.726191	0.1	0.291	1.35115e-45
NFE2L1	4.5571e-50	-0.705834	0.102	0.293	1.35683e-45
CD47	4.79328e-50	-0.842459	0.192	0.377	1.42715e-45
GLO1	5.02117e-50	-0.83736	0.206	0.391	1.495e-45
RPL26L1	5.51929e-50	-0.793112	0.114	0.305	1.64331e-45
MSMO1	7.08352e-50	0.494689	0.341	0.16	2.10905e-45
NR1D1	7.60164e-50	0.438431	0.101	0.019	2.26331e-45
SERINC2	8.47821e-50	0.48317	0.343	0.155	2.5243e-45
SPAG1	1.13874e-49	0.379193	0.102	0.019	3.3905e-45
EMC3	1.32649e-49	0.814611	0.406	0.218	3.94949e-45
FSCN1	1.49344e-49	-0.782482	0.085	0.271	4.44657e-45
SLC44A1	1.55626e-49	-0.777345	0.114	0.303	4.6336e-45
SDHD	1.78028e-49	0.660106	0.599	0.374	5.3006e-45
TATDN1	2.15191e-49	-0.710239	0.076	0.258	6.40709e-45
PTHLH	2.16965e-49	-0.879014	0.09	0.288	6.45992e-45
SNHG6	2.33276e-49	-0.786998	0.22	0.402	6.94556e-45
LAMTOR4	3.02349e-49	-0.774692	0.202	0.392	9.00214e-45
SMC1A	3.25854e-49	-0.734787	0.055	0.233	9.70197e-45
CDKN1A	4.01533e-49	0.48982	0.325	0.143	1.19553e-44
PBK	5.52868e-49	-0.657383	0.007	0.161	1.64611e-44
UMPS	6.16419e-49	-0.681041	0.068	0.248	1.83533e-44
WDR83OS	6.52036e-49	-0.815806	0.342	0.51	1.94137e-44
MCM7	6.60837e-49	-0.714748	0.041	0.213	1.96758e-44
NDUFA8	9.48664e-49	-0.773988	0.139	0.326	2.82455e-44
ACIN1	9.50512e-49	-0.772903	0.137	0.324	2.83005e-44
TOB1	1.19051e-48	0.421441	0.308	0.13	3.54464e-44
SERTAD2	1.58459e-48	0.439312	0.23	0.085	4.71795e-44
SSR1	1.68284e-48	-0.746849	0.223	0.41	5.01049e-44
HMGN3	1.78277e-48	-0.743947	0.225	0.417	5.30802e-44
PALLD	2.09078e-48	-0.835129	0.177	0.36	6.22509e-44
NMT1	2.24934e-48	-0.666403	0.091	0.278	6.69719e-44
TCOF1	2.83633e-48	-0.691146	0.019	0.178	8.44488e-44
HDAC1	3.49973e-48	-0.724305	0.132	0.321	1.04201e-43
MYO1B	4.08778e-48	-0.762298	0.184	0.382	1.2171e-43
SQOR	4.09776e-48	0.39727	0.336	0.15	1.22007e-43
MRPL1	5.40798e-48	-0.732974	0.046	0.216	1.61017e-43
BDP1	5.76392e-48	-0.848722	0.048	0.217	1.71615e-43
VAT1	5.87425e-48	0.35507	0.215	0.076	1.749e-43
CDK1	6.24804e-48	-0.698686	0.018	0.176	1.86029e-43
COA6	6.61109e-48	-0.760401	0.13	0.314	1.96839e-43
EIF1AX	8.38823e-48	-0.783864	0.205	0.388	2.49751e-43
CBX1	9.29586e-48	-0.719781	0.122	0.307	2.76775e-43
SF3B6	9.5561e-48	-0.732198	0.382	0.542	2.84523e-43
MYC	1.00486e-47	-0.689894	0.132	0.328	2.99188e-43
SPDL1	1.0064e-47	-0.687331	0.038	0.205	2.99646e-43
NDUFB6	1.1731e-47	-0.744913	0.229	0.414	3.49279e-43
KIF20B	1.36612e-47	-0.725427	0.031	0.195	4.06747e-43
SERPINE2	1.40844e-47	-0.737489	0.012	0.165	4.19348e-43
RUVBL1	1.41243e-47	-0.667457	0.051	0.222	4.20537e-43
MAP3K20	1.74962e-47	-0.65137	0.033	0.199	5.20931e-43
NDUFB7	1.89037e-47	-0.782649	0.245	0.421	5.62839e-43
YWHAB	1.91531e-47	-0.630725	0.565	0.69	5.70264e-43
SNRPB	2.11237e-47	-0.801649	0.255	0.422	6.28938e-43
COMMD6	2.26031e-47	-0.730658	0.31	0.497	6.72985e-43
CTTNBP2NL	2.33841e-47	0.477797	0.272	0.114	6.96239e-43
MRPL11	3.3887e-47	-0.65657	0.065	0.24	1.00895e-42
VRK1	3.49302e-47	-0.62453	0.033	0.198	1.04001e-42
SEMA3C	3.95546e-47	-0.798763	0.038	0.205	1.1777e-42
TMA7	4.37464e-47	-0.712749	0.596	0.701	1.3025e-42
TUFT1	4.74398e-47	0.364344	0.171	0.053	1.41247e-42
MT1G	5.37533e-47	2.33151	0.194	0.067	1.60045e-42
SFXN1	5.48669e-47	-0.647416	0.036	0.199	1.63361e-42
RPL13	5.5576e-47	-0.469344	0.722	0.888	1.65472e-42
DBI	5.96932e-47	-0.614958	0.484	0.688	1.7773e-42
KAZN	6.30672e-47	0.305803	0.132	0.033	1.87776e-42
HPRT1	6.3972e-47	-0.669386	0.066	0.238	1.9047e-42
SRSF5	6.80648e-47	0.736902	0.685	0.479	2.02656e-42
MSH6	7.00159e-47	-0.623091	0.029	0.19	2.08465e-42
HMOX2	7.3223e-47	0.425318	0.312	0.138	2.18014e-42
TXN	8.04518e-47	-0.27169	0.795	0.925	2.39537e-42
GMNN	1.06411e-46	-0.667074	0.042	0.208	3.16827e-42
TENM2	1.21261e-46	-0.687761	0.024	0.183	3.61043e-42
WBP2	1.23277e-46	0.390043	0.224	0.083	3.67046e-42
DHRS1	1.35952e-46	0.272287	0.2	0.068	4.04783e-42
RPL9	1.53779e-46	-0.581605	0.708	0.826	4.57862e-42
C1R	1.75661e-46	-0.733854	0.046	0.214	5.23014e-42
PFDN4	1.82509e-46	-0.727501	0.171	0.363	5.43402e-42
MAD2L1	2.0357e-46	-0.562166	0.016	0.169	6.06109e-42
TAB3	2.19228e-46	0.314479	0.125	0.031	6.52729e-42
GART	2.52286e-46	-0.646312	0.056	0.227	7.51156e-42
PPP1R15A	3.72669e-46	0.426575	0.402	0.2	1.10958e-41
PDPN	3.94631e-46	-0.696744	0.02	0.174	1.17498e-41
AREG	4.27836e-46	0.431715	0.315	0.142	1.27384e-41
NCAPD2	4.3887e-46	-0.620352	0.017	0.17	1.30669e-41
GCLM	5.03328e-46	-1.11014	0.074	0.245	1.49861e-41
STAG1	5.10832e-46	-0.695249	0.061	0.232	1.52095e-41
OPA1	5.43224e-46	-0.635886	0.076	0.254	1.61739e-41
SNRPA1	5.65527e-46	-0.679343	0.091	0.268	1.6838e-41
CST3	6.126e-46	0.681823	0.633	0.448	1.82396e-41
BSG	6.59525e-46	-0.771045	0.274	0.451	1.96367e-41
ODC1	7.00732e-46	-0.823091	0.078	0.257	2.08636e-41
PRRC2B	7.66931e-46	-0.755352	0.07	0.243	2.28346e-41
BBX	7.68867e-46	-0.674601	0.075	0.25	2.28922e-41
AP2M1	7.93428e-46	-0.71909	0.311	0.478	2.36235e-41
SNRPB2	8.60092e-46	-0.730204	0.217	0.404	2.56084e-41
KIF11	8.93402e-46	-0.612807	0.016	0.168	2.66002e-41
RER1	9.46447e-46	0.443743	0.45	0.241	2.81795e-41
UTP11	9.95067e-46	-0.716287	0.123	0.305	2.96271e-41
RPS9	1.19191e-45	-0.585528	0.54	0.704	3.54879e-41
RFC4	1.27041e-45	-0.576364	0.022	0.176	3.78252e-41
ADH5	1.28013e-45	-0.661868	0.097	0.277	3.81145e-41
CDC20	2.10789e-45	-0.635006	0.008	0.152	6.27602e-41
IARS2	2.27615e-45	-0.704572	0.107	0.286	6.777e-41
BRCA2	2.30982e-45	-0.645211	0.007	0.151	6.87726e-41
ZNF148	2.61063e-45	-0.683447	0.093	0.273	7.77288e-41
ITGB4	2.73604e-45	-0.756943	0.096	0.275	8.14627e-41
MBOAT2	2.8129e-45	0.36969	0.29	0.125	8.37513e-41
C12orf65	3.70957e-45	-0.656962	0.048	0.213	1.10449e-40
FAM213A	4.07576e-45	-0.740325	0.188	0.369	1.21352e-40
NMI	4.78914e-45	-0.643716	0.059	0.228	1.42592e-40
ZRANB2	4.99107e-45	-0.732557	0.175	0.36	1.48604e-40
KNL1	5.77511e-45	-0.633137	0.007	0.15	1.71948e-40
HIST3H2A	6.03128e-45	0.418629	0.148	0.043	1.79575e-40
NPEPPS	6.56383e-45	0.431837	0.338	0.157	1.95432e-40
MCM3	6.61573e-45	-0.581068	0.023	0.177	1.96977e-40
GGH	7.03874e-45	-0.663946	0.08	0.254	2.09571e-40
BAZ1A	7.67798e-45	-0.759708	0.108	0.286	2.28604e-40
CDC123	7.93167e-45	-0.695649	0.111	0.286	2.36158e-40
RPS12	8.16506e-45	-0.521066	0.615	0.809	2.43106e-40
HAT1	9.12901e-45	-0.637235	0.082	0.257	2.71807e-40
KPNB1	9.9718e-45	-0.739987	0.225	0.404	2.969e-40
FZD6	1.0533e-44	-0.646951	0.073	0.246	3.13608e-40
PDCL3	1.07023e-44	-0.73029	0.118	0.294	3.1865e-40
RPL27A	1.09814e-44	-0.44663	0.751	0.904	3.26959e-40
LSG1	1.10285e-44	-0.648979	0.062	0.229	3.28363e-40
RNF11	1.131e-44	0.346581	0.298	0.129	3.36744e-40
CEP295	1.17279e-44	-0.733104	0.037	0.194	3.49187e-40
PHF3	1.43921e-44	-0.727182	0.126	0.302	4.28509e-40
SUMO1	1.6758e-44	-0.764195	0.248	0.427	4.98953e-40
PHB2	1.71066e-44	-0.718262	0.131	0.309	5.09332e-40
PAK1	1.73801e-44	-0.675283	0.074	0.242	5.17475e-40
PIGX	1.90594e-44	-0.626104	0.043	0.203	5.67474e-40
THRAP3	2.18797e-44	-0.696418	0.189	0.372	6.51448e-40
HDGF	2.6457e-44	-0.763496	0.167	0.341	7.87731e-40
PSMA2	2.8986e-44	-0.693524	0.155	0.334	8.63028e-40
SLC25A3	2.8995e-44	-0.656915	0.384	0.54	8.63296e-40
NUB1	2.91001e-44	-0.690608	0.1	0.271	8.66426e-40
ZBTB1	3.25074e-44	-0.688319	0.086	0.257	9.67876e-40
CCNYL1	3.52754e-44	0.285431	0.167	0.052	1.05029e-39
GLS	3.54722e-44	-0.658697	0.036	0.193	1.05615e-39
C1QBP	3.69034e-44	-0.70954	0.127	0.302	1.09876e-39
BMS1	3.71863e-44	-0.63416	0.05	0.212	1.10719e-39
HNRNPAB	3.73538e-44	-0.705016	0.093	0.262	1.11217e-39
DDX60	3.76067e-44	-0.712404	0.019	0.169	1.1197e-39
ESD	3.8651e-44	-0.703372	0.11	0.281	1.1508e-39
SDAD1	3.95722e-44	-0.657287	0.064	0.228	1.17822e-39
NABP1	3.96592e-44	0.478663	0.214	0.082	1.18081e-39
DBF4	4.2166e-44	-0.648008	0.034	0.19	1.25545e-39
ITGB1	4.24959e-44	-0.833923	0.218	0.394	1.26527e-39
RPL15	6.33115e-44	-0.479647	0.851	0.891	1.88504e-39
S100A4	6.74526e-44	0.727366	0.318	0.15	2.00833e-39
SMAD5	7.11801e-44	-0.662676	0.058	0.222	2.11932e-39
NAMPT	7.24192e-44	0.58953	0.664	0.433	2.15621e-39
PSMC1	7.93223e-44	-0.681099	0.133	0.31	2.36174e-39
C9orf3	8.91954e-44	-0.628999	0.132	0.314	2.6557e-39
SQSTM1	9.76285e-44	0.940093	0.552	0.361	2.90679e-39
PHLDB2	1.41501e-43	-0.683463	0.066	0.234	4.21305e-39
AC005912.1	1.42573e-43	-0.757824	0.201	0.382	4.24496e-39
ZC3H13	1.45013e-43	-0.736417	0.077	0.244	4.3176e-39
CHMP1B	1.54161e-43	0.399058	0.308	0.141	4.58999e-39
MACF1	1.58171e-43	-0.823429	0.132	0.309	4.70939e-39
USP53	1.64014e-43	0.517683	0.269	0.117	4.88336e-39
USP14	1.97212e-43	-0.658211	0.076	0.243	5.8718e-39
DDX39A	1.98355e-43	-0.591206	0.058	0.223	5.90584e-39
ZC3H14	2.32433e-43	-0.623431	0.076	0.245	6.92046e-39
REEP5	2.53016e-43	-0.731982	0.171	0.347	7.5333e-39
MMP1	3.03073e-43	-1.76344	0.009	0.15	9.02369e-39
EID1	3.2105e-43	-0.739496	0.157	0.329	9.55893e-39
GPX4	3.50031e-43	-0.687924	0.343	0.508	1.04218e-38
BCCIP	4.22633e-43	-0.68342	0.146	0.327	1.25835e-38
TRIM2	4.44851e-43	0.57883	0.27	0.12	1.3245e-38
EIF3K	5.31314e-43	-0.786098	0.367	0.513	1.58193e-38
GPI	5.75689e-43	-0.767667	0.187	0.359	1.71406e-38
NIT2	5.86911e-43	-0.637042	0.085	0.252	1.74747e-38
DNTTIP2	6.46987e-43	-0.774226	0.15	0.324	1.92634e-38
GMPS	8.19723e-43	-0.620218	0.069	0.233	2.44064e-38
PTCD3	1.1023e-42	-0.634487	0.072	0.239	3.28198e-38
CDC5L	1.12632e-42	-0.656345	0.069	0.232	3.35349e-38
MRPL15	1.18176e-42	-0.662618	0.111	0.284	3.51858e-38
NRDC	1.18502e-42	-0.691346	0.143	0.314	3.52829e-38
COX5B	1.35914e-42	-0.611539	0.612	0.736	4.04669e-38
PRPF6	1.48772e-42	-0.713928	0.129	0.301	4.42953e-38
ADAR	1.52296e-42	-0.676345	0.075	0.241	4.53447e-38
ROCK2	1.5696e-42	-0.647558	0.058	0.219	4.67333e-38
MGME1	1.67606e-42	-0.572875	0.043	0.198	4.9903e-38
PRDX3	1.90031e-42	-0.744387	0.193	0.364	5.658e-38
PHIP	1.90033e-42	-0.724828	0.105	0.277	5.65803e-38
ATAD5	1.98445e-42	-0.593485	0.012	0.151	5.90849e-38
TPI1	2.26612e-42	-0.663192	0.71	0.803	6.74714e-38
MT-ND6	2.32065e-42	-0.656953	0.087	0.254	6.90949e-38
CIP2A	2.89097e-42	-0.531643	0.008	0.144	8.60759e-38
PSMD1	2.91831e-42	-0.679455	0.15	0.323	8.68898e-38
APRT	3.03823e-42	-0.664661	0.229	0.402	9.04603e-38
MCM2	3.19967e-42	-0.550495	0.012	0.151	9.52671e-38
MDH2	3.41993e-42	-0.746749	0.301	0.453	1.01825e-37
SNHG8	3.5918e-42	-0.768161	0.261	0.429	1.06942e-37
RARS	4.06125e-42	-0.682025	0.093	0.255	1.2092e-37
PSMD7	4.40933e-42	-0.713898	0.238	0.408	1.31283e-37
CCDC47	4.44636e-42	-0.676049	0.19	0.363	1.32386e-37
SDCCAG8	4.85452e-42	-0.6568	0.09	0.258	1.44539e-37
ATR	5.1626e-42	-0.56788	0.029	0.177	1.53711e-37
LBR	5.6293e-42	-0.589753	0.058	0.217	1.67607e-37
AHCTF1	5.96711e-42	-0.61098	0.028	0.175	1.77665e-37
RIOK1	6.21995e-42	-0.670732	0.083	0.248	1.85193e-37
METTL8	6.46402e-42	-0.587945	0.031	0.178	1.9246e-37
VDAC1	6.72223e-42	-0.642251	0.437	0.576	2.00148e-37
DENR	7.44323e-42	-0.654918	0.196	0.376	2.21615e-37
TUSC3	7.48692e-42	-0.524656	0.026	0.174	2.22916e-37
EIF4G1	7.71617e-42	-0.74495	0.217	0.379	2.29741e-37
PLEK2	8.00729e-42	-0.609987	0.029	0.175	2.38409e-37
PRPF8	8.12867e-42	-0.649093	0.098	0.266	2.42023e-37
HMMR	9.05832e-42	-0.68099	0.006	0.139	2.69702e-37
NUP107	1.05641e-41	-0.55379	0.024	0.168	3.14534e-37
CCDC58	1.16964e-41	-0.55465	0.044	0.198	3.48248e-37
SRP9	1.19545e-41	-0.66616	0.42	0.551	3.55934e-37
LMNB1	1.29481e-41	-0.520753	0.014	0.152	3.85518e-37
CRYBG1	1.31715e-41	0.617193	0.336	0.168	3.92169e-37
FAM120A	1.38767e-41	-0.658917	0.114	0.284	4.13164e-37
LYRM2	1.40732e-41	-0.63996	0.077	0.239	4.19015e-37
PIK3IP1	1.93386e-41	0.300967	0.105	0.024	5.75787e-37
MX1	2.13466e-41	-0.884598	0.082	0.245	6.35572e-37
PHLDA2	2.19507e-41	0.419314	0.283	0.129	6.53559e-37
LRRC58	2.21222e-41	-0.60884	0.061	0.22	6.58666e-37
UBAP2L	2.28149e-41	-0.636668	0.092	0.258	6.79291e-37
EXT1	2.44896e-41	-0.546098	0.015	0.153	7.29152e-37
RRM2	2.59958e-41	-0.586979	0.009	0.143	7.73999e-37
UBE2T	2.60785e-41	-0.521625	0.017	0.157	7.76463e-37
SNAI2	2.8089e-41	-0.566931	0.037	0.187	8.36323e-37
SGO2	2.92425e-41	-0.588188	0.007	0.139	8.70665e-37
OST4	2.96657e-41	-0.708186	0.45	0.599	8.83268e-37
CENPN	3.12278e-41	-0.530689	0.014	0.152	9.29777e-37
TUBA1C	3.54848e-41	-0.694953	0.357	0.538	1.05652e-36
CDKN2AIP	3.6604e-41	0.383393	0.186	0.067	1.08985e-36
TBL1XR1	3.83586e-41	-0.776075	0.122	0.291	1.14209e-36
SNX5	4.01629e-41	-0.647314	0.121	0.289	1.19581e-36
BUB3	4.73071e-41	-0.702341	0.153	0.324	1.40852e-36
ATP5F1B	5.11557e-41	-0.705444	0.491	0.603	1.52311e-36
RSL24D1	5.25891e-41	-0.664818	0.149	0.323	1.56579e-36
HIST1H1B	5.28638e-41	-0.830473	0.016	0.153	1.57397e-36
TK1	5.47731e-41	-0.574626	0.026	0.171	1.63081e-36
CYTOR	6.26457e-41	0.739305	0.262	0.119	1.86521e-36
LRRC75A-AS1	7.58164e-41	-0.695311	0.364	0.519	2.25736e-36
ASH1L	7.72631e-41	-0.708762	0.098	0.265	2.30043e-36
MAP2K1	7.92176e-41	0.439288	0.223	0.089	2.35862e-36
HM13	8.13231e-41	0.447132	0.457	0.259	2.42132e-36
PUF60	8.44038e-41	-0.704053	0.114	0.277	2.51304e-36
UPF2	8.47561e-41	-0.682855	0.113	0.282	2.52353e-36
TIMM10	9.41679e-41	-0.676394	0.083	0.244	2.80375e-36
CHURC1	1.00694e-40	-0.637226	0.068	0.226	2.99806e-36
KNOP1	1.03556e-40	-0.592516	0.046	0.199	3.08327e-36
PHF20L1	1.04997e-40	-0.684773	0.136	0.304	3.12619e-36
DCUN1D5	1.12293e-40	-0.716207	0.069	0.227	3.34342e-36
GOLPH3L	1.21924e-40	0.333763	0.168	0.057	3.63016e-36
RPA3	1.22783e-40	-0.752795	0.141	0.309	3.65575e-36
HELLS	1.31738e-40	-0.605024	0.026	0.169	3.92238e-36
RAD51AP1	1.52029e-40	-0.521837	0.006	0.136	4.52652e-36
USP34	1.55017e-40	-0.710005	0.094	0.258	4.61547e-36
TMEM45A	1.60529e-40	-1.04025	0.024	0.164	4.7796e-36
PSMA1	1.68374e-40	-0.707514	0.211	0.37	5.01317e-36
AQP3	1.73612e-40	0.403543	0.429	0.231	5.16911e-36
TMSB10	1.88035e-40	-0.540352	0.872	0.947	5.59854e-36
SLTM	1.91425e-40	-0.715163	0.135	0.302	5.69949e-36
NAA15	2.18139e-40	-0.624046	0.057	0.209	6.49486e-36
UQCRC1	2.36926e-40	-0.726648	0.177	0.339	7.05424e-36
UBE2F	2.39114e-40	0.337153	0.213	0.083	7.11939e-36
ARNTL2	2.39448e-40	0.419139	0.295	0.138	7.12933e-36
GNL2	2.42846e-40	-0.630343	0.066	0.222	7.23051e-36
EIF5A	3.20487e-40	-0.691717	0.329	0.478	9.54218e-36
KPNA1	3.34285e-40	-0.643544	0.065	0.222	9.953e-36
MORF4L2	3.59215e-40	-0.669539	0.319	0.47	1.06953e-35
GJB6	3.81535e-40	0.390568	0.29	0.134	1.13598e-35
MRPL16	3.93766e-40	-0.603166	0.069	0.224	1.1724e-35
QSER1	4.10853e-40	-0.635704	0.04	0.186	1.22328e-35
MFSD5	4.48372e-40	0.25075	0.16	0.052	1.33498e-35
MRPL20	5.1664e-40	-0.685395	0.199	0.361	1.53824e-35
SIVA1	5.18656e-40	-0.720781	0.163	0.331	1.54425e-35
SYPL1	5.28296e-40	-0.670935	0.29	0.449	1.57295e-35
AK2	5.48478e-40	-0.690982	0.171	0.336	1.63304e-35
FBXO32	6.17896e-40	0.517726	0.28	0.129	1.83972e-35
SLC7A11	6.33074e-40	-0.679531	0.024	0.163	1.88492e-35
FERMT1	6.41423e-40	-0.608567	0.079	0.241	1.90977e-35
C1S	6.84781e-40	-0.684411	0.062	0.215	2.03887e-35
ADM	6.98914e-40	0.55447	0.373	0.198	2.08095e-35
MZT1	7.00849e-40	-0.7521	0.044	0.191	2.08671e-35
ZCCHC11	7.07198e-40	-0.643484	0.05	0.199	2.10561e-35
SP100	7.60995e-40	-0.663999	0.085	0.244	2.26579e-35
LTBP1	7.67007e-40	-0.69065	0.021	0.159	2.28369e-35
MAP1B	7.8121e-40	-0.718819	0.012	0.144	2.32598e-35
CHORDC1	8.83758e-40	-0.642717	0.103	0.268	2.6313e-35
CES1	9.03914e-40	-0.68591	0.009	0.14	2.69131e-35
OLFM1	1.07555e-39	-0.621972	0.013	0.146	3.20233e-35
NTRK2	1.11842e-39	-0.83635	0.066	0.22	3.33e-35
NUF2	1.15666e-39	-0.554521	0.008	0.137	3.44385e-35
SEPT7	1.19317e-39	-0.652739	0.459	0.581	3.55254e-35
CEP152	1.36232e-39	-0.819015	0.016	0.149	4.05616e-35
SSR4	1.45443e-39	-0.764185	0.384	0.519	4.33042e-35
PUS7	1.76592e-39	-0.519266	0.03	0.171	5.25785e-35
CMC2	1.8157e-39	-0.639526	0.084	0.242	5.40607e-35
EIF4G3	2.17203e-39	-0.68201	0.194	0.363	6.46699e-35
PSMC5	2.18706e-39	-0.660895	0.159	0.323	6.51175e-35
EIF3A	2.34624e-39	-0.611836	0.337	0.501	6.98569e-35
AP2B1	2.53995e-39	-0.557023	0.04	0.187	7.56244e-35
UQCR10	2.77455e-39	-0.6323	0.601	0.694	8.26095e-35
IL1A	2.98424e-39	0.751131	0.122	0.034	8.88527e-35
TMEM97	3.02334e-39	-0.509828	0.015	0.146	9.0017e-35
CAPNS1	3.13414e-39	0.322957	0.452	0.249	9.33159e-35
RASGEF1B	3.27295e-39	0.452528	0.154	0.052	9.74489e-35
HMGB1P5	3.38698e-39	-0.528374	0.039	0.183	1.00844e-34
DARS	3.45978e-39	-0.695004	0.195	0.357	1.03011e-34
PCNP	3.48827e-39	-0.615597	0.206	0.375	1.0386e-34
DSP	3.51524e-39	-0.810852	0.665	0.791	1.04663e-34
TJP1	3.61118e-39	0.42076	0.319	0.153	1.07519e-34
SLC12A6	3.75041e-39	0.284308	0.147	0.046	1.11665e-34
TIMM13	3.87351e-39	-0.717956	0.166	0.324	1.1533e-34
C6orf48	3.89046e-39	-0.665937	0.136	0.303	1.15834e-34
RFC2	3.94006e-39	-0.551022	0.037	0.179	1.17311e-34
LARP1	4.18681e-39	-0.723255	0.093	0.249	1.24658e-34
MRPS35	4.49618e-39	-0.621512	0.097	0.258	1.33869e-34
TP53AIP1	4.77402e-39	-0.586331	0.022	0.157	1.42142e-34
LAMC1	4.79019e-39	-0.578669	0.028	0.167	1.42623e-34
MIEN1	4.81443e-39	0.52009	0.439	0.251	1.43345e-34
FCF1	5.86075e-39	-0.5623	0.068	0.223	1.74498e-34
SH3D19	6.28174e-39	0.348823	0.183	0.067	1.87033e-34
NIPBL	8.31104e-39	-0.774383	0.207	0.368	2.47453e-34
RANBP2	9.35134e-39	-0.64854	0.099	0.26	2.78427e-34
ADAM17	9.61185e-39	-0.566136	0.053	0.203	2.86183e-34
PUSL1	9.96377e-39	0.264831	0.121	0.034	2.96661e-34
OXSR1	1.11545e-38	0.298782	0.206	0.08	3.32113e-34
CEP290	1.63249e-38	-0.627605	0.026	0.163	4.86057e-34
HNRNPH3	1.76077e-38	-0.637556	0.142	0.304	5.24253e-34
MOSPD1	1.85119e-38	0.444157	0.185	0.069	5.51173e-34
MRPS7	1.85365e-38	-0.699228	0.153	0.31	5.51905e-34
DSG2	1.93813e-38	-0.659004	0.118	0.28	5.77059e-34
SLC7A5	2.19686e-38	-0.621367	0.076	0.234	6.54093e-34
MRTO4	2.27705e-38	-0.582409	0.059	0.207	6.77969e-34
C19orf70	2.33193e-38	-0.709931	0.178	0.337	6.9431e-34
MTHFD1	2.3552e-38	-0.539367	0.037	0.178	7.01239e-34
NOP16	2.39873e-38	-0.626346	0.086	0.243	7.14198e-34
TARS	2.60351e-38	-0.80545	0.21	0.37	7.75169e-34
SNRNP200	2.65355e-38	-0.629827	0.069	0.218	7.90067e-34
UBA52	2.68294e-38	-0.5212	0.681	0.783	7.98818e-34
RSRC2	2.81334e-38	-0.683927	0.243	0.407	8.37643e-34
SINHCAF	2.95081e-38	-0.595893	0.094	0.256	8.78575e-34
YWHAG	2.98724e-38	-0.725109	0.297	0.452	8.89422e-34
SSR2	3.16213e-38	-0.65299	0.175	0.341	9.41494e-34
IPO5	3.7984e-38	-0.585635	0.055	0.203	1.13094e-33
PRR11	3.87156e-38	-0.524146	0.005	0.128	1.15272e-33
SMC5	3.88558e-38	-0.680532	0.097	0.252	1.15689e-33
RCN2	4.86597e-38	-0.607123	0.082	0.235	1.44879e-33
SLC39A6	5.34587e-38	-0.565563	0.062	0.214	1.59168e-33
CD109	5.43461e-38	-0.611469	0.05	0.194	1.6181e-33
PTPN1	5.49263e-38	-0.636926	0.13	0.293	1.63538e-33
FUBP1	7.07454e-38	-0.577221	0.083	0.24	2.10637e-33
RECQL	7.17346e-38	-0.85315	0.106	0.262	2.13583e-33
HIST1H1D	7.79325e-38	-0.746503	0.023	0.157	2.32036e-33
PFDN6	8.33452e-38	-0.632706	0.132	0.294	2.48152e-33
RPAP3	1.04365e-37	-0.550264	0.052	0.197	3.10735e-33
BUB1B	1.04401e-37	-0.501725	0.014	0.141	3.10845e-33
EIF3M	1.11027e-37	-0.660424	0.215	0.375	3.30572e-33
NDUFAF2	1.32455e-37	-0.649468	0.072	0.221	3.94373e-33
FAM96A	1.3258e-37	-0.642714	0.124	0.284	3.94745e-33
SESN3	1.51288e-37	-0.595839	0.065	0.215	4.50446e-33
UBE2D3	1.60174e-37	0.507934	0.603	0.406	4.76902e-33
ATP5F1E	1.71698e-37	-0.553133	0.755	0.834	5.11212e-33
SETX	1.77987e-37	-0.712618	0.101	0.257	5.29939e-33
LSM6	1.79428e-37	-0.545896	0.069	0.221	5.3423e-33
GTPBP4	1.79884e-37	-0.577494	0.075	0.227	5.35586e-33
MRPS23	1.8075e-37	-0.560053	0.067	0.216	5.38166e-33
PSMD4	1.96907e-37	-0.650303	0.245	0.402	5.8627e-33
CCDC82	1.98916e-37	-0.606725	0.038	0.177	5.92251e-33
CEP350	2.17669e-37	-0.713822	0.124	0.28	6.48088e-33
UBE2L6	2.23841e-37	-0.67638	0.086	0.237	6.66464e-33
PTPRF	2.48605e-37	-0.689529	0.129	0.286	7.40198e-33
POLR2K	2.66425e-37	-0.655154	0.214	0.378	7.93252e-33
RASSF5	2.67631e-37	0.280978	0.114	0.031	7.96845e-33
CLNS1A	2.79169e-37	-0.610589	0.125	0.286	8.31198e-33
POLR2G	2.86472e-37	-0.651687	0.142	0.296	8.52943e-33
NAXE	3.01804e-37	-0.611938	0.124	0.281	8.9859e-33
PRPF4	3.18447e-37	-0.564556	0.067	0.215	9.48144e-33
CTSS	3.80495e-37	0.278447	0.143	0.045	1.13288e-32
SCAMP2	4.41576e-37	0.277044	0.221	0.092	1.31475e-32
BUB1	4.70528e-37	-0.507252	0.008	0.129	1.40095e-32
BRCA1	4.74707e-37	-0.492598	0.004	0.122	1.41339e-32
MYOF	4.75188e-37	-0.6767	0.139	0.3	1.41482e-32
MRPL42	4.81227e-37	-0.618818	0.154	0.317	1.43281e-32
CDK6	4.94561e-37	-0.592638	0.037	0.176	1.4725e-32
MED10	5.17947e-37	-0.614901	0.135	0.296	1.54214e-32
URI1	5.23355e-37	-0.661991	0.078	0.227	1.55824e-32
NCAPG2	5.80317e-37	-0.489432	0.017	0.145	1.72784e-32
TRMT10C	6.29113e-37	-0.609832	0.122	0.284	1.87312e-32
SEPT2	6.34743e-37	-0.659349	0.307	0.451	1.88989e-32
VBP1	6.55719e-37	-0.626592	0.094	0.243	1.95234e-32
RBBP6	6.80065e-37	-0.597313	0.203	0.369	2.02482e-32
MXI1	8.8206e-37	0.321092	0.216	0.089	2.62624e-32
CPSF2	9.20282e-37	-0.575729	0.073	0.221	2.74005e-32
PNPT1	1.01682e-36	-0.539563	0.058	0.203	3.02748e-32
EML4	1.08647e-36	-0.563968	0.059	0.205	3.23487e-32
HACD2	1.1065e-36	-0.68439	0.129	0.282	3.29449e-32
CNOT7	1.14718e-36	-0.586269	0.114	0.271	3.4156e-32
NFKBIA	1.18831e-36	0.67934	0.667	0.472	3.53808e-32
CAV2	1.27213e-36	-0.693179	0.174	0.339	3.78764e-32
SEC61G	1.50452e-36	-0.695508	0.441	0.559	4.47955e-32
UBAC1	1.71282e-36	-0.570814	0.066	0.211	5.09976e-32
CAVIN1	1.83093e-36	-0.65305	0.126	0.283	5.45143e-32
CHD8	1.86902e-36	-0.595471	0.072	0.22	5.56483e-32
MT-TF	1.96354e-36	0.338644	0.196	0.077	5.84624e-32
DEAF1	1.97018e-36	0.25636	0.102	0.026	5.86602e-32
C12orf29	2.20935e-36	0.407739	0.316	0.158	6.57812e-32
SRSF1	2.50474e-36	-0.566509	0.087	0.237	7.45762e-32
ITM2B	3.16821e-36	-0.578066	0.592	0.723	9.43303e-32
GGCT	3.2048e-36	-0.688623	0.165	0.318	9.54197e-32
ADSS	3.6324e-36	-0.544738	0.079	0.23	1.08151e-31
S100A7	3.9237e-36	0.517814	0.167	0.349	1.16824e-31
TMEM159	4.08941e-36	0.362998	0.28	0.132	1.21758e-31
LZIC	4.3894e-36	-0.632923	0.089	0.239	1.3069e-31
CEP55	4.47432e-36	-0.514908	0.014	0.137	1.33218e-31
USP10	4.99478e-36	-0.553372	0.087	0.239	1.48715e-31
YARS	5.13564e-36	-0.654665	0.119	0.274	1.52908e-31
PARP9	5.35498e-36	-0.669524	0.086	0.233	1.59439e-31
NPM3	5.38313e-36	-0.514613	0.058	0.201	1.60277e-31
CKAP2L	6.66739e-36	-0.461644	0.003	0.117	1.98515e-31
UGCG	7.09558e-36	0.339097	0.26	0.119	2.11264e-31
RRP15	7.73561e-36	-0.502625	0.032	0.164	2.3032e-31
MRPL36	8.06367e-36	-0.656683	0.234	0.404	2.40088e-31
DMKN	1.0178e-35	0.295693	0.327	0.169	3.03041e-31
HPF1	1.0251e-35	-0.541707	0.044	0.182	3.05214e-31
SMC4	1.07451e-35	-0.829561	0.329	0.469	3.19926e-31
EXOSC10	1.1552e-35	-0.535315	0.042	0.177	3.43948e-31
TPRKB	1.16004e-35	-0.638628	0.164	0.321	3.45392e-31
SF3A3	1.16644e-35	-0.553843	0.066	0.208	3.47295e-31
PPIE	1.18723e-35	-0.558531	0.094	0.244	3.53486e-31
RBM28	1.22835e-35	-0.52503	0.039	0.174	3.65729e-31
SDHB	1.26817e-35	-0.62895	0.189	0.345	3.77586e-31
MRPS15	1.29674e-35	-0.644578	0.146	0.3	3.8609e-31
AHSA1	1.3375e-35	-0.589196	0.1	0.25	3.98226e-31
ESCO2	1.34122e-35	-0.49443	0.011	0.13	3.99333e-31
POLR1D	1.3484e-35	0.532245	0.558	0.357	4.01472e-31
RNF213	1.46437e-35	-0.628582	0.095	0.249	4.36003e-31
GTF2I	1.68522e-35	-0.573748	0.044	0.179	5.01757e-31
TXNRD1	1.71821e-35	-0.725088	0.164	0.329	5.11579e-31
DIAPH2	1.73885e-35	-0.545559	0.022	0.147	5.17725e-31
KLF3	1.75402e-35	0.44336	0.293	0.143	5.22241e-31
WASL	1.8341e-35	0.405792	0.318	0.161	5.46085e-31
ANO1	1.88742e-35	-0.681101	0.033	0.165	5.61959e-31
C19orf53	1.91181e-35	-0.665651	0.292	0.438	5.69222e-31
STARD7	2.04081e-35	-0.587043	0.098	0.248	6.0763e-31
SRPK1	2.51196e-35	-0.615865	0.098	0.247	7.47911e-31
PAK1IP1	2.66889e-35	-0.554363	0.068	0.211	7.94635e-31
EHBP1	2.82326e-35	-0.613468	0.082	0.227	8.40598e-31
ACOT13	2.9192e-35	-0.547765	0.049	0.187	8.69163e-31
CHRAC1	2.93584e-35	-0.579355	0.062	0.201	8.74116e-31
DFFA	3.04069e-35	-0.651788	0.082	0.224	9.05334e-31
MRPL24	3.38313e-35	-0.557272	0.076	0.219	1.00729e-30
SRPK2	3.43637e-35	-0.624426	0.083	0.229	1.02314e-30
FMNL2	3.84232e-35	-0.50189	0.017	0.139	1.14401e-30
C12orf45	3.8622e-35	-0.526637	0.037	0.169	1.14993e-30
KDM1A	3.89482e-35	-0.542768	0.051	0.189	1.15964e-30
MCUR1	4.02114e-35	0.441882	0.298	0.151	1.19725e-30
GNB4	4.44028e-35	-0.498469	0.014	0.133	1.32205e-30
PFDN1	4.52101e-35	-0.58398	0.139	0.294	1.34609e-30
SBNO1	5.06344e-35	-0.520076	0.072	0.219	1.50759e-30
SCPEP1	5.34531e-35	-0.617353	0.097	0.245	1.59151e-30
CDCA7L	5.50111e-35	-0.421652	0.012	0.131	1.6379e-30
INHBA	5.62425e-35	-0.869979	0.015	0.136	1.67456e-30
TMCO4	6.44974e-35	0.278785	0.112	0.032	1.92034e-30
NSD3	6.93183e-35	-0.648123	0.119	0.272	2.06388e-30
NUTF2	7.76689e-35	-0.614058	0.162	0.314	2.31251e-30
DOCK9	8.23062e-35	0.287089	0.172	0.064	2.45058e-30
RPS10	8.26504e-35	-0.670756	0.269	0.413	2.46083e-30
NCOR1	8.42333e-35	-0.681489	0.163	0.314	2.50796e-30
HTATIP2	8.50274e-35	-0.558058	0.09	0.235	2.53161e-30
MAGEA4	8.77873e-35	-0.549733	0.006	0.12	2.61378e-30
MKNK2	1.10797e-34	0.402196	0.315	0.159	3.29888e-30
MYH10	1.10934e-34	-0.578462	0.029	0.154	3.30295e-30
PSMB8	1.14223e-34	-0.615544	0.096	0.242	3.40086e-30
TXNDC12	1.22149e-34	-0.568893	0.09	0.235	3.63686e-30
SERPINE1	1.24886e-34	-1.14341	0.055	0.188	3.71835e-30
PTMS	1.25712e-34	-0.679597	0.096	0.239	3.74294e-30
NUDT1	1.39397e-34	-0.512408	0.048	0.184	4.15041e-30
MPC2	1.40436e-34	-0.626513	0.103	0.248	4.18134e-30
BCAP31	1.41852e-34	-0.651622	0.331	0.464	4.2235e-30
SSFA2	1.46628e-34	-0.603313	0.081	0.224	4.3657e-30
PWP1	1.5356e-34	-0.562506	0.104	0.252	4.5721e-30
TMEM237	1.54734e-34	-0.469406	0.028	0.154	4.60706e-30
ECI2	1.63619e-34	-0.538835	0.046	0.18	4.87159e-30
DNAJA1	1.67888e-34	-0.540467	0.333	0.495	4.99869e-30
CDH3	1.77212e-34	-0.552884	0.051	0.189	5.27632e-30
SEC61B	1.8338e-34	-0.631352	0.318	0.467	5.45994e-30
TPD52L2	1.83802e-34	0.447191	0.297	0.152	5.47251e-30
TVP23B	1.98332e-34	0.285401	0.172	0.065	5.90513e-30
SOCS4	1.99042e-34	-0.481939	0.033	0.163	5.92627e-30
SRGN	2.08376e-34	0.632112	0.167	0.062	6.20419e-30
MTERF4	2.11386e-34	0.287803	0.136	0.044	6.29381e-30
WDR36	2.1302e-34	-0.475949	0.019	0.139	6.34246e-30
ABCF1	2.18218e-34	-0.575394	0.104	0.257	6.49721e-30
EPS8	2.40782e-34	-0.602748	0.037	0.166	7.16905e-30
UQCR11	2.62945e-34	-0.645178	0.439	0.558	7.82894e-30
CCNB2	2.71446e-34	-0.459467	0.012	0.127	8.08203e-30
HUWE1	2.75756e-34	-0.678879	0.109	0.255	8.21035e-30
SPINT2	3.33103e-34	-0.933691	0.456	0.562	9.91781e-30
SNAPC1	3.6301e-34	-0.453341	0.03	0.157	1.08083e-29
ERAP2	3.6939e-34	-0.522139	0.017	0.136	1.09982e-29
CCDC91	4.32041e-34	-0.71578	0.073	0.214	1.28636e-29
CLTC	4.49814e-34	-0.646826	0.227	0.378	1.33928e-29
ANAPC11	4.7956e-34	-0.655723	0.353	0.484	1.42784e-29
SRI	4.85086e-34	-0.773661	0.273	0.408	1.44429e-29
NCAPG	4.92022e-34	-0.451049	0.008	0.12	1.46495e-29
TMCO1	6.09491e-34	-0.656472	0.206	0.349	1.8147e-29
C1orf43	6.18889e-34	-0.647714	0.329	0.462	1.84268e-29
RPS13	6.39509e-34	-0.459275	0.766	0.853	1.90407e-29
PDAP1	6.46174e-34	-0.675313	0.188	0.334	1.92392e-29
ABHD17C	6.79734e-34	0.297849	0.162	0.06	2.02384e-29
IFI35	7.2789e-34	-0.478647	0.021	0.142	2.16722e-29
TBL3	7.93425e-34	0.253688	0.127	0.04	2.36234e-29
RPS28	9.41162e-34	-0.482126	0.657	0.771	2.80221e-29
CDK4	9.88253e-34	-0.522469	0.065	0.204	2.94243e-29
NAE1	1.04056e-33	-0.568915	0.095	0.239	3.09816e-29
UBR5	1.16484e-33	-0.606841	0.082	0.223	3.46818e-29
ACSL4	1.21803e-33	-0.517412	0.032	0.158	3.62656e-29
NLN	1.25642e-33	-0.459517	0.016	0.133	3.74087e-29
PNO1	1.2996e-33	-0.475991	0.053	0.188	3.86942e-29
RALGPS2	1.3222e-33	0.30338	0.164	0.061	3.93671e-29
MLEC	1.49462e-33	-0.528451	0.065	0.204	4.45009e-29
PTGR1	1.68866e-33	-1.11848	0.251	0.377	5.02781e-29
TNPO1	1.69611e-33	-0.581995	0.086	0.227	5.05e-29
MSH2	1.74991e-33	-0.486123	0.026	0.149	5.2102e-29
RAB5A	1.77179e-33	0.310035	0.276	0.133	5.27532e-29
PSME4	2.06582e-33	-0.536429	0.048	0.181	6.15078e-29
TIPARP	2.07977e-33	0.406564	0.303	0.156	6.19231e-29
SPTLC1	2.24381e-33	0.450915	0.356	0.198	6.68073e-29
GLMP	2.39107e-33	0.324977	0.16	0.06	7.11916e-29
UTP20	2.39991e-33	-0.457703	0.012	0.126	7.14549e-29
IFNGR1	2.56876e-33	-0.644239	0.168	0.325	7.64822e-29
PPCDC	2.77876e-33	0.290729	0.107	0.031	8.27347e-29
SLC1A4	2.87661e-33	-0.446066	0.006	0.115	8.56481e-29
CMBL	2.93356e-33	-0.453607	0.024	0.145	8.73439e-29
NBN	3.0217e-33	-0.581601	0.083	0.221	8.99682e-29
PHF6	3.02479e-33	-0.497888	0.047	0.179	9.00602e-29
IDI1	3.15718e-33	0.613059	0.343	0.187	9.40019e-29
MPHOSPH6	3.21947e-33	-0.572316	0.118	0.268	9.58564e-29
RBBP7	3.32239e-33	-0.626487	0.118	0.257	9.89208e-29
MPC1	3.3421e-33	0.262425	0.213	0.091	9.95076e-29
SMG1	3.36114e-33	-0.562284	0.061	0.197	1.00075e-28
C8orf33	3.40938e-33	-0.51245	0.058	0.192	1.01511e-28
RBM8A	3.44182e-33	-0.515403	0.553	0.653	1.02477e-28
MRPL22	3.59367e-33	-0.635138	0.128	0.271	1.06998e-28
CCDC25	3.68309e-33	-0.585005	0.088	0.228	1.0966e-28
POLR2B	3.94935e-33	-0.581911	0.111	0.254	1.17588e-28
KNTC1	4.12068e-33	-0.444541	0.007	0.116	1.22689e-28
AIMP1	4.17027e-33	-0.610781	0.165	0.313	1.24166e-28
HIGD1A	4.5362e-33	0.319095	0.372	0.202	1.35061e-28
HIST1H1C	5.14591e-33	1.29513	0.504	0.334	1.53214e-28
CCDC6	5.1955e-33	0.396593	0.248	0.117	1.54691e-28
AURKA	5.36693e-33	-0.486989	0.009	0.119	1.59795e-28
MSI2	6.41692e-33	-0.492419	0.028	0.149	1.91057e-28
IFIT3	6.42966e-33	-0.746661	0.014	0.127	1.91437e-28
NDUFA10	6.49076e-33	-0.63332	0.255	0.397	1.93256e-28
WDHD1	7.09353e-33	-0.433192	0.012	0.125	2.11203e-28
XG	7.61025e-33	0.256107	0.121	0.037	2.26588e-28
TRPM7	7.92016e-33	-0.532656	0.029	0.151	2.35815e-28
EIF3B	9.00101e-33	-0.590909	0.076	0.213	2.67996e-28
CNIH1	9.34988e-33	-0.624991	0.191	0.333	2.78383e-28
CLIC1	9.44147e-33	-0.601002	0.405	0.539	2.8111e-28
MAL2	9.59639e-33	0.475174	0.435	0.273	2.85723e-28
NUDT5	1.05262e-32	-0.620601	0.122	0.263	3.13406e-28
ANAPC5	1.17346e-32	-0.561545	0.111	0.253	3.49387e-28
TMED2	1.18068e-32	-0.577465	0.313	0.454	3.51537e-28
SPEN	1.20075e-32	-0.617132	0.082	0.221	3.57512e-28
SREK1	1.23058e-32	-0.583482	0.083	0.222	3.66394e-28
ARRDC1	1.33865e-32	0.252448	0.144	0.051	3.98568e-28
HAUS1	1.45573e-32	-0.417895	0.035	0.161	4.33428e-28
PRKCSH	1.47724e-32	-0.593131	0.104	0.242	4.39833e-28
NUP155	1.50449e-32	-0.453822	0.02	0.136	4.47946e-28
MPHOSPH10	1.5456e-32	-0.623685	0.108	0.248	4.60186e-28
KIF23	1.75277e-32	-0.492627	0.013	0.125	5.21868e-28
SPC25	1.76126e-32	-0.414182	0.003	0.107	5.24397e-28
TSR1	1.97074e-32	-0.484823	0.044	0.171	5.86767e-28
CD151	1.97294e-32	-0.654303	0.137	0.278	5.87424e-28
EFR3A	1.98502e-32	-0.603988	0.076	0.211	5.9102e-28
RBX1	2.05921e-32	-0.646081	0.365	0.485	6.13109e-28
DGUOK	2.07095e-32	-0.583696	0.151	0.3	6.16603e-28
PSIP1	2.08496e-32	-0.485474	0.037	0.162	6.20776e-28
PHAX	2.10453e-32	-0.571113	0.069	0.202	6.26603e-28
FARSB	2.16968e-32	-0.568087	0.082	0.217	6.46002e-28
DICER1	2.24105e-32	-0.626634	0.125	0.269	6.67251e-28
CCDC88A	2.28224e-32	-0.541701	0.021	0.137	6.79515e-28
GOLIM4	2.40472e-32	-0.523425	0.045	0.173	7.15983e-28
NOL11	2.53987e-32	-0.463043	0.04	0.164	7.56222e-28
TES	2.64273e-32	-0.625586	0.136	0.28	7.86845e-28
NSD2	2.79097e-32	-0.442266	0.015	0.127	8.30984e-28
CENPK	2.85109e-32	-0.434387	0.014	0.125	8.48884e-28
TAPBP	3.07206e-32	-0.620919	0.099	0.238	9.14674e-28
SH3BGRL3	3.18282e-32	0.381764	0.743	0.583	9.47653e-28
XAF1	3.18314e-32	-0.627347	0.048	0.176	9.47747e-28
NDUFV1	3.42594e-32	-0.603027	0.101	0.238	1.02004e-27
SMARCC1	3.51154e-32	-0.585873	0.081	0.217	1.04553e-27
TBCA	4.18481e-32	-0.616802	0.354	0.485	1.24598e-27
MYO10	4.53316e-32	-0.6325	0.065	0.197	1.3497e-27
DCBLD2	4.53982e-32	-0.433005	0.011	0.12	1.35169e-27
MTHFD2	4.63136e-32	-0.60711	0.092	0.23	1.37894e-27
SHTN1	4.77198e-32	-0.538216	0.055	0.185	1.42081e-27
NOC3L	4.86995e-32	-0.528762	0.051	0.181	1.44998e-27
MRPL27	5.46231e-32	-0.613316	0.139	0.278	1.62635e-27
ABCC5	5.96706e-32	-0.626921	0.091	0.228	1.77663e-27
ABHD12	6.14411e-32	0.289902	0.218	0.097	1.82935e-27
DNAJC10	6.16255e-32	-0.531055	0.062	0.193	1.83484e-27
UBE2B	6.35043e-32	0.444265	0.396	0.23	1.89078e-27
EIF2S3	6.35884e-32	-0.563934	0.1	0.241	1.89328e-27
DTYMK	7.10814e-32	-0.488287	0.041	0.165	2.11638e-27
ZC3H8	7.58324e-32	-0.499896	0.042	0.166	2.25783e-27
HTATSF1	8.88364e-32	-0.530019	0.059	0.189	2.64502e-27
HEATR1	9.59609e-32	-0.452477	0.026	0.144	2.85714e-27
ACTB	9.9997e-32	0.457561	0.925	0.864	2.97731e-27
MRPS9	1.02437e-31	-0.504999	0.058	0.188	3.04996e-27
KIF2C	1.05997e-31	-0.413849	0.005	0.108	3.15597e-27
DNAJC5	1.06208e-31	0.297372	0.205	0.089	3.16224e-27
FAM92A	1.112e-31	-0.454355	0.02	0.133	3.31087e-27
MTIF2	1.12605e-31	-0.520835	0.06	0.19	3.3527e-27
MRPL19	1.13459e-31	-0.506586	0.07	0.203	3.37813e-27
CENPJ	1.13636e-31	-0.519269	0.016	0.128	3.38339e-27
NUDCD2	1.19707e-31	-0.581581	0.09	0.224	3.56417e-27
DAP3	1.26422e-31	-0.589665	0.16	0.303	3.76408e-27
CALD1	1.37911e-31	-0.599989	0.086	0.222	4.10616e-27
VMA21	1.41669e-31	-0.530241	0.08	0.215	4.21806e-27
CCNA2	1.46753e-31	-0.428319	0.005	0.109	4.36941e-27
TIMMDC1	1.47647e-31	-0.582761	0.196	0.341	4.39605e-27
ATP5PO	1.59986e-31	-0.634055	0.403	0.52	4.76341e-27
UBA2	1.6045e-31	-0.550575	0.072	0.203	4.77725e-27
ICE1	1.61811e-31	-0.563671	0.049	0.174	4.81775e-27
MAP7D3	1.62398e-31	-0.481628	0.024	0.139	4.83524e-27
CAND1	1.6606e-31	-0.577749	0.102	0.239	4.94426e-27
HLA-C	1.7446e-31	-0.802506	0.253	0.385	5.19436e-27
GSS	1.85889e-31	-0.530445	0.059	0.186	5.53465e-27
ARPP19	2.38078e-31	-0.571091	0.135	0.277	7.08853e-27
PNISR	2.43196e-31	-0.672276	0.139	0.28	7.24092e-27
SNAP29	2.45064e-31	0.406164	0.244	0.118	7.29653e-27
NCOA7	2.46513e-31	-0.621932	0.119	0.262	7.33967e-27
SEC63	2.55464e-31	-0.621587	0.131	0.271	7.60619e-27
UTP23	2.60622e-31	-0.495503	0.051	0.177	7.75977e-27
ATIC	2.66102e-31	-0.489453	0.057	0.185	7.92291e-27
DIAPH3	2.70122e-31	-0.417602	0.002	0.102	8.0426e-27
CSNK1A1	2.83888e-31	-0.641241	0.167	0.309	8.45249e-27
SLC7A8	2.84829e-31	-0.510162	0.04	0.16	8.48051e-27
POLD2	2.90611e-31	-0.539253	0.087	0.221	8.65265e-27
RAC1	3.07783e-31	0.47619	0.67	0.529	9.16394e-27
ARPC1B	3.11462e-31	-0.544552	0.033	0.151	9.27348e-27
STRAP	3.1243e-31	-0.625485	0.152	0.291	9.3023e-27
HDLBP	3.2132e-31	-0.704437	0.316	0.436	9.56698e-27
MRPL18	3.24454e-31	-0.611483	0.163	0.304	9.6603e-27
YLPM1	3.36423e-31	-0.487233	0.034	0.154	1.00166e-26
GLRX3	4.20958e-31	-0.61618	0.167	0.306	1.25336e-26
SAFB	4.36285e-31	-0.506353	0.057	0.184	1.299e-26
UFD1	4.45733e-31	-0.591557	0.124	0.262	1.32713e-26
KIF4A	4.59515e-31	-0.413187	0.005	0.105	1.36816e-26
TAF15	4.64387e-31	-0.577625	0.104	0.24	1.38267e-26
EWSR1	4.90447e-31	-0.597258	0.171	0.309	1.46026e-26
PLAU	4.94826e-31	-0.574408	0.039	0.16	1.47329e-26
LAMB1	4.96435e-31	-0.531012	0.027	0.143	1.47808e-26
CTSB	5.57105e-31	-0.611584	0.583	0.666	1.65872e-26
SNHG16	5.65557e-31	-0.536658	0.095	0.232	1.68389e-26
TSG101	5.90027e-31	0.378252	0.373	0.208	1.75675e-26
MAK16	6.48791e-31	-0.404655	0.023	0.137	1.93171e-26
NDC80	6.86458e-31	-0.466185	0.005	0.106	2.04386e-26
CENPH	7.23775e-31	-0.390555	0.009	0.111	2.15497e-26
TRMT6	7.93146e-31	-0.434783	0.04	0.161	2.36151e-26
PDCD11	8.21904e-31	-0.458782	0.028	0.144	2.44714e-26
ATP2C1	8.30575e-31	-0.52171	0.069	0.199	2.47296e-26
NAA50	8.83128e-31	-0.517487	0.252	0.401	2.62942e-26
ATP6V1E1	8.87386e-31	0.432422	0.438	0.265	2.6421e-26
POLR2H	8.97837e-31	-0.568204	0.108	0.244	2.67322e-26
KMT2C	9.52844e-31	-0.599569	0.195	0.343	2.837e-26
SCFD1	1.02345e-30	-0.579461	0.178	0.321	3.04721e-26
DOPEY2	1.13598e-30	0.256545	0.112	0.035	3.38227e-26
ANAPC13	1.16091e-30	-0.50971	0.112	0.251	3.45649e-26
SLC25A36	1.22803e-30	-0.537528	0.087	0.221	3.65635e-26
TAF9	1.24183e-30	-0.629652	0.124	0.259	3.69744e-26
JPX	1.27449e-30	-0.577588	0.093	0.228	3.79467e-26
VPS13C	1.28798e-30	-0.527253	0.05	0.175	3.83483e-26
NOL10	1.32073e-30	-0.462466	0.037	0.154	3.93233e-26
SLC2A1	1.35272e-30	-0.647058	0.323	0.474	4.02758e-26
TMEM127	1.35463e-30	0.307541	0.16	0.062	4.03327e-26
EIF4A2	1.51073e-30	-0.495126	0.524	0.626	4.49806e-26
ATP6V1C1	1.56333e-30	-0.476094	0.04	0.159	4.65467e-26
PSMB9	1.57976e-30	-0.557166	0.066	0.194	4.70359e-26
ARRDC3	1.66354e-30	0.438779	0.204	0.092	4.95302e-26
ZFAS1	1.89826e-30	-0.565556	0.342	0.48	5.65188e-26
DYNC1I2	1.92168e-30	-0.655978	0.308	0.431	5.7216e-26
STK3	2.31393e-30	-0.536585	0.08	0.213	6.88949e-26
ZNHIT1	2.34555e-30	-0.602045	0.24	0.379	6.98364e-26
WDR12	2.5308e-30	-0.480382	0.048	0.171	7.5352e-26
CCNK	2.71425e-30	-0.530503	0.129	0.271	8.08142e-26
KIZ	2.87409e-30	-0.557023	0.032	0.147	8.55732e-26
WDR75	3.0023e-30	-0.481619	0.047	0.168	8.93905e-26
TSC22D3	3.00985e-30	0.278501	0.217	0.098	8.96154e-26
TTC37	3.13996e-30	-0.548188	0.086	0.216	9.34891e-26
CCNI	3.28498e-30	0.49013	0.596	0.413	9.78069e-26
KRIT1	3.36127e-30	-0.493493	0.046	0.167	1.00078e-25
AIM2	3.54489e-30	-0.458828	0.007	0.107	1.05546e-25
YY1	3.85604e-30	-0.595054	0.171	0.311	1.1481e-25
COL7A1	4.38429e-30	-0.548824	0.017	0.123	1.30538e-25
PTDSS1	4.60051e-30	-0.438389	0.039	0.157	1.36976e-25
NDUFAF8	5.10051e-30	-0.587348	0.105	0.235	1.51863e-25
CPA4	5.14563e-30	0.330273	0.114	0.037	1.53206e-25
BZW2	5.24512e-30	-0.518201	0.102	0.24	1.56168e-25
CUTA	5.5865e-30	-0.58667	0.165	0.304	1.66332e-25
FST	5.60275e-30	-0.476441	0.012	0.115	1.66816e-25
NF1	5.70165e-30	-0.46784	0.033	0.148	1.69761e-25
LRPAP1	5.94723e-30	-0.598016	0.1	0.23	1.77073e-25
SPART	6.01777e-30	-0.47956	0.051	0.174	1.79173e-25
THUMPD3	6.08586e-30	-0.537723	0.063	0.187	1.812e-25
GINS2	6.19099e-30	-0.393624	0.009	0.109	1.84331e-25
ANKRD17	6.25349e-30	-0.619012	0.095	0.226	1.86191e-25
RIT1	6.35059e-30	0.363748	0.267	0.133	1.89082e-25
POLR2L	7.40258e-30	-0.592783	0.375	0.499	2.20404e-25
COMT	7.82823e-30	-0.630336	0.176	0.31	2.33078e-25
CNTRL	8.47707e-30	-0.60998	0.038	0.154	2.52396e-25
ORC3	9.47499e-30	-0.461289	0.036	0.151	2.82108e-25
AASDHPPT	9.51102e-30	-0.538183	0.085	0.215	2.83181e-25
CA2	9.53875e-30	-1.02626	0.13	0.262	2.84007e-25
CCDC34	1.03672e-29	-0.485158	0.036	0.152	3.08672e-25
KIF14	1.06985e-29	-0.46149	0.004	0.1	3.18538e-25
GPCPD1	1.07403e-29	0.337653	0.192	0.085	3.19782e-25
ATP5MC2	1.10344e-29	-0.595098	0.438	0.546	3.28539e-25
ACAT1	1.11106e-29	-0.657283	0.089	0.215	3.30808e-25
THOC1	1.17262e-29	-0.446711	0.029	0.141	3.49136e-25
PRPF19	1.2337e-29	-0.515736	0.054	0.174	3.67323e-25
CD9	1.32105e-29	-0.406973	0.689	0.819	3.93329e-25
AC006329.1	1.32602e-29	-0.392264	0.009	0.108	3.9481e-25
PYURF	1.42967e-29	-0.575781	0.139	0.272	4.2567e-25
FAM111B	1.47152e-29	-0.430476	0.005	0.102	4.38132e-25
CRBN	1.61656e-29	-0.635578	0.135	0.272	4.81313e-25
CTDSPL2	1.74853e-29	-0.463038	0.051	0.173	5.20608e-25
DAD1	1.86413e-29	-0.612474	0.417	0.519	5.55027e-25
NDUFA5	1.87502e-29	-0.635735	0.237	0.368	5.58268e-25
STON2	2.22046e-29	-0.513426	0.058	0.18	6.61119e-25
GPN3	2.37981e-29	-0.457435	0.046	0.164	7.08565e-25
FAM208B	2.38129e-29	-0.479782	0.04	0.156	7.09006e-25
CLIC4	2.39416e-29	-0.637868	0.096	0.225	7.12836e-25
COX7A2L	3.40212e-29	-0.55597	0.192	0.332	1.01295e-24
ITSN2	3.76998e-29	0.358593	0.308	0.164	1.12247e-24
HDDC2	3.80981e-29	-0.569472	0.123	0.256	1.13433e-24
MGST1	3.81641e-29	-0.790059	0.276	0.4	1.1363e-24
RBP1	4.05573e-29	-0.666092	0.121	0.25	1.20755e-24
DDX17	4.13583e-29	-0.680326	0.258	0.385	1.2314e-24
MTERF3	4.19451e-29	-0.395929	0.019	0.124	1.24887e-24
RNASEH2B	4.32588e-29	-0.433231	0.04	0.156	1.28799e-24
NDUFC2	4.49065e-29	-0.554429	0.225	0.361	1.33705e-24
PPP2R5E	4.81854e-29	-0.562581	0.136	0.268	1.43467e-24
HERC2	5.28197e-29	-0.457489	0.033	0.146	1.57265e-24
LIMS1	5.32031e-29	-0.57781	0.082	0.207	1.58407e-24
GTF3C6	5.41903e-29	-0.57044	0.12	0.252	1.61346e-24
RBM17	5.47404e-29	-0.512985	0.157	0.299	1.62984e-24
CHD1	5.85384e-29	-0.54443	0.055	0.175	1.74292e-24
CLSPN	5.99717e-29	-0.437908	0.006	0.102	1.7856e-24
ITGAV	6.06622e-29	-0.565353	0.055	0.174	1.80616e-24
EIF3J	6.39788e-29	-0.629313	0.248	0.381	1.90491e-24
PPP4R3A	6.55147e-29	-0.524222	0.069	0.193	1.95064e-24
POP5	6.89511e-29	-0.433872	0.044	0.162	2.05295e-24
SLFN5	7.66795e-29	-0.572425	0.06	0.182	2.28305e-24
GNAS	7.87997e-29	-0.691296	0.62	0.678	2.34618e-24
COX5A	8.694e-29	0.376087	0.609	0.43	2.58855e-24
MESD	8.78348e-29	-0.590666	0.162	0.296	2.61519e-24
CCDC59	9.10217e-29	-0.573897	0.111	0.243	2.71008e-24
PRMT1	9.61171e-29	-0.542421	0.127	0.259	2.86179e-24
ARHGAP11A	1.00344e-28	-0.390268	0.01	0.108	2.98763e-24
NRDE2	1.0788e-28	-0.47318	0.019	0.122	3.21202e-24
RBM19	1.09773e-28	-0.500094	0.014	0.114	3.26839e-24
SELENOS	1.15592e-28	-0.594049	0.215	0.35	3.44164e-24
POLR2J	1.16368e-28	-0.598866	0.231	0.368	3.46475e-24
EXOSC9	1.30663e-28	-0.43664	0.022	0.126	3.89036e-24
BHLHE40	1.33971e-28	0.387601	0.367	0.209	3.98887e-24
VDAC3	1.3433e-28	-0.579799	0.193	0.322	3.99953e-24
PRDX1	1.34423e-28	-0.456681	0.724	0.807	4.0023e-24
MRPL40	1.44486e-28	-0.534291	0.1	0.228	4.30192e-24
PGRMC1	1.45358e-28	-0.578993	0.113	0.242	4.3279e-24
FH	1.53076e-28	-0.484799	0.062	0.181	4.55768e-24
TPM1	1.57131e-28	-0.506441	0.055	0.175	4.67841e-24
CASP8AP2	1.71346e-28	-0.484805	0.04	0.154	5.10166e-24
GTF2B	2.12544e-28	0.354885	0.236	0.116	6.32828e-24
MRPL14	2.12548e-28	-0.562628	0.217	0.357	6.3284e-24
IKBIP	2.16054e-28	-0.397173	0.017	0.12	6.4328e-24
FKBP4	2.22769e-28	-0.638732	0.111	0.239	6.63271e-24
CTTN	2.24672e-28	-0.775199	0.283	0.406	6.6894e-24
NSD1	2.27137e-28	-0.500523	0.055	0.175	6.76279e-24
TAB2	2.40231e-28	0.264947	0.177	0.075	7.15262e-24
RBMS2	2.44798e-28	0.391158	0.109	0.036	7.28862e-24
NUP205	2.51276e-28	-0.463639	0.041	0.154	7.48151e-24
MCU	2.52326e-28	0.382959	0.154	0.063	7.51276e-24
ABI1	2.74614e-28	0.385761	0.426	0.26	8.17636e-24
GNPNAT1	2.75433e-28	-0.506909	0.05	0.164	8.20075e-24
COX7B	2.77728e-28	-0.47071	0.631	0.717	8.26906e-24
RNPS1	3.0413e-28	-0.515361	0.1	0.229	9.05516e-24
PLEC	3.10219e-28	-0.601421	0.097	0.223	9.23645e-24
ECPAS	3.24286e-28	-0.550953	0.083	0.208	9.6553e-24
UACA	3.36014e-28	0.252562	0.289	0.149	1.00045e-23
SRFBP1	3.41641e-28	-0.466721	0.038	0.15	1.0172e-23
CAMTA1	3.70172e-28	-0.562549	0.215	0.353	1.10215e-23
LMNA	3.81743e-28	-0.609934	0.273	0.399	1.1366e-23
PPP2R2A	3.91863e-28	0.311764	0.333	0.183	1.16673e-23
ATP5MG	4.28814e-28	-0.515665	0.671	0.716	1.27675e-23
NFE2L2	4.44563e-28	-0.513423	0.449	0.566	1.32364e-23
BRMS1	4.85371e-28	-0.537704	0.058	0.176	1.44514e-23
PSMD8	5.00666e-28	-0.852877	0.336	0.441	1.49068e-23
RIDA	5.07346e-28	-0.461048	0.041	0.153	1.51057e-23
ITGA3	5.09759e-28	-0.466976	0.018	0.119	1.51776e-23
DERL1	5.10897e-28	-0.488121	0.068	0.189	1.52114e-23
ASNSD1	5.28969e-28	-0.509597	0.071	0.192	1.57495e-23
FYTTD1	5.99175e-28	-0.570915	0.186	0.319	1.78398e-23
ITGB1BP1	6.15438e-28	-0.45092	0.069	0.19	1.8324e-23
GFM1	6.49063e-28	-0.461466	0.072	0.195	1.93252e-23
ABI2	6.63838e-28	-0.362696	0.014	0.113	1.97651e-23
UBE2R2	6.6535e-28	0.309546	0.241	0.118	1.98101e-23
MCM6	6.72149e-28	-0.404909	0.016	0.115	2.00126e-23
BTG3	6.74601e-28	-0.487682	0.046	0.16	2.00856e-23
ICE2	6.7919e-28	-0.466697	0.052	0.168	2.02222e-23
VSIG10	7.06984e-28	0.299997	0.129	0.047	2.10497e-23
WDR66	7.26564e-28	-0.424916	0.049	0.165	2.16327e-23
SNX16	7.57446e-28	0.295918	0.136	0.052	2.25522e-23
ATP2A2	7.75763e-28	-0.612875	0.214	0.343	2.30976e-23
ANXA4	8.15898e-28	-0.512159	0.12	0.252	2.42926e-23
LYAR	8.34124e-28	-0.451961	0.033	0.141	2.48352e-23
TAF7	8.39881e-28	-0.557868	0.181	0.315	2.50066e-23
CYP20A1	9.23256e-28	-0.456821	0.043	0.154	2.7489e-23
TUFM	1.00168e-27	-0.554493	0.141	0.27	2.98241e-23
CDC6	1.00979e-27	-0.413141	0.015	0.113	3.00655e-23
AMD1	1.01744e-27	-0.547649	0.178	0.311	3.02932e-23
NCAPD3	1.08e-27	-0.366817	0.017	0.117	3.21559e-23
NUCB2	1.08989e-27	0.554314	0.417	0.28	3.24504e-23
DLD	1.27482e-27	-0.552087	0.138	0.266	3.79565e-23
ASF1A	1.33589e-27	-0.471372	0.063	0.181	3.97747e-23
CDCA8	1.34518e-27	-0.409923	0.012	0.108	4.00513e-23
BCL10	1.35772e-27	0.309745	0.212	0.1	4.04247e-23
ARL8B	1.4504e-27	0.317711	0.387	0.224	4.31842e-23
NAB1	1.53792e-27	-0.469745	0.048	0.161	4.57899e-23
PTPN11	1.69663e-27	-0.518891	0.107	0.235	5.05153e-23
ITCH	1.75614e-27	0.317061	0.336	0.188	5.22872e-23
IGF1R	1.78089e-27	-0.509263	0.039	0.149	5.30242e-23
ZNF106	1.9557e-27	-0.520216	0.076	0.199	5.8229e-23
UGDH	1.98553e-27	-0.50554	0.07	0.189	5.91172e-23
FADD	2.22427e-27	-0.438328	0.029	0.134	6.62255e-23
GNG5	2.23597e-27	0.365484	0.622	0.451	6.65737e-23
MAF	2.24736e-27	-0.58192	0.074	0.194	6.6913e-23
UBE2I	2.27468e-27	-0.567639	0.217	0.346	6.77263e-23
ZNF146	2.57281e-27	-0.480721	0.061	0.177	7.66028e-23
LAMP3	2.96282e-27	-0.437911	0.009	0.102	8.82151e-23
UTP14A	3.0582e-27	-0.419392	0.026	0.129	9.10549e-23
RPL18AP3	3.1354e-27	-0.592857	0.188	0.317	9.33535e-23
SGK1	3.35213e-27	-0.57672	0.21	0.351	9.98064e-23
ANKRD36	3.35993e-27	-0.526583	0.013	0.109	1.00038e-22
GANAB	3.36194e-27	-0.447421	0.062	0.18	1.00098e-22
PHPT1	4.08644e-27	-0.710359	0.207	0.327	1.2167e-22
SEPT9	4.1046e-27	-0.464562	0.064	0.182	1.2221e-22
TTC14	4.17654e-27	-0.508335	0.054	0.169	1.24352e-22
ELK3	4.48051e-27	0.306256	0.185	0.082	1.33403e-22
ORMDL1	4.62793e-27	-0.491628	0.09	0.213	1.37792e-22
EIF3G	4.91114e-27	-0.553107	0.108	0.232	1.46224e-22
INSIG1	4.98878e-27	0.287734	0.192	0.087	1.48536e-22
TGOLN2	5.05663e-27	-0.504689	0.09	0.215	1.50556e-22
NORAD	5.26525e-27	-0.551585	0.213	0.345	1.56767e-22
FNDC3B	5.40039e-27	-0.465338	0.051	0.165	1.60791e-22
NHP2	5.47083e-27	-0.60438	0.273	0.393	1.62888e-22
ERGIC2	5.7014e-27	-0.592185	0.139	0.261	1.69753e-22
SENP6	5.89757e-27	-0.554642	0.104	0.229	1.75594e-22
EXOSC2	5.93575e-27	-0.364777	0.018	0.116	1.76731e-22
LSM8	6.00818e-27	-0.534087	0.116	0.242	1.78888e-22
PPID	6.47052e-27	-0.466844	0.052	0.165	1.92653e-22
MRE11	6.84823e-27	-0.443647	0.037	0.144	2.03899e-22
IPO9	7.53819e-27	-0.42313	0.03	0.134	2.24442e-22
TOMM70	7.77114e-27	-0.522687	0.087	0.207	2.31378e-22
RAP1A	7.90554e-27	0.298329	0.282	0.147	2.35379e-22
BIRC6	8.82391e-27	-0.55626	0.09	0.211	2.62723e-22
TIMM44	8.96428e-27	-0.444969	0.051	0.163	2.66902e-22
MELK	9.21116e-27	-0.349682	0.01	0.102	2.74253e-22
PAIP1	9.99343e-27	-0.571464	0.131	0.257	2.97544e-22
CPSF3	1.06681e-26	-0.398435	0.04	0.148	3.17632e-22
OSTC	1.13065e-26	-0.560077	0.241	0.364	3.3664e-22
IFIT1	1.14307e-26	-0.531449	0.017	0.114	3.40339e-22
MRPL41	1.24004e-26	-0.657705	0.192	0.314	3.69209e-22
MRPL57	1.31224e-26	-0.602559	0.229	0.351	3.90705e-22
NUDCD1	1.31518e-26	-0.394242	0.03	0.134	3.91581e-22
PPP2R3A	1.39591e-26	-0.428141	0.029	0.132	4.15618e-22
MYDGF	1.59363e-26	-0.554323	0.154	0.283	4.74486e-22
FADS1	1.62182e-26	-0.434333	0.033	0.138	4.8288e-22
CLPTM1L	1.68737e-26	-0.516632	0.139	0.27	5.02398e-22
EZH2	1.72539e-26	-0.42099	0.032	0.136	5.13716e-22
CENPX	1.7275e-26	-0.543671	0.146	0.274	5.14346e-22
PSMC3	1.75492e-26	-0.55666	0.151	0.275	5.2251e-22
SPCS2	1.78328e-26	-0.533317	0.298	0.425	5.30955e-22
HSBP1	1.8754e-26	0.402051	0.666	0.535	5.58382e-22
CDC27	1.92562e-26	-0.493685	0.061	0.173	5.73335e-22
M6PR	2.05126e-26	-0.460949	0.062	0.175	6.10741e-22
OTUD6B-AS1	2.19065e-26	-0.488317	0.072	0.191	6.52243e-22
CKS2	2.19249e-26	-0.695719	0.133	0.254	6.52791e-22
TYMS	2.22726e-26	-0.361878	0.012	0.103	6.63144e-22
HSPA4	2.29549e-26	-0.629483	0.254	0.377	6.83459e-22
B4GALT1	2.38146e-26	0.375821	0.254	0.132	7.09055e-22
TMPRSS4	2.42134e-26	0.265084	0.28	0.147	7.20931e-22
NVL	2.44414e-26	-0.378709	0.016	0.111	7.27717e-22
FAM111A	2.85123e-26	-0.411457	0.026	0.128	8.48924e-22
PTMAP2	2.90964e-26	-0.449013	0.072	0.189	8.66316e-22
PUS7L	2.95785e-26	-0.462767	0.044	0.153	8.80669e-22
SEC11A	3.03031e-26	-0.598327	0.181	0.304	9.02244e-22
ACYP1	3.06497e-26	-0.453748	0.055	0.165	9.12565e-22
TIMM23	3.2556e-26	-0.471549	0.079	0.197	9.69322e-22
CDC25B	3.29675e-26	-0.41108	0.023	0.122	9.81575e-22
EXOC5	3.41387e-26	-0.471688	0.065	0.179	1.01644e-21
CDK12	3.51665e-26	-0.467842	0.058	0.17	1.04705e-21
DNAJC21	3.85883e-26	-0.553198	0.104	0.227	1.14893e-21
CHCHD3	3.92241e-26	-0.484021	0.076	0.191	1.16786e-21
C1orf131	3.94795e-26	-0.442365	0.048	0.157	1.17546e-21
[truncated: 1,623 more rows]

## Sheet: state2_diffgenes
gene_id	p_val	avg_log2FC	pct.1	pct.2	p_val_adj
CLCA4	0	-3.29815	0.015	0.386	0
MXD1	0	-2.42806	0.082	0.476	0
TMPRSS11E	0	-2.7867	0.057	0.421	0
TMEM40	0	-1.76207	0.035	0.41	0
CRISP3	0	-3.23596	0.002	0.342	0
CNFN	0	-5.15605	0.062	0.462	0
CSTA	0	-3.73678	0.618	0.882	0
TGM3	0	-3.36873	0.001	0.376	0
SPINK5	0	-4.08924	0.095	0.459	0
EMP1	0	-4.37163	0.296	0.654	0
ANXA1	0	-3.6964	0.608	0.891	0
SCEL	0	-3.74669	0.012	0.442	0
IL1RN	0	-3.82707	0.049	0.517	0
RHCG	0	-3.41057	0.025	0.436	0
ECM1	0	-4.42573	0.048	0.526	0
CRNN	0	-4.78965	0.002	0.404	0
S100A8	0	-3.50386	0.63	0.907	0
SPINK7	0	-4.48156	0.002	0.365	0
CSTB	0	-4.56019	0.659	0.879	0
SPRR3	0	-8.01317	0.05	0.47	0
S100A9	0	-4.39942	0.54	0.863	0
S100P	0	-3.02559	0.057	0.421	0
A2ML1	0	-2.20811	0.017	0.396	0
C15orf48	0	-2.83146	0.02	0.359	0
PSCA	0	-2.96705	0.002	0.305	0
KLK13	0	-2.29619	0.021	0.34	0
SPRR1B	0	-4.20272	0.222	0.647	0
SPRR1A	0	-4.2511	0.05	0.473	0
CRCT1	0	-4.81031	0.002	0.395	0
CLIC3	0	-1.77451	0.01	0.334	0
KRT78	0	-3.03845	0.002	0.36	0
KRT4	0	-4.86611	0.092	0.471	0
MAL	0	-5.81808	0.039	0.405	0
PRSS27	0	-2.52788	0.004	0.357	0
TMPRSS11B	0	-4.24406	0.001	0.387	0
NCCRP1	0	-1.73879	0.003	0.315	0
S100A14	0	-1.64221	0.522	0.849	0
CYSRT1	0	-2.49886	0.006	0.38	0
LYPD2	0	-2.85859	0.002	0.34	0
S100A10	0	-1.31453	0.79	0.958	0
ERO1A	0	-2.82769	0.198	0.602	0
MT-CO2	0	1.02799	0.997	0.988	0
MT-CYB	0	1.18343	0.998	0.98	0
MT-ND2	0	1.03594	0.996	0.976	0
MT-ND5	0	1.16117	0.996	0.952	0
MT-CO1	0	0.867647	0.998	0.995	0
MT-ND3	0	1.05483	0.984	0.938	0
MT-ND4	0	1.05358	0.998	0.991	0
MT-ND1	0	0.982347	0.993	0.966	0
MT-ATP6	0	1.1024	0.997	0.989	0
MT-CO3	0	1.20149	0.998	0.99	0
MUC21	0	-3.47741	0.001	0.392	0
MT-ND4L	0	1.00593	0.983	0.858	0
SPRR2A	0	-4.33298	0.031	0.427	0
CD24	0	-2.50519	0.128	0.544	0
CEACAM5	2.48531789028252e-306	-1.59721	0.004	0.294	7.39978548652719e-302
KRT13	5.37490936380983e-301	-5.14766	0.206	0.567	1.60032551398074e-296
LGALS3	2.94786930635211e-296	-1.97902	0.441	0.793	8.77698607273276e-292
CEACAM6	2.19583598940077e-295	-1.67796	0.009	0.296	6.53788207484184e-291
SPRR2D	1.79854932619324e-294	-3.64197	0.026	0.337	5.35500076380774e-290
HOPX	6.21076431175023e-293	-3.25013	0.115	0.467	1.84919296618051e-288
SLURP1	6.96976501669089e-278	-2.11638	0.002	0.263	2.07517783606955e-273
PPL	5.36548075606216e-277	-2.15353	0.095	0.438	1.59751824030995e-272
PTMA	4.68896272047076e-274	0.990046	0.984	0.781	1.39609176039297e-269
IL18	8.85882368618606e-274	-2.24653	0.118	0.471	2.63762616432504e-269
S100A11	8.1929900500138e-271	-0.911885	0.909	0.984	2.43938085749111e-266
ADIRF	6.13892586321258e-269	-2.82076	0.26	0.616	1.82780378651291e-264
IL36A	6.13925859206339e-269	-2.01478	0.001	0.253	1.82790285320095e-264
SDCBP2	1.33138951665474e-266	-1.20532	0.029	0.322	3.96407914688782e-262
TMPRSS11D	3.53166321983945e-266	-1.62914	0.062	0.385	1.051517407075e-261
SERPINB2	1.5480255857211e-255	-1.40813	0.014	0.278	4.60909137892602e-251
SPRR2E	4.75568672686342e-255	-3.46864	0.012	0.271	1.41595816605632e-250
SAMD9	5.11847071319733e-253	-1.62776	0.226	0.602	1.52397347014737e-248
PRSS3	1.18017161978684e-243	-1.18614	0.027	0.302	3.51384298075334e-239
KRT6A	1.63608442691747e-242	-1.77891	0.702	0.842	4.87127777270407e-238
MT-ATP8	3.7841019141901e-240	1.0364	0.951	0.747	1.12667850393096e-235
SERPINB1	2.28104525621776e-239	-1.5601	0.24	0.587	6.79158414586275e-235
FAM25BP	1.3205438153488e-237	-1.49561	0.002	0.229	3.93178715581951e-233
HMGB1	7.74377326223058e-236	1.18841	0.857	0.62	2.30563105109653e-231
AKR1C2	9.92912730234929e-236	2.18494	0.481	0.121	2.95629836300148e-231
C4orf3	6.34183785950962e-235	-2.02298	0.397	0.685	1.88821880429039e-230
GPX3	2.69004600835852e-233	-1.21223	0.024	0.282	8.00934298528666e-229
MTATP6P1	8.96770851340302e-232	0.912473	0.961	0.842	2.67004553278062e-227
TTC9	1.24452316463114e-230	-1.08477	0.004	0.231	3.70544327037275e-226
TACSTD2	2.96904484085228e-230	-1.50012	0.407	0.706	8.84003410915357e-226
MYL12A	1.25360146767203e-228	-1.19032	0.49	0.837	3.73247300984672e-224
SBSN	1.46269235003664e-226	-1.88748	0.01	0.242	4.3550202029991e-222
KRT16	3.56695377866153e-226	-1.87172	0.27	0.598	1.06202481805868e-221
AKR1C3	4.45346454199082e-226	2.39999	0.475	0.127	1.32597453273235e-221
ZNF185	7.37970775209845e-226	-1.01583	0.041	0.317	2.19723418610979e-221
S100A12	8.34017874814241e-226	-1.26881	0.021	0.269	2.48320482047192e-221
PHLDA1	1.32257032617854e-224	-1.59029	0.123	0.448	3.93782088916399e-220
AKR1C1	5.36600066229466e-222	2.38468	0.427	0.084	1.59767303719161e-217
LDHB	3.37357909111857e-220	1.30531	0.661	0.311	1.00444943858964e-215
EPS8L1	1.92478981846452e-219	-1.0199	0.004	0.219	5.73086920549626e-215
TOP2A	2.59166194208904e-219	2.14699	0.405	0.063	7.7164142663759e-215
SH3BGRL2	3.09990580013301e-217	-1.06595	0.006	0.224	9.22965952931601e-213
RAB11A	8.72287424988361e-214	-1.22734	0.271	0.593	2.59714857916035e-209
ZFP36	1.55160164935106e-210	-1.3535	0.158	0.482	4.61973875077785e-206
GPX2	1.20583890376906e-208	1.50678	0.555	0.201	3.59026475208199e-204
CARHSP1	2.82638049718945e-207	-1.1557	0.134	0.453	8.41526529233186e-203
TRIP10	3.78474265906373e-207	-1.12317	0.054	0.324	1.12686927930964e-202
DUSP5	1.15309733810302e-205	-1.14833	0.011	0.226	3.43323201446794e-201
HPGD	1.32515362608104e-205	-1.45401	0.032	0.277	3.94551240629368e-201
SULT2B1	5.12356976162764e-202	-0.921183	0.008	0.217	1.52549166082701e-197
FAM3D	1.92154173472413e-201	-0.818329	0.002	0.198	5.72119836096762e-197
CDK5RAP2	2.5242238899975e-200	1.94285	0.37	0.053	7.51562421007855e-196
RPL35	5.86469128690075e-200	0.886736	0.951	0.777	1.74615318376183e-195
KLK12	1.09273256188473e-199	-1.00443	0.005	0.206	3.2535019297556e-195
FMO2	1.23991306852222e-197	-1.20101	0.011	0.221	3.69171717021806e-193
NUCKS1	2.09064038892704e-197	1.05966	0.795	0.519	6.22467269399137e-193
CENPF	5.35794638553129e-197	1.9408	0.385	0.063	1.59527495682808e-192
ABLIM1	1.98958826957862e-195	-1.19266	0.151	0.466	5.9238001138434e-191
HIST1H4C	3.43932277109444e-195	1.79243	0.709	0.42	1.02402396186566e-190
NUSAP1	1.68639000994995e-194	1.60781	0.364	0.052	5.02105761562497e-190
SLPI	2.83739929983253e-194	-2.35496	0.21	0.507	8.44807267532139e-190
NCL	4.12016504025242e-193	0.951534	0.82	0.537	1.22673793908476e-188
C6orf132	3.251454348009e-189	-1.08372	0.063	0.325	9.68088017576199e-185
SFTA2	1.55237886316341e-188	-0.860326	0.001	0.182	4.62205282718274e-184
STMN1	1.20076645404039e-185	1.3565	0.511	0.185	3.57516204025987e-181
PLIN3	1.12073035635374e-184	-1.08701	0.136	0.438	3.33686256300762e-180
DHRS9	1.52685048818124e-184	-1.24462	0.001	0.18	4.54604464351083e-180
TMBIM1	3.91870819038704e-184	-0.989056	0.187	0.502	1.16675617660584e-179
LMO7	3.12564836245584e-183	-1.19591	0.041	0.274	9.30630543437602e-179
HSPD1	6.51093424866191e-182	0.819198	0.809	0.501	1.9385655631966e-177
SERPINB3	1.73781851851664e-181	-2.08714	0.16	0.451	5.17418085703144e-177
ACTB	1.07656020349539e-180	-0.97006	0.835	0.944	3.20535034988717e-176
ANXA11	6.25524692901331e-180	-1.16742	0.135	0.426	1.86243722064442e-175
S100A16	1.49807742911964e-178	-1.09718	0.504	0.754	4.46037573746082e-174
CXCL17	1.51720178761518e-176	-0.846805	0.029	0.247	4.51731660244543e-172
MUC1	4.6287371136796e-176	-1.13517	0.039	0.267	1.37816018822696e-171
EPCAM	9.89968256622051e-175	1.14964	0.456	0.139	2.94753148726649e-170
MGLL	4.91181278143328e-174	-0.806505	0.021	0.227	1.46244313754394e-169
ADGRF1	1.02160788788246e-173	-1.03708	0.005	0.182	3.04173532538123e-169
STN1	2.77786772442151e-173	-0.962631	0.037	0.258	8.2708233626926e-169
C1orf116	2.81870678478545e-173	-0.875807	0.039	0.264	8.39241758102019e-169
PPDPF	1.87432490759672e-170	-1.88056	0.556	0.747	5.58061497987848e-166
TPT1	1.23528416265782e-167	-0.935054	0.843	0.937	3.67793506589739e-163
CST6	3.51667269348214e-165	-0.723656	0.004	0.171	1.04705412775737e-160
FUT3	1.07077974073299e-164	-0.641728	0.002	0.165	3.18813960005839e-160
SASH1	1.57480877780452e-162	-0.860953	0.022	0.217	4.68883565503517e-158
CAPN14	1.78096473154858e-162	-0.993657	0.001	0.159	5.30264439171274e-158
MKI67	4.98364363781114e-162	1.32922	0.346	0.059	1.48383005672189e-157
ACTG1	3.57100970955526e-161	-1.02532	0.798	0.932	1.06323243092298e-156
CLDN7	4.3551833921269e-161	-0.983219	0.151	0.432	1.29671230317186e-156
C2orf54	5.07851530463069e-160	-0.650103	0.002	0.16	1.51207714680074e-155
TMOD3	9.57417604377187e-160	-1.24022	0.34	0.62	2.85061517527264e-155
RPL6	1.41277538665312e-159	0.74709	0.912	0.724	4.20639743622101e-155
CD59	1.95488516598054e-159	-0.977508	0.239	0.542	5.82047509319047e-155
FAM129B	1.28467552232712e-157	-1.16785	0.116	0.378	3.82499290017677e-153
GJB2	4.24694157819833e-157	-1.57195	0.178	0.443	1.26448438549277e-152
TMEM45B	1.19821789024272e-156	-0.569757	0.008	0.176	3.56757394640868e-152
PDZK1IP1	4.62469353472474e-156	-0.951639	0.128	0.403	1.37695625302895e-151
H2AFZ	7.89906791266968e-155	1.27127	0.666	0.438	2.35186848031827e-150
KRT6C	2.9695460519069e-154	-1.64641	0.049	0.261	8.84152641494762e-150
UCHL1	3.05493285265941e-154	1.18766	0.265	0.018	9.09575707550813e-150
MT-RNR1	5.04041967977492e-154	0.560847	1	0.999	1.50073455545618e-149
HSPB8	9.6270795599497e-154	-0.920305	0.032	0.231	2.86636666817942e-149
CEACAM7	1.10524814008177e-153	-0.9863	0.001	0.15	3.29076581227945e-149
AIF1L	7.09037770902017e-153	-1.27119	0.061	0.279	2.11108905908367e-148
UBC	9.49001086659695e-153	-0.961488	0.719	0.862	2.82555583542058e-148
PADI1	1.21794217853943e-152	-0.660647	0.004	0.16	3.62630104238329e-148
HMGB2	1.89024632926564e-152	1.34819	0.443	0.163	5.62801942075552e-148
TAX1BP1	7.37148480434667e-152	-1.11316	0.476	0.736	2.19478588564618e-147
MYL6	1.37692047876986e-151	-0.709582	0.739	0.904	4.09964303348939e-147
CEACAM1	1.77998444493412e-151	-0.622915	0.003	0.157	5.29972568634684e-147
PRSS8	9.15948512410066e-151	-0.776848	0.034	0.234	2.72714510084973e-146
GPRC5A	5.38809100718654e-150	-1.12112	0.056	0.274	1.60425021647972e-145
TPX2	6.44733455526836e-150	1.27242	0.315	0.054	1.9196293904856e-145
CDKN3	2.13311904254938e-149	1.32447	0.305	0.047	6.35114863728651e-145
SET	6.2642663991143e-149	0.957359	0.69	0.43	1.86512267767229e-144
HMGN2	7.36268943074345e-148	1.06111	0.539	0.253	2.19216715110955e-143
AQP3	8.72398816235423e-148	-1.196	0.165	0.44	2.59748023545935e-143
NPM1	8.28282962956949e-146	0.820191	0.869	0.669	2.46612969390802e-141
SH3BGRL3	1.52358242046956e-144	-0.847771	0.522	0.765	4.53631429870607e-140
TFRC	1.3442064233559e-143	1.03916	0.511	0.22	4.00224020489985e-139
RPL12	6.67146628469297e-142	0.906788	0.888	0.734	1.98636237160449e-137
PRSS22	1.56729197653179e-141	-0.941719	0.015	0.179	4.66645513092574e-137
ETHE1	1.99979071710217e-141	-0.716235	0.051	0.258	5.9541768811e-137
RPS15	2.7210987235052e-141	0.664498	0.919	0.767	8.10179933936439e-137
CAMK2N1	3.35766172104171e-141	-0.694116	0.025	0.205	9.9971020082296e-137
NDFIP2	1.04054538887537e-139	-0.921549	0.149	0.405	3.09811984083752e-135
PRDM1	2.04591395733256e-138	-0.625624	0.016	0.182	6.09150421656197e-134
SPNS2	8.26746582057089e-138	-0.716355	0.002	0.14	2.46155527341678e-133
AKR1B10	3.59567796487371e-137	1.79129	0.463	0.208	1.0705771572615e-132
RAB11FIP1	2.31518105819671e-136	-0.814774	0.036	0.223	6.89322008267489e-132
PTGR1	5.82917257071854e-136	1.45162	0.446	0.197	1.73557784120574e-131
PIM1	6.83305674338157e-136	-0.694892	0.035	0.221	2.03447431477443e-131
ANXA9	2.06370937090109e-135	-0.688221	0	0.132	6.14448828092091e-131
TGM1	5.14081955733602e-135	-0.779226	0.027	0.201	1.53062761500123e-130
FLG	1.76450000115328e-134	-1.73585	0.005	0.145	5.25362230343379e-130
KLK11	4.29732706027092e-134	-0.811438	0.101	0.332	1.27948615892506e-129
GSTM3	2.71118570040971e-133	1.5675	0.394	0.139	8.07228430439987e-129
IVL	4.08173694059031e-133	-0.505784	0.002	0.137	1.21529635669136e-128
CCNG2	9.62371079626599e-133	-0.932662	0.05	0.247	2.86536365248024e-128
ASPH	1.26593664961645e-132	1.06875	0.524	0.254	3.76919978056801e-128
TPRG1	1.79428010002617e-132	-0.931489	0.075	0.288	5.34228956981793e-128
VSIG10L	1.93168119393385e-132	-0.506419	0.006	0.146	5.75138758681864e-128
RPL35A	8.72852499974102e-132	0.581925	0.949	0.827	2.59883103342289e-127
UBL3	1.57810412606468e-131	-0.769799	0.048	0.243	4.69864722494497e-127
PTTG1	2.73144589788528e-131	1.25266	0.439	0.174	8.13260701636362e-127
RPS2	3.43165625491072e-131	0.70032	0.948	0.76	1.02174133333712e-126
CCNB1	2.30363852031228e-129	1.27751	0.281	0.048	6.8588533303778e-125
RANBP9	5.20656896925317e-129	-0.962329	0.116	0.347	1.55020384490544e-124
DEK	1.19749386456768e-128	0.858815	0.632	0.37	3.56541823236382e-124
LNX1	2.15077163552161e-128	-0.922491	0.033	0.208	6.40370746760203e-124
PLAC8	2.46904527557422e-127	-1.17245	0.026	0.191	7.35133540349467e-123
PSMA7	5.91947594698648e-127	0.770484	0.895	0.756	1.76246476845575e-122
PRKDC	1.17131487355118e-126	0.828499	0.616	0.331	3.48747290451129e-122
PTK6	1.25717381780519e-126	-0.52871	0.024	0.187	3.74310932513318e-122
EPS8L2	2.809999426073e-126	-0.685866	0.085	0.306	8.36649229118975e-122
GRPEL2	3.59810494713793e-126	-1.38176	0.058	0.25	1.07129976696085e-121
RPL19	1.74638714908591e-125	0.615012	0.918	0.77	5.19969309768838e-121
ASPM	3.96962974472201e-125	1.34418	0.264	0.04	1.18191756019353e-120
H2AFJ	5.11584418114001e-125	-1.02819	0.159	0.395	1.52319144649263e-120
RAB25	7.42372148156058e-125	-0.729373	0.086	0.298	2.21033883391985e-120
C5orf66-AS1	1.47301117108987e-124	-0.704038	0.029	0.197	4.38574346080298e-120
SERPINB13	1.4467425917047e-123	-0.981187	0.082	0.29	4.30753139254157e-119
ZNF812P	9.81425763183105e-123	-0.683058	0.023	0.181	2.92209706730138e-118
KLK10	3.22790361901157e-122	-1.14593	0.154	0.382	9.61076023524504e-118
GCHFR	6.49247309696886e-122	-1.20102	0.065	0.257	1.93306893989151e-117
KRT6B	3.53391300115918e-121	-1.58285	0.24	0.474	1.05218725696513e-116
HNRNPA3	1.03182840296589e-120	0.761695	0.692	0.478	3.07216588699065e-116
HCG22	1.03618816526871e-120	-0.632234	0	0.117	3.08514664327105e-116
FUT6	1.90414449570356e-119	-0.423422	0.001	0.118	5.66939982150779e-115
NTRK2	3.47970493584278e-119	1.04159	0.274	0.053	1.03604734759783e-114
EPHA2	3.82705673329685e-119	-0.559208	0.039	0.213	1.1394678717718e-114
SNRPD2	7.83828198792621e-119	0.757122	0.764	0.536	2.33377007908515e-114
RNF141	1.19157784734372e-118	-0.781989	0.139	0.371	3.54780388268121e-114
QSOX1	2.78277662821442e-118	-0.616855	0.025	0.182	8.28543913284561e-114
ZNF365	7.32552867543943e-118	-0.631007	0.002	0.12	2.18110290782533e-113
KRT19	3.1612935586644e-116	-1.06344	0.345	0.602	9.41243544156738e-112
C19orf33	4.01291882313105e-116	-0.733003	0.271	0.553	1.19480645039904e-111
FAM25A	8.14472319124062e-116	-0.567326	0	0.113	2.42500988295998e-111
TKT	5.97605877823608e-115	0.891839	0.537	0.289	1.77931174063201e-110
MYL12B	1.15875650370013e-114	-0.825767	0.707	0.891	3.45008161411676e-110
TP53INP2	1.74989901611947e-114	-0.713084	0.015	0.153	5.21014933059412e-110
RPL7A	4.07323996517505e-114	0.82758	0.872	0.729	1.21276646723122e-109
BNIPL	8.18211126610072e-113	-0.378484	0.008	0.134	2.43614180836883e-108
GSTP1	1.05691897675155e-112	0.612419	0.963	0.911	3.14687056138006e-108
SH3GLB1	2.43304365884524e-112	-0.838984	0.208	0.451	7.24414418984582e-108
FAM83A	4.0662455515763e-112	-0.760992	0.112	0.329	1.21068395052633e-107
RPL8	6.92351614953638e-112	0.600281	0.925	0.803	2.06140769836296e-107
TUBA1B	9.81820753206722e-112	0.879004	0.69	0.485	2.92327311059769e-107
UBE2C	1.41857679696553e-111	1.29293	0.241	0.038	4.22367055528516e-107
WFDC21P	1.9319913185223e-111	-1.81545	0.034	0.19	5.7523109517683e-107
PPP1R3C	3.25123880817126e-111	-0.572003	0.002	0.116	9.68023842744912e-107
NDUFA4L2	4.18625621463996e-111	-0.832211	0.194	0.437	1.2464159253469e-106
TMPRSS11A	4.23508699970086e-111	-0.607121	0.051	0.23	1.26095480329093e-106
MGST1	9.3899379121408e-111	1.04568	0.463	0.231	2.7957601139608e-106
GIPC1	1.149690270366e-110	-0.632998	0.073	0.267	3.42308781098772e-106
SMC2	1.39270947816575e-110	0.861938	0.348	0.112	4.1466532002907e-106
RPLP1	3.60643913840176e-110	0.618122	0.976	0.932	1.07378118906774e-105
GJB6	7.07621185352493e-110	-0.833851	0.089	0.288	2.10687131726851e-105
CBR1	8.41362915198029e-110	0.918079	0.587	0.357	2.50507394371061e-105
LYPD3	2.41145975694357e-109	-0.984689	0.142	0.356	7.17988028032379e-105
KRT80	2.54725672632154e-109	-0.495488	0.004	0.12	7.58420217694976e-105
CES1	2.95152477042337e-108	0.864722	0.181	0.006	8.78786985145854e-104
RPS4X	4.52102992776423e-108	0.627948	0.857	0.698	1.34609145069252e-103
ABLIM3	4.87068636086501e-108	-0.442067	0.002	0.113	1.45019815708395e-103
RPS27A	5.56886277348399e-108	0.583244	0.933	0.794	1.65807320217712e-103
PAX9	6.70341778654795e-108	-0.803626	0.063	0.243	1.99587561176679e-103
NOP58	5.59067211666531e-107	0.817832	0.569	0.325	1.66456671601593e-102
BIRC5	8.56880785281792e-107	0.797352	0.236	0.037	2.55127685009801e-102
HNRNPA2B1	1.30306377894706e-106	0.628402	0.799	0.59	3.87974209543697e-102
CMSS1	2.02514581818835e-106	0.788796	0.364	0.128	6.02966915907401e-102
UPP1	5.02171063039571e-106	-0.967914	0.146	0.369	1.49516412309402e-101
ATP5MC1	5.77538665693074e-106	0.91578	0.51	0.281	1.71956362323456e-101
HEBP2	4.08187824476111e-105	-0.836858	0.219	0.447	1.21533842859517e-100
ATP5F1A	5.54332898478612e-105	0.962175	0.584	0.374	1.65047077193022e-100
CKAP2	9.05259239532458e-105	0.977108	0.362	0.133	2.69531885978394e-100
SLIRP	4.13713046677955e-104	0.767442	0.706	0.504	1.23178922517894e-99
GPT2	4.34753186301925e-104	-0.677275	0.034	0.186	1.29443413689535e-99
RPS3A	4.67328367616742e-104	0.576781	0.936	0.808	1.39142348174209e-99
DLGAP5	6.34939361894471e-104	0.970522	0.226	0.034	1.8904684561046e-99
ALDH3A1	6.46730176446351e-104	1.35172	0.436	0.215	1.92557442735137e-99
LCN2	1.11428919279174e-103	-1.54737	0.22	0.45	3.31768464261812e-99
PBK	1.50229070623515e-103	0.738462	0.199	0.019	4.47292034874452e-99
RALA	3.09746829481159e-103	-0.780386	0.221	0.46	9.22240210097203e-99
YBX1	3.31553276588854e-103	0.691812	0.701	0.467	9.87166725715654e-99
GDPD3	4.70153335345697e-103	-0.358178	0.003	0.11	1.39983454065828e-98
RBMX	6.10032094226999e-103	0.793985	0.516	0.28	1.81630955735147e-98
MARCH5	1.94340732660187e-102	-0.651771	0.073	0.255	5.7863009742244e-98
TRNP1	3.45858275625936e-102	-0.539867	0.013	0.137	1.02975842984866e-97
MYZAP	4.27193204198842e-102	-0.415991	0	0.1	1.27192504618163e-97
HSPE1	6.75556475529505e-102	0.636874	0.762	0.547	2.01140185024155e-97
ATAD2	1.01114423290507e-101	0.899462	0.32	0.099	3.01058083905157e-97
SERINC2	1.58954875373232e-101	-0.675638	0.113	0.319	4.73272245936262e-97
SMC4	3.35804600550468e-101	1.0066	0.524	0.305	9.99824617678965e-97
HSP90B1	3.55901187943666e-101	0.540388	0.86	0.624	1.05966019698347e-96
YPEL3	3.6568063617781e-101	-0.477554	0.024	0.164	1.08877752615581e-96
RPS19	8.7505544383975e-101	0.523647	0.961	0.855	2.60539007848847e-96
ELF3	1.4106345470965e-100	-1.01461	0.183	0.4	4.20002330052511e-96
SORT1	5.38929773142953e-100	-0.438994	0.019	0.152	1.60460950655583e-95
RPS7	1.9031333597436e-99	0.603319	0.879	0.762	5.66638926530059e-95
U2SURP	2.1731811483816e-99	0.758569	0.608	0.369	6.47042955119137e-95
RAN	2.36252373233464e-99	0.695711	0.7	0.501	7.03417816065317e-95
TMPO	2.75956894564165e-99	0.801441	0.382	0.153	8.21634057875345e-95
ARPC3	5.53394067495621e-99	-0.694777	0.569	0.762	1.64767549656146e-94
ECT2	1.98749338371965e-98	0.818731	0.259	0.061	5.91756280068687e-94
TXNRD1	2.34728797517395e-98	0.945009	0.381	0.157	6.98881521728292e-94
RPL7	2.10169730875802e-97	0.500288	0.939	0.816	6.25759356709613e-93
IGFL1	4.36665717942259e-97	-0.509162	0.009	0.121	1.30012850860128e-92
TMPRSS2	6.45607001102837e-97	-0.493313	0.002	0.102	1.92223028508359e-92
CRYAB	7.27245348332247e-97	-1.13628	0.141	0.349	2.16530030012443e-92
CDKN1A	1.03581777059448e-96	-0.661232	0.104	0.299	3.08404383016801e-92
PERP	5.91992020296594e-96	-0.843679	0.818	0.879	1.76259704123108e-91
TTK	6.05982364818585e-96	0.88023	0.238	0.049	1.80425189301085e-91
ASPG	7.29227735552201e-96	-0.384182	0.01	0.124	2.17120265983312e-91
BLVRB	1.46332813578739e-95	-0.991374	0.221	0.436	4.35691319149336e-91
RPL36	1.58769477137578e-95	0.551141	0.941	0.835	4.72720241229425e-91
SPINT1	2.98393785383381e-95	-0.722547	0.124	0.326	8.8843765660048e-91
ANXA2	3.84489490657851e-95	-0.601373	0.872	0.95	1.14477900948469e-90
FANCI	4.27853477212714e-95	0.737554	0.227	0.042	1.27389094305313e-90
NDRG2	5.39123797990095e-95	-0.607382	0.034	0.177	1.60518719613571e-90
CENPE	5.56281762473806e-95	1.13661	0.236	0.048	1.65627331958951e-90
DUSP1	6.37661736614337e-95	-0.88192	0.196	0.413	1.89857405459553e-90
HLA-E	7.2585168953625e-95	-0.675068	0.32	0.567	2.16115082042523e-90
CLTB	1.11121175676448e-94	-0.601875	0.16	0.374	3.30852188459057e-90
SLK	1.1607629326668e-94	-0.797112	0.455	0.69	3.45605555572212e-90
AC019349.1	1.30833090773048e-94	-0.261928	0.002	0.101	3.89542444467673e-90
PFN2	1.78313740118268e-94	0.754264	0.35	0.132	5.30911329828132e-90
CKS1B	1.78742213366742e-94	0.839443	0.385	0.162	5.32187066078138e-90
ANKRD37	2.00543016309668e-94	-1.40756	0.053	0.21	5.97096776760405e-90
MAFF	2.02803202951954e-94	-0.464071	0.024	0.157	6.03826256469146e-90
FCHO2	2.25706193237762e-94	-0.656624	0.084	0.267	6.72017619746112e-90
RPS27	2.59727100564789e-94	0.489869	0.982	0.95	7.73311469221602e-90
RANBP1	2.77003239503888e-94	0.826747	0.455	0.234	8.24749445298877e-90
PNN	7.34318114726763e-94	0.925662	0.403	0.187	2.18635875478746e-89
STK24	8.12239065063849e-94	-0.683373	0.121	0.321	2.4183605923211e-89
GRHL1	1.06853296219199e-93	-0.598044	0.059	0.223	3.18145004163042e-89
ANP32B	3.04865689840941e-93	0.77471	0.551	0.342	9.07707104932416e-89
MRPL51	2.31794716993834e-92	0.793769	0.571	0.366	6.90145590377442e-88
RND3	4.71031898201593e-92	-0.864342	0.223	0.446	1.40245037370542e-87
JUNB	2.39301027460576e-91	-0.740992	0.285	0.509	7.12494879161118e-87
SDR16C5	2.48486117849925e-91	-0.526424	0.063	0.229	7.39842567286367e-87
CAST	5.29657395661878e-91	-0.754414	0.654	0.803	1.57700192984368e-86
RPS21	5.97054060545982e-91	0.542937	0.897	0.732	1.77766875986961e-86
ANLN	5.30989437509297e-90	0.759536	0.241	0.055	1.58096795124018e-85
NOP56	2.91403990545455e-89	0.752191	0.461	0.234	8.67626241450038e-85
SSB	8.40122463315138e-89	0.728965	0.526	0.3	2.50138062227449e-84
PDCD6IP	1.00349737990888e-88	-0.616214	0.142	0.344	2.9878130989407e-84
FAM214A	1.02257710782987e-88	-0.652899	0.04	0.182	3.04462108085265e-84
EPHX3	2.62842315326703e-88	-0.298704	0.004	0.1	7.82586709653725e-84
RPS23	4.54795684405112e-88	0.620044	0.851	0.716	1.35410867074778e-83
MPZL3	5.43700897309954e-88	-0.437863	0.016	0.131	1.61881505165066e-83
KPNA2	6.12789816353932e-88	0.907975	0.284	0.09	1.8245203992122e-83
MALAT1	8.3084720983509e-88	0.904228	0.996	0.994	2.473764482563e-83
DMKN	1.21207679614304e-87	-0.849876	0.127	0.318	3.60883745283629e-83
TPM4	1.36997560876213e-87	-0.633218	0.587	0.798	4.07896537752838e-83
AFDN	1.38168153172616e-87	-0.577142	0.082	0.256	4.11381859256148e-83
SOD1	1.43285274499182e-87	0.735868	0.663	0.478	4.26617576293864e-83
PELI1	3.062717236785e-87	-0.547529	0.043	0.188	9.11893430080367e-83
VPS4B	5.09363991499603e-87	-0.801186	0.283	0.501	1.51658034829092e-82
BLNK	5.52163667358937e-87	-0.397823	0.017	0.133	1.6440121031945e-82
TMPRSS11BNL	1.2071631755111e-86	-0.553394	0.028	0.155	3.59420763876675e-82
TIMP2	2.59086178680203e-86	-0.681279	0.032	0.164	7.71403188402436e-82
KLK7	7.82078883635397e-86	-0.752092	0.039	0.175	2.32856166813603e-81
HNRNPA1	1.85040789754253e-85	0.56277	0.746	0.556	5.50940447414312e-81
PI3	2.51502512502094e-85	-2.30116	0.111	0.285	7.48823580723735e-81
GAPDH	2.80999460407775e-85	0.496287	0.961	0.909	8.3664779341811e-81
CBX3	3.05269708781644e-85	0.65208	0.76	0.549	9.08910030926466e-81
POLE3	3.32186066427173e-85	0.714453	0.333	0.128	9.89050794180264e-81
CTNNBIP1	4.07124555837285e-85	-0.565143	0.116	0.302	1.21217265254993e-80
PHACTR2	2.27790356725503e-84	-0.567539	0.058	0.212	6.78223008114512e-80
SNX9	2.54884145789271e-84	-0.608553	0.058	0.21	7.58892055672975e-80
GCLM	4.94182199326873e-84	1.16654	0.282	0.098	1.47137808027583e-79
CWF19L2	6.78180707158362e-84	1.12695	0.348	0.151	2.01921523749331e-79
CNN3	1.02812094304938e-83	-0.534192	0.072	0.234	3.06112729583522e-79
MGAT1	1.05968387562147e-83	-0.807894	0.08	0.243	3.15510277127536e-79
DDX5	1.20170955354488e-83	0.521472	0.836	0.679	3.57797002472454e-79
FAU	1.94060581251738e-83	0.564701	0.859	0.769	5.77795974618926e-79
RPS6	1.9698303907812e-83	0.470008	0.938	0.823	5.86497300551194e-79
HMGB3	3.7895976478016e-83	0.7608	0.453	0.233	1.12831480365645e-78
CDA	4.11214825955039e-83	-0.457013	0.027	0.15	1.22435102279853e-78
SAT1	4.98555508122596e-83	-0.983858	0.668	0.825	1.48439916988422e-78
YOD1	5.43589155889778e-83	-0.522416	0.024	0.144	1.61848235274622e-78
ABHD5	5.61979337259858e-83	-0.559242	0.048	0.19	1.6732372787575e-78
ANXA3	6.1247347946657e-83	-0.468558	0.072	0.237	1.82357853776377e-78
BHLHE40	7.39362535490437e-83	-0.638428	0.164	0.365	2.20137801316923e-78
AC004816.1	2.28417667329314e-82	-0.499385	0.02	0.134	6.80090762706301e-78
MYO6	2.45383404423046e-82	-0.60538	0.097	0.271	7.30604548329176e-78
FAM46B	3.07841677475806e-82	-0.307092	0.015	0.122	9.16567810516465e-78
CYC1	1.22626747707303e-81	0.762083	0.48	0.283	3.65108878623723e-77
SGO2	1.95929371796299e-81	0.647484	0.17	0.021	5.83360111586301e-77
SYNE2	4.77893624786966e-81	0.790065	0.639	0.441	1.42288047844071e-76
YWHAE	4.95843912746678e-81	0.522417	0.802	0.671	1.47632566581196e-76
HBP1	5.17654161379088e-81	-0.641064	0.152	0.346	1.5412635000901e-76
EPS8	6.1743320004681e-81	0.701088	0.202	0.04	1.83834560981937e-76
ITPKC	9.50870979755099e-81	-0.486951	0.022	0.137	2.83112325512283e-76
KNL1	1.33185046993642e-80	0.650835	0.18	0.026	3.96545158918869e-76
ARF6	1.71358503351816e-80	-0.577668	0.184	0.393	5.10202807879697e-76
HLTF	2.13089144472323e-80	0.685042	0.289	0.098	6.34451618751894e-76
GABARAPL2	2.13716778330159e-80	-0.767312	0.188	0.383	6.36320335800215e-76
RBM39	2.77134735593987e-80	0.639479	0.685	0.51	8.25140961757536e-76
USP6NL	7.810828830279e-80	-0.560619	0.044	0.18	2.32559617592727e-75
BUB1B	8.38279238597737e-80	0.547892	0.173	0.023	2.4958926050009e-75
SOX2	1.14306355572938e-79	0.835308	0.252	0.079	3.40335743082866e-75
GNA15	1.6799718232285e-79	-0.403514	0.039	0.172	5.00194810648054e-75
NDUFB2	3.1182308405282e-79	0.643804	0.688	0.514	9.28422050458867e-75
RPL21	3.17449434003376e-79	0.51611	0.941	0.826	9.45173944801651e-75
NUF2	6.63254743730393e-79	0.607508	0.167	0.021	1.97477467398287e-74
UPK3B	8.45290403624696e-79	-0.304948	0.009	0.104	2.51676764775217e-74
CDC20	1.11897854374637e-78	0.651536	0.183	0.03	3.33164671615045e-74
CDK1	1.58086902671786e-78	0.708888	0.207	0.045	4.70687944014976e-74
SNRPG	1.94542587459009e-78	0.696386	0.688	0.527	5.79231099900453e-74
GABRP	3.59804194678929e-78	-0.582648	0.018	0.126	1.07128100923704e-73
HP1BP3	3.98205149688993e-78	0.70436	0.566	0.376	1.18561601268401e-73
SLC7A11	4.29406038336138e-78	0.728359	0.196	0.039	1.27851353854202e-73
YPEL5	4.6338997091767e-78	-0.565014	0.161	0.359	1.37969729941027e-73
HES1	1.30475893747365e-77	1.08386	0.692	0.54	3.88478926043403e-73
HMMR	1.69512407463394e-77	0.73018	0.169	0.023	5.0470624198151e-73
PITX1	1.97695801765505e-77	-0.759874	0.182	0.366	5.88619480176613e-73
SUPT16H	2.08550852494108e-77	0.677276	0.496	0.283	6.20939308215957e-73
HSBP1L1	3.00247062216318e-77	-0.643995	0.109	0.282	8.93955603042865e-73
CENPW	4.58803633962512e-77	0.750376	0.317	0.126	1.36604193975998e-72
MAP1LC3B	9.18989540145277e-77	-0.686496	0.255	0.463	2.73619945682855e-72
PDLIM5	1.00466898770662e-76	-0.560729	0.125	0.307	2.9913014439977e-72
ADH7	1.04840011056588e-76	0.892664	0.283	0.107	3.12150648919885e-72
RIOK3	1.18643231558214e-76	-0.753095	0.318	0.529	3.53248357641427e-72
SRSF7	2.27103112222176e-76	0.636301	0.519	0.313	6.76176806330307e-72
ENY2	2.36273846736063e-76	0.651883	0.507	0.304	7.03481751271955e-72
ATP6V1D	2.96552885295158e-76	-0.692876	0.232	0.429	8.82956560677803e-72
RPL24	3.10869874250535e-76	0.513327	0.866	0.779	9.25583963593544e-72
NECTIN4	4.29854870458906e-76	-0.372286	0.044	0.178	1.27984989130435e-71
FAM45A	5.36321886232839e-76	-0.765349	0.072	0.219	1.59684478406966e-71
CEP152	1.20328892605703e-75	0.897848	0.179	0.031	3.58267244844221e-71
MDK	1.22260837874423e-75	0.87396	0.292	0.116	3.64019418687307e-71
TXN	1.62686239886867e-75	0.510936	0.928	0.856	4.84382010639159e-71
KIF11	2.00488465708631e-75	0.601686	0.198	0.041	5.96934357800878e-71
MIS18BP1	3.54145785605375e-75	0.772647	0.294	0.111	1.05443366206144e-70
RPS20	3.65950153476748e-75	0.424843	0.911	0.783	1.08957998696167e-70
RPS8	3.90768138396912e-75	0.403988	0.949	0.854	1.16347305526296e-70
RGS1	4.65952510381203e-75	-0.66401	0.091	0.257	1.38732700440899e-70
CUL5	5.6192819462651e-75	0.904547	0.31	0.131	1.67308500668097e-70
PCLAF	6.22201768991001e-75	0.669355	0.23	0.063	1.85254354699381e-70
ESCO2	1.5530567100287e-74	0.546908	0.16	0.02	4.62407104843944e-70
BOLA3	1.63402023202876e-74	0.662998	0.418	0.216	4.86513183884244e-70
RPS18	2.89517075365501e-74	0.4117	0.982	0.934	8.62008140193243e-70
SSBP1	2.92887232247127e-74	0.72457	0.538	0.36	8.72042445292595e-70
HNRNPD	3.15004072221392e-74	0.610307	0.629	0.452	9.37893124631973e-70
MTND1P23	3.58310553460561e-74	1.59644	0.196	0.045	1.06683384187347e-69
ANP32E	5.02498879984112e-74	0.641773	0.329	0.139	1.49614016526469e-69
ADIPOR1	5.4657611275792e-74	-0.61597	0.179	0.368	1.62737571812543e-69
ACAT1	8.74579277107103e-74	0.743105	0.253	0.086	2.60397233965869e-69
HIST1H1B	1.16593233960345e-73	0.896386	0.183	0.035	3.47144694793531e-69
RRM2	1.55680984594497e-73	0.587978	0.172	0.028	4.63524563531655e-69
TRA2B	2.27922590335501e-73	0.724567	0.503	0.311	6.78616720464919e-69
NCAPD2	2.32868018130375e-73	0.622635	0.199	0.045	6.93341237181378e-69
WDR26	2.57068263286919e-73	-0.489516	0.077	0.23	7.65395047110472e-69
TSPAN6	2.61700004195404e-73	-0.86198	0.137	0.306	7.79185592491395e-69
TCP11L2	3.18140818543082e-73	-0.483073	0.021	0.127	9.47232473130173e-69
HIST1H1E	4.68812537176494e-73	0.877817	0.282	0.106	1.39584244818929e-68
PCM1	4.7674804691485e-73	0.720566	0.359	0.169	1.41946963488427e-68
HILPDA	7.02796434827736e-73	-1.48518	0.123	0.286	2.0925061050561e-68
MAP1LC3A	1.06374976551398e-72	-0.427192	0.02	0.125	3.16720855184132e-68
TMEM59	1.14462081792049e-72	-0.640345	0.402	0.612	3.40799402327647e-68
NCAPG2	1.31813880506813e-72	0.53434	0.175	0.03	3.92462647820985e-68
MAD2L1	1.6841160234115e-72	0.539042	0.198	0.044	5.01428704810539e-68
ZNF431	9.95945970665437e-72	-0.419867	0.035	0.154	2.96532953305927e-67
LAMC2	1.90007817542536e-71	-1.42322	0.164	0.332	5.65729275951146e-67
RHOD	2.70551088137394e-71	-0.494577	0.089	0.243	8.05538809820277e-67
GLTP	2.71741032362289e-71	-0.677881	0.215	0.397	8.0908174975548e-67
CALM2	6.89812084326596e-71	0.629912	0.726	0.588	2.05384649987401e-66
SRSF10	8.58466747338495e-71	0.605846	0.412	0.212	2.55599889352564e-66
FTH1	9.20152882940829e-71	-2.4248	0.914	0.935	2.73966319366802e-66
ARL8B	9.44740672824357e-71	-0.537055	0.182	0.375	2.81287087926724e-66
CAPNS1	1.48154239450626e-70	-0.517691	0.212	0.412	4.41114432540293e-66
IL13RA1	2.44684927243164e-70	-0.439735	0.084	0.238	7.28524902373796e-66
NT5C2	3.43657227713541e-70	-0.542233	0.096	0.253	1.0232050297943e-65
RPLP0	3.96312121431917e-70	0.502567	0.92	0.855	1.17997971035139e-65
CPEB4	4.36709768597252e-70	-0.419758	0.034	0.152	1.30025966502146e-65
NTS	4.97125690648957e-70	1.75178	0.203	0.053	1.48014203133821e-65
OLFM1	7.80075455092078e-70	0.641878	0.174	0.032	2.32259665999115e-65
SERPINB4	8.95650167977766e-70	-0.907917	0.072	0.214	2.666708810137e-65
SHROOM3	1.38798991323151e-69	-0.320038	0.015	0.11	4.1326011676555e-65
RSRC1	1.96351631400987e-69	0.6585	0.379	0.19	5.84617347333299e-65
NCAPG	2.12925035748606e-69	0.503928	0.148	0.018	6.339630014379e-65
EHF	2.46541896068464e-69	-0.770414	0.289	0.488	7.34053841354245e-65
SERPINB6	7.03228161957267e-69	-0.417594	0.073	0.218	2.09379152941157e-64
COX6C	8.30430240818638e-69	0.483273	0.856	0.748	2.47252299901341e-64
AL033397.1	8.77315011285837e-69	0.478835	0.116	0.003	2.61211771460245e-64
PTPRZ1	8.9584599644598e-69	0.657783	0.319	0.139	2.66729186981826e-64
PRR11	9.65372259187196e-69	0.548283	0.154	0.022	2.87429936450396e-64
SAA1	1.31240621008041e-68	0.772876	0.274	0.098	3.9075582498934e-64
RAB9A	1.45698968887107e-68	-0.532521	0.058	0.19	4.33804109964471e-64
FXYD5	1.50235225404353e-68	-0.534899	0.174	0.362	4.4731036011892e-64
DENND2C	1.66025676755191e-68	-0.53773	0.097	0.254	4.94324849970906e-64
SNCG	1.68960546518886e-68	-0.426089	0.016	0.111	5.03063131205331e-64
NDUFB9	1.77411796714006e-68	0.526372	0.726	0.545	5.28225883536283e-64
SPC25	2.75385810312376e-68	0.480629	0.133	0.011	8.19933711624069e-64
SQOR	2.83881414860405e-68	-0.490161	0.122	0.29	8.45228524605368e-64
METRNL	5.5309812486551e-68	-0.351435	0.019	0.118	1.64679435697457e-63
CKAP2L	5.96752410487124e-68	0.505611	0.143	0.017	1.77677062698436e-63
CD74	7.12218472580867e-68	-0.527833	0.21	0.426	2.12055928026227e-63
SNRPF	9.48010061426502e-68	0.596218	0.551	0.357	2.82260515689127e-63
OPTN	1.37155798202407e-67	-0.606731	0.194	0.382	4.08367673567847e-63
EEF1B2	1.54812956893507e-67	0.667382	0.702	0.558	4.60940097854727e-63
TPR	1.79607324831208e-67	0.644308	0.504	0.307	5.3476284895244e-63
ATP5MC3	1.83229134604464e-67	0.777284	0.654	0.521	5.4554642537133e-63
ALDH1A3	4.30213394908587e-67	-0.592535	0.024	0.127	1.28091736200083e-62
CCL4	4.77718448432205e-67	-0.680244	0.108	0.27	1.42235890836205e-62
ZNF426	1.00556179062831e-66	-0.485799	0.033	0.143	2.99395967541673e-62
SNX24	2.07356102423084e-66	-0.465737	0.041	0.158	6.17382059354491e-62
CCNB2	3.06440086207857e-66	0.495069	0.154	0.024	9.12394712675273e-62
RNF11	8.64108007037322e-66	-0.453871	0.102	0.259	2.57279518015292e-61
RPL30	9.66807522039311e-66	0.379314	0.922	0.824	2.87857271611985e-61
ATAD5	1.10531483689714e-65	0.56813	0.177	0.038	3.29096439537753e-61
GALNT1	1.50259331298111e-65	-0.609951	0.171	0.347	4.47382133006997e-61
RAC1	1.5674569821712e-65	-0.566805	0.492	0.663	4.66694641871652e-61
CHMP5	1.91997760462087e-65	-0.538669	0.208	0.394	5.71654131999819e-61
EIF5	2.08868153927942e-65	0.5554	0.668	0.509	6.21884041505054e-61
SDC1	2.91757391521926e-65	-0.661952	0.283	0.471	8.68678457517382e-61
SMAGP	3.69844605142922e-65	-0.384628	0.05	0.174	1.10117532735254e-60
JUP	4.13343447213378e-65	-0.624921	0.361	0.548	1.23068877973311e-60
HSPA9	7.08929341327036e-65	0.59959	0.573	0.403	2.11076622086712e-60
ORMDL2	8.57107876442515e-65	-0.523363	0.195	0.379	2.55195299131994e-60
ARF4	1.41531612904946e-64	-0.561274	0.255	0.446	4.21396224263186e-60
HIST1H2AC	2.01134666231067e-64	-0.551858	0.1	0.252	5.98858355236378e-60
AC128657.1	2.18356810650166e-64	0.8354	0.119	0.007	6.50135568029805e-60
TICAM1	1.60007589056412e-63	-0.340652	0.018	0.109	4.76406595656561e-59
RAD21	2.17950632952529e-63	0.68913	0.593	0.458	6.48926214552861e-59
RAB10	2.44558504520857e-63	-0.590248	0.407	0.579	7.28148491360398e-59
MRPL3	2.58721940764422e-63	0.634884	0.383	0.206	7.7031870643199e-59
KIF23	4.72760118189772e-63	0.525658	0.151	0.025	1.40759597589823e-58
SRSF3	6.10303678305607e-63	0.586638	0.573	0.403	1.81711817178712e-58
EVPL	8.24835867069853e-63	-0.40208	0.035	0.144	2.45586631061378e-58
MT-TL1	8.62286799330073e-63	-1.30504	0.375	0.527	2.56737271632536e-58
CENPU	9.34583205763459e-63	0.657082	0.23	0.078	2.78262803684012e-58
NAP1L1	1.05117311207371e-62	0.540513	0.531	0.338	3.12976282388826e-58
NAA38	1.14568433154014e-62	0.657354	0.431	0.257	3.41116052872762e-58
VRK1	1.291690071821e-62	0.556368	0.224	0.072	3.84587801983983e-58
MCM4	3.63285817231926e-62	0.580671	0.338	0.159	1.08164719222634e-57
SRGN	3.89496501320533e-62	-0.527963	0.04	0.153	1.15968688303176e-57
CCNA2	4.45906956230042e-62	0.455196	0.133	0.016	1.32764337147933e-57
LGALS7	5.00773994014559e-62	-0.569315	0.068	0.198	1.49100448977895e-57
KLF6	8.52908179039359e-62	-0.529568	0.161	0.333	2.53944881227179e-57
PSMB7	9.66265668100145e-62	0.637004	0.521	0.352	2.87695940020137e-57
CAP1	1.04585861193021e-61	-0.542437	0.349	0.55	3.113939431161e-57
UBB	1.31003556525784e-61	0.408344	0.851	0.742	3.9004998919987e-57
DEPDC1	1.32025030848832e-61	0.459609	0.122	0.011	3.93091326849313e-57
AKR1B1	1.48059708929344e-61	0.597585	0.247	0.092	4.4083297736623e-57
DBF4	1.79424431560112e-61	0.581766	0.216	0.069	5.34218302527079e-57
ARNTL2	1.8794774517359e-61	-0.522969	0.111	0.262	5.59595616479845e-57
EEF1D	1.89796819369934e-61	0.62182	0.633	0.495	5.65101049992042e-57
TOM1	2.8203304756485e-61	-0.272756	0.022	0.117	8.39725195819586e-57
BANF1	4.37085064969305e-61	0.599797	0.494	0.323	1.30137707243961e-56
CDCA8	4.60270890706755e-61	0.477792	0.133	0.017	1.37041054999029e-56
PCNA	6.77207488281638e-61	0.629822	0.343	0.167	2.01631757560975e-56
CSE1L	7.9704739293859e-61	0.602635	0.373	0.197	2.37312890773536e-56
RAD51AP1	1.13131833731624e-60	0.488257	0.16	0.032	3.36838721752536e-56
RRM1	1.66185500085472e-60	0.602638	0.311	0.143	4.94800707954483e-56
NDC80	2.09955794427201e-60	0.500449	0.13	0.016	6.25122382327549e-56
RPL34	2.15515013654985e-60	0.386638	0.943	0.869	6.41674401656354e-56
LMNB1	2.19637241571503e-60	0.461674	0.177	0.042	6.53947923054994e-56
EHD3	2.7829018014529e-60	-0.319961	0.016	0.103	8.28581182364588e-56
CIP2A	4.49326037996659e-60	0.485807	0.168	0.037	1.33782334553125e-55
HJURP	8.48935219123129e-60	0.447491	0.12	0.011	2.5276197214172e-55
RPL22	9.12207685399665e-60	0.482748	0.745	0.611	2.71600716250896e-55
TUBB6	9.90509132992134e-60	-0.466907	0.111	0.261	2.94914189257078e-55
LPIN1	1.21891136267058e-59	-0.54427	0.059	0.18	3.62918669121537e-55
RBPMS	1.40460306715689e-59	-0.347369	0.015	0.1	4.18206517215292e-55
ANKRD22	1.62990760179678e-59	-0.27562	0.023	0.116	4.85288689358974e-55
SNRPE	1.8724014663753e-59	0.595443	0.546	0.374	5.57488812598582e-55
SPSB3	2.63556640031235e-59	-0.419734	0.046	0.158	7.84713540028998e-55
UBE2T	2.93540678513875e-59	0.479497	0.181	0.046	8.73988016207212e-55
CENPN	2.96245233137769e-59	0.481353	0.176	0.043	8.82040557144393e-55
DAPP1	3.04800901615163e-59	-0.448518	0.064	0.19	9.07514204468985e-55
LUC7L3	3.34430825996605e-59	0.642383	0.373	0.201	9.95734341322292e-55
RAB5B	4.2705699307578e-59	-0.411572	0.074	0.207	1.27151949118383e-54
ERH	6.1547967147313e-59	0.541572	0.577	0.408	1.8325291738441e-54
CEP55	1.1560456574484e-58	0.513652	0.161	0.035	3.44201034048685e-54
STAG1	1.21657669548647e-58	0.593468	0.259	0.103	3.62223545314141e-54
SPDL1	1.52500970964627e-58	0.551758	0.23	0.081	4.5405639095008e-54
BUB1	1.6674411453327e-58	0.495784	0.152	0.03	4.96463926611359e-54
ZNRF1	2.43894168388026e-58	-0.401899	0.034	0.136	7.26170496958508e-54
AHNAK2	2.64490293203681e-58	-0.502866	0.183	0.357	7.87493398984641e-54
PHB	2.84007275609566e-58	0.5836	0.366	0.195	8.45603262399921e-54
TMSB4X	3.1871641214217e-58	-0.59612	0.74	0.846	9.48946245512096e-54
DKC1	3.32468047404581e-58	0.564819	0.355	0.181	9.89890364342399e-54
RPL23	3.3273513516159e-58	0.372698	0.909	0.765	9.90685591430119e-54
MGME1	3.87679169690787e-58	0.506149	0.224	0.078	1.15427595983735e-53
TMEM116	7.61557723438752e-58	0.409109	0.119	0.012	2.26746196576654e-53
CCNDBP1	1.25529674283593e-57	-0.449774	0.088	0.224	3.73752052211971e-53
RPL31	1.91647005605013e-57	0.363698	0.974	0.934	5.70609794488367e-53
UQCRH	2.30588631817919e-57	0.586258	0.713	0.602	6.86554592374671e-53
SH3GL1	2.50107181688776e-57	-0.383942	0.058	0.178	7.44669122760163e-53
KIF20A	3.54430308771713e-57	0.42588	0.119	0.012	1.0552808013369e-52
IL1A	4.91670995107945e-57	-0.615995	0.019	0.104	1.46390122083439e-52
ESF1	4.94210228015932e-57	0.609388	0.364	0.194	1.47146153289464e-52
HIST1H1D	5.50725407923597e-57	0.723147	0.181	0.05	1.63972982955172e-52
LSM5	6.3097359060837e-57	0.623046	0.403	0.235	1.87866076867736e-52
MAPK3	6.35127132278275e-57	-0.267652	0.025	0.118	1.89102752364534e-52
KIF2C	7.59221564497975e-57	0.436112	0.13	0.018	2.26050628613627e-52
H2AFV	8.30020951624178e-57	0.612998	0.441	0.274	2.47130438136583e-52
MYEOV	9.11826018260146e-57	-0.300664	0.019	0.106	2.71487078676776e-52
CRABP2	9.51803528196227e-57	-0.863002	0.11	0.249	2.83389982485145e-52
NAPRT	1.38563461527309e-56	-0.452037	0.08	0.211	4.12558850351409e-52
AURKA	1.42458637602529e-56	0.507736	0.142	0.026	4.24156347597771e-52
KLK6	1.69897394420645e-56	-0.612746	0.026	0.117	5.05852502148029e-52
HLA-DRA	2.01133491298318e-56	-0.49113	0.177	0.356	5.98854856991612e-52
TNIP1	2.08144491799125e-56	-0.398034	0.073	0.201	6.19729409882715e-52
XRN2	2.10596714042324e-56	0.538951	0.412	0.236	6.27030656389616e-52
CPPED1	3.1332730041209e-56	-0.36746	0.04	0.145	9.32900704246956e-52
KIF20B	3.23391081598557e-56	0.594057	0.218	0.075	9.62864606351545e-52
NQO1	3.66259263167717e-56	0.675185	0.464	0.296	1.09050033015556e-51
DIAPH2	5.30083036106662e-56	0.528316	0.171	0.045	1.57826923170398e-51
CAPN2	6.21134661605683e-56	-0.536002	0.224	0.394	1.84936634146476e-51
MRPL21	6.69210258763272e-56	0.567374	0.439	0.266	1.99250662444177e-51
PARP1	6.9911418721156e-56	0.577592	0.352	0.185	2.0815425810037e-51
HNRNPU	7.11697551492349e-56	0.51382	0.598	0.417	2.11900828981332e-51
CITED2	7.4113656209941e-56	-0.482033	0.074	0.2	2.20665999999478e-51
TK1	1.04899822984465e-55	0.485851	0.195	0.059	3.12328732953945e-51
RPL37A	1.250641049394e-55	0.377114	0.932	0.862	3.72365866046568e-51
PAICS	1.57390359659455e-55	0.575108	0.347	0.182	4.6861405685006e-51
RPL5	2.06833817332402e-55	0.43006	0.834	0.704	6.15827007725494e-51
HINT1	3.26139521233279e-55	0.532888	0.721	0.607	9.71047810519964e-51
RPS14	3.68660867374044e-55	0.519749	0.908	0.833	1.09765086651948e-50
DUT	3.81184197210844e-55	0.645045	0.355	0.192	1.13493782877557e-50
IGHA1	4.215950158571e-55	-0.913961	0.058	0.177	1.25525700021293e-50
KIF4A	4.32496096862558e-55	0.420657	0.127	0.018	1.28771387879858e-50
CHMP2B	7.51180891970631e-55	-0.450022	0.124	0.274	2.23656598775336e-50
PCBP1	9.22315253408767e-55	-0.620257	0.374	0.547	2.74610143549926e-50
POF1B	1.12441085185875e-54	-0.257047	0.021	0.107	3.34782087032426e-50
RACK1	1.2955102844527e-54	0.49324	0.8	0.684	3.85725232092948e-50
HELLS	1.67293216825782e-54	0.535901	0.192	0.059	4.98098823777084e-50
PEA15	4.30512902167933e-54	-0.364336	0.091	0.226	1.2818091149148e-49
TOPBP1	6.06321433240924e-54	0.496078	0.23	0.087	1.80526143533153e-49
AVPI1	6.48877117913979e-54	-0.478066	0.049	0.156	1.93196673087708e-49
RBP7	8.65229296628734e-54	-0.361273	0.043	0.149	2.57613370778239e-49
RPS3	9.12098135401394e-54	0.280374	0.9	0.772	2.71568098834411e-49
UBE2D1	1.16070703651811e-53	-0.450718	0.054	0.165	3.45588913052901e-49
GTSE1	1.64358704110656e-53	0.414731	0.107	0.01	4.89361605619068e-49
CENPK	2.27791381483125e-53	0.42453	0.148	0.032	6.78226059227857e-49
ABCC5	2.32199837396667e-53	0.604854	0.257	0.112	6.91351795864835e-49
ISG15	3.24255043561614e-53	-1.15343	0.237	0.391	9.65436966700349e-49
PDLIM1	3.36673836354423e-53	-0.508773	0.282	0.464	1.00241268036166e-48
RPL11	3.3785493538843e-53	0.315693	0.939	0.802	1.00592928462551e-48
SERPINE1	3.70470257858425e-53	-0.98887	0.114	0.249	1.10303814574767e-48
MAP1B	3.76854086974719e-53	0.632201	0.165	0.043	1.12204535855853e-48
H1F0	4.79985085421093e-53	-0.831378	0.326	0.499	1.42910759333276e-48
NME1	1.04517063626467e-52	0.54572	0.458	0.291	3.11189105241444e-48
KRTDAP	1.05187177172431e-52	-0.490442	0.02	0.103	3.13184301313196e-48
SPP1	1.05251099844118e-52	1.42149	0.394	0.251	3.13374624675877e-48
SIVA1	1.11535393801692e-52	0.638821	0.356	0.205	3.32085481505157e-48
C10orf99	1.1301347610117e-52	-0.405839	0.035	0.132	3.36486323743623e-48
CCDC34	1.37677459985961e-52	0.496195	0.178	0.052	4.099208693622e-48
PSMA4	2.30216961075202e-52	0.567874	0.567	0.427	6.85447979905306e-48
RSL1D1	2.88315096239726e-52	0.492044	0.598	0.426	8.58429367544161e-48
DHX36	3.1198525678022e-52	0.558347	0.373	0.212	9.28904903537427e-48
ST3GAL4	3.48448519067956e-52	-0.306379	0.028	0.117	1.03747062067293e-47
PIR	3.70167115529108e-52	0.539857	0.228	0.092	1.10213556977637e-47
PCCB	4.24352829598602e-52	0.538251	0.254	0.111	1.26346811484688e-47
CHCHD10	5.72140777058928e-52	0.682594	0.341	0.195	1.70349194961525e-47
NDRG1	7.4019951756492e-52	-1.0869	0.347	0.516	2.20387004359779e-47
PPP1R13L	7.53483870411227e-52	-0.268112	0.038	0.137	2.24342287576239e-47
CEBPZ	7.78857048548633e-52	0.550702	0.442	0.276	2.3189689763487e-47
ATP5MPL	8.25068287196998e-52	0.513349	0.765	0.649	2.45655831830034e-47
NASP	8.59884925337601e-52	0.547381	0.293	0.141	2.56022137670017e-47
TUBB	1.05685896813942e-51	0.536683	0.57	0.405	3.14669189173831e-47
BRCA1	1.14449574505406e-51	0.44767	0.141	0.03	3.40762163132394e-47
SSRP1	1.69172024387903e-51	0.53352	0.354	0.191	5.03692785412543e-47
CXCL14	1.96055723753451e-51	0.829629	0.525	0.364	5.83736311903526e-47
ODC1	2.2167987932653e-51	0.589291	0.28	0.129	6.60029672706811e-47
CBX1	3.53097573984144e-51	0.543015	0.33	0.177	1.05131271678039e-46
TSPAN7	3.58894334304917e-51	0.428319	0.133	0.026	1.06857199095946e-46
SCN9A	3.73227023092896e-51	0.439621	0.101	0.008	1.11124613855679e-46
HSPA8	4.1625606926011e-51	0.437125	0.707	0.557	1.23936082061505e-46
PSIP1	5.3044246016255e-51	0.459578	0.186	0.058	1.57933938088798e-46
LRPPRC	5.73045199942236e-51	0.508705	0.369	0.204	1.70618477830801e-46
ARHGAP11A	8.92874545669495e-51	0.397974	0.129	0.023	2.65844467227636e-46
ACADM	1.02966454040775e-50	-0.698164	0.205	0.354	3.06572320261005e-46
SNRPD1	1.15374057565816e-50	0.524494	0.489	0.331	3.4351471899646e-46
ZFP36L2	1.3840513768736e-50	-0.452747	0.154	0.304	4.12087456950345e-46
COX17	1.46955758996459e-50	0.596138	0.528	0.38	4.37546076836057e-46
COA6	2.73904485245633e-50	0.550595	0.338	0.183	8.15523214370346e-46
TCEAL4	3.49121909050669e-50	0.505072	0.384	0.221	1.03947557200746e-45
B4GALT1	4.1536987870905e-50	-0.464518	0.106	0.237	1.23672227686833e-45
TTC22	5.35521409266964e-50	-0.287102	0.032	0.124	1.59446144395146e-45
CHP1	5.46927699596663e-50	-0.411372	0.097	0.228	1.6284225327791e-45
LRP10	6.07229802180536e-50	-0.437814	0.132	0.277	1.80796601301233e-45
SF3B1	6.51795425634897e-50	0.523735	0.586	0.444	1.94065570028534e-45
ACTN4	8.75286949261979e-50	-0.466391	0.319	0.496	2.60607936273262e-45
DTYMK	9.63257155343562e-50	0.464822	0.189	0.063	2.86800185431992e-45
MAP2K1	9.72727141500071e-50	-0.391665	0.071	0.187	2.89619779110231e-45
CKS2	1.24442701699142e-49	0.69513	0.284	0.144	3.70515700039026e-45
EID1	1.42839981766867e-49	0.564342	0.353	0.203	4.25291761712669e-45
KCNK6	2.2909573122492e-49	-0.330655	0.042	0.141	6.82109630149076e-45
C12orf75	2.88519762921636e-49	0.603942	0.265	0.122	8.59038742122879e-45
KIF14	3.30622287476958e-49	0.442063	0.119	0.019	9.84394798733894e-45
KTN1	3.92108491611923e-49	0.444256	0.774	0.633	1.16746382292534e-44
GMNN	3.98490421276654e-49	0.497468	0.228	0.091	1.18646538030911e-44
CD55	4.79084924845594e-49	-0.394133	0.089	0.214	1.42642745523527e-44
PHPT1	5.04548234841806e-49	0.695394	0.358	0.215	1.50224191441799e-44
PINK1	5.3783156735624e-49	-0.300043	0.039	0.134	1.60133970864647e-44
FADS1	6.51130849137801e-49	0.461106	0.162	0.046	1.93867699022289e-44
DYNC1H1	6.54164105455505e-49	0.711572	0.503	0.354	1.94770820758322e-44
CRB3	8.53503904767093e-49	-0.29098	0.047	0.148	2.54122252605354e-44
DNMT1	8.57887728644304e-49	0.484719	0.283	0.131	2.55427492326555e-44
IGKC	9.50002220253081e-49	-0.545048	0.269	0.43	2.82853661058152e-44
TXNIP	1.39277070274892e-48	-0.904102	0.215	0.37	4.14683549036465e-44
GNG12	1.65406392197887e-48	-0.435206	0.251	0.421	4.92480992129988e-44
BRCA2	2.00085623495195e-48	0.525708	0.168	0.05	5.95734935394594e-44
SPARC	2.2948981080409e-48	-0.460108	0.086	0.211	6.83282962688097e-44
RFC4	2.42280878883892e-48	0.449379	0.195	0.068	7.21367088788901e-44
PTN	3.0763583313012e-48	0.550836	0.166	0.051	9.15954929561619e-44
VSIR	3.19225308926543e-48	-0.328163	0.049	0.15	9.50461434797889e-44
TRIM16L	3.19590381705579e-48	0.458385	0.142	0.035	9.51548402490192e-44
KIF18A	3.39289110933189e-48	0.411973	0.117	0.019	1.01019939889248e-43
CDCA2	5.95376544369521e-48	0.354372	0.106	0.013	1.77267412320581e-43
PSMA3	6.47345802584155e-48	0.507369	0.541	0.39	1.92740739261406e-43
AMOTL2	6.65758063083851e-48	-0.29794	0.022	0.101	1.98222805702586e-43
CST3	6.82678155800334e-48	-0.562659	0.423	0.581	2.03260594107991e-43
CNTRL	6.89445215905043e-48	0.612542	0.177	0.058	2.05275418583568e-43
DHRS1	7.21673206265235e-48	-0.27795	0.054	0.159	2.14870980433411e-43
CEP57	8.91023493934831e-48	0.555705	0.289	0.141	2.65293335084157e-43
RPL23A	1.19649328640088e-47	0.543456	0.913	0.827	3.56243911092997e-43
PLK3	1.23905530106362e-47	-0.275184	0.027	0.112	3.68916325338682e-43
ERBB3	1.27568528215204e-47	-0.287624	0.047	0.148	3.79822535907947e-43
CENPH	1.49437520153555e-47	0.366378	0.131	0.028	4.44935272505195e-43
CDCA3	1.580018912278e-47	0.319744	0.103	0.012	4.70434830941652e-43
HSPB1	1.5829167344777e-47	-0.624802	0.883	0.915	4.71297628523391e-43
HNRNPR	1.66002884001529e-47	0.497404	0.463	0.296	4.94256986826152e-43
SAPCD2	1.77468448213435e-47	0.452261	0.117	0.02	5.28394557710682e-43
DDIT4	1.86333396666562e-47	-0.510297	0.152	0.294	5.54789055235022e-43
NIPSNAP2	3.47067385781735e-47	0.586058	0.378	0.224	1.03335843442654e-42
N4BP1	3.75529212276214e-47	-0.423234	0.091	0.212	1.1181006766312e-42
STIP1	3.93241109431213e-47	0.508772	0.365	0.212	1.17083607922049e-42
BEST1	4.02429949882423e-47	-0.297753	0.029	0.114	1.19819493277993e-42
PRDX2	4.26410840207039e-47	0.600458	0.515	0.382	1.26959563563244e-42
SRRM1	4.37647682163067e-47	0.492962	0.536	0.376	1.30305220887231e-42
FTL	6.26313421068984e-47	0.777939	0.875	0.858	1.86478557989079e-42
AC245060.4	8.72909070759431e-47	-0.616577	0.089	0.206	2.59899946727913e-42
NDUFB1	9.07753818542271e-47	0.535009	0.635	0.526	2.70274621932776e-42
PRPF40A	1.02766605059508e-46	0.478369	0.589	0.431	3.05977289904178e-42
MTCO1P12	1.0314102119301e-46	0.888729	0.538	0.402	3.07092076500067e-42
DSC2	1.48845022727696e-46	-0.812181	0.275	0.417	4.43171170669442e-42
CTSS	1.72163808551218e-46	-0.268148	0.031	0.117	5.12600523580398e-42
UBE2G1	1.73661526211913e-46	-0.465249	0.091	0.21	5.1705982814335e-42
UBAP1	2.13160839646413e-46	-0.36307	0.081	0.198	6.3466508396323e-42
ARHGDIB	2.25928841371203e-46	-0.395951	0.045	0.141	6.72680532298621e-42
RFC1	2.80370617519759e-46	0.573811	0.279	0.138	8.34775476603332e-42
CKAP5	3.00071927093651e-46	0.564428	0.277	0.135	8.93434155728637e-42
NDUFA1	3.80295878818228e-46	0.379003	0.766	0.635	1.13229294959339e-41
ELK3	4.24020629122488e-46	-0.355455	0.061	0.167	1.26247902114929e-41
UBE2D3	5.04500818544022e-46	-0.481616	0.381	0.545	1.50210073713297e-41
RBM19	5.88728144252049e-46	0.514001	0.133	0.031	1.75287917669605e-41
CBX5	5.98514273521579e-46	0.491071	0.28	0.138	1.78201639798315e-41
CENPJ	6.61139317317383e-46	0.477082	0.147	0.039	1.96847620338078e-41
RHOA	7.40268464517658e-46	-0.439052	0.391	0.559	2.20407532625488e-41
ZFAND5	7.51752842057301e-46	-0.665433	0.254	0.404	2.23826891194141e-41
SNRPB	8.4818977883602e-46	0.578634	0.44	0.309	2.52540024750637e-41
CASC19	8.66026754489548e-46	0.503706	0.131	0.03	2.57850805881718e-41
USP1	8.88157992097758e-46	0.479627	0.276	0.136	2.64440160567186e-41
SPAG5	1.06334680412849e-45	0.334924	0.105	0.015	3.16600877461218e-41
HMGB1P5	1.09778926169089e-45	0.41691	0.203	0.078	3.26855774775846e-41
CYB5R1	1.17439512400391e-45	-0.394723	0.082	0.198	3.49664404220925e-41
ISG20	1.18674150932218e-45	-0.316197	0.033	0.119	3.53340416985586e-41
CAB39	1.44588057691811e-45	-0.393289	0.091	0.211	4.30496482971598e-41
PHACTR4	1.60729260572117e-45	-0.596892	0.135	0.267	4.78555300427422e-41
MTDH	2.15696936477712e-45	0.459662	0.516	0.352	6.4221605866874e-41
PPP1CB	2.3823803028186e-45	-0.501856	0.376	0.541	7.09329911361211e-41
MAL2	2.39109183029066e-45	-0.538073	0.248	0.395	7.11923681550742e-41
PMM1	2.59535332095302e-45	-0.314315	0.057	0.159	7.72740497780553e-41
RPL38	3.20215963444258e-45	0.328349	0.902	0.77	9.53411009558932e-41
ALDH3A2	3.33654880721981e-45	0.566437	0.352	0.211	9.93424041861627e-41
HIGD1A	4.52743617283233e-45	-0.384771	0.178	0.327	1.3479988460991e-40
KATNBL1	4.77100283051106e-45	-0.578384	0.169	0.311	1.42051838275636e-40
LBR	5.1181476590272e-45	0.452512	0.237	0.104	1.52387728399876e-40
AURKB	5.40936237061471e-45	0.317505	0.101	0.013	1.61058355222682e-40
EPHX1	6.04274290774217e-45	0.529299	0.218	0.094	1.79916627335115e-40
DNAJB1	7.40010870262463e-45	-0.499471	0.464	0.614	2.20330836511946e-40
FADS2	7.42152011817517e-45	0.412928	0.134	0.033	2.20968339998548e-40
MTCO2P12	8.66252038434554e-45	0.397564	0.107	0.017	2.57917881923504e-40
UQCRQ	9.04869453023061e-45	0.492719	0.75	0.649	2.69415830943086e-40
RPLP2	9.42238404998338e-45	0.376543	0.901	0.812	2.80542062704205e-40
RAB5A	1.07512697818961e-44	-0.337983	0.111	0.24	3.20108306486174e-40
GSR	1.52900158040602e-44	0.483965	0.22	0.094	4.55244930550088e-40
LSM7	1.59661126735774e-44	0.473171	0.416	0.262	4.75375038743094e-40
ACOX1	1.95419299461551e-44	-0.406865	0.076	0.188	5.81841422216821e-40
VIM	2.39707839498453e-44	-0.480071	0.153	0.295	7.13706121322693e-40
WDR43	2.7959436203809e-44	0.483071	0.385	0.231	8.32464253532209e-40
MPHOSPH9	3.03722119538193e-44	0.347887	0.116	0.022	9.04302238713016e-40
PLS3	3.7018420003986e-44	-0.487839	0.387	0.555	1.10218643719868e-39
IFITM2	4.05203493486918e-44	-0.386816	0.089	0.207	1.20645288150795e-39
SFN	4.33284030204991e-44	-0.814107	0.666	0.676	1.29005987153234e-39
SF3B2	5.07517968626231e-44	0.486791	0.42	0.269	1.51108399978774e-39
ABI1	5.5729720069201e-44	-0.445179	0.232	0.389	1.65929668534039e-39
DDX18	6.32269297243094e-44	0.468981	0.44	0.281	1.88251860561159e-39
HNRNPDL	7.04667421252412e-44	0.484246	0.498	0.349	2.09807678003693e-39
ABI2	7.29766941023345e-44	0.346726	0.131	0.031	2.17280809020291e-39
PIGX	9.69901109314398e-44	0.443881	0.22	0.093	2.88778356287269e-39
RER1	1.21199074038458e-43	-0.409856	0.222	0.376	3.60858123042104e-39
RPL4	1.24721254514963e-43	0.41405	0.757	0.641	3.71345063192852e-39
SMARCA5	1.24965798200359e-43	0.458675	0.47	0.306	3.7207316756175e-39
IARS	1.56928158885112e-43	0.48337	0.298	0.158	4.67237900264532e-39
TRIM29	2.66034576457213e-43	-0.447099	0.264	0.42	7.92091347943705e-39
RNF168	2.93422169698311e-43	0.504008	0.32	0.176	8.73635168059752e-39
IFI27L2	3.25653327613886e-43	0.524216	0.352	0.207	9.69600217637584e-39
PLBD1	3.27655611754281e-43	-0.464426	0.136	0.268	9.75561818437195e-39
AREG	3.75381461327584e-43	-0.404908	0.125	0.256	1.11766076295675e-38
DHX9	4.68402948848495e-43	0.451469	0.37	0.218	1.39462293990151e-38
CNOT7	5.38348473365391e-43	0.478703	0.293	0.156	1.60287874459811e-38
OAS1	5.39437452910765e-43	-0.412556	0.086	0.2	1.60612107229651e-38
EZH2	6.46200491891024e-43	0.406835	0.157	0.049	1.92399734455634e-38
GALE	7.92027208028276e-43	-0.305676	0.084	0.197	2.35818180918339e-38
GSTM4	8.97889117339186e-43	0.342831	0.105	0.018	2.67337505796569e-38
DIAPH3	1.02054288738466e-42	0.376367	0.118	0.025	3.03856439289909e-38
HMOX2	1.02571916424422e-42	-0.356877	0.122	0.251	3.05397623962074e-38
COX7C	1.05991504410359e-42	0.525406	0.746	0.658	3.15579105231404e-38
LARS	1.3125051565828e-42	0.518473	0.377	0.228	3.90785285320964e-38
UGCG	1.32150131542129e-42	-0.376674	0.101	0.22	3.93463801653535e-38
ZFAND6	1.46620668129164e-42	-0.42095	0.142	0.274	4.36548377287772e-38
TTC3	1.62018943822462e-42	0.542737	0.365	0.218	4.82395203336999e-38
ETS2	1.65739475789231e-42	-0.506641	0.164	0.299	4.93472715214858e-38
DTX2	1.66655817338884e-42	-0.280992	0.037	0.122	4.96201030544793e-38
PLSCR1	2.04043503096316e-42	-0.482624	0.248	0.398	6.0751912611897e-38
MPZL2	3.6905028842474e-42	-0.442883	0.244	0.397	1.09881032875582e-37
TMEM14A	4.13776456263453e-42	0.560624	0.371	0.23	1.23197802087881e-37
PPP4R1	4.76147711694497e-42	-0.413083	0.165	0.304	1.4176821967992e-37
XRCC5	4.81956628860985e-42	0.46085	0.594	0.459	1.4349776667707e-37
C12orf65	5.28807297645282e-42	0.482504	0.229	0.104	1.57447084800906e-37
NDUFA8	5.45623969437695e-42	0.537765	0.343	0.206	1.62454080660379e-37
HLA-DRB1	6.49196052375442e-42	-0.369138	0.104	0.227	1.93291632634264e-37
RPL27	7.31338481753622e-42	0.342003	0.883	0.783	2.17748719557323e-37
TPD52L2	1.21617529758779e-41	-0.428874	0.132	0.257	3.62104033103789e-37
WBP11	1.25514267615127e-41	0.469974	0.308	0.168	3.73706180397278e-37
CRYBG1	1.51012154006638e-41	-0.495839	0.149	0.282	4.49623587339365e-37
C1QBP	1.58021696802568e-41	0.530866	0.319	0.186	4.70493800059965e-37
RPA3	1.90867331185377e-41	0.551597	0.329	0.193	5.68288391871341e-37
MIDN	2.28650281828633e-41	-0.333961	0.107	0.23	6.80783349116571e-37
C9orf3	2.36491336848842e-41	0.463506	0.332	0.192	7.04129306333742e-37
F3	2.82284471651317e-41	-0.524911	0.091	0.204	8.40473785894631e-37
OLA1	3.2883176582963e-41	0.555048	0.341	0.207	9.79063699581141e-37
DDX39A	3.32432281237348e-41	0.449173	0.24	0.113	9.8978387415608e-37
MRPL11	3.71427635655929e-41	0.438361	0.257	0.125	1.10588864240196e-36
SLC25A5	3.95350374560054e-41	0.486832	0.712	0.601	1.1771162052151e-36
FOXM1	3.97458016523378e-41	0.335143	0.103	0.018	1.18339149839671e-36
FAM111B	5.00302013629007e-41	0.374182	0.119	0.026	1.48959921537901e-36
POLR1D	6.11542681852452e-41	-0.466216	0.333	0.498	1.82080718094749e-36
FAM133B	6.27403601858908e-41	0.533997	0.312	0.175	1.86803148417471e-36
TMEM159	6.93802358768142e-41	-0.328921	0.114	0.236	2.06572714299627e-36
MGP	7.34850237981034e-41	0.343062	0.03	0.111	2.18794309856473e-36
LSG1	8.90280262270759e-41	0.443721	0.246	0.118	2.65072045288496e-36
SCNN1A	1.0419200615761e-40	-0.271776	0.038	0.122	3.10221279133669e-36
FRMD4B	1.18202861132642e-40	-0.625669	0.093	0.203	3.51937198736327e-36
ADI1	1.19379028666145e-40	0.517657	0.379	0.243	3.55439119950582e-36
MMP1	1.55740375521932e-40	-1.68354	0.086	0.19	4.63701394078999e-36
CCL3	2.08654741745509e-40	-0.392482	0.055	0.149	6.21248628073079e-36
ATP5PD	2.35376320516278e-40	0.39251	0.751	0.659	7.00809456705166e-36
GNG5	2.54623089593541e-40	-0.389349	0.425	0.58	7.5811478695581e-36
KRT7	3.36873518865279e-40	-0.581658	0.065	0.161	1.00300721506948e-35
MRPS33	3.62997666055781e-40	0.49446	0.376	0.234	1.08078925091448e-35
VAT1	3.70166042857168e-40	-0.298588	0.064	0.164	1.10213237600293e-35
NDUFAF8	3.72452694342456e-40	0.47253	0.258	0.132	1.10894065213523e-35
PDIA6	3.74126003713128e-40	0.39399	0.629	0.484	1.11392276345547e-35
CLDN4	4.77416569807814e-40	-0.637546	0.164	0.291	1.42146009494579e-35
IGHG4	5.26907581533133e-40	-0.442575	0.186	0.329	1.56881463325675e-35
PSMB5	6.1668091671521e-40	0.55919	0.462	0.334	1.83610576142787e-35
XPO1	8.67086524239709e-40	0.505204	0.396	0.256	2.58166341727131e-35
DDX27	1.05802033521441e-39	0.428196	0.312	0.173	3.15014974606738e-35
EIF4EBP2	1.09152879258431e-39	-0.334552	0.07	0.171	3.24991782704052e-35
MAK16	1.13630889553801e-39	0.337388	0.155	0.051	3.38324610557487e-35
TMBIM6	1.24312476897778e-39	-0.410762	0.655	0.779	3.70127968715445e-35
KRT15	1.26412976527761e-39	0.843458	0.534	0.43	3.76381996313755e-35
RIF1	1.29359098791382e-39	0.505116	0.348	0.2	3.85153780741461e-35
DBNL	1.52658048010397e-39	-0.305387	0.099	0.214	4.54524072146157e-35
CHCHD3	1.91684602447429e-39	0.460841	0.213	0.097	5.70721735326975e-35
B2M	2.12189869203814e-39	-0.511647	0.94	0.964	6.31774116567436e-35
FAM111A	2.24310443043177e-39	0.391984	0.146	0.046	6.67861913116755e-35
OSTF1	2.53352581951767e-39	-0.392293	0.166	0.301	7.54331977503191e-35
NDUFA12	2.97650571747058e-39	0.488801	0.55	0.423	8.8622481231969e-35
KNSTRN	3.8769298711933e-39	0.324777	0.115	0.027	1.15431709984909e-34
BLZF1	5.20337851812422e-39	-0.308575	0.095	0.207	1.5492539199863e-34
TYMP	5.44890867584252e-39	-0.320072	0.105	0.221	1.62235806914535e-34
SNRPA1	5.74716616066034e-39	0.47904	0.283	0.155	1.71116125267501e-34
HAUS1	5.84355167115705e-39	0.343297	0.179	0.068	1.7398590745703e-34
SEC62	5.88185427892473e-39	0.424974	0.592	0.445	1.75126329300705e-34
CYP20A1	6.2373290525229e-39	0.394727	0.174	0.066	1.85710235209817e-34
ATP5F1C	6.59033887078637e-39	0.494846	0.548	0.431	1.96220749538793e-34
KNTC1	6.61292459139772e-39	0.368355	0.131	0.036	1.96893216784276e-34
PPIG	7.05668693918084e-39	0.48651	0.395	0.255	2.1010579692717e-34
PSAT1	8.37902203286003e-39	0.357768	0.168	0.062	2.49477002006375e-34
USP53	9.09277492862361e-39	-0.413904	0.102	0.216	2.70728280724839e-34
DDX46	9.11067732835476e-39	0.466354	0.297	0.162	2.71261306774435e-34
CCT4	1.29628989423012e-38	0.409262	0.511	0.368	3.85957353108075e-34
IFI16	1.46279948961804e-38	0.418836	0.649	0.488	4.35533920038876e-34
VPS37B	1.47961210825181e-38	-0.255438	0.04	0.122	4.40539709110894e-34
SEC14L1	1.96676594937432e-38	-0.401461	0.061	0.154	5.8558489376671e-34
MBD4	2.19049911122971e-38	0.436673	0.279	0.149	6.52199205377535e-34
SMAD5	3.10972516945673e-38	0.425428	0.238	0.114	9.25889571954046e-34
JUND	3.19990811777432e-38	-0.278841	0.104	0.221	9.52740642986126e-34
CCND2	3.35481223364393e-38	-0.476006	0.071	0.168	9.98861794445142e-34
FXR1	3.68413011415734e-38	0.348398	0.517	0.35	1.09691290018921e-33
POLQ	3.98962636472506e-38	0.379141	0.115	0.027	1.18787135383324e-33
PSMD14	4.74162485762548e-38	0.433143	0.428	0.289	1.41177138510941e-33
APEX1	5.14443393859926e-38	0.455347	0.349	0.211	1.53170376087854e-33
PKP3	5.55503343135043e-38	-0.360068	0.116	0.234	1.65395565385028e-33
RASAL2	5.67981836267744e-38	-0.261676	0.036	0.115	1.69110911930358e-33
HIST2H2AC	5.77900867915165e-38	0.446952	0.134	0.04	1.72064204413061e-33
ENO1	6.02331493064308e-38	0.263724	0.874	0.731	1.79338178744967e-33
NIT2	6.4360966932842e-38	0.433309	0.267	0.142	1.91628342945844e-33
NDUFA4	6.66468920868388e-38	0.437299	0.777	0.694	1.98434456499354e-33
DHFR	8.08449367121957e-38	0.327027	0.125	0.035	2.40707714566891e-33
KPNB1	8.77669502146547e-38	0.468225	0.421	0.286	2.61317317569113e-33
CTTNBP2NL	9.7102985948469e-38	-0.37788	0.102	0.212	2.89114430362971e-33
EIF2A	1.04807595366356e-37	0.482639	0.389	0.253	3.12054134443788e-33
TMEM123	1.14515865672479e-37	0.390083	0.521	0.369	3.40959538453238e-33
LUM	1.22433342080615e-37	-0.636798	0.1	0.213	3.64533032710822e-33
CD63	1.49757128019541e-37	-0.420575	0.369	0.519	4.45886872965381e-33
FKBP3	1.59446695542241e-37	0.492771	0.417	0.287	4.74736591307467e-33
FUS	1.71011652817175e-37	0.450187	0.437	0.296	5.09170095097858e-33
NDUFS5	1.85195769058938e-37	0.424266	0.668	0.56	5.51401882796082e-33
UBAC1	2.0534218547124e-37	0.432945	0.228	0.11	6.11385823022071e-33
RPS25	2.29304621903745e-37	0.355163	0.809	0.702	6.8273158125621e-33
C18orf25	2.49753719401694e-37	-0.405199	0.062	0.155	7.43616724146605e-33
PPFIA1	2.58703791022168e-37	0.770574	0.284	0.161	7.70264667389403e-33
C20orf24	2.90480000107186e-37	-0.422789	0.162	0.289	8.64875152319135e-33
FBXO32	2.91651346796489e-37	-0.437969	0.114	0.23	8.68362719951866e-33
RPS16	2.93530416461003e-37	0.329477	0.888	0.811	8.7395746197099e-33
ABCE1	2.9959782541095e-37	0.418379	0.333	0.197	8.92022565378563e-33
ACAA1	5.40768521629338e-37	-0.265089	0.05	0.137	1.61008419629919e-32
CTNNA1	5.59788313055943e-37	-0.404428	0.358	0.518	1.66671372329276e-32
NOL8	7.13952154586613e-37	0.445944	0.378	0.239	2.12572114506618e-32
COL17A1	7.57246726489174e-37	-1.00038	0.293	0.402	2.25462640344887e-32
LRRC75A-AS1	8.45793956089353e-37	0.520568	0.534	0.416	2.51826692486044e-32
NFIB	1.15660735749852e-36	0.457441	0.182	0.076	3.4436827462161e-32
IMMT	1.1880498316724e-36	0.451346	0.287	0.161	3.5372995688214e-32
ATP6V0E1	1.22169247657059e-36	-0.372164	0.446	0.604	3.63746717974127e-32
NDUFV1	1.5909882414421e-36	0.438534	0.257	0.137	4.73700839006971e-32
NCAPD3	1.62437950067934e-36	0.325886	0.132	0.04	4.83642752532268e-32
TMEM154	1.79853304795524e-36	-0.314762	0.106	0.219	5.35495229698193e-32
GADD45B	1.90709282608899e-36	-0.382982	0.167	0.298	5.67817818039736e-32
PAK1	1.93987039024718e-36	0.453451	0.256	0.135	5.77577009992196e-32
TP53AIP1	2.0299453870282e-36	0.455006	0.171	0.068	6.04395939533776e-32
PTCD3	2.04613661756022e-36	0.412208	0.254	0.131	6.09216716512379e-32
SNX5	2.15363016644138e-36	0.438527	0.306	0.178	6.41221845756257e-32
NFE2L2	2.42215209286641e-36	0.47505	0.585	0.475	7.21171564130045e-32
MACO1	2.42764371805894e-36	-0.370864	0.072	0.167	7.22806640614869e-32
COX7B	2.9527872067309e-36	0.446033	0.726	0.66	8.79162862932058e-32
TRUB2	2.97759234778247e-36	0.412693	0.183	0.078	8.86548345628754e-32
DNAJC19	3.03614972875112e-36	0.402485	0.418	0.276	9.03983220238358e-32
EMC3	3.45361306563604e-36	-0.544281	0.205	0.334	1.02827875416247e-31
SH3PXD2A	3.8940764489872e-36	-0.287576	0.081	0.183	1.15942232192145e-31
HSPB11	3.92699088048122e-36	0.458166	0.29	0.165	1.16922226475448e-31
EXOSC2	4.07441199735775e-36	0.338519	0.131	0.041	1.2131154280933e-31
CEP295	4.3495749265158e-36	0.471176	0.207	0.094	1.29504243862081e-31
HNRNPK	4.7709921690067e-36	0.378303	0.707	0.612	1.42051520840005e-31
SUMO1	4.7917967361614e-36	0.521116	0.441	0.316	1.4267095602247e-31
S100A4	5.19028867856933e-36	-0.54164	0.136	0.256	1.54535655115723e-31
SNRPC	5.76436345765627e-36	0.472149	0.467	0.339	1.71628157588258e-31
EBAG9	6.06915135023689e-36	0.429064	0.366	0.228	1.80702912301953e-31
C9orf78	6.25197583348625e-36	0.414643	0.34	0.207	1.8614632846622e-31
RPS24	6.92321171762432e-36	0.33858	0.875	0.769	2.06131705680547e-31
RARG	7.17447239455443e-36	-0.272294	0.068	0.163	2.13612741075463e-31
GAS5	7.64912210785848e-36	0.515155	0.501	0.375	2.27744961639378e-31
CENPX	7.93474252514587e-36	0.490687	0.295	0.175	2.36249023943693e-31
MKNK2	8.80012044977808e-36	-0.37734	0.143	0.264	2.62014786271693e-31
PRRC2B	1.01590554082857e-35	0.530858	0.255	0.137	3.02475715726298e-31
NSD3	1.09570315520997e-35	0.499258	0.29	0.165	3.26234657432216e-31
NUDT1	1.10688968666547e-35	0.36329	0.2	0.088	3.29565335307776e-31
SKA3	1.11556497202922e-35	0.273623	0.1	0.021	3.3214831477198e-31
CLSPN	1.24112628818318e-35	0.377555	0.116	0.031	3.69532941043659e-31
LARP7	1.28505691907199e-35	0.455046	0.402	0.272	3.82612847084494e-31
IGFBP7	1.3077729870673e-35	-0.332599	0.141	0.268	3.89376329169417e-31
RAP1A	1.85700181976797e-35	-0.303537	0.128	0.247	5.52903721817716e-31
PARK7	1.97578136636241e-35	0.397621	0.522	0.383	5.88269144020743e-31
MARCKS	2.17425046492685e-35	-0.399975	0.287	0.435	6.47361333427319e-31
RBM28	2.38576055600983e-35	0.406188	0.189	0.082	7.10336347946368e-31
RBM47	2.59023043320286e-35	-0.359309	0.089	0.192	7.71215209181819e-31
TIMP3	2.69494074877287e-35	-0.395129	0.066	0.157	8.02391658539633e-31
MCM3	2.74203192316249e-35	0.336134	0.19	0.079	8.16412584802399e-31
GGCT	2.81102398521796e-35	0.493504	0.335	0.213	8.36954281358794e-31
DOCK9	3.27596335259279e-35	-0.257017	0.052	0.138	9.75385328600977e-31
CCDC25	3.67771509913271e-35	0.424107	0.246	0.128	1.09500289361577e-30
LAMB3	3.71676028512313e-35	-1.05041	0.326	0.427	1.10662820729256e-30
DCN	4.07837914772052e-35	-0.52222	0.068	0.164	1.21429660744231e-30
PDCD6	4.41449982605142e-35	-0.368012	0.301	0.45	1.31437317820855e-30
ILF2	5.25459043609885e-35	0.452882	0.399	0.271	1.56450175644407e-30
UBE2V2	5.38864443553161e-35	0.482478	0.524	0.402	1.60441499423518e-30
SGO1	5.46173553753373e-35	0.312909	0.101	0.022	1.62617713894529e-30
MCL1	5.74003077121916e-35	-0.326647	0.209	0.348	1.70903676182279e-30
DSG3	6.6010280350092e-35	-0.686325	0.523	0.595	1.96539008714364e-30
SOWAHC	6.64422541889817e-35	-0.360298	0.125	0.239	1.97825167622274e-30
IL1B	7.12320780941171e-35	-0.361683	0.046	0.126	2.12086389317424e-30
MCM2	7.19104539818979e-35	0.326921	0.164	0.062	2.14106185685703e-30
DDX24	7.29198603768149e-35	0.45776	0.435	0.301	2.17111592285929e-30
GGH	7.36993470047231e-35	0.418231	0.267	0.145	2.19432435771863e-30
RPS29	7.57182140042331e-35	0.289114	0.945	0.891	2.25443410376204e-30
PHLDA2	8.53523122500029e-35	-0.385106	0.117	0.226	2.54127974493159e-30
FOSL2	8.55283821759491e-35	-0.292363	0.096	0.203	2.54652205090671e-30
MRPL1	9.69373398461327e-35	0.510515	0.226	0.114	2.88621235657876e-30
COX8A	1.24456639728121e-34	0.498478	0.659	0.594	3.70557199126509e-30
EIF1	1.3371404677388e-34	-0.288136	0.866	0.91	3.9812020286455e-30
ZC3H15	1.37482087294074e-34	0.474914	0.416	0.292	4.09339166709376e-30
DGKA	1.48057903949446e-34	-0.312056	0.095	0.2	4.4082760321908e-30
CES2	1.68518916733954e-34	-0.307641	0.113	0.225	5.01748222683673e-30
TMSB10	1.74493687340955e-34	-0.441918	0.933	0.933	5.19537504688959e-30
ABHD2	1.81839559773086e-34	0.455316	0.166	0.069	5.41409105268385e-30
GLMP	1.83357397121131e-34	-0.278875	0.049	0.129	5.45928314188454e-30
RAP2B	2.36046468816683e-34	-0.354014	0.14	0.258	7.02804756254791e-30
WDR34	2.51490678240825e-34	0.375923	0.142	0.05	7.48788345394233e-30
PARPBP	2.98692238774241e-34	0.281429	0.109	0.028	8.89326271726426e-30
MRPL16	2.99113924284878e-34	0.410031	0.238	0.124	8.90581798165796e-30
PRPF4	3.14841242112279e-34	0.406564	0.229	0.117	9.37408314265099e-30
ATP6V1E1	3.18775819876055e-34	-0.406973	0.245	0.385	9.49123126098966e-30
RPL3	3.50340991893937e-34	0.366671	0.789	0.699	1.04310526926501e-29
MNAT1	3.85700359600368e-34	0.425268	0.295	0.17	1.14838425067414e-29
MCM7	4.09253577940434e-34	0.371316	0.225	0.109	1.21851160295985e-29
CEP78	4.18631490260009e-34	0.329859	0.116	0.033	1.24643339910015e-29
YWHAZ	4.30386206969101e-34	-0.318611	0.779	0.882	1.2814318926298e-29
STRBP	4.77979812829349e-34	0.397028	0.187	0.084	1.4231370947181e-29
RMND5A	5.62204255461208e-34	-0.331023	0.091	0.192	1.6739069502102e-29
MSI2	5.65547710715661e-34	0.391066	0.163	0.065	1.68386175388481e-29
ERP29	5.89928809957104e-34	0.477962	0.308	0.19	1.75645403876628e-29
RBBP8	6.21385616082638e-34	0.479945	0.294	0.171	1.85011353332445e-29
PSMD11	6.2206342237667e-34	0.459758	0.393	0.273	1.8521316337843e-29
SPIDR	7.59613753962699e-34	0.40058	0.181	0.079	2.26167399104854e-29
TRMT10C	9.54619020490358e-34	0.42689	0.3	0.176	2.84228267160799e-29
MT-ND6	1.0777330851793e-33	0.409761	0.268	0.148	3.20884248781284e-29
CCDC58	1.12592210210765e-33	0.35035	0.211	0.1	3.35232046681532e-29
UBE2B	1.17957561251785e-33	-0.393629	0.211	0.344	3.51206842871064e-29
SMC1A	1.23976886572593e-33	0.443427	0.244	0.127	3.69128782081237e-29
ASAH1	1.42324354414113e-33	-0.446143	0.188	0.314	4.2375653283258e-29
ACIN1	1.72155207936601e-33	0.478528	0.335	0.214	5.12574916110435e-29
SCCPDH	1.75752563581496e-33	0.301781	0.105	0.027	5.23285682807545e-29
RSRC2	2.01320496847573e-33	0.468073	0.423	0.299	5.99411647313964e-29
MRPS5	2.10445880951244e-33	0.457587	0.371	0.244	6.26581565944233e-29
RBBP7	2.23444538912308e-33	0.431935	0.274	0.158	6.65283770157505e-29
GRN	2.47891229785915e-33	-0.385274	0.303	0.448	7.38071347564582e-29
CD2AP	2.52211860983376e-33	-0.379593	0.192	0.321	7.50935594891904e-29
TTF2	2.63428313660923e-33	0.319481	0.123	0.038	7.84331461094032e-29
LMBRD1	2.7920431123104e-33	-0.299482	0.087	0.185	8.31302916259298e-29
UBL5	3.6023364611912e-33	-0.350201	0.604	0.736	1.07255965795507e-28
UBXN4	3.73993390737596e-33	0.442064	0.484	0.36	1.11352792158212e-28
MBOAT2	4.6781185042854e-33	-0.294209	0.114	0.225	1.39286300346593e-28
CCL4L2	4.92916197908213e-33	-0.419338	0.105	0.211	1.46760868765191e-28
CACYBP	4.97965163089996e-33	0.368585	0.468	0.338	1.48264147658415e-28
LINC00467	5.7221653596425e-33	0.374292	0.13	0.043	1.70371751417996e-28
RFC2	5.97927298075789e-33	0.370571	0.191	0.087	1.78026873729086e-28
OXSR1	7.19262353086834e-33	-0.27221	0.069	0.16	2.14153173008074e-28
PLAU	7.7727812271746e-33	-0.559411	0.102	0.199	2.31426788257897e-28
METAP2	8.6095312333638e-33	0.423843	0.411	0.282	2.56340182942174e-28
CYP4F3	9.12559702782358e-33	0.369003	0.112	0.032	2.71705525906419e-28
TYMS	9.28448811651533e-33	0.290619	0.117	0.035	2.76436349181127e-28
PDIA4	9.45309416534813e-33	0.388973	0.392	0.26	2.81456425679075e-28
NDUFC1	9.59672653131065e-33	0.443262	0.57	0.458	2.85732935743243e-28
ETFB	1.15315783101276e-32	0.590767	0.354	0.248	3.43341212605738e-28
PNP	1.19491935603247e-32	-0.274396	0.101	0.206	3.55775289065109e-28
SDC4	1.20927401122307e-32	-0.43892	0.208	0.334	3.60049244101557e-28
EIF2S2	1.26165934598302e-32	0.336562	0.687	0.596	3.75646453672984e-28
NSD2	1.38127267794707e-32	0.341513	0.14	0.05	4.1126012713196e-28
PSMB6	1.38713448132162e-32	0.448853	0.544	0.44	4.13005420468699e-28
RBM25	1.41433118525535e-32	0.476157	0.429	0.299	4.21102967097928e-28
METTL5	1.47276669517895e-32	0.395014	0.326	0.198	4.3850155582258e-28
IL7R	1.92749465149753e-32	-0.447717	0.036	0.106	5.73892257536875e-28
TPRKB	1.95319600216715e-32	0.448344	0.337	0.216	5.81544577685248e-28
SFXN1	2.08967379104096e-32	0.395102	0.209	0.102	6.22179474544537e-28
NDUFB4	2.39110735938989e-32	0.396974	0.714	0.661	7.11928305184746e-28
MTHFD1	2.52647888743353e-32	0.343097	0.191	0.087	7.52233823944461e-28
PUM3	2.55183344758802e-32	0.437568	0.316	0.191	7.59782890684856e-28
RBM8A	2.70611151386185e-32	0.429508	0.663	0.586	8.05717642137227e-28
TP63	2.75544215979144e-32	0.257223	0.565	0.397	8.20405348656303e-28
AASDHPPT	2.8085072027352e-32	0.396484	0.232	0.122	8.36204934542378e-28
MRPS18B	2.81887331741655e-32	0.429108	0.35	0.225	8.39291341527602e-28
NSRP1	3.13745825663693e-32	0.438961	0.301	0.181	9.34146821331078e-28
PSENEN	3.29074749843607e-32	-0.369036	0.18	0.304	9.79787160184355e-28
ATRX	3.6743066179218e-32	0.489163	0.39	0.268	1.09398805242004e-27
MYADM	3.77759224189385e-32	-0.26852	0.035	0.104	1.12474031410148e-27
MELK	3.82740008785046e-32	0.26991	0.115	0.034	1.1395701021566e-27
MSH6	3.87675482808559e-32	0.380882	0.2	0.094	1.1542649825142e-27
NPEPPS	4.3574144006706e-32	-0.331332	0.147	0.264	1.29737656365566e-27
ZNF638	4.81912758465412e-32	0.45641	0.331	0.207	1.43484704705492e-27
SERBP1	4.83621558784473e-32	0.341514	0.647	0.512	1.43993482912489e-27
KLF5	4.84907251205824e-32	-0.569112	0.405	0.544	1.44376284974022e-27
MDH1	5.11319736866184e-32	0.451477	0.515	0.406	1.52240338454538e-27
SMC5	5.31907854039491e-32	0.454291	0.266	0.152	1.58370244461718e-27
SPTSSA	5.74599312650051e-32	0.548549	0.505	0.384	1.71081199348426e-27
HIST1H2BC	6.27453615273485e-32	-0.468746	0.102	0.201	1.86818039411528e-27
SPINT2	6.51042903447357e-32	-0.532509	0.495	0.624	1.93841514072416e-27
PLAT	6.53543361637858e-32	0.423167	0.157	0.063	1.94586000494056e-27
PDIA3	7.96037905759861e-32	0.262072	0.736	0.61	2.37012326060941e-27
YWHAQ	8.54256523580109e-32	0.428369	0.533	0.435	2.54346337330742e-27
TCOF1	9.86336914589517e-32	0.416027	0.187	0.085	2.93671952949883e-27
SLC25A6	1.0899946002057e-31	0.429829	0.56	0.451	3.24534992265245e-27
TPI1	1.09663778515875e-31	0.481582	0.808	0.75	3.26512934153166e-27
CDCA7	1.16062838100501e-31	0.260285	0.116	0.035	3.45565494160433e-27
GADD45GIP1	1.16911006918848e-31	0.441086	0.426	0.302	3.48090832000177e-27
TMEM50A	1.20842775459423e-31	-0.367193	0.366	0.517	3.59797279652886e-27
C1QTNF12	1.25338423895087e-31	0.29654	0.107	0.03	3.73182623305231e-27
PHF19	1.31725561214199e-31	0.270637	0.1	0.025	3.92199685959156e-27
C8orf59	1.73975094106958e-31	0.387726	0.552	0.438	5.17993445194058e-27
TNRC6B	1.84682374041255e-31	0.405936	0.302	0.179	5.49873300470433e-27
NONO	1.979378958695e-31	0.405798	0.334	0.212	5.8934029116185e-27
PLAUR	2.24785064852674e-31	-0.344165	0.054	0.132	6.69275052092351e-27
SOX4	2.71663599376736e-31	0.483333	0.497	0.365	8.08851200784292e-27
GINS2	4.31717282297384e-31	0.285381	0.121	0.039	1.28539503631223e-26
HMGN1	4.70906512810237e-31	0.483948	0.463	0.356	1.4020770512412e-26
ABCC1	4.7593904908775e-31	0.439239	0.18	0.084	1.41706092475387e-26
SECISBP2L	4.92082540212373e-31	-0.304956	0.068	0.154	1.46512655522832e-26
ARHGAP10	4.99459510076965e-31	-0.289299	0.067	0.153	1.48709074530316e-26
SLC2A1	5.20355416825058e-31	-0.903281	0.411	0.507	1.54930621805493e-26
G6PD	5.55016577685236e-31	0.453189	0.188	0.09	1.65250635840002e-26
SEPT10	5.7911016055334e-31	-0.395762	0.288	0.421	1.72424259203151e-26
EEF1E1	6.00934326206719e-31	0.496527	0.289	0.173	1.78922186284789e-26
CCDC6	6.14632186644078e-31	-0.303995	0.104	0.204	1.83000587251408e-26
DNAJC2	6.26449554338798e-31	0.422891	0.299	0.176	1.86519090308834e-26
HACD3	7.23913567951119e-31	0.341895	0.33	0.202	2.15538025721766e-26
NFKBIA	7.79178435719027e-31	-0.502395	0.454	0.6	2.31992587450983e-26
MYO1E	7.93182931786212e-31	-0.251328	0.067	0.152	2.36162286110027e-26
RPL26	1.03660611115413e-30	0.319312	0.778	0.688	3.08639103535031e-26
VCL	1.08291102663709e-30	-0.331877	0.128	0.235	3.22425929070928e-26
NOL7	1.0925004024775e-30	0.467802	0.374	0.256	3.25281069833651e-26
RFC5	1.23326027653727e-30	0.264769	0.109	0.032	3.67190914736207e-26
MRPL41	1.32540753684898e-30	0.516292	0.332	0.224	3.94626840021416e-26
RFC3	1.45804490731288e-30	0.282549	0.109	0.032	4.34118290703338e-26
SLC6A15	1.62469939984323e-30	0.304472	0.104	0.029	4.83737999309323e-26
TNFSF10	1.72592045064311e-30	-0.445134	0.402	0.544	5.13875554974478e-26
FANCD2	1.77229577896807e-30	0.283971	0.102	0.028	5.27683345229954e-26
TUSC3	2.0700253518987e-30	0.333975	0.184	0.084	6.16329348274318e-26
SLC44A1	2.20064010151333e-30	0.441696	0.312	0.196	6.5521858382458e-26
ACP1	2.31842182725126e-30	0.413602	0.405	0.287	6.90286914845789e-26
RNF7	2.71596376079694e-30	0.411489	0.454	0.338	8.0865105013968e-26
BEX3	3.4609525526453e-30	0.433449	0.453	0.339	1.03046401302461e-25
CDCA7L	4.75512177819193e-30	0.28338	0.141	0.053	1.41578995823886e-25
TOB1	5.75954031498997e-30	-0.270084	0.122	0.231	1.71484553338511e-25
SFPQ	7.20153524763107e-30	0.379226	0.474	0.348	2.14418510462967e-25
ANAPC11	7.65039760024142e-30	0.479912	0.496	0.398	2.27782938149588e-25
HERC6	7.96470834687284e-30	-0.259827	0.04	0.11	2.37141226319792e-25
FMC1	9.55477105281844e-30	0.301921	0.145	0.058	2.84483753326616e-25
TFDP2	1.09775299577515e-29	0.40357	0.188	0.09	3.26844976962092e-25
UBE2R2	1.13413571277614e-29	-0.29451	0.105	0.202	3.37677567121968e-25
RPL10A	1.22716343264927e-29	0.285638	0.785	0.655	3.65375640436995e-25
UMPS	1.54061407522942e-29	0.359782	0.256	0.145	4.58702434758808e-25
FLNB	1.66586399333204e-29	-0.40632	0.129	0.23	4.95994345374682e-25
FEN1	1.70710084494906e-29	0.256933	0.113	0.036	5.08272205575133e-25
BDP1	1.83452704662862e-29	0.458082	0.225	0.12	5.46212082863206e-25
COX6A1	1.94240784254979e-29	0.448401	0.739	0.691	5.78332511040774e-25
RPL13A	2.14857206788749e-29	0.35607	0.875	0.799	6.39715847492821e-25
SRSF11	2.49104619040556e-29	0.332992	0.594	0.479	7.41684092731351e-25
GTF2B	2.69151302970797e-29	-0.304102	0.102	0.198	8.01371089465251e-25
MAPKAP1	2.95719221850055e-29	0.378926	0.227	0.124	8.80474411136355e-25
DANCR	3.04876746725535e-29	0.395369	0.207	0.108	9.07740025700607e-25
MRPL12	3.26842751254913e-29	0.381502	0.215	0.114	9.73141607586378e-25
MAGOHB	3.55512099763683e-29	0.384709	0.272	0.159	1.05850172583639e-24
WDHD1	3.64362576639354e-29	0.297764	0.136	0.051	1.08485313568601e-24
TAOK3	3.67504518758432e-29	-0.301205	0.078	0.164	1.09420795415136e-24
NDUFS8	3.82342642887603e-29	0.412793	0.407	0.292	1.13838698493355e-24
GUK1	4.16156113644391e-29	-0.349528	0.286	0.417	1.23906321276481e-24
EZR	4.17746821156778e-29	-0.395129	0.377	0.509	1.24379938531219e-24
FBL	4.60594897272243e-29	0.412354	0.325	0.209	1.37137524713838e-24
TFAM	4.85471229551903e-29	0.348564	0.263	0.151	1.44544203886784e-24
POP5	5.10189836198574e-29	0.325195	0.175	0.081	1.51903921829763e-24
COIL	5.31649480677253e-29	0.372814	0.173	0.08	1.58293316376845e-24
PICALM	6.16759237095255e-29	-0.333306	0.139	0.245	1.83633895252741e-24
MAP7D1	6.81187258510674e-29	-0.264623	0.056	0.133	2.02816694348968e-24
XRCC6	7.17601988839194e-29	0.385325	0.476	0.358	2.13658816156981e-24
SNRPB2	7.3070663728981e-29	0.420746	0.412	0.297	2.17560594186668e-24
CCT6A	7.89703507123361e-29	0.408556	0.529	0.415	2.35126322210909e-24
CCDC14	8.03251028249847e-29	0.365849	0.202	0.101	2.3915996115111e-24
FARSB	8.78823359130883e-29	0.385214	0.23	0.127	2.61660866947629e-24
RNF169	9.83321239489085e-29	-0.269355	0.036	0.101	2.9277406584548e-24
TAF13	1.02850768879237e-28	-0.254647	0.085	0.174	3.0622787926104e-24
CYCS	1.05273511941759e-28	0.342708	0.598	0.489	3.13441354455392e-24
LYZ	1.08427781697336e-28	-0.307848	0.039	0.106	3.22832877225647e-24
COX4I1	1.1275397367235e-28	0.349833	0.739	0.674	3.35713681212055e-24
BASP1	1.31536163638941e-28	-0.447457	0.091	0.178	3.91635773618583e-24
RPL13	1.3443434213391e-28	0.294411	0.89	0.802	4.00264810269503e-24
EIF5B	1.46153252076462e-28	0.373569	0.587	0.469	4.35156692732458e-24
G3BP1	1.46340433043663e-28	0.343289	0.424	0.298	4.35714005344202e-24
VAMP8	1.5505835070581e-28	-0.290765	0.299	0.436	4.61670733391479e-24
CFAP97	1.75882032252091e-28	0.36383	0.309	0.19	5.23671162827375e-24
BCLAF1	1.76216305464104e-28	0.411379	0.482	0.367	5.24666427888824e-24
MZT2B	1.89406751114678e-28	0.445158	0.297	0.193	5.63939660768842e-24
EML4	1.92592239216774e-28	0.383894	0.216	0.114	5.73424133044021e-24
RBBP4	2.28760024553887e-28	0.382129	0.276	0.166	6.81110097106743e-24
C12orf57	3.7590534458231e-28	0.473847	0.354	0.24	1.11922057295937e-23
CEP290	3.83647428064398e-28	0.419476	0.172	0.08	1.14227185231894e-23
NDUFS6	4.41808177577912e-28	0.435682	0.549	0.442	1.31543966792047e-23
DDX1	4.65958177738716e-28	0.395607	0.399	0.283	1.38734387839925e-23
NRDE2	5.00053656414507e-28	0.363127	0.133	0.052	1.48885975660855e-23
ARPC2	5.13674272346288e-28	-0.280468	0.671	0.785	1.52941377848384e-23
SMC3	5.47776622676537e-28	0.412382	0.356	0.239	1.63095011635712e-23
TNFAIP3	5.8143837058055e-28	-0.306163	0.077	0.162	1.73117460456653e-23
ZC3H8	6.58746029480647e-28	0.348393	0.178	0.085	1.96135042817568e-23
SERINC1	7.15190005225054e-28	-0.312384	0.153	0.263	2.12940672155708e-23
IER3	8.31557425111886e-28	-0.511919	0.365	0.483	2.47587907752813e-23
TATDN1	8.66873818469852e-28	0.381752	0.265	0.157	2.58103010711214e-23
TCERG1	9.30981016140631e-28	0.409875	0.264	0.157	2.77190287745712e-23
TMEM45A	1.09807978831031e-27	0.61326	0.172	0.082	3.26942276171511e-23
RPL27A	1.16830717853895e-27	0.316873	0.903	0.832	3.47851779338188e-23
BAZ1B	1.17584652184899e-27	0.410558	0.31	0.195	3.50096543415319e-23
TAF15	1.18453946678855e-27	0.401696	0.253	0.15	3.52684780841624e-23
UGDH	1.36771761642462e-27	0.404449	0.202	0.108	4.07224243114267e-23
UQCRB	1.64162293154499e-27	0.381789	0.727	0.666	4.88776811638205e-23
INHBA	1.79557976792285e-27	-0.678502	0.083	0.166	5.3461592010135e-23
ZC3H14	2.22631729698762e-27	0.390807	0.253	0.149	6.62863712005093e-23
ORC2	2.30010959910951e-27	0.291353	0.131	0.051	6.84834632038866e-23
PDCD5	2.45206914035227e-27	0.383689	0.488	0.363	7.30079065848483e-23
TCEA1	2.47089463334676e-27	0.438254	0.487	0.39	7.35684168132664e-23
CTNND1	2.88855363282429e-27	-0.294495	0.259	0.39	8.60037958637105e-23
RPL39L	3.05100660608261e-27	0.283294	0.124	0.046	9.08406706895036e-23
MT-TW	3.08231480726811e-27	0.445181	0.374	0.263	9.17728410716006e-23
ATR	3.42552649956323e-27	0.341819	0.185	0.091	1.01991625997996e-22
CDC6	3.43298924325757e-27	0.305668	0.123	0.046	1.02213821728751e-22
C11orf58	3.50394845389314e-27	0.361143	0.571	0.478	1.04326561266214e-22
RPF2	3.66502501719151e-27	0.393985	0.319	0.208	1.0912245486186e-22
MOSPD1	3.68015030496725e-27	-0.301977	0.062	0.139	1.09572795180095e-22
CLIP1	3.9885793723265e-27	-0.277109	0.252	0.383	1.18755962231649e-22
ORAOV1	4.07612499904405e-27	0.342606	0.109	0.037	1.21362545721537e-22
HLA-B	4.07879547635504e-27	-0.75342	0.515	0.6	1.21442056512995e-22
TWF1	4.12393594758858e-27	-0.302924	0.221	0.343	1.22786068903502e-22
SERTAD2	4.36992633703878e-27	-0.285808	0.08	0.165	1.30110186758993e-22
ADIPOR2	4.42911111145807e-27	-0.478304	0.152	0.253	1.31872354232553e-22
SNHG6	4.77464925336555e-27	0.404913	0.408	0.301	1.42160406869706e-22
CNBP	4.87492051248911e-27	0.331936	0.627	0.538	1.45145883338851e-22
SPINT1-AS1	5.09238773419502e-27	-0.36761	0.092	0.179	1.51620752397922e-22
HAT1	5.25038635645939e-27	0.323002	0.265	0.157	1.56325003377222e-22
THOC2	5.76407072693585e-27	0.36951	0.455	0.333	1.71619441823788e-22
KRTCAP3	5.76866194749476e-27	0.349417	0.186	0.094	1.71756140824709e-22
PNO1	6.81835230973454e-27	0.316188	0.199	0.102	2.03009621670036e-22
DNAJC5	8.19257851202948e-27	-0.250114	0.079	0.163	2.43925832617166e-22
SLC3A2	8.4605280976653e-27	0.341169	0.394	0.278	2.51903763579887e-22
ZCRB1	8.83933120758835e-27	0.37977	0.338	0.227	2.63182247374736e-22
MT1E	8.99715716669399e-27	-0.843379	0.269	0.389	2.67881357481147e-22
COPS3	9.01900674047954e-27	0.355774	0.209	0.114	2.68531906691038e-22
ORMDL1	9.13277849089248e-27	0.358603	0.227	0.127	2.71919346787833e-22
NAA50	9.1673999431152e-27	0.363205	0.415	0.303	2.72950165906312e-22
TMA16	1.09136700741681e-26	0.377891	0.251	0.147	3.24943612788282e-22
POLR2H	1.57563617129779e-26	0.389032	0.256	0.155	4.69129913642203e-22
GOLGB1	1.59621978182077e-26	0.302147	0.576	0.457	4.75258477839316e-22
BRI3	1.63656030082024e-26	-0.259325	0.117	0.213	4.87269463966218e-22
EIF4EBP1	1.70634802879341e-26	0.432266	0.302	0.198	5.0804806209295e-22
ATP5ME	1.76066055983515e-26	0.398608	0.677	0.59	5.24219075085317e-22
TOR1AIP2	1.86188452707975e-26	-0.392271	0.168	0.274	5.54357499092724e-22
F11R	1.88462445604389e-26	-0.333226	0.235	0.352	5.61128085542508e-22
EXOSC8	1.93793110484003e-26	0.383612	0.287	0.178	5.7699960715507e-22
UPF3B	2.01157187878397e-26	0.338179	0.182	0.091	5.98925411189138e-22
SNW1	2.15535580004571e-26	0.355586	0.376	0.26	6.41735635905609e-22
RUVBL1	2.17545902923566e-26	0.317	0.228	0.126	6.47721171364625e-22
CCT3	2.53928271180199e-26	0.323527	0.494	0.375	7.56046034611925e-22
LYRM2	2.80943377175569e-26	0.374449	0.247	0.147	8.36480811202539e-22
PMEPA1	2.81442110655641e-26	-0.330487	0.083	0.165	8.37965740266105e-22
CEP70	3.36632998454042e-26	0.330019	0.153	0.069	1.00229108959706e-21
MMP10	4.26317788579731e-26	-1.53277	0.045	0.11	1.26931858371729e-21
GALNT11	4.34119182745273e-26	0.286291	0.125	0.049	1.29254645470577e-21
RAD51C	4.63203299534642e-26	0.268191	0.124	0.048	1.37914150403444e-21
TJP1	4.64906052097889e-26	-0.29486	0.145	0.249	1.38421127951625e-21
WASL	4.67361894937173e-26	-0.275927	0.151	0.256	1.39152330598594e-21
CRNDE	4.70047452852728e-26	0.304095	0.144	0.063	1.39951928612371e-21
SH3D19	4.83212838271833e-26	-0.253216	0.061	0.135	1.43871790467056e-21
PMS1	4.89501159090943e-26	0.286998	0.125	0.049	1.45744075107737e-21
AFG3L2	5.9051442320409e-26	0.402209	0.243	0.145	1.75819764364786e-21
ITGB3BP	5.94575307289283e-26	0.307508	0.137	0.058	1.77028851992311e-21
CHCHD2	6.44795997534278e-26	0.405035	0.643	0.585	1.91981560305856e-21
ROMO1	7.55437950032947e-26	0.357898	0.65	0.56	2.2492409524281e-21
GMPS	7.92850478940732e-26	0.351193	0.24	0.14	2.36063301599813e-21
PRDX4	1.03417153240019e-25	0.393655	0.351	0.243	3.07914232056833e-21
ZRANB2	1.09588414276369e-25	0.390506	0.367	0.257	3.2628854466646e-21
MCM8	1.21083407777298e-25	0.275889	0.111	0.04	3.60513738316127e-21
ERICH1	1.27410716808338e-25	0.340535	0.15	0.068	3.79352668225146e-21
NDUFB5	1.30085345431194e-25	0.390782	0.504	0.407	3.87316107486837e-21
NABP1	1.46371570155103e-25	-0.278979	0.077	0.157	4.35806712979802e-21
NRBF2	1.5797284415499e-25	-0.292933	0.103	0.19	4.70348346187067e-21
MRPL24	1.68086192211553e-25	0.338149	0.229	0.131	5.00459828690679e-21
TXNDC17	1.8197727625996e-25	-0.292698	0.636	0.757	5.41819142336406e-21
SCP2	1.85773609534977e-25	-0.293763	0.277	0.404	5.53122345029441e-21
KCNK1	1.88509212998958e-25	-0.313454	0.086	0.168	5.61267330783099e-21
MSH2	1.91310125061985e-25	0.324273	0.158	0.073	5.69606766359555e-21
NDUFA10	2.33870340368975e-25	0.40284	0.409	0.307	6.96325551414587e-21
NDFIP1	2.41531992764546e-25	-0.29461	0.14	0.24	7.1913735525716e-21
BRD8	2.42413226974788e-25	0.347434	0.192	0.102	7.21761141994733e-21
PSMB3	3.02634448924865e-25	0.398896	0.525	0.435	9.01063808228894e-21
TXN2	3.04571569662429e-25	0.355879	0.274	0.176	9.06831391512915e-21
EHBP1	3.07057257398662e-25	0.385907	0.236	0.139	9.14232278178777e-21
BPTF	3.07712629618574e-25	0.446945	0.328	0.22	9.16183583426343e-21
RTN4	3.18817919893606e-25	-0.428037	0.417	0.528	9.49248474691221e-21
NUP205	3.3483429755618e-25	0.321028	0.165	0.08	9.96935637543769e-21
ITSN2	3.52267772826351e-25	-0.281839	0.152	0.256	1.04884206681318e-20
SLC25A36	3.63201559282181e-25	0.358323	0.233	0.136	1.08139632260677e-20
NAP1L4	3.99840441940335e-25	0.377003	0.346	0.242	1.19048493183315e-20
PSMC5	4.41488978425407e-25	0.345852	0.332	0.226	1.31448928436381e-20
RPL14	4.66113028649205e-25	0.28592	0.785	0.699	1.38780493150014e-20
IFIT1	5.29934794417481e-25	-0.48229	0.07	0.143	1.57782785689861e-20
C8orf33	5.74454387858417e-25	0.32585	0.201	0.109	1.71038049440965e-20
ACYP1	6.19926407576655e-25	0.317686	0.177	0.091	1.84576888591873e-20
MRPL13	6.28766361791423e-25	0.378634	0.465	0.355	1.87208896559778e-20
TCF4	7.25043584754459e-25	0.320833	0.136	0.058	2.15874476924793e-20
FLII	7.43312824292795e-25	-0.338991	0.247	0.364	2.21313960304937e-20
MUC4	8.46554602101339e-25	-0.30607	0.06	0.132	2.52053167229653e-20
ARL6IP1	8.74075821599336e-25	0.546324	0.328	0.234	2.60247335122986e-20
WDR1	8.92569603776113e-25	-0.282518	0.169	0.276	2.657536738283e-20
CALM1	9.14078548331607e-25	-0.285022	0.769	0.842	2.72157746980253e-20
DLEU2	9.46277749849882e-25	0.269745	0.101	0.034	2.81744737240304e-20
GPN3	1.22270825024925e-24	0.296647	0.174	0.088	3.64049154429212e-20
RPL39	1.28506399923241e-24	0.262177	0.857	0.806	3.82614955131457e-20
PRR13	1.58164658385533e-24	-0.284146	0.188	0.298	4.70919453877085e-20
GCLC	2.4189933087815e-24	0.319366	0.161	0.078	7.20231067756603e-20
CMC2	2.43257557645451e-24	0.352757	0.25	0.151	7.24275052133566e-20
SDAD1	2.44052047474159e-24	0.351446	0.234	0.137	7.26640566149562e-20
CANX	2.54760293353687e-24	0.307281	0.605	0.498	7.58523297431268e-20
MCU	2.62821376174237e-24	-0.286534	0.055	0.122	7.82524365421174e-20
MRPL23	2.83354834393422e-24	0.267664	0.121	0.05	8.43660683922975e-20
NDUFAF2	2.90294548771404e-24	0.383011	0.229	0.135	8.64322989511979e-20
CAPZA1	3.15691888843852e-24	-0.275056	0.23	0.345	9.39941029843685e-20
OSER1	3.16707657873868e-24	-0.422689	0.147	0.24	9.42965380553654e-20
DNAJC8	3.38881138783282e-24	0.333754	0.438	0.326	1.00898470261334e-19
FBXO34	3.65901491193323e-24	-0.376455	0.115	0.203	1.089435099879e-19
CHD6	4.1582773649503e-24	0.422548	0.187	0.102	1.2380855026403e-19
SBDS	4.62614574293918e-24	-0.273733	0.293	0.417	1.37738863350271e-19
CTSC	5.20991464389326e-24	0.251488	0.465	0.347	1.55119998607278e-19
MRPS26	5.55961041344595e-24	0.292934	0.172	0.088	1.6553184044994e-19
C6orf48	5.66368753650229e-24	0.392609	0.309	0.208	1.68630632711819e-19
GLRX5	5.96470297094142e-24	0.355211	0.196	0.109	1.7759306625681e-19
POLE4	6.23570739514159e-24	0.328522	0.201	0.112	1.85661951982946e-19
TIMM44	6.6987872654993e-24	0.322301	0.174	0.089	1.99449692042976e-19
WNT5A	7.9941684765932e-24	0.30703	0.106	0.04	2.38018372222086e-19
ILF3	8.43365837331862e-24	0.326498	0.326	0.221	2.51103744407189e-19
NAA15	8.63473895911949e-24	0.363387	0.215	0.124	2.57090717768824e-19
RPL10P9	8.65751134143342e-24	0.361486	0.105	0.038	2.57768742679839e-19
TIMM13	8.95172149254657e-24	0.395362	0.332	0.234	2.66528555719082e-19
KIZ	9.78934618033425e-24	0.369036	0.156	0.076	2.91467993173272e-19
JMJD1C	1.19203452020936e-23	-0.313587	0.131	0.226	3.54916358047134e-19
TGS1	1.20016932452139e-23	0.330809	0.245	0.147	3.57338414682998e-19
DYNLT1	1.23320885914275e-23	-0.283601	0.377	0.51	3.67175605721161e-19
RNASEH2B	1.32584319474134e-23	0.262866	0.166	0.082	3.94756552802287e-19
TECR	1.40306866431489e-23	-0.274098	0.222	0.331	4.17749664113115e-19
CINP	1.46400022782831e-23	0.354961	0.199	0.112	4.35891427833602e-19
TMEM258	1.55757068725162e-23	0.325799	0.607	0.513	4.63751096422297e-19
COX5B	1.91778992960472e-23	0.356663	0.741	0.667	5.71002773640509e-19
CDC42	1.9711489048282e-23	-0.27769	0.584	0.712	5.86889874923548e-19
STARD7	2.02631979519925e-23	0.337637	0.257	0.159	6.03316455822625e-19
RBM17	2.03014546378778e-23	0.34424	0.311	0.208	6.04455510388172e-19
SKA2	2.34306261537715e-23	0.379209	0.244	0.152	6.97623463102394e-19
PPT1	2.37031778421347e-23	0.312485	0.28	0.179	7.05738417071718e-19
TRMT6	2.45029009592531e-23	0.284509	0.17	0.086	7.29549373160802e-19
UQCR10	2.55666545442564e-23	0.381433	0.693	0.65	7.61221572400691e-19
NUP214	2.56889735410966e-23	0.336314	0.157	0.078	7.6486349821261e-19
SPARCL1	2.57453450936155e-23	-0.390777	0.06	0.131	7.66541904817309e-19
DLD	2.96022197289551e-23	0.35895	0.278	0.182	8.81376490209909e-19
RPS13	2.99425150421034e-23	0.321823	0.851	0.814	8.91508442863586e-19
NIFK	3.41088686103156e-23	0.355355	0.332	0.228	1.01555745400354e-18
TRMT112	3.70542403629906e-23	0.307112	0.582	0.482	1.10325295256768e-18
SPTLC1	3.87763321392719e-23	-0.30147	0.189	0.292	1.15452651311468e-18
LAPTM4A	4.15750911423855e-23	-0.390725	0.474	0.588	1.23785676367339e-18
ORC3	4.27272923557708e-23	0.304541	0.159	0.079	1.27216240260072e-18
TSG101	4.3510222722754e-23	-0.265345	0.198	0.308	1.29547337134728e-18
PIN4	4.80819480612037e-23	0.376206	0.285	0.189	1.43159192157428e-18
PABPC1	4.98688061909158e-23	-0.538163	0.969	0.97	1.48479383552833e-18
NDUFB7	5.31451968747031e-23	0.346602	0.426	0.326	1.58234509174741e-18
DYNLL1	5.4494648776182e-23	-0.308865	0.662	0.732	1.62252367266204e-18
CDH3	5.45982324681953e-23	-0.397677	0.133	0.217	1.62560777350805e-18
TMEM237	5.81988547817839e-23	0.258889	0.161	0.079	1.73281270227283e-18
TNS4	6.39152080212276e-23	-0.265645	0.087	0.165	1.90301140362403e-18
PRPF6	6.76153898013206e-23	0.370149	0.307	0.206	2.01318061594452e-18
C20orf27	8.04886509119846e-23	0.250557	0.131	0.058	2.39646909225343e-18
MRPL52	8.11819764526852e-23	0.396059	0.411	0.316	2.41711216690225e-18
NCBP2	8.12436292703742e-23	0.342871	0.323	0.223	2.41894781789612e-18
SDCCAG8	8.14228333923325e-23	0.349316	0.263	0.167	2.42428344142331e-18
C19orf70	8.25740616292476e-23	0.395122	0.343	0.248	2.45856011094922e-18
CCAR1	8.37788218076755e-23	0.386219	0.282	0.182	2.49443064050173e-18
TTF1	9.23015634926696e-23	0.314508	0.142	0.067	2.74818675143075e-18
IFIT3	9.25610971056666e-23	-0.585349	0.08	0.152	2.75591410522412e-18
NDUFA5	9.51307805939504e-23	0.376175	0.379	0.283	2.83242386140428e-18
TOMM70	9.6126664198753e-23	0.338472	0.218	0.129	2.86207529985367e-18
IGFBP3	1.00416165214958e-22	-0.393144	0.047	0.109	2.98979090311017e-18
ATP5MG	1.07443345085891e-22	0.360153	0.721	0.687	3.19901815658732e-18
NDUFAF4	1.10905567671311e-22	0.314321	0.182	0.098	3.3021023718456e-18
DDX10	1.1097285839308e-22	0.281187	0.126	0.055	3.30410588579557e-18
ATRAID	1.153356216338e-22	0.332437	0.371	0.268	3.43400279852477e-18
MPC2	1.16003026642096e-22	0.365446	0.257	0.162	3.45387411524178e-18
ASS1	1.24273060285671e-22	0.390127	0.273	0.175	3.70010609694557e-18
MORF4L1	1.2878064473816e-22	0.267163	0.672	0.566	3.83431491643398e-18
ASF1A	1.34193257509139e-22	0.324803	0.191	0.106	3.99547004907712e-18
PLS1	1.5101427712235e-22	-0.297356	0.078	0.151	4.49629908704084e-18
RPN2	1.53100984630412e-22	0.372026	0.47	0.373	4.55842871638589e-18
PSMC3	1.63608549130402e-22	0.354955	0.287	0.193	4.87128094180859e-18
NARS	1.78332882237761e-22	0.374588	0.381	0.281	5.3096832357471e-18
MRPL57	2.12466198086257e-22	0.373536	0.363	0.269	6.32596858182021e-18
FKBP2	2.13129180705413e-22	0.416647	0.378	0.288	6.34570822632297e-18
TAF1D	2.14341760071818e-22	0.350774	0.394	0.286	6.38181156437831e-18
NCOR1	2.20542710173713e-22	0.399896	0.323	0.225	6.56643865271214e-18
LRRFIP1	2.22055396320067e-22	-0.306127	0.312	0.437	6.61147737003367e-18
PFDN1	2.26263879217036e-22	0.358957	0.301	0.206	6.73678073980802e-18
SAR1A	2.29560651635156e-22	-0.296269	0.199	0.302	6.83493884178514e-18
IFI27L1	2.30455835693512e-22	0.275236	0.142	0.066	6.86159205193862e-18
URM1	2.37438732270505e-22	0.28832	0.134	0.062	7.069500814622e-18
HMGN3	2.41533614988532e-22	0.380362	0.418	0.321	7.19142185266855e-18
MEGF9	3.36731839210487e-22	0.274075	0.123	0.053	1.0025853780653e-17
NLN	3.4904410053471e-22	0.268191	0.139	0.064	1.03924390493204e-17
MIEN1	3.49282424679506e-22	-0.322609	0.245	0.355	1.03995349124076e-17
FAM76B	3.50498668536537e-22	0.32726	0.157	0.079	1.04357473570068e-17
PAPOLA	3.55459950093681e-22	0.291443	0.58	0.498	1.05834645540893e-17
SBNO1	3.62714767030713e-22	0.306525	0.226	0.134	1.07994694735725e-17
PSMB4	3.71021082662771e-22	0.373729	0.447	0.353	1.10467817152014e-17
MTIF2	3.85307872174539e-22	0.320738	0.198	0.112	1.14721565861247e-17
POLD2	4.06669972296858e-22	0.332379	0.229	0.14	1.21081917551667e-17
ITM2C	4.5173712901023e-22	0.281461	0.162	0.083	1.34500212791506e-17
MRPS7	5.20209129157379e-22	0.379542	0.316	0.223	1.54887066115318e-17
ITGB6	5.26443542045434e-22	-0.310136	0.054	0.117	1.56743300208607e-17
PSMC1	5.49273156045589e-22	0.34156	0.313	0.216	1.63540589481014e-17
TMEM97	5.57733910279194e-22	0.250494	0.151	0.073	1.66059694446527e-17
NDUFB3	5.73868188013736e-22	0.416906	0.567	0.502	1.7086351429921e-17
RAB31	5.85351852055282e-22	-0.331434	0.145	0.235	1.7428266043094e-17
BCAP29	9.00733649505744e-22	-0.263913	0.233	0.343	2.6818443680384e-17
HSBP1	9.01857557114515e-22	-0.262082	0.517	0.63	2.68519069055276e-17
SURF2	9.07200032088162e-22	0.278174	0.121	0.053	2.70109737553929e-17
IVD	9.1773397530342e-22	0.268833	0.109	0.044	2.7324611380684e-17
NOP10	1.22664459706398e-21	-0.298874	0.503	0.63	3.65221162329828e-17
NAXE	1.33859657313048e-21	0.3421	0.288	0.193	3.98553743683868e-17
PFN1	1.38512961348223e-21	0.269681	0.751	0.68	4.12408491118199e-17
AGPAT5	1.38979131612273e-21	0.265029	0.149	0.074	4.1379646646238e-17
MAGEA4	1.41146362867358e-21	-0.302779	0.073	0.144	4.20249180801272e-17
DAAM1	1.49057608481899e-21	-0.392824	0.211	0.312	4.43804123494006e-17
OIP5-AS1	1.56050905457965e-21	0.362539	0.256	0.167	4.64625965910545e-17
SREK1	1.5955905527815e-21	0.359534	0.23	0.141	4.75071131185165e-17
ATP2B1	1.61512093255933e-21	0.377619	0.263	0.169	4.80886106460216e-17
KRIT1	1.68439695968519e-21	0.325004	0.175	0.094	5.01512350776668e-17
NAA35	1.79458263629537e-21	0.257242	0.145	0.071	5.34319034130584e-17
PA2G4	1.98064739399936e-21	0.363822	0.45	0.358	5.89717955089371e-17
ZNF326	2.04865884812725e-21	0.317046	0.204	0.119	6.09967685441407e-17
CAPG	2.29975783031423e-21	-0.251898	0.198	0.304	6.8472989639776e-17
ECI2	2.50462115077055e-21	0.278074	0.187	0.102	7.45725901430424e-17
QSER1	2.5464753616345e-21	0.347748	0.19	0.107	7.58187574173056e-17
MRPS35	2.56410277511092e-21	0.33892	0.263	0.17	7.63435960261526e-17
RABL6	2.8348575303825e-21	0.318476	0.113	0.048	8.44050481096085e-17
RSL24D1	2.88577032956643e-21	0.347498	0.327	0.23	8.59209257925109e-17
CD320	3.01753147928143e-21	0.251739	0.117	0.05	8.98439822641252e-17
CCDC91	3.03296349672308e-21	0.410726	0.22	0.134	9.03034551514329e-17
DNTTIP2	3.13783558435337e-21	0.404622	0.327	0.233	9.34259166885371e-17
THOC1	3.1771569486658e-21	0.277395	0.148	0.073	9.45966709895754e-17
MZT2A	3.20202068953152e-21	0.373692	0.238	0.153	9.53369640101116e-17
ECPAS	3.34596578229281e-21	0.369925	0.216	0.131	9.9622785201986e-17
ITGAE	3.51078631526695e-21	0.331092	0.21	0.127	1.04530151750758e-16
TRIM24	3.71062747357943e-21	0.344527	0.19	0.108	1.10480222398354e-16
ZCCHC11	3.75196711630528e-21	0.383459	0.203	0.119	1.11711068920873e-16
PNKD	3.96497200566794e-21	0.347864	0.244	0.157	1.18053076496757e-16
EIF3I	4.25597658015881e-21	0.339747	0.498	0.408	1.26717446697648e-16
CEP63	4.51437078256087e-21	0.286606	0.133	0.063	1.34410875679967e-16
NDUFB6	4.62515276508345e-21	0.336576	0.416	0.319	1.37709298427595e-16
TSEN15	4.77903184900235e-21	0.290481	0.163	0.087	1.42290894272196e-16
TIMM10	5.17121449037041e-21	0.359333	0.248	0.158	1.53967740236289e-16
HNRNPM	5.50940217693614e-21	0.294932	0.413	0.31	1.64036940416097e-16
CHRAC1	5.6596479730806e-21	0.34514	0.206	0.122	1.68510358750502e-16
PHIP	6.24072969840122e-21	0.32832	0.282	0.184	1.85811486040198e-16
TIPARP	6.24678273643132e-21	-0.269069	0.149	0.24	1.85991709194506e-16
NAT10	6.29263678115639e-21	0.258644	0.123	0.055	1.8735696752215e-16
TIMM21	6.35102363030277e-21	0.252208	0.135	0.064	1.89095377568635e-16
ACOT13	6.46108272696916e-21	0.300287	0.192	0.109	1.9237227711278e-16
CHMP2A	6.80827266734741e-21	-0.27528	0.233	0.34	2.02709510397602e-16
FAM92A	6.93331668404246e-21	0.28211	0.139	0.067	2.0643257095068e-16
TNFRSF21	7.24368105364297e-21	-0.258109	0.074	0.143	2.15673359691166e-16
NUDT14	7.41757707297694e-21	0.32399	0.142	0.072	2.20850939770815e-16
FAIM	7.82272758677281e-21	0.262823	0.149	0.074	2.32913891168574e-16
PMPCA	8.64261168110036e-21	0.264414	0.132	0.063	2.57325120193082e-16
NDUFB10	9.56461533367451e-21	0.360259	0.43	0.338	2.84776856944825e-16
ICE2	1.06155380712087e-20	0.299058	0.176	0.097	3.16067030532168e-16
PRPF4B	1.10191665595302e-20	0.305363	0.379	0.278	3.28084665143451e-16
SCAF11	1.18661232087968e-20	0.347376	0.488	0.393	3.53301952418716e-16
CCNL1	1.20164298318597e-20	0.362768	0.364	0.268	3.57777181813792e-16
SAMD12	1.24202762636947e-20	0.281165	0.11	0.047	3.69801305475246e-16
MRPL15	1.39432829991403e-20	0.31351	0.288	0.192	4.15147308016405e-16
SLTM	1.49668723635236e-20	0.38	0.306	0.213	4.45623657751553e-16
TCTEX1D2	1.50221649951595e-20	0.257853	0.123	0.056	4.47269940565878e-16
PSMB1	1.54105901425958e-20	0.334055	0.569	0.483	4.58834910905648e-16
PRDX1	1.5737601145377e-20	0.394803	0.797	0.782	4.68571336502455e-16
PCNP	1.62952653318696e-20	0.335895	0.379	0.286	4.85175229991086e-16
ANKRD36	1.83004241315328e-20	0.361548	0.116	0.05	5.44876828092258e-16
CREG1	1.87301171723034e-20	0.426659	0.258	0.176	5.57670508688161e-16
AC006329.1	1.9146558724996e-20	0.254592	0.114	0.049	5.70069639478032e-16
SEMA3C	1.9294551120172e-20	-0.425255	0.144	0.226	5.74475965052002e-16
SMC6	2.01737130643013e-20	0.320162	0.257	0.163	6.00652132776508e-16
MUC20-OT1	2.11503206850776e-20	0.32552	0.129	0.06	6.29729648077501e-16
PNPT1	2.77646742286898e-20	0.250831	0.208	0.122	8.26665410485012e-16
EIF3E	2.81040791389154e-20	0.291637	0.592	0.51	8.36770852282068e-16
NBN	2.88326670877743e-20	0.334805	0.228	0.142	8.58463829871392e-16
TOMM40	3.02721029839183e-20	0.29041	0.136	0.067	9.01321594243183e-16
UBAP2L	3.1635302909938e-20	0.326803	0.261	0.171	9.41909508840495e-16
NTMT1	3.38762798626967e-20	0.268583	0.137	0.067	1.00863235663193e-15
CCT7	3.42431711695551e-20	0.321442	0.35	0.253	1.01955617840233e-15
LSM6	3.47179862911923e-20	0.289734	0.227	0.137	1.03369332383396e-15
HNRNPC	3.80921234837135e-20	0.272068	0.629	0.546	1.13415488460409e-15
DPM2	3.89784105189301e-20	0.296728	0.202	0.119	1.16054319479062e-15
NUP107	4.91389324217684e-20	0.285604	0.171	0.093	1.46306257392573e-15
MRPS9	5.04038617785747e-20	0.298192	0.194	0.113	1.50072458059528e-15
SUN1	6.39136333985365e-20	-0.373346	0.185	0.273	1.90296452080803e-15
KNOP1	6.62063631866277e-20	0.29876	0.202	0.118	1.97122825751865e-15
PFDN4	8.01754769776887e-20	0.322579	0.364	0.266	2.3871446515337e-15
CCT2	8.13531617028722e-20	0.289751	0.467	0.359	2.42220903654132e-15
FUBP1	8.42048221168306e-20	0.307731	0.244	0.156	2.50711437370651e-15
ITM2B	8.95589195232139e-20	-0.435663	0.68	0.733	2.66652726988417e-15
TRAP1	9.03858505239956e-20	0.298492	0.185	0.107	2.69114831350145e-15
RABGAP1	9.34375642392376e-20	0.322672	0.199	0.119	2.78201003765906e-15
RPL7L1	9.55632396400535e-20	0.345769	0.342	0.247	2.84529989704295e-15
NSA2	1.05028531310796e-19	0.338081	0.289	0.2	3.12711949124763e-15
ATXN7L3B	1.1778735366968e-19	0.302824	0.181	0.102	3.50700066816105e-15
FDPS	1.2679410577205e-19	0.521069	0.309	0.226	3.77516770525703e-15
RPS11	1.30709668226415e-19	0.302466	0.775	0.707	3.89174966177329e-15
COMT	1.43880608889424e-19	0.346929	0.318	0.23	4.28390124907372e-15
DIS3	1.52337819827021e-19	-0.460958	0.16	0.242	4.53570624752973e-15
TGIF1	1.5402188330737e-19	-0.258005	0.119	0.198	4.58584755359364e-15
LSM8	1.67006986133154e-19	0.326087	0.251	0.165	4.97246600512852e-15
LYAR	2.00116154838585e-19	0.29343	0.147	0.076	5.95825839416404e-15
GLUL	2.00660899070681e-19	-0.671829	0.394	0.487	5.97447760893046e-15
MRE11	2.07534787594655e-19	0.281515	0.151	0.079	6.17914076584327e-15
RNASEH2C	2.38512212772884e-19	0.272082	0.106	0.046	7.10146262309984e-15
NFYB	2.4041838780573e-19	0.264012	0.163	0.088	7.1582170785278e-15
PRPF8	2.92227550111488e-19	0.318663	0.268	0.18	8.70078307701944e-15
CLDN1	2.93071864471077e-19	-0.344351	0.144	0.23	8.72592169276183e-15
MRPL19	2.99409083012299e-19	0.287245	0.209	0.127	8.91460603760818e-15
PARP2	3.18540332299151e-19	0.26669	0.151	0.079	9.48421985387491e-15
ESD	3.50565110858243e-19	0.3471	0.282	0.195	1.04377256106933e-14
CD9	3.59037321844179e-19	0.353366	0.81	0.77	1.06899772205886e-14
ANAPC5	3.5987583635953e-19	0.307695	0.259	0.173	1.07149431517687e-14
BUB3	3.66374621686598e-19	0.36019	0.325	0.238	1.09084379860968e-14
PRDX3	3.8582083245333e-19	0.370034	0.363	0.281	1.14874294654654e-14
FOPNL	3.89854615503085e-19	0.320836	0.25	0.166	1.16075313219888e-14
RTF1	4.07000766825839e-19	0.353925	0.244	0.161	1.21180408314725e-14
GSTO1	4.92681241785855e-19	0.291897	0.387	0.289	1.46690912929321e-14
GPC1	5.43902810644681e-19	0.308197	0.21	0.128	1.61941622841347e-14
EIF4A2	5.48096037371735e-19	0.290658	0.635	0.562	1.6319011416706e-14
ATG3	5.69716802950196e-19	0.352332	0.259	0.176	1.69627480910391e-14
FAM136A	6.05009918867627e-19	0.30882	0.284	0.195	1.80135653243647e-14
GSS	6.82213704832355e-19	0.257907	0.192	0.114	2.03122308476785e-14
CSPP1	7.1111283255135e-19	0.278188	0.123	0.059	2.11726734763839e-14
NDUFAB1	7.42476097379429e-19	0.363562	0.411	0.322	2.21064833233751e-14
DBI	7.5532473518482e-19	0.259479	0.684	0.595	2.24890386653928e-14
LY6D	7.88131283386445e-19	-0.542513	0.434	0.519	2.3465820831548e-14
AHNAK	8.33165912564383e-19	-0.376594	0.602	0.689	2.48066818806919e-14
MRPL27	8.53384030072813e-19	0.308335	0.284	0.198	2.54086561113879e-14
ANKRD26	8.79089756951788e-19	0.287482	0.117	0.055	2.61740184234825e-14
GTF2I	9.10490678579912e-19	0.302368	0.183	0.106	2.71089494640383e-14
ATP5IF1	9.1376231572467e-19	0.319689	0.583	0.506	2.72063591883863e-14
REXO4	9.22817928018607e-19	0.257869	0.106	0.046	2.7475980988826e-14
ENOSF1	9.80050340748478e-19	0.269388	0.111	0.05	2.91800188454452e-14
MRPL42	9.85198626092683e-19	0.325778	0.32	0.231	2.93333038932835e-14
SRP72	9.9795377387463e-19	0.322557	0.383	0.293	2.97130756633432e-14
MRPS23	1.23866347912242e-18	0.27164	0.22	0.137	3.68799664273911e-14
THUMPD3	1.24176937181683e-18	0.30391	0.193	0.115	3.69724412764743e-14
FAM96A	1.26844817619135e-18	0.336777	0.287	0.199	3.77667759979214e-14
TPGS2	1.34133459943513e-18	0.2643	0.171	0.098	3.99368963635817e-14
MRPL47	1.35954418358452e-18	0.321156	0.332	0.242	4.04790685220456e-14
MCCC1	1.46816039449502e-18	0.250054	0.127	0.062	4.37130075856947e-14
ASH1L	1.49749628983851e-18	0.343654	0.267	0.18	4.45864545336518e-14
SYNCRIP	1.55616350518689e-18	0.318527	0.48	0.394	4.63332122034343e-14
MYH10	1.61275157520187e-18	0.298534	0.158	0.086	4.80180654000604e-14
HNRNPH1	1.63245689324064e-18	0.276715	0.349	0.257	4.86047715393468e-14
GTPBP4	1.64968209296311e-18	0.300789	0.229	0.147	4.91176346358837e-14
PHB2	1.68144478464244e-18	0.333188	0.31	0.22	5.00633370179439e-14
MMAB	1.76734724336546e-18	0.272363	0.144	0.077	5.26209968239632e-14
LSM4	1.85077458255768e-18	0.358206	0.259	0.178	5.51049624210724e-14
SF3B6	1.85236122752614e-18	0.334636	0.539	0.467	5.51522031883634e-14
RSBN1L	1.8786922599865e-18	0.329823	0.199	0.123	5.59361833488382e-14
FBXO21	1.91692497043953e-18	0.287882	0.15	0.082	5.70745240698666e-14
USP8	1.97002050774292e-18	0.407386	0.352	0.272	5.86553905975378e-14
WDR12	1.98923589699602e-18	0.284618	0.176	0.101	5.92275095971594e-14
GTF3C5	2.18609192050552e-18	0.25071	0.113	0.053	6.50887008411313e-14
MRTO4	2.21498725464129e-18	0.270743	0.21	0.129	6.59490305196898e-14
FAM200B	2.24605830247887e-18	0.292209	0.198	0.12	6.68741398980058e-14
KIAA0586	2.35615716575545e-18	0.268153	0.115	0.054	7.01522234532028e-14
NUB1	2.3588351680185e-18	0.31547	0.272	0.185	7.02319582925829e-14
CENPC	2.39032337711361e-18	0.367273	0.196	0.12	7.11694882301806e-14
EWSR1	2.41971885491674e-18	0.322053	0.315	0.23	7.20447091862909e-14
EMP3	2.45287719411722e-18	-0.309356	0.089	0.157	7.30319655776462e-14
DCAF13	2.48111581183265e-18	0.282178	0.277	0.187	7.38727421815052e-14
MRPL37	2.52994532221158e-18	0.278543	0.198	0.121	7.53265920235276e-14
ANAPC13	2.72050900466571e-18	0.2818	0.257	0.172	8.10004351049168e-14
ITCH	2.72683011190571e-18	-0.297159	0.182	0.273	8.11886397518805e-14
ERRFI1	2.7400179538926e-18	-0.255318	0.103	0.177	8.15812945591982e-14
COA1	2.77472746076086e-18	0.261048	0.19	0.112	8.26147354166938e-14
MYC	2.87206073751396e-18	0.322699	0.326	0.234	8.55127363987406e-14
MRPS15	2.90743311331641e-18	0.324452	0.304	0.218	8.65659135158827e-14
SOCS4	2.9114890902216e-18	0.2632	0.167	0.093	8.66866761722579e-14
CWC15	3.00074092184987e-18	0.282989	0.433	0.337	8.9344060207158e-14
DNAJC9	3.16474886430923e-18	0.259595	0.159	0.088	9.4227232685943e-14
RIOK1	3.29394557498684e-18	0.304021	0.25	0.164	9.80739355496582e-14
RIDA	3.43372154972047e-18	0.266987	0.159	0.088	1.02235625421377e-13
ARPC1A	4.08043157505353e-18	-0.274252	0.283	0.39	1.21490769715644e-13
PDHA1	4.09700718683412e-18	0.298868	0.224	0.145	1.21984291980799e-13
EIF2S1	4.3050282379368e-18	0.297862	0.396	0.302	1.2817791075633e-13
PSMD12	4.52659428939206e-18	0.315814	0.367	0.278	1.34774818372359e-13
ERLIN2	4.75096816207093e-18	0.252207	0.13	0.066	1.414553260575e-13
TERF1	4.75139721334513e-18	0.264867	0.154	0.084	1.41468100630138e-13
DDX58	5.13305809925276e-18	-0.384272	0.078	0.142	1.52831671847152e-13
EIF5A	5.28386946407898e-18	0.342692	0.478	0.404	1.57321929423488e-13
MRPS2	5.37379176482126e-18	0.277785	0.138	0.073	1.59999276005788e-13
UTP23	5.3979583071144e-18	0.270945	0.182	0.106	1.60718810636024e-13
CCND1	5.45880611433266e-18	1.54899	0.369	0.311	1.62530493248141e-13
NDUFS1	6.05983421273206e-18	0.354515	0.271	0.191	1.80425503849884e-13
PRRC2C	6.32497535015565e-18	0.315825	0.533	0.448	1.88319816075534e-13
HPRT1	6.54894557069795e-18	0.288105	0.237	0.155	1.94988305421961e-13
MRPL9	7.5781096007162e-18	0.252281	0.167	0.095	2.25630635251724e-13
HAX1	7.69630777627652e-18	0.291554	0.199	0.124	2.29149867730857e-13
MDH2	7.82408953191266e-18	0.362121	0.451	0.381	2.32954441723168e-13
SERPINB5	8.71539147967358e-18	-0.462284	0.339	0.424	2.59492065915801e-13
SEPT11	8.94366360030755e-18	0.294363	0.19	0.115	2.66288640035557e-13
UBXN7	9.11190477625797e-18	0.27304	0.17	0.097	2.71297852808305e-13
TMEM106C	9.61276055482149e-18	0.262975	0.187	0.112	2.86210332759255e-13
BMS1	1.01015106408821e-17	0.272174	0.211	0.132	3.00762377821624e-13
DENR	1.0474220035408e-17	0.291281	0.377	0.285	3.11859427334238e-13
MLEC	1.14201356385061e-17	0.259658	0.208	0.128	3.40023118500879e-13
SLCO3A1	1.21153232220883e-17	0.283589	0.115	0.055	3.60721633614457e-13
MSMO1	1.34236858163065e-17	-0.263496	0.162	0.245	3.99676821494711e-13
LRPAP1	1.47725500237065e-17	0.330309	0.235	0.157	4.39837904405836e-13
FIBP	1.49701847926277e-17	0.28391	0.162	0.093	4.45722282015698e-13
TNPO1	1.51649829073821e-17	0.290613	0.231	0.151	4.51522201084396e-13
TAF9	1.74567969385185e-17	0.34556	0.263	0.184	5.19758672047449e-13
PSMB2	2.02854567118249e-17	0.278758	0.451	0.362	6.03979188137875e-13
PNISR	2.05023079634477e-17	0.359025	0.285	0.202	6.10435717303691e-13
CLNS1A	2.11439605796071e-17	0.302809	0.288	0.203	6.29540282297222e-13
DUSP14	2.11718549360469e-17	-0.311331	0.104	0.173	6.30370808865859e-13
SQSTM1	2.28800989326056e-17	-0.545062	0.362	0.454	6.81232065619399e-13
SUMO3	2.31542760231857e-17	0.328773	0.298	0.212	6.89395414314331e-13
BBX	2.31958260603198e-17	0.294164	0.249	0.166	6.90632525119963e-13
FBXO9	2.34487679110947e-17	0.290099	0.179	0.107	6.98163615784935e-13
HPF1	2.82186119410779e-17	0.258021	0.185	0.109	8.40180951933653e-13
GNL2	2.8965015418969e-17	0.288074	0.223	0.144	8.62404369084382e-13
TBCA	3.07943806099317e-17	0.30099	0.491	0.411	9.16871888280107e-13
NUFIP2	3.28472672150825e-17	0.328347	0.31	0.228	9.77994534061866e-13
COX20	3.29403013513606e-17	0.344431	0.362	0.278	9.80764532435412e-13
CNOT4	3.36539708495264e-17	0.267975	0.163	0.094	1.0020133280738e-12
P4HB	3.39108086223423e-17	-0.267548	0.43	0.529	1.00966041592162e-12
RPL26L1	3.52386795248639e-17	0.332867	0.302	0.216	1.0491964441733e-12
TIMM9	3.54890578828016e-17	0.254027	0.17	0.099	1.05665120940253e-12
TGFBI	3.7656261496373e-17	-0.841869	0.247	0.321	1.12117752979301e-12
RAD23A	4.33824658486595e-17	0.275376	0.353	0.263	1.29166953817799e-12
CDC123	4.35363891309056e-17	0.294809	0.285	0.202	1.29625244998358e-12
ZC3H13	4.46075894525596e-17	0.326142	0.243	0.163	1.32814636836051e-12
LRRC58	4.57024827569021e-17	0.269179	0.221	0.141	1.360745721604e-12
BUD23	4.63268186127557e-17	0.295113	0.309	0.224	1.37933469737619e-12
NDUFA6	4.64949842025751e-17	0.337878	0.524	0.456	1.38434165964747e-12
KRT8	4.67970294791004e-17	0.524726	0.26	0.183	1.39333475571074e-12
C15orf40	4.71908021495769e-17	0.281933	0.167	0.098	1.4050589432015e-12
NOP16	5.05011110643779e-17	0.318113	0.244	0.164	1.50362008083079e-12
NIPSNAP1	5.26954126510003e-17	0.255755	0.123	0.063	1.56895321627088e-12
GOLIM4	5.28921485282076e-17	0.268916	0.177	0.104	1.57481083027885e-12
ZDHHC20	5.42327862087955e-17	-0.277612	0.125	0.198	1.61472697658068e-12
MRPL35	5.64860580141385e-17	0.266074	0.181	0.108	1.68181589131296e-12
HUWE1	5.90315804486073e-17	0.356392	0.258	0.178	1.75760627627683e-12
SVIL	6.451590024656e-17	0.335651	0.272	0.192	1.92089641394108e-12
VDAC2	6.85924243816841e-17	-0.258594	0.409	0.519	2.04227084354026e-12
UPF2	7.0184920884761e-17	0.356514	0.282	0.2	2.08968583442287e-12
TAF7	7.32158147080959e-17	0.314382	0.32	0.24	2.17992766711885e-12
CPNE1	8.27502354038665e-17	0.29159	0.226	0.151	2.46380550891472e-12
EIF3J	8.53192292094001e-17	0.371693	0.385	0.308	2.54029473048068e-12
DPP7	8.80356955091441e-17	0.352022	0.206	0.134	2.62117479808926e-12
CASK	9.08624467448458e-17	0.259797	0.135	0.071	2.70533848938104e-12
MRPS21	9.24190324051081e-17	0.310567	0.446	0.363	2.75168427082969e-12
KLK5	9.89811104178753e-17	-0.32637	0.114	0.184	2.94706358158182e-12
THUMPD2	1.06241345090197e-16	0.263753	0.119	0.06	3.16322980871551e-12
BRIX1	1.0750167594349e-16	0.275757	0.381	0.286	3.20075489954146e-12
TSPO	1.08706251034297e-16	-0.361303	0.461	0.527	3.23661991829516e-12
ALDH1A1	1.10318035490192e-16	0.282527	0.1	0.046	3.28460918868497e-12
CDCP1	1.20657217981982e-16	-0.265561	0.127	0.2	3.59244800819552e-12
VBP1	1.30891986455776e-16	0.276133	0.245	0.165	3.89717800473428e-12
EPRS	1.31811691962618e-16	0.277941	0.402	0.311	3.924561316495e-12
ACTL6A	1.40698996579287e-16	0.271434	0.303	0.213	4.1891719241517e-12
NPM3	1.44150824382524e-16	0.258272	0.203	0.128	4.29194664516526e-12
C1R	1.50492279074568e-16	0.32286	0.212	0.135	4.48075711716619e-12
DAP3	1.74461691829809e-16	0.300664	0.307	0.225	5.19442241254072e-12
CTDSPL2	1.74467247795076e-16	0.275729	0.177	0.106	5.1945878358506e-12
GPX4	1.80240938822069e-16	0.306218	0.507	0.429	5.36649371248828e-12
DEGS1	2.06086653372975e-16	0.261399	0.237	0.157	6.13602401752694e-12
NUDT5	2.23785515199847e-16	0.308653	0.266	0.189	6.66298992956024e-12
DSP	2.35213607916132e-16	-0.486538	0.757	0.787	7.00324996209492e-12
RAD23B	2.3873914199502e-16	0.348009	0.391	0.319	7.10821921375973e-12
SMIM10L1	2.69442256206233e-16	0.332733	0.167	0.101	8.02237373628437e-12
EMG1	2.79127303706242e-16	0.252259	0.18	0.109	8.31073634054964e-12
VDAC3	3.14181253087535e-16	0.296665	0.328	0.249	9.35443262942826e-12
CCDC59	3.4755108362178e-16	0.313872	0.247	0.171	1.03479859637549e-11
ZNF148	3.61528713484747e-16	0.25636	0.272	0.187	1.07641559152949e-11
LAMTOR4	3.9610986539403e-16	0.331823	0.386	0.309	1.17937751322418e-11
SCPEP1	3.99273355223143e-16	0.304765	0.247	0.169	1.18879648784139e-11
DMAC1	4.12733205770564e-16	0.289302	0.189	0.119	1.22887184686128e-11
RPS2P46	4.38703119246968e-16	0.318775	0.199	0.13	1.30619466724592e-11
CCDC88A	5.19436564296071e-16	0.265904	0.139	0.076	1.54657042653512e-11
CCDC82	5.25494130781036e-16	0.275158	0.178	0.108	1.56460622498746e-11
HERC2	5.55354174608958e-16	0.275037	0.15	0.085	1.65351151948071e-11
APP	5.83509384119673e-16	-0.476402	0.33	0.408	1.73734084027792e-11
DNAJA1	5.89397050933354e-16	0.265725	0.497	0.413	1.75487077944897e-11
APOO	5.9000180208533e-16	0.273231	0.172	0.104	1.75667136552886e-11
SRRT	6.0350038222667e-16	0.262328	0.142	0.079	1.79686203804169e-11
ANKRD36C	7.27704155755911e-16	0.515577	0.132	0.072	2.16666635334765e-11
TMX1	8.59118725643946e-16	0.257788	0.295	0.212	2.55794009373228e-11
MTHFD2	9.71244220735118e-16	0.280294	0.233	0.156	2.89178254281674e-11
TP53BP1	1.01964910977566e-15	0.264248	0.103	0.05	3.03590325944606e-11
SRPK1	1.04599659029697e-15	0.302702	0.248	0.172	3.11435024795019e-11
THRAP3	1.06380754787308e-15	0.268849	0.369	0.286	3.16738059303732e-11
ACAP2	1.07861308805828e-15	0.360619	0.348	0.276	3.21146260838473e-11
CCNI	1.13135778280802e-15	-0.271958	0.408	0.513	3.36850466253259e-11
SNAP29	1.24902314399741e-15	-0.255948	0.116	0.183	3.7188415089379e-11
LTBP1	1.34334425450204e-15	-0.435879	0.11	0.174	3.99967318335439e-11
SSR2	1.42056214769003e-15	0.272003	0.341	0.259	4.22958173853228e-11
KPNA1	1.42273229661933e-15	0.260038	0.222	0.145	4.2360431399544e-11
OPA1	1.51787775801999e-15	0.251884	0.252	0.172	4.51932923672873e-11
RPL9	1.59905988354384e-15	0.287462	0.816	0.785	4.76104089726343e-11
CDH1	2.0646876460999e-15	-0.266776	0.19	0.273	6.14740099749783e-11
HDAC2	2.45024894055894e-15	0.309371	0.327	0.246	7.2953711956202e-11
HLA-C	2.51950463750471e-15	-0.480631	0.33	0.415	7.50157310770653e-11
PTGES2	3.19435691831621e-15	0.257366	0.121	0.065	9.51087828859468e-11
SMIM26	3.38614198263635e-15	0.318342	0.384	0.309	1.00818991391015e-10
TUBB4B	3.59633739172605e-15	0.501377	0.437	0.384	1.07077349501251e-10
CHD8	3.92642097673303e-15	0.281713	0.22	0.147	1.16905258161249e-10
MRPL50	3.968241967187e-15	0.27518	0.214	0.143	1.18150436331026e-10
PRKRA	4.18393674031576e-15	0.258008	0.158	0.094	1.24572532506162e-10
SSNA1	4.56453851465105e-15	0.268197	0.203	0.134	1.3590456973522e-10
GTF3C3	4.84861987023266e-15	0.259001	0.159	0.095	1.44362808016307e-10
PAK1IP1	4.93859483956866e-15	0.269108	0.212	0.139	1.47041722753317e-10
PTMAP2	5.20521589979428e-15	0.253703	0.193	0.124	1.54980098200475e-10
PRSS23	5.32106813141149e-15	-0.273605	0.076	0.132	1.58429482544646e-10
NRDC	5.38567207941264e-15	0.303173	0.312	0.235	1.60353000492432e-10
MRPS22	5.96464316355667e-15	0.311572	0.232	0.163	1.77591285551736e-10
METTL8	6.16856542060817e-15	0.267078	0.176	0.109	1.83662866833188e-10
HNRNPH3	6.29360992097978e-15	0.264562	0.304	0.225	1.87385941787252e-10
EBNA1BP2	6.67711363294241e-15	0.291335	0.286	0.208	1.98804381307227e-10
AK2	6.84127294425728e-15	0.326055	0.333	0.26	2.03692060642316e-10
UBA3	6.98384856896385e-15	-0.322937	0.116	0.182	2.0793710729233e-10
SETX	7.36685864843526e-15	0.297134	0.256	0.181	2.19340849398512e-10
TMEM14B	7.51270235553087e-15	0.32155	0.311	0.24	2.23683199933576e-10
MMP12	8.09259237068196e-15	-0.312584	0.073	0.128	2.40948845244685e-10
IFIH1	8.53370866317243e-15	-0.338712	0.102	0.163	2.54082641737296e-10
NUP37	8.69663631530242e-15	0.27028	0.172	0.109	2.58933649651814e-10
SNU13	8.92124686750678e-15	0.269723	0.459	0.383	2.65621204233147e-10
TMF1	9.4749272732942e-15	-0.305926	0.11	0.174	2.82106484635061e-10
ZFAND1	9.56922144151985e-15	0.267806	0.212	0.141	2.84913999199812e-10
HNRNPAB	1.00942626402183e-14	0.270348	0.259	0.183	3.00546575849859e-10
MAGOH	1.05258585390852e-14	0.283959	0.331	0.252	3.13396912142723e-10
SLC7A8	1.12849776090828e-14	0.261247	0.162	0.099	3.35998923332833e-10
SF1	1.141766153767e-14	0.281342	0.221	0.151	3.39949454622587e-10
SECISBP2	1.32965777362855e-14	0.250384	0.126	0.069	3.95892305520164e-10
EHMT1	1.5488352364413e-14	0.294687	0.159	0.098	4.61150203298034e-10
CYTOR	1.60672478083029e-14	-0.423648	0.121	0.185	4.78386236244411e-10
LY6K	1.66399075480725e-14	0.257647	0.286	0.21	4.9543660733631e-10
AIMP1	1.69119867469225e-14	0.289375	0.314	0.238	5.0353749340287e-10
TRIP11	2.42337051395539e-14	0.312804	0.31	0.234	7.21534336825078e-10
RPN1	2.46871396769766e-14	0.254356	0.419	0.337	7.35034896742301e-10
NHP2	2.68560798693384e-14	0.348485	0.396	0.331	7.99612922029683e-10
MBNL1	2.77076549454826e-14	0.260194	0.391	0.309	8.249677183468e-10
TRPM7	2.79949091557194e-14	0.285245	0.152	0.091	8.33520425202389e-10
NRBP1	2.818561470639e-14	-0.271438	0.246	0.332	8.39198492268057e-10
GTF3C6	2.82178404906374e-14	0.304162	0.254	0.183	8.40157982768238e-10
GJA1	3.13382327617694e-14	-0.373334	0.27	0.352	9.33064542248923e-10
HIGD2A	3.53458074232386e-14	0.329613	0.305	0.235	1.05238607021951e-09
ZDHHC12	3.67337553097878e-14	0.269002	0.172	0.111	1.09371083059362e-09
AGR2	3.68186219111149e-14	0.267553	0.153	0.092	1.09623764878153e-09
CDK4	3.86655134798367e-14	0.264259	0.204	0.135	1.15122699834866e-09
DGUOK	3.90827434227339e-14	0.290085	0.3	0.226	1.16364960266848e-09
CPT1A	4.55901405318101e-14	0.264306	0.149	0.089	1.35740084419411e-09
CDC5L	4.79188809247885e-14	0.275721	0.228	0.158	1.42673676065465e-09
ITGB1	4.97090185771206e-14	-0.426583	0.333	0.412	1.48003631911519e-09
DNAJC10	5.14696232584323e-14	0.283595	0.194	0.127	1.53245656289656e-09
NENF	5.61343786685086e-14	0.265921	0.237	0.166	1.67134499047617e-09
DNAJB4	6.57751878108062e-14	0.35458	0.166	0.107	1.95839044187894e-09
ANK3	7.00611625099148e-14	0.253422	0.122	0.068	2.0860010525702e-09
ZBTB1	7.38897169030396e-14	0.261308	0.253	0.18	2.1999924310711e-09
LPP	7.73821437140028e-14	0.274046	0.214	0.144	2.30397594694072e-09
ITPA	9.0218479209607e-14	0.250172	0.186	0.123	2.68616499998684e-09
PSMD4	9.57126220948021e-14	0.263357	0.4	0.329	2.84974761025064e-09
PRMT1	1.0685147444101e-13	0.295138	0.261	0.192	3.18139580000664e-09
PTPN2	1.07712803950523e-13	0.284454	0.175	0.114	3.20704102482288e-09
ARL6IP5	1.12315106597502e-13	-0.484542	0.204	0.274	3.34406998383402e-09
LIMA1	1.1643248580816e-13	-0.37552	0.387	0.455	3.46666083245216e-09
RTRAF	1.19017719781657e-13	0.277784	0.384	0.313	3.54363358877905e-09
EXPH5	1.78391675419594e-13	-0.330098	0.111	0.172	5.31143374394298e-09
NUDCD2	1.80768096352755e-13	0.276641	0.224	0.157	5.38218930080693e-09
KMT2C	2.5439266889094e-13	0.272574	0.344	0.269	7.57428732355885e-09
OXA1L	2.61022807638463e-13	0.280655	0.214	0.149	7.77169307462759e-09
POLR2G	2.8657477116741e-13	0.28845	0.294	0.225	8.53247723673845e-09
PTRHD1	3.04594675994518e-13	0.31569	0.19	0.13	9.06900188306078e-09
TMEM160	3.12383857345488e-13	0.261947	0.14	0.085	9.30091696860457e-09
PSMA1	3.2607919691179e-13	0.279277	0.365	0.301	9.70868200885163e-09
MRPL55	3.62420666548837e-13	0.268757	0.212	0.147	1.07907129258251e-08
NUDC	3.76867276997402e-13	0.26658	0.31	0.236	1.12208463053206e-08
COMMD2	4.05292459008901e-13	0.250152	0.226	0.159	1.2067177674531e-08
LAMA3	4.24844028779372e-13	-0.680089	0.262	0.319	1.2649306112877e-08
NSD1	4.28838353074183e-13	0.268406	0.176	0.114	1.27682331244307e-08
ARRDC3	4.41304497281358e-13	-0.253641	0.092	0.148	1.31394001020552e-08
TIMMDC1	4.9110909010622e-13	0.279241	0.341	0.271	1.46222820488226e-08
GBP1	5.11331311647685e-13	-0.332577	0.093	0.147	1.52243784729982e-08
ANP32A	5.33785934858165e-13	0.284633	0.308	0.24	1.5892942424467e-08
CEP350	5.74696446404807e-13	0.304162	0.276	0.208	1.71110119952567e-08
MRPS31	6.09276939256657e-13	0.262811	0.184	0.122	1.81406115894277e-08
ATP5F1D	6.41919181762109e-13	0.298013	0.327	0.259	1.9112501717785e-08
HDGF	6.64570182742029e-13	0.268875	0.336	0.263	1.97869126209612e-08
VEGFA	7.11852550432443e-13	-0.260209	0.175	0.248	2.11946978365756e-08
GLO1	7.59372228736768e-13	0.278514	0.384	0.313	2.26095487384085e-08
PTPN11	7.79403018589515e-13	0.256523	0.237	0.17	2.32059454754842e-08
GTF3A	7.9256285590032e-13	0.264437	0.244	0.178	2.35977664715761e-08
PSAP	8.17419955166819e-13	-0.267891	0.482	0.571	2.43378617451369e-08
CLIP4	9.66745184878616e-13	0.282102	0.159	0.102	2.87838711345759e-08
CTSL	1.10956724659324e-12	-0.251592	0.086	0.139	3.3036255200067e-08
NOLC1	1.15097663977562e-12	0.256571	0.274	0.199	3.42691784726793e-08
SUCLG1	1.15561275521946e-12	0.300614	0.61	0.579	3.44072141739041e-08
SINHCAF	1.19741008895505e-12	0.252288	0.253	0.182	3.56516879885477e-08
TMEM230	1.32923666369659e-12	0.281813	0.281	0.217	3.95766924249022e-08
CASP8AP2	1.39433240936951e-12	0.25999	0.155	0.098	4.15148531565677e-08
CTAGE5	1.63000745857858e-12	0.288171	0.216	0.154	4.85318420717187e-08
TUBA4A	2.05379459487089e-12	-0.301735	0.287	0.363	6.1149680267686e-08
SAE1	2.07509443601502e-12	0.250164	0.156	0.1	6.17838617379112e-08
BZW2	2.09606964165156e-12	0.270547	0.239	0.174	6.24083775105335e-08
IFI44L	2.23666125257774e-12	-0.270208	0.065	0.111	6.65943521342497e-08
SUDS3	2.36143803035016e-12	0.28627	0.186	0.127	7.03094559156455e-08
HDGFL3	2.51503216476989e-12	0.258024	0.127	0.076	7.48825676738587e-08
TXNL4A	2.52805899631671e-12	0.254511	0.238	0.174	7.52704285563337e-08
SNHG7	2.5747651180124e-12	0.252806	0.104	0.058	7.66610566237012e-08
ANKRD49	2.59489879768897e-12	0.274036	0.17	0.111	7.72605168023915e-08
PIK3R1	3.06012143101721e-12	0.301734	0.133	0.08	9.11120554871065e-08
PEBP1	3.09029821104774e-12	0.286767	0.451	0.39	9.20105389357354e-08
NDUFV3	3.4470220731967e-12	0.263382	0.236	0.173	1.02631635207359e-07
CDK12	3.68132294079021e-12	0.261362	0.171	0.113	1.09607709239088e-07
RSF1	3.70329344489969e-12	0.277395	0.217	0.153	1.10261859028444e-07
KMT2A	3.95616885943688e-12	0.302404	0.171	0.114	1.17790971620874e-07
NDUFA9	6.24716913215394e-12	0.262105	0.24	0.177	1.86003213740751e-07
SDHD	6.44339309414314e-12	-0.275197	0.382	0.47	1.91845585985018e-07
MAF	6.62927439278287e-12	-0.268827	0.149	0.212	1.97380015770717e-07
LYPLA1	7.02766492717092e-12	-0.256455	0.348	0.431	2.09241695541587e-07
IPO7	7.32466242098014e-12	0.25605	0.292	0.223	2.18084498922263e-07
B3GNT5	7.8564652556726e-12	-0.254478	0.207	0.281	2.33918396522396e-07
COPS2	1.00016588095972e-11	0.278426	0.323	0.258	2.97789389396947e-07
TIMM8B	1.02890584936582e-11	0.308379	0.426	0.368	3.06346427590179e-07
POLR2B	1.06397936493273e-11	0.26479	0.252	0.187	3.16789216115072e-07
DNPH1	1.07994600357237e-11	0.270883	0.2	0.142	3.21543123103636e-07
UBQLN1	1.10478921088369e-11	0.275179	0.347	0.284	3.2893993964851e-07
PPP1R10	1.17296018203445e-11	0.261097	0.207	0.147	3.49237164598938e-07
SEC11A	1.20527593324006e-11	0.29043	0.304	0.243	3.58858856362895e-07
ZNF106	1.22397375418363e-11	0.250809	0.199	0.138	3.64425945570635e-07
POLR2E	1.33175468165021e-11	0.268462	0.257	0.195	3.96516638914535e-07
PDAP1	1.6703197539234e-11	0.277547	0.331	0.268	4.97321003533153e-07
CRBN	1.81441951035113e-11	0.302152	0.271	0.206	5.40225265011945e-07
SEC61B	2.51455376710537e-11	0.28249	0.461	0.403	7.48683238617952e-07
MRPL20	2.55696845991234e-11	0.262001	0.355	0.293	7.61311789254299e-07
GSTA4	2.97541838472138e-11	0.255141	0.147	0.098	8.85901069866944e-07
DYNLRB1	4.41321577531719e-11	-0.382959	0.315	0.395	1.31399086494294e-06
GOLGA2	5.92990501691501e-11	0.261665	0.258	0.199	1.76556991973628e-06
MT1G	7.60057138161115e-11	-1.51877	0.073	0.119	2.2629941231609e-06
MRPS14	8.55266805161193e-11	0.261177	0.232	0.173	2.54647138568694e-06
YME1L1	8.7772258337297e-11	0.277785	0.38	0.321	2.61333121973468e-06
MARCH7	9.08030629937583e-11	-0.278461	0.347	0.43	2.70357039757616e-06
THBS1	9.92282041187267e-11	-0.467629	0.093	0.142	2.95442054943097e-06
TLK1	1.36681544172251e-10	0.253536	0.181	0.127	4.0695562961846e-06
SRI	1.36790173878083e-10	0.344758	0.402	0.351	4.07279063704605e-06
HMGA1	1.38348815345098e-10	-0.253772	0.405	0.484	4.11919762808493e-06
ALCAM	1.51564354745975e-10	0.261185	0.195	0.138	4.51267709820666e-06
UQCRC1	1.52701078096351e-10	0.27351	0.331	0.272	4.54652189924077e-06
MRPL32	1.67347946055575e-10	0.254203	0.326	0.264	4.9826177458587e-06
GNL3	1.73249630565933e-10	0.256552	0.301	0.24	5.15833450047008e-06
DARS	2.01722842584296e-10	0.258804	0.349	0.29	6.00609591510484e-06
SENP6	3.19374007249892e-10	0.250482	0.228	0.17	9.50904169185828e-06
RPS26	3.22558105900971e-10	0.269871	0.781	0.751	9.60384504509552e-06
XPA	3.54570060842626e-10	0.260385	0.136	0.09	1.05569689915283e-05
SMCHD1	3.58935604490544e-10	0.264531	0.182	0.129	1.06869486881015e-05
NDUFS3	3.96387277004358e-10	0.27832	0.213	0.16	1.18020347855278e-05
MRPL22	5.57640421864969e-10	0.262578	0.267	0.209	1.66031859206076e-05
ETFA	9.55253890421257e-10	0.263266	0.291	0.237	2.84417293334025e-05
ADM	1.73348046230355e-09	-0.278392	0.207	0.269	5.16126472846259e-05
FAM83D	1.87912090010966e-09	-0.278455	0.099	0.145	5.5948945679865e-05
ADRM1	2.02458251397484e-09	0.260857	0.267	0.215	6.0279919771087e-05
NFKBIZ	2.04107304256411e-09	-0.251435	0.222	0.288	6.07709087693039e-05
ERGIC3	2.04204765880233e-09	0.261638	0.373	0.322	6.07999269931805e-05
HDLBP	2.38255026687156e-09	0.267195	0.431	0.386	7.09380516458337e-05
CAV2	2.39409815112025e-09	-0.310997	0.288	0.344	7.12818783514542e-05
IFI6	2.39414720515873e-09	-0.734143	0.294	0.337	7.12833388863961e-05
HSPA1B	2.47968656602428e-09	-0.275503	0.237	0.303	7.38301878168068e-05
DFFA	2.81104430522676e-09	0.276886	0.217	0.165	8.36960331438215e-05
AC007969.1	3.6270786510609e-09	0.269225	0.25	0.2	0.000107993
ENSA	4.0822487572005e-09	0.262203	0.431	0.392	0.000121545
IDI1	4.0868913402421e-09	-0.305593	0.192	0.255	0.000121683
EXOC4	4.42775126392571e-09	0.250689	0.149	0.104	0.000131832
RPL9P9	5.10559078558756e-09	0.322415	0.426	0.387	0.000152014
NDUFS7	5.32600944532245e-09	0.283152	0.229	0.18	0.000158577
IFNGR1	6.31801434943931e-09	-0.253426	0.275	0.334	0.000188113
CTSD	6.91125448261187e-09	-0.263504	0.291	0.361	0.000205776
UBE2L3	8.97780569777944e-09	0.258809	0.383	0.337	0.000267305
ME1	1.10457889913422e-08	0.264856	0.21	0.165	0.000328877
AURKAIP1	1.39529173017051e-08	0.275373	0.312	0.268	0.000415434
AKAP9	1.75744227507215e-08	0.28294	0.499	0.454	0.000523261
SRSF5	2.6401057018999e-08	-0.305178	0.49	0.561	0.000786065
POLR2J	3.05015558322987e-08	0.251399	0.362	0.311	0.000908153
S100A2	3.74092403687337e-08	-0.508647	0.869	0.825	0.00111382
IFI27	5.72097500877653e-08	-0.404122	0.739	0.768	0.00170336
ACAT2	2.05962781771827e-07	0.265654	0.172	0.134	0.00613234
MX1	8.40788514572646e-07	-0.399431	0.199	0.243	0.0250336
PRMT2	8.4430370162018e-07	0.254002	0.194	0.155	0.0251383
KRT17	9.50217568909773e-07	-0.697345	0.688	0.64	0.0282918
ZFP36L1	9.5280296804608e-07	-0.263336	0.442	0.491	0.0283688
LSM3	1.03124112994252e-06	0.250175	0.357	0.323	0.0307042
CLCA2	1.33355826277827e-06	-0.424814	0.477	0.516	0.0397054
SLC16A1	2.43121831671177e-06	-0.257063	0.205	0.246	0.0723871
MT-TE	2.96441866722138e-06	0.505787	0.653	0.673	0.0882626
PDPN	5.40654061182774e-06	-0.29094	0.134	0.168	0.160974
ITGA6	1.29585543182334e-05	-0.84769	0.517	0.484	0.385828
CAV1	1.34252361657842e-05	-0.355567	0.357	0.392	0.399723
S100A6	1.93058216238107e-05	-0.497402	0.875	0.81	0.574812
SERPINH1	3.56625024810603e-05	-0.587465	0.185	0.215	1
GSN	3.88969747425865e-05	0.67841	0.281	0.263	1
MYH9	0.000190499	-0.299521	0.316	0.348	1
HLA-A	0.000211937	-0.442693	0.53	0.547	1
CTTN	0.000386269	0.38725	0.386	0.379	1
LGALS1	0.000556494	-0.46604	0.383	0.412	1
IGFBP6	0.00111243	-0.601784	0.145	0.169	1
HSPH1	0.0915118	-0.342446	0.42	0.382	1
PRNP	0.092039	-0.263666	0.46	0.445	1
MT2A	0.0952351	-0.591323	0.56	0.567	1
KRT14	0.320589	-0.470714	0.79	0.656	1
NEAT1	0.555843	0.307745	0.442	0.468	1
TNC	0.587989	-0.514283	0.299	0.266	1
KRT5	0.670416	-0.551154	0.872	0.728	1
HIST1H1C	0.698054	-0.505312	0.36	0.373	1
IFITM3	0.714967	-0.310759	0.74	0.651	1
S100A7	0.869916	-0.86652	0.315	0.318	1
RECQL	0.871249	-0.36235	0.235	0.231	1

## Sheet: state3_diffgenes
gene_id	p_val	avg_log2FC	pct.1	pct.2	p_val_adj
LAMC2	0	2.32708	0.609	0.138	0
COL17A1	0	1.96247	0.719	0.245	0
KRT6A	0	1.55537	0.98	0.701	0
LAMB3	7.16206e-308	1.98997	0.752	0.274	2.13243e-303
KRT5	5.38255e-295	1.60883	0.98	0.782	1.6026e-290
KRT14	3.2862e-267	1.46871	0.976	0.686	9.78433e-263
IFI27	7.78143e-246	1.38198	0.973	0.699	2.31684e-241
HLA-B	1.22186e-239	1.6651	0.84	0.479	3.63795e-235
ITGA6	1.51456e-232	1.84786	0.808	0.435	4.50944e-228
B2M	2.15867e-229	1.17067	0.997	0.938	6.42723e-225
TGFBI	6.75676e-218	1.82207	0.599	0.2	2.01176e-213
SERPINE1	8.80545e-213	1.80472	0.438	0.101	2.62173e-208
IFITM3	4.28053e-205	1.27938	0.924	0.657	1.27449e-200
MMP1	1.81735e-199	2.65098	0.366	0.069	5.41099e-195
S100A2	2.83922e-198	1.32983	0.984	0.823	8.4535e-194
LIMA1	4.30331e-196	1.18425	0.731	0.339	1.28127e-191
SFN	4.15524e-193	1.21525	0.9	0.617	1.23718e-188
IFI6	1.40431e-177	1.6911	0.602	0.243	4.18119e-173
TMSB10	1.65996e-176	0.965597	0.992	0.92	4.94236e-172
LAMA3	1.84815e-176	1.53944	0.565	0.218	5.50268e-172
APP	1.22975e-174	1.2699	0.652	0.291	3.66145e-170
MT-RNR1	8.75457e-170	-0.841389	0.999	1	2.60659e-165
KRT17	4.37562e-164	1.31844	0.902	0.617	1.3028e-159
ISG15	4.94207e-158	1.57859	0.565	0.232	1.47145e-153
MT-RNR2	1.97122e-157	-0.807949	1	1	5.86911e-153
SPINT2	5.13094e-156	1.25128	0.787	0.486	1.52769e-151
NDRG1	8.66188e-154	1.79717	0.681	0.347	2.57899e-149
PLAU	1.28654e-151	1.11691	0.355	0.088	3.83054e-147
MYL6	2.42065e-148	0.865098	0.939	0.768	7.20725e-144
TMSB4X	1.35566e-147	1.2195	0.932	0.744	4.03636e-143
HLA-A	7.28242e-147	1.31095	0.77	0.483	2.16827e-142
SEMA3C	5.67441e-146	1.07478	0.409	0.121	1.6895e-141
SLC2A1	1.08949e-145	1.52274	0.687	0.391	3.24386e-141
INHBA	5.11458e-145	1.38223	0.313	0.068	1.52281e-140
CLCA2	1.18413e-142	1.26485	0.734	0.436	3.52564e-138
CCL4	2.97067e-139	0.799564	0.397	0.115	8.84486e-135
DST	5.11161e-139	1.30631	0.846	0.589	1.52193e-134
LGALS1	2.78209e-138	1.48312	0.654	0.334	8.28338e-134
BST2	3.05547e-136	1.06696	0.58	0.258	9.09736e-132
GJA1	1.06209e-131	1.10057	0.554	0.242	3.16228e-127
CDH3	9.50864e-131	0.921104	0.379	0.114	2.8311e-126
MAGEA4	5.00164e-127	0.807757	0.279	0.058	1.48919e-122
IFIT3	5.39835e-127	1.22836	0.287	0.065	1.6073e-122
ACTB	4.93804e-126	0.897679	0.961	0.855	1.47025e-121
GJB2	3.35985e-125	1.52678	0.516	0.221	1.00036e-120
LDHA	2.46492e-124	0.863525	0.874	0.637	7.33906e-120
ITM2B	4.23665e-124	0.97843	0.87	0.66	1.26142e-119
PERP	7.56713e-123	0.951097	0.937	0.818	2.25304e-118
PMEPA1	5.29694e-122	0.823549	0.297	0.071	1.57711e-117
CAV1	9.0531e-122	1.19144	0.612	0.314	2.69547e-117
IFIT1	1.29085e-120	1.00722	0.266	0.058	3.84336e-116
DSP	4.33692e-118	1.14849	0.905	0.736	1.29127e-113
ITGB1	4.83212e-118	1.09213	0.6	0.308	1.43872e-113
LTBP1	1.33697e-116	1.0357	0.322	0.09	3.98069e-112
BASP1	3.57094e-114	0.917233	0.304	0.081	1.06321e-109
C19orf33	1.06106e-113	1.07895	0.615	0.32	3.1592e-109
PRNP	1.27124e-113	1.00222	0.685	0.401	3.785e-109
TNC	3.82926e-113	1.50127	0.51	0.235	1.14012e-108
FLNB	4.5184e-113	0.899392	0.366	0.12	1.34531e-108
ENO1	6.7734e-112	0.702045	0.952	0.791	2.01671e-107
MMP10	9.5195e-112	2.43959	0.208	0.037	2.83434e-107
SLC16A1	3.17612e-109	0.909188	0.435	0.17	9.45659e-105
SLC38A2	2.2042e-106	0.992798	0.645	0.372	6.56279e-102
IL7R	8.25422e-105	0.887576	0.19	0.032	2.45761e-100
KRT6B	3.22945e-104	1.35966	0.548	0.275	9.61535e-100
ACTN1	6.2404e-103	1.00084	0.525	0.249	1.85802e-98
ETS2	7.58007e-102	0.916108	0.418	0.167	2.25689e-97
SERPINH1	3.38294e-101	1.38124	0.391	0.151	1.00724e-96
HLA-C	5.05776e-101	1.13821	0.572	0.313	1.5059e-96
HIF1A	4.8007e-100	0.942332	0.653	0.384	1.42936e-95
GPX2	3.31087e-99	-1.47839	0.179	0.481	9.85777e-95
CCL4L2	6.78442e-97	0.757141	0.325	0.103	2.01999e-92
ITGB6	1.03224e-96	0.743145	0.215	0.046	3.07339e-92
CD44	1.59328e-96	0.870135	0.679	0.414	4.74382e-92
HSP90AB1	4.16246e-95	0.79941	0.952	0.822	1.23933e-90
PKM	4.98159e-95	0.735784	0.852	0.653	1.48322e-90
ITGA3	8.28153e-95	0.674098	0.253	0.065	2.46574e-90
CYB5R1	1.25932e-94	0.739082	0.289	0.087	3.7495e-90
CCL3	1.57449e-94	0.622648	0.235	0.056	4.6879e-90
KRT16P6	1.74663e-93	0.558888	0.141	0.018	5.20041e-89
SUB1	2.70836e-93	0.760324	0.84	0.639	8.06387e-89
MYL12B	6.0463e-93	1.87984	0.88	0.75	1.80022e-88
AKR1C2	8.8558e-92	-1.88285	0.123	0.4	2.63673e-87
AHNAK2	3.74184e-91	0.851371	0.45	0.2	1.11409e-86
ARPC1B	5.71542e-91	0.724944	0.295	0.092	1.70171e-86
DSG3	1.16781e-90	0.807875	0.758	0.502	3.47703e-86
MYH9	5.81976e-90	0.998334	0.53	0.281	1.73278e-85
SH3BGRL3	6.34565e-89	0.815146	0.787	0.572	1.88935e-84
MMP12	7.59097e-89	0.782869	0.237	0.06	2.26014e-84
RPL37	3.67063e-88	0.561028	0.982	0.924	1.09289e-83
CAV2	5.17831e-88	0.893728	0.509	0.263	1.54179e-83
AKR1C3	6.38613e-88	-2.0519	0.126	0.397	1.9014e-83
EMP3	8.17335e-88	0.785601	0.268	0.078	2.43353e-83
PDPN	1.15196e-86	0.872193	0.312	0.108	3.42985e-82
ALDH3A1	5.8621e-86	-1.5922	0.132	0.406	1.74538e-81
VIM	1.28335e-85	0.927254	0.393	0.162	3.82104e-81
CCND2	1.29358e-85	0.871216	0.252	0.074	3.85151e-81
RTN4	7.57317e-85	0.863326	0.645	0.415	2.25484e-80
KRT16	1.29486e-84	0.9404	0.606	0.342	3.8553e-80
MX1	4.71362e-84	1.08416	0.4	0.173	1.40343e-79
PLS3	1.08163e-82	0.835585	0.637	0.406	3.22045e-78
HSPH1	2.38932e-82	1.27642	0.605	0.36	7.11396e-78
MAF	2.68152e-82	0.785214	0.347	0.132	7.98396e-78
HEPHL1	5.38345e-82	0.677778	0.145	0.023	1.60287e-77
MYADM	5.86233e-82	0.525796	0.173	0.035	1.74545e-77
CTSL	2.60799e-81	0.670461	0.249	0.073	7.76503e-77
IFNGR1	3.49441e-81	0.800761	0.496	0.251	1.04042e-76
CD74	2.59032e-80	0.793322	0.497	0.242	7.71242e-76
TAGLN2	7.62864e-80	0.704693	0.751	0.539	2.27135e-75
AQP3	2.28244e-79	1.19739	0.451	0.224	6.79573e-75
PTGR1	1.04631e-78	-1.34255	0.145	0.402	3.11527e-74
LCN2	4.29756e-78	-2.299	0.098	0.352	1.27956e-73
TENM2	2.0475e-77	0.80435	0.316	0.117	6.09623e-73
CAP1	4.21236e-77	0.739961	0.612	0.379	1.25419e-72
CCT5	7.64577e-77	0.674044	0.775	0.538	2.27645e-72
FSCN1	1.32883e-76	0.755929	0.422	0.195	3.95647e-72
LTBP2	2.59049e-76	0.455636	0.129	0.019	7.71294e-72
TALDO1	5.17732e-76	-1.05701	0.273	0.519	1.5415e-71
PPIA	5.83422e-76	0.547237	0.931	0.792	1.73708e-71
HSPB1	8.63105e-76	0.921304	0.959	0.88	2.56981e-71
HLA-DRA	1.19874e-75	0.71282	0.433	0.199	3.56912e-71
HLA-E	2.50936e-75	0.773002	0.604	0.367	7.47137e-71
IFIH1	1.44818e-74	0.790238	0.269	0.091	4.31181e-70
ITGB4	1.67255e-74	0.756165	0.428	0.2	4.97984e-70
VCL	2.96796e-74	0.6773	0.33	0.13	8.8368e-70
MMP3	6.10362e-74	0.662886	0.121	0.017	1.81729e-69
PLEK2	2.62864e-73	0.67686	0.304	0.113	7.82651e-69
CLSTN1	6.66986e-73	0.832731	0.46	0.233	1.98588e-68
TNFSF10	8.21403e-73	0.900999	0.637	0.412	2.44564e-68
CAVIN1	3.05511e-72	0.767116	0.434	0.213	9.09629e-68
EIF1AY	3.68715e-72	0.564482	0.114	0.015	1.09781e-67
TPM4	4.26e-72	0.737024	0.805	0.633	1.26837e-67
IL1B	1.04231e-71	0.550398	0.192	0.049	3.10339e-67
FXYD5	1.56688e-71	0.816947	0.417	0.203	4.66523e-67
S100A11	5.56998e-71	0.543286	0.983	0.926	1.65841e-66
MAL	6.07192e-71	-4.85827	0.006	0.212	1.80785e-66
ITGA5	7.24532e-71	0.508781	0.131	0.022	2.15722e-66
OCIAD2	7.54564e-71	0.789259	0.507	0.275	2.24664e-66
FLNA	1.57862e-70	0.869043	0.415	0.201	4.70018e-66
AKR1C1	3.07666e-70	-1.93778	0.114	0.343	9.16045e-66
DDX58	5.97904e-70	0.807063	0.232	0.072	1.7802e-65
MSN	1.45562e-69	0.695431	0.543	0.306	4.33396e-65
EEF1A1	1.62997e-69	0.523656	0.943	0.872	4.85308e-65
MT-ND1	2.32574e-69	-0.589104	0.972	0.985	6.92465e-65
KRT4	8.63411e-69	-4.13718	0.055	0.272	2.57072e-64
DIS3	1.41484e-68	0.956417	0.346	0.154	4.21256e-64
LUM	3.83872e-68	1.28203	0.285	0.109	1.14294e-63
COL12A1	5.305e-68	0.55818	0.189	0.05	1.57951e-63
IFI44L	9.34927e-68	0.671221	0.198	0.055	2.78365e-63
TMPRSS11E	2.22664e-67	-2.12902	0.023	0.229	6.6296e-63
MAP4	9.02013e-67	0.72536	0.377	0.174	2.68565e-62
THBS1	1.16064e-66	1.06701	0.243	0.081	3.45569e-62
TAP1	1.71304e-66	0.596725	0.281	0.105	5.10042e-62
MIR205HG	1.84285e-66	0.661759	0.751	0.535	5.48691e-62
SPARC	1.99003e-66	0.808687	0.271	0.1	5.92511e-62
DSC3	2.77069e-66	0.79343	0.681	0.469	8.24946e-62
ANXA5	2.84355e-66	0.729313	0.534	0.317	8.46638e-62
GLIPR1	4.8886e-66	0.46833	0.178	0.045	1.45553e-61
CDK5RAP2	6.82073e-66	-1.57307	0.075	0.294	2.0308e-61
TNS4	4.77089e-65	0.588222	0.248	0.085	1.42048e-60
MYL12A	8.25848e-65	1.94184	0.769	0.584	2.45888e-60
S100A6	2.37025e-64	0.856329	0.912	0.837	7.05718e-60
TOP2A	5.6106e-64	-1.67646	0.1	0.32	1.6705e-59
VEGFC	1.50159e-63	0.405341	0.106	0.015	4.47082e-59
GBP1	1.78987e-63	0.73705	0.241	0.083	5.32915e-59
PSAP	2.07269e-63	0.700236	0.671	0.479	6.17124e-59
CLIC4	2.14755e-63	0.648082	0.36	0.165	6.39411e-59
DDX60	3.68606e-63	0.626965	0.285	0.109	1.09749e-58
PARP9	2.13893e-62	0.697487	0.365	0.17	6.36846e-58
SERPINB5	3.97654e-62	0.841298	0.533	0.333	1.18398e-57
MGST1	8.31528e-62	-0.945253	0.187	0.421	2.47579e-57
MT-CO3	8.38288e-62	-0.542579	0.998	0.995	2.49592e-57
ADH7	1.00496e-61	-0.943082	0.051	0.257	2.99216e-57
RGS1	2.17119e-61	0.578216	0.298	0.118	6.46451e-57
AHNAK	2.86252e-61	0.691636	0.774	0.602	8.52288e-57
DSE	6.26488e-61	0.494297	0.204	0.062	1.86531e-56
RSAD2	6.54384e-61	0.668177	0.108	0.017	1.94836e-56
TMPRSS11B	1.216e-60	-3.19641	0	0.176	3.62053e-56
CRNN	1.44447e-60	-3.70149	0.005	0.183	4.30078e-56
STAT1	1.86861e-60	0.785894	0.482	0.272	5.56359e-56
TYMP	2.28147e-60	0.596017	0.285	0.116	6.79285e-56
NUSAP1	4.58387e-60	-1.24014	0.079	0.288	1.3648e-55
OASL	4.84723e-60	0.785675	0.126	0.024	1.44321e-55
TFAP2A	7.29572e-60	0.576606	0.287	0.116	2.17223e-55
ANO1	1.1078e-59	0.553216	0.281	0.109	3.29836e-55
PDLIM1	1.31118e-59	0.648899	0.522	0.309	3.9039e-55
OSMR	1.50571e-59	0.586052	0.267	0.103	4.48309e-55
MT-CYB	8.40014e-59	-0.515869	0.991	0.991	2.50106e-54
CRCT1	1.46747e-58	-3.72069	0.005	0.179	4.36923e-54
MYO10	1.50516e-58	0.70973	0.318	0.14	4.48148e-54
PARP14	2.11766e-58	0.787342	0.477	0.272	6.30512e-54
GNAS	2.14006e-58	0.688691	0.788	0.64	6.37181e-54
TUBA4A	2.4892e-58	0.73377	0.475	0.279	7.41135e-54
TGM3	3.03931e-58	-2.38841	0.001	0.171	9.04925e-54
STAT2	3.13776e-58	0.572837	0.215	0.072	9.34238e-54
COL5A2	3.53348e-58	0.479193	0.121	0.024	1.05206e-53
SRPK2	4.83643e-58	0.612244	0.357	0.167	1.44e-53
FHL2	7.43787e-58	0.522679	0.23	0.08	2.21455e-53
SPINK5	1.41967e-57	-3.24398	0.071	0.265	4.22692e-53
MUC21	1.60626e-57	-2.46417	0.005	0.177	4.78247e-53
RPL10	1.82888e-57	0.515316	0.912	0.812	5.44531e-53
ADAR	1.91563e-57	0.61736	0.365	0.175	5.70361e-53
YWHAZ	2.02459e-57	0.531663	0.908	0.796	6.02801e-53
MMP13	2.75847e-57	1.18027	0.166	0.045	8.21306e-53
TTYH3	2.88003e-57	0.298681	0.109	0.019	8.57499e-53
MACF1	3.16688e-57	0.690088	0.442	0.239	9.42908e-53
MT-ND3	3.51089e-57	-0.544683	0.952	0.97	1.04533e-52
RPL18A	3.69473e-57	0.531055	0.93	0.844	1.10007e-52
PLAUR	7.08438e-57	0.520479	0.19	0.058	2.1093e-52
PTGFRN	9.42816e-57	0.556184	0.23	0.082	2.80714e-52
ANXA3	1.01107e-56	0.632656	0.262	0.103	3.01037e-52
PRSS23	2.08542e-56	0.623428	0.21	0.071	6.20912e-52
TNFRSF12A	2.77982e-56	0.55648	0.285	0.117	8.27664e-52
CALR	3.42605e-56	0.678688	0.679	0.499	1.02007e-51
SEM1	1.02171e-55	0.611266	0.829	0.681	3.04205e-51
UBA52	1.15129e-55	0.501563	0.864	0.742	3.42786e-51
HTRA1	1.58313e-55	0.511816	0.155	0.041	4.7136e-51
MT-CO1	1.73504e-55	-0.460036	0.998	0.997	5.16592e-51
NTRK2	1.8422e-55	-0.890309	0.04	0.227	5.48498e-51
COL5A1	2.0955e-55	0.464459	0.141	0.034	6.23913e-51
LGALS3BP	8.77322e-55	0.723928	0.524	0.33	2.61214e-50
LAPTM4A	1.80647e-54	0.724594	0.65	0.486	5.37859e-50
TIMP3	3.85978e-54	0.630766	0.212	0.074	1.14921e-49
MYO1B	7.03574e-54	0.711545	0.506	0.309	2.09482e-49
GALNT6	7.3889e-54	0.408423	0.143	0.035	2.19997e-49
MX2	9.10286e-54	0.51067	0.153	0.041	2.71029e-49
MMP14	1.03238e-53	0.588859	0.27	0.113	3.0738e-49
IGFBP7	1.83038e-53	0.639589	0.33	0.155	5.44976e-49
UCHL1	2.31027e-53	-0.933712	0.03	0.207	6.8786e-49
RPL32	3.60281e-53	0.435937	0.936	0.874	1.0727e-48
KRT78	5.39294e-53	-2.08547	0.005	0.164	1.60569e-48
ARL6IP5	5.69153e-53	0.966007	0.371	0.197	1.6946e-48
HSP90AA1	6.21163e-53	1.02853	0.937	0.847	1.84945e-48
HLA-F	6.54309e-53	0.60096	0.217	0.078	1.94814e-48
CD151	1.43406e-52	0.619477	0.407	0.217	4.26977e-48
PSMD8	2.07792e-52	0.703201	0.574	0.387	6.1868e-48
HBA1	2.24186e-52	0.727341	0.132	0.031	6.67492e-48
LYPD2	2.36651e-52	-1.94644	0.001	0.156	7.04606e-48
SPRR1A	3.50773e-52	-2.88278	0.059	0.239	1.04439e-47
CLIC1	4.72184e-52	0.571468	0.667	0.479	1.40588e-47
CENPF	6.36529e-52	-1.43164	0.107	0.303	1.8952e-47
FLRT3	1.21542e-51	0.45694	0.123	0.027	3.61879e-47
TMEM43	1.4674e-51	0.580638	0.281	0.122	4.36902e-47
NCF2	1.89866e-51	0.359085	0.107	0.021	5.65306e-47
CDK6	3.15825e-51	0.59002	0.281	0.121	9.40337e-47
FBLIM1	3.34595e-51	0.518525	0.2	0.068	9.96223e-47
MT1E	3.64307e-51	0.41585	0.475	0.276	1.08469e-46
PTHLH	3.74855e-51	0.788604	0.403	0.217	1.11609e-46
SPINK7	5.6731e-51	-3.36503	0.008	0.165	1.68911e-46
CRISP3	8.10962e-51	-2.25586	0.003	0.156	2.41456e-46
SYNPO	3.16011e-50	0.362625	0.103	0.019	9.40891e-46
PRSS27	3.68584e-50	-1.63467	0.008	0.163	1.09742e-45
CTSB	4.23839e-50	0.600947	0.78	0.621	1.26194e-45
ELF3	4.52898e-50	-0.940101	0.104	0.299	1.34846e-45
PGD	5.65883e-50	-0.769117	0.169	0.377	1.68486e-45
ITGA2	7.48571e-50	0.695537	0.398	0.215	2.22879e-45
CYSRT1	1.16499e-49	-1.61941	0.017	0.173	3.46864e-45
SCEL	1.32191e-49	-2.60993	0.036	0.201	3.93585e-45
ENAH	1.41216e-49	0.576301	0.407	0.22	4.20456e-45
MT2A	2.07521e-49	0.771937	0.695	0.533	6.17873e-45
IFI16	2.09004e-49	0.47898	0.759	0.551	6.22289e-45
S100A10	2.88426e-49	0.361583	0.942	0.831	8.58761e-45
CD47	3.13951e-49	0.616039	0.496	0.308	9.34758e-45
FAT1	4.5066e-49	0.553317	0.382	0.195	1.3418e-44
HMGB2	5.61659e-49	-0.996344	0.18	0.377	1.67228e-44
PTGES3	8.81999e-49	0.707052	0.63	0.458	2.62606e-44
SOX2	1.49225e-48	-0.734445	0.047	0.22	4.44302e-44
ATP2A2	2.40279e-48	0.647434	0.468	0.285	7.15405e-44
SDC1	3.08995e-48	0.723429	0.503	0.318	9.20002e-44
CLCA4	3.88632e-48	-2.31371	0.024	0.181	1.15711e-43
FABP5	5.89578e-48	0.762648	0.837	0.696	1.75541e-43
PLP2	1.72648e-47	0.532131	0.73	0.541	5.14041e-43
NIPBL	1.73583e-47	0.603525	0.494	0.303	5.16827e-43
GJB6	2.75955e-47	0.790607	0.286	0.134	8.21628e-43
LY6E	2.98001e-47	0.550446	0.668	0.477	8.8727e-43
MTND1P23	3.37318e-47	-1.68643	0.017	0.169	1.00433e-42
GSDMC	7.88363e-47	0.544206	0.216	0.083	2.34727e-42
SON	8.05324e-47	0.516557	0.779	0.629	2.39777e-42
SLC7A5	1.2879e-46	0.596246	0.341	0.174	3.83459e-42
PFDN5	1.33558e-46	0.526879	0.714	0.551	3.97656e-42
MVP	1.88116e-46	0.437535	0.159	0.049	5.60096e-42
TRIM22	2.10077e-46	0.402497	0.145	0.042	6.25485e-42
CES1	2.19345e-46	-0.733364	0.002	0.142	6.53078e-42
GM2A	2.24422e-46	0.632073	0.333	0.171	6.68194e-42
BSG	5.10537e-46	0.562861	0.575	0.383	1.52007e-41
PXN	5.27693e-46	0.432468	0.167	0.055	1.57115e-41
TRIO	5.97437e-46	0.447973	0.201	0.073	1.77881e-41
SPRR3	6.0342e-46	-6.88421	0.073	0.235	1.79662e-41
CNFN	7.65416e-46	-4.00772	0.076	0.24	2.27895e-41
FNDC3B	8.2697e-46	0.444166	0.266	0.117	2.46222e-41
TPBG	1.26687e-45	0.452445	0.189	0.067	3.77199e-41
REEP5	2.81178e-45	0.570388	0.463	0.281	8.37179e-41
GNB1	3.86944e-45	0.618509	0.391	0.222	1.15209e-40
SMC4	4.0594e-45	-0.836152	0.282	0.48	1.20865e-40
NTS	4.5249e-45	-1.75597	0.025	0.176	1.34724e-40
MT-ATP6	5.10375e-45	-0.420336	0.997	0.993	1.51959e-40
PCDH7	6.14752e-45	0.467598	0.173	0.058	1.83036e-40
TCEAL9	6.53394e-45	0.562848	0.379	0.205	1.94541e-40
MYOF	7.05691e-45	0.579383	0.413	0.238	2.10112e-40
CDKN3	7.22336e-45	-0.986289	0.071	0.241	2.15068e-40
TP63	7.23199e-45	0.588538	0.65	0.469	2.15325e-40
KTN1	7.35493e-45	0.428626	0.848	0.693	2.18986e-40
IFI44	8.44214e-45	0.579369	0.233	0.096	2.51356e-40
PTPN12	1.27063e-44	0.612185	0.322	0.163	3.78318e-40
ERAP2	1.31883e-44	0.532547	0.223	0.09	3.92668e-40
AIF1L	1.41081e-44	-0.874956	0.021	0.169	4.20056e-40
NACA	1.59178e-44	0.417277	0.888	0.777	4.73935e-40
TMBIM6	1.77158e-44	0.544761	0.797	0.678	5.27471e-40
HBA2	3.57267e-44	0.850802	0.157	0.05	1.06373e-39
COL1A2	4.15071e-44	0.480662	0.254	0.11	1.23583e-39
PSME2	4.86594e-44	0.606838	0.625	0.456	1.44878e-39
EFR3A	5.25809e-44	0.597854	0.313	0.157	1.56554e-39
PSCA	7.92808e-44	-2.02354	0.005	0.139	2.36051e-39
DSC2	9.91006e-44	0.636915	0.48	0.292	2.95062e-39
RPS10	2.16179e-43	0.500176	0.537	0.353	6.43651e-39
HAS3	2.41219e-43	0.420996	0.136	0.039	7.18205e-39
ITGAV	2.87225e-43	0.581846	0.271	0.125	8.55184e-39
CEACAM5	4.85324e-43	-0.938809	0.004	0.136	1.445e-38
TXNRD1	5.02928e-43	-0.833559	0.151	0.332	1.49742e-38
SOD2	7.68312e-43	0.668227	0.384	0.216	2.28757e-38
CDH13	1.0907e-42	0.463131	0.224	0.092	3.24744e-38
ATP1A1	1.32065e-42	0.671274	0.653	0.477	3.93211e-38
CEACAM6	1.90276e-42	-1.00659	0.007	0.139	5.66529e-38
FLRT2	2.24873e-42	0.405416	0.104	0.024	6.69538e-38
KRT1	2.28429e-42	1.19545	0.106	0.025	6.80123e-38
IGFBP6	2.38892e-42	1.29189	0.265	0.128	7.11276e-38
CCL2	2.45267e-42	0.308852	0.121	0.031	7.30259e-38
TAF13	3.47028e-42	0.456334	0.223	0.093	1.03324e-37
CCL18	5.14465e-42	0.324546	0.1	0.022	1.53177e-37
JUP	9.04982e-42	0.623576	0.565	0.399	2.69449e-37
TOMM7	9.7053e-42	0.497824	0.693	0.532	2.88965e-37
CXCL8	1.87095e-41	0.631795	0.385	0.203	5.57057e-37
CAPN2	1.91761e-41	0.585793	0.419	0.256	5.70951e-37
NRIP1	2.22517e-41	0.411213	0.171	0.06	6.62523e-37
RAP1B	3.18962e-41	0.484168	0.33	0.172	9.49679e-37
HELZ2	4.29853e-41	0.352238	0.107	0.026	1.27984e-36
PDLIM7	4.43823e-41	0.297244	0.12	0.032	1.32144e-36
MBNL2	6.01304e-41	0.509985	0.238	0.104	1.79032e-36
CDC42	6.13874e-41	0.508601	0.74	0.606	1.82775e-36
PFN1	8.20557e-41	0.45655	0.851	0.696	2.44313e-36
RPL38	1.27582e-40	0.385426	0.924	0.837	3.79862e-36
POMP	1.33202e-40	0.524584	0.696	0.544	3.96595e-36
MT-ND4	1.33588e-40	-0.357553	0.997	0.995	3.97746e-36
CLDN4	1.80389e-40	-0.704773	0.077	0.242	5.3709e-36
FER	1.96443e-40	0.421873	0.176	0.064	5.84891e-36
FXYD3	2.62155e-40	0.667614	0.777	0.669	7.8054e-36
RPL18AP3	2.63467e-40	0.580917	0.428	0.263	7.84446e-36
MBOAT7	3.88462e-40	0.436071	0.167	0.06	1.15661e-35
CFL1	4.37367e-40	0.470077	0.79	0.674	1.30222e-35
OSTM1	4.63262e-40	0.387868	0.118	0.032	1.37932e-35
IL32	5.74304e-40	0.440396	0.148	0.049	1.70993e-35
MT-TL1	6.29523e-40	-1.15087	0.289	0.463	1.87434e-35
FAM129A	1.07387e-39	0.370087	0.161	0.056	3.19733e-35
TRAM1	1.10667e-39	0.586693	0.524	0.36	3.29501e-35
PSMA2	1.14153e-39	0.517382	0.439	0.27	3.39878e-35
PLEC	2.27634e-39	0.546353	0.326	0.172	6.77757e-35
LRP1	2.40696e-39	0.524937	0.191	0.076	7.16648e-35
A2ML1	2.65327e-39	-1.27139	0.042	0.183	7.89985e-35
TPX2	2.77018e-39	-0.90117	0.089	0.249	8.24794e-35
TAPBP	3.36183e-39	0.52232	0.34	0.184	1.00095e-34
B3GNT5	3.38556e-39	0.701874	0.36	0.205	1.00802e-34
CD164	3.58904e-39	0.505178	0.487	0.316	1.0686e-34
IFIT2	3.86831e-39	0.579934	0.106	0.027	1.15175e-34
CBX3	4.35047e-39	0.344704	0.846	0.645	1.29531e-34
JMJD1C	6.53957e-39	0.600038	0.282	0.14	1.94709e-34
GSTM3	6.63402e-39	-1.21566	0.169	0.331	1.97521e-34
H3F3B	8.44414e-39	0.368144	0.946	0.872	2.51416e-34
KRT13	1.2777e-38	-3.81686	0.215	0.368	3.80423e-34
EZR	1.50413e-38	0.593377	0.556	0.395	4.47838e-34
GRN	2.06077e-38	0.571397	0.493	0.325	6.13573e-34
IL13RA1	2.18149e-38	0.475335	0.247	0.116	6.49518e-34
YWHAG	2.62161e-38	0.553035	0.558	0.393	7.80558e-34
TYROBP	3.09118e-38	0.321018	0.125	0.037	9.20367e-34
HSPG2	3.27583e-38	0.432396	0.156	0.054	9.75345e-34
RECQL	3.29847e-38	1.02869	0.352	0.206	9.82086e-34
CAB39	3.38135e-38	0.486375	0.24	0.111	1.00676e-33
TNFRSF21	3.42057e-38	0.427474	0.194	0.078	1.01844e-33
MKI67	3.43218e-38	-0.82079	0.103	0.272	1.0219e-33
PTPRF	3.59084e-38	0.539232	0.386	0.228	1.06914e-33
IGHG4	4.15385e-38	0.702039	0.364	0.21	1.23677e-33
TUBA1C	4.32027e-38	0.487757	0.639	0.474	1.28632e-33
BHLHE40	5.05186e-38	0.543937	0.364	0.209	1.50414e-33
PML	5.22754e-38	0.358932	0.145	0.048	1.55645e-33
LCP1	5.53151e-38	0.348984	0.123	0.036	1.64695e-33
KDELR2	6.09527e-38	0.544208	0.461	0.302	1.8148e-33
SLURP1	6.84863e-38	-1.32848	0.003	0.12	2.03911e-33
LY6D	7.41851e-38	0.933246	0.591	0.437	2.20879e-33
NFE2L1	7.59948e-38	0.532329	0.386	0.229	2.26267e-33
SP100	1.04601e-37	0.513476	0.341	0.186	3.11439e-33
FRMD4B	1.11858e-37	0.948811	0.232	0.111	3.33046e-33
F3	1.12455e-37	0.735738	0.235	0.109	3.34824e-33
IL36A	1.18416e-37	-1.25709	0.001	0.115	3.52572e-33
MDK	1.30351e-37	-0.673789	0.095	0.257	3.88109e-33
GPNMB	1.45759e-37	0.731193	0.523	0.353	4.33982e-33
CCL3L1	1.55847e-37	0.451204	0.136	0.043	4.64019e-33
DAAM1	1.59243e-37	0.674334	0.369	0.221	4.7413e-33
QKI	1.89305e-37	0.407057	0.208	0.088	5.63637e-33
RPL10A	1.93213e-37	0.394511	0.837	0.714	5.75272e-33
TMA7	2.45571e-37	0.474668	0.785	0.658	7.31163e-33
BGN	2.86258e-37	0.427181	0.105	0.028	8.52305e-33
RPL39	2.94793e-37	0.399336	0.921	0.819	8.77715e-33
CXCL1	3.76437e-37	0.682824	0.235	0.104	1.1208e-32
LUZP1	4.2432e-37	0.472886	0.232	0.106	1.26337e-32
NAV1	4.59345e-37	0.411974	0.203	0.084	1.36765e-32
IL4R	5.516e-37	0.323953	0.122	0.036	1.64233e-32
ATP1B3	7.45883e-37	0.62294	0.74	0.598	2.22079e-32
UBE2L6	9.26323e-37	0.536755	0.329	0.182	2.75803e-32
NEDD8	1.04769e-36	0.50492	0.615	0.47	3.11939e-32
S100A7	1.71382e-36	0.718137	0.466	0.281	5.10272e-32
UBA3	1.87384e-36	0.686303	0.241	0.117	5.57917e-32
RAI14	2.23631e-36	0.597952	0.228	0.105	6.6584e-32
DDX21	2.39536e-36	0.476613	0.59	0.42	7.13193e-32
NBL1	3.16177e-36	0.439541	0.173	0.068	9.41386e-32
BNC1	3.21463e-36	0.440576	0.21	0.091	9.57125e-32
SDC4	3.53356e-36	0.609925	0.377	0.226	1.05208e-31
TES	4.03893e-36	0.512444	0.382	0.225	1.20255e-31
NCCRP1	4.42333e-36	-0.965525	0.018	0.141	1.317e-31
MAP4K4	6.34966e-36	0.498964	0.235	0.11	1.89055e-31
MAP7D1	7.09362e-36	0.461548	0.168	0.065	2.11205e-31
ARHGAP21	7.10342e-36	0.438608	0.217	0.096	2.11497e-31
CCNB1	7.93987e-36	-0.922997	0.076	0.223	2.36402e-31
LAMC1	8.46931e-36	0.437241	0.249	0.117	2.52165e-31
AIM2	8.50761e-36	0.457613	0.176	0.069	2.53306e-31
CTSZ	8.6335e-36	0.477048	0.228	0.105	2.57054e-31
SGK1	8.78897e-36	0.560397	0.459	0.295	2.61683e-31
CRTAP	8.99438e-36	0.424057	0.213	0.094	2.67799e-31
RAB32	9.60242e-36	0.391345	0.144	0.05	2.85903e-31
DUSP7	1.26112e-35	0.334666	0.122	0.038	3.75485e-31
FCER1G	1.43494e-35	0.322915	0.121	0.037	4.2724e-31
EGFR	1.98295e-35	0.484925	0.412	0.25	5.90404e-31
RPS12	2.36905e-35	0.411086	0.858	0.755	7.05361e-31
KLK5	2.66803e-35	0.603913	0.241	0.117	7.9438e-31
TM9SF2	2.85055e-35	0.514479	0.415	0.261	8.48722e-31
EXT1	2.91645e-35	0.428845	0.229	0.105	8.68343e-31
SELENOW	2.92593e-35	0.533876	0.508	0.359	8.71167e-31
ACOT9	3.01987e-35	0.478551	0.19	0.079	8.99137e-31
SPRR2A	4.75799e-35	-2.992	0.067	0.202	1.41664e-30
SHISA5	5.35683e-35	0.458034	0.263	0.133	1.59494e-30
LMO7	5.86386e-35	-0.741038	0.026	0.15	1.7459e-30
MTCO1P12	5.93934e-35	-0.928106	0.356	0.518	1.76838e-30
TNNT1	6.13508e-35	0.372643	0.142	0.049	1.82666e-30
PABPC1	6.41679e-35	-0.536916	0.952	0.973	1.91054e-30
PSME1	8.15025e-35	0.494421	0.654	0.508	2.42666e-30
SH3PXD2A	8.92121e-35	0.437377	0.214	0.096	2.6562e-30
CA2	1.20818e-34	0.516795	0.369	0.208	3.59724e-30
HLA-DRB1	1.21351e-34	0.487165	0.255	0.125	3.61311e-30
UBE2C	1.22651e-34	-1.03528	0.056	0.191	3.65182e-30
TNFAIP3	1.31282e-34	0.453757	0.201	0.087	3.90878e-30
CDC37	1.33395e-34	0.486347	0.379	0.228	3.97169e-30
SP110	1.50268e-34	0.421996	0.179	0.073	4.47408e-30
MT-ND2	1.62225e-34	-0.385424	0.991	0.988	4.83007e-30
RAB22A	2.23722e-34	0.479973	0.236	0.114	6.6611e-30
TIMP1	2.2572e-34	0.551299	0.292	0.155	6.72059e-30
CLDN1	2.26821e-34	0.60987	0.284	0.151	6.75337e-30
DMKN	2.42605e-34	0.888765	0.309	0.172	7.22331e-30
EEF2	2.6144e-34	0.542217	0.66	0.525	7.78412e-30
ASPM	2.7289e-34	-0.996097	0.067	0.207	8.12503e-30
PBK	3.45625e-34	-0.548825	0.031	0.156	1.02906e-29
KLK13	3.67141e-34	-1.41072	0.037	0.162	1.09312e-29
KCNK6	4.15529e-34	0.470361	0.157	0.06	1.2372e-29
GCHFR	6.40495e-34	-0.807433	0.034	0.159	1.90701e-29
HOPX	6.43009e-34	-2.2419	0.13	0.271	1.91449e-29
KLHL24	6.91988e-34	0.440358	0.229	0.108	2.06033e-29
ENDOD1	7.03058e-34	0.469024	0.188	0.08	2.09329e-29
TMED10	7.99053e-34	0.438568	0.655	0.501	2.3791e-29
KCNK1	1.12793e-33	0.50866	0.209	0.095	3.35831e-29
CMIP	1.20271e-33	0.439402	0.221	0.103	3.58095e-29
PPFIBP1	1.21951e-33	0.429442	0.329	0.183	3.63097e-29
PTN	1.26871e-33	-0.461003	0.024	0.146	3.77745e-29
ARPC1A	1.30229e-33	0.579798	0.444	0.295	3.87742e-29
ATP5PF	1.53536e-33	0.432165	0.727	0.58	4.57138e-29
SCRN1	1.66776e-33	0.338314	0.167	0.065	4.96557e-29
CCT2	1.73034e-33	0.437718	0.563	0.396	5.15192e-29
IQGAP1	1.86416e-33	0.473056	0.634	0.486	5.55035e-29
RPL11	1.93089e-33	0.34129	0.948	0.875	5.74902e-29
RPSA	1.97372e-33	0.49282	0.653	0.504	5.87655e-29
TRIM2	2.57285e-33	-0.520002	0.042	0.172	7.66041e-29
PKP1	3.40921e-33	0.57458	0.514	0.366	1.01506e-28
EPCAM	4.54295e-33	-0.644649	0.208	0.37	1.35262e-28
KRT15	4.69467e-33	-0.669836	0.349	0.529	1.39779e-28
PDIA3	4.92192e-33	0.445693	0.81	0.662	1.46545e-28
SH3BGRL2	4.97106e-33	-0.609206	0.003	0.106	1.48008e-28
PDGFC	6.1922e-33	0.324536	0.126	0.041	1.84367e-28
RPL41	1.12033e-32	0.343341	0.839	0.728	3.33568e-28
AC026271.1	1.42514e-32	0.27848	0.139	0.049	4.24322e-28
TSPAN6	1.43347e-32	-0.670523	0.083	0.225	4.26801e-28
DHRS7	1.61653e-32	0.528897	0.349	0.207	4.81305e-28
DDX60L	1.69931e-32	0.412136	0.15	0.056	5.05952e-28
PITPNB	2.0263e-32	0.476087	0.494	0.333	6.03309e-28
ACTN4	2.16962e-32	0.542919	0.502	0.357	6.45984e-28
C1QB	2.17709e-32	0.272317	0.107	0.031	6.48208e-28
P3H2	2.5205e-32	0.384837	0.127	0.043	7.50454e-28
SERINC2	3.96622e-32	0.502775	0.297	0.165	1.1809e-27
UBL5	4.01003e-32	0.461435	0.752	0.629	1.19395e-27
EHD2	4.05959e-32	0.325818	0.142	0.052	1.2087e-27
BIRC2	5.11882e-32	0.54322	0.269	0.144	1.52408e-27
LAMP1	5.14435e-32	0.490839	0.31	0.178	1.53168e-27
PCBP2	5.35298e-32	0.449518	0.56	0.412	1.5938e-27
CNN2	5.405e-32	0.493247	0.296	0.165	1.60928e-27
RHCG	5.8642e-32	-2.14628	0.073	0.2	1.74601e-27
DDX3X	6.41622e-32	0.492051	0.461	0.312	1.91037e-27
ITPR3	6.55145e-32	0.368671	0.169	0.069	1.95063e-27
SEC61G	7.35978e-32	0.431785	0.652	0.512	2.1913e-27
SYPL1	9.57209e-32	0.488979	0.543	0.392	2.84999e-27
HPGD	9.68029e-32	-0.853639	0.028	0.144	2.88221e-27
SLC1A4	1.04022e-31	0.435557	0.179	0.076	3.09714e-27
SSR4	1.08344e-31	0.520474	0.605	0.469	3.22583e-27
PIBF1	1.13755e-31	0.591577	0.261	0.137	3.38694e-27
XAF1	1.36908e-31	0.456873	0.255	0.13	4.0763e-27
SOX4	1.49279e-31	0.403369	0.603	0.413	4.44462e-27
PSMC2	1.52695e-31	0.501964	0.466	0.317	4.54634e-27
EFNA1	1.6144e-31	0.477089	0.286	0.157	4.80671e-27
WDR83OS	1.81779e-31	0.503614	0.59	0.454	5.41229e-27
GNG12	2.19692e-31	0.481979	0.433	0.287	6.5411e-27
PAIP1	2.58023e-31	0.521596	0.343	0.209	7.68238e-27
MYO5A	2.60143e-31	0.437576	0.182	0.079	7.74549e-27
P4HA2	2.92665e-31	0.494273	0.231	0.114	8.7138e-27
PTPRK	3.25352e-31	0.450786	0.226	0.11	9.68704e-27
CYP4F3	3.38796e-31	-0.443525	0.003	0.101	1.00873e-26
PLTP	3.61628e-31	0.481888	0.235	0.118	1.07671e-26
MARCKS	4.47138e-31	0.528462	0.456	0.315	1.33131e-26
RHOA	6.31688e-31	0.448751	0.568	0.426	1.88079e-26
RPL28	7.53727e-31	0.446233	0.817	0.725	2.24415e-26
DSG1	7.80235e-31	0.395082	0.104	0.033	2.32307e-26
OAS2	9.61042e-31	0.433288	0.183	0.081	2.86141e-26
FRMD6	1.10163e-30	0.494822	0.33	0.195	3.28001e-26
OS9	1.33499e-30	0.421814	0.313	0.179	3.97479e-26
EPS8	1.44964e-30	-0.538398	0.044	0.165	4.31615e-26
SERINC1	1.54293e-30	0.458985	0.299	0.169	4.59391e-26
ACTR2	1.78686e-30	0.441589	0.653	0.516	5.3202e-26
RPL36AL	1.80215e-30	0.427234	0.813	0.714	5.36572e-26
MXRA5	2.22403e-30	0.36966	0.117	0.039	6.62183e-26
LDHB	2.44632e-30	-0.671695	0.416	0.559	7.28367e-26
TBCB	2.72814e-30	0.511826	0.517	0.372	8.12276e-26
RBMS1	2.79668e-30	0.466343	0.343	0.206	8.32684e-26
ATP11B	2.81484e-30	0.587673	0.305	0.176	8.38092e-26
PSMD7	2.90609e-30	0.44578	0.499	0.35	8.6526e-26
DLGAP5	2.93016e-30	-0.701643	0.054	0.178	8.72427e-26
KDM5B	3.21636e-30	0.413238	0.303	0.17	9.57639e-26
LSR	3.23363e-30	0.478566	0.222	0.11	9.62782e-26
EFNB1	3.32037e-30	0.384803	0.177	0.077	9.88607e-26
AKR1B10	3.42212e-30	-1.27878	0.262	0.394	1.0189e-25
COX6B1	3.84337e-30	0.398333	0.805	0.703	1.14433e-25
DNAJC21	3.86419e-30	0.455123	0.313	0.18	1.15052e-25
CDH1	5.14736e-30	0.53715	0.327	0.196	1.53257e-25
PTPN14	5.20287e-30	0.385239	0.188	0.084	1.5491e-25
HNRNPF	5.34614e-30	0.480512	0.5	0.354	1.59176e-25
PAX9	5.74335e-30	-0.572472	0.036	0.151	1.71002e-25
SARS	5.97678e-30	0.402201	0.377	0.236	1.77953e-25
HIST1H1C	6.74441e-30	-1.04152	0.246	0.392	2.00808e-25
LAPTM5	6.84407e-30	0.27956	0.1	0.03	2.03775e-25
IFI35	7.03693e-30	0.44306	0.209	0.099	2.09517e-25
TSPAN7	8.11145e-30	-0.409374	0.011	0.112	2.4151e-25
CTSD	9.65995e-30	0.669941	0.426	0.292	2.87615e-25
EIF5B	1.24683e-29	0.369364	0.677	0.513	3.71231e-25
ACAT1	1.36701e-29	-0.556522	0.084	0.216	4.07013e-25
BIRC5	1.38237e-29	-0.545088	0.061	0.186	4.11586e-25
SERBP1	1.61507e-29	0.381296	0.705	0.573	4.80872e-25
OAS1	1.61793e-29	0.460956	0.217	0.108	4.81722e-25
DTX3L	1.95536e-29	0.531003	0.342	0.208	5.8219e-25
SPRR2E	2.03697e-29	-2.38735	0.022	0.127	6.06486e-25
CDKN1A	2.20142e-29	0.476755	0.275	0.153	6.5545e-25
ARL8B	2.37381e-29	0.472809	0.364	0.228	7.06779e-25
EIF3M	2.40283e-29	0.435684	0.465	0.318	7.1542e-25
GBP6	2.53769e-29	-0.667509	0.098	0.233	7.55571e-25
CCT8	2.5794e-29	0.465038	0.446	0.303	7.67992e-25
EIF2AK2	2.77375e-29	0.459462	0.418	0.271	8.25857e-25
VCP	2.77948e-29	0.490295	0.441	0.299	8.27563e-25
CLIC3	3.69456e-29	-0.93233	0.039	0.15	1.10002e-24
KRT19	3.86594e-29	-0.983978	0.325	0.466	1.15104e-24
PLIN2	4.04115e-29	0.351631	0.113	0.038	1.20321e-24
MYO1E	5.03432e-29	0.376668	0.179	0.08	1.49892e-24
PPIC	5.83988e-29	0.439835	0.268	0.149	1.73876e-24
RHOB	5.97437e-29	0.474348	0.257	0.137	1.77881e-24
LRP11	6.16977e-29	0.362542	0.16	0.068	1.83699e-24
AMOTL1	6.29153e-29	0.464082	0.223	0.112	1.87324e-24
TM4SF1	6.64194e-29	-0.585774	0.291	0.448	1.97757e-24
ANXA4	6.71813e-29	0.408889	0.338	0.202	2.00026e-24
CAPG	7.72873e-29	0.459322	0.345	0.212	2.30115e-24
OST4	9.08615e-29	0.473891	0.662	0.552	2.70531e-24
MET	1.11434e-28	0.43197	0.206	0.1	3.31783e-24
YAP1	1.26933e-28	0.553332	0.301	0.177	3.7793e-24
ELMO3	1.44845e-28	0.43883	0.187	0.086	4.3126e-24
PPP4R1	1.61316e-28	0.513154	0.319	0.192	4.80303e-24
CD81	1.72146e-28	0.434504	0.345	0.208	5.12547e-24
ACTG1	1.78405e-28	0.328808	0.92	0.83	5.31183e-24
TMEM65	1.82576e-28	0.308316	0.119	0.042	5.43602e-24
NPC2	1.9164e-28	0.523016	0.556	0.418	5.70589e-24
WDR1	1.9592e-28	0.469398	0.311	0.185	5.83332e-24
TTC9	2.34533e-28	-0.579133	0.011	0.106	6.98299e-24
ATP5F1B	2.43441e-28	0.3676	0.695	0.557	7.24821e-24
GPR87	2.81627e-28	0.425719	0.286	0.163	8.38518e-24
N4BP1	2.91087e-28	0.420091	0.226	0.115	8.66683e-24
PYGL	3.2521e-28	0.47554	0.321	0.192	9.68281e-24
CANX	3.31449e-28	0.404389	0.676	0.54	9.86855e-24
SERPINE2	3.35192e-28	0.727994	0.225	0.117	9.98002e-24
ARPC5	3.49718e-28	0.438922	0.593	0.459	1.04125e-23
PSMB8	3.52471e-28	0.402977	0.323	0.191	1.04945e-23
PTPRE	3.90251e-28	0.302253	0.137	0.053	1.16193e-23
NEFM	4.53598e-28	0.362465	0.123	0.044	1.35054e-23
LNX1	4.53996e-28	-0.590215	0.017	0.116	1.35173e-23
PNP	5.23839e-28	0.422367	0.229	0.119	1.55968e-23
ARPC2	5.53999e-28	0.392511	0.814	0.69	1.64948e-23
FAM83A	6.28415e-28	0.528838	0.291	0.169	1.87104e-23
CD109	6.38274e-28	0.404501	0.266	0.145	1.9004e-23
LGALS7	6.70377e-28	0.355878	0.204	0.096	1.99598e-23
PLOD3	7.69908e-28	0.269771	0.117	0.041	2.29233e-23
EPPK1	8.655e-28	0.310624	0.123	0.045	2.57694e-23
GLS	9.41342e-28	0.414473	0.262	0.142	2.80275e-23
TGIF1	9.54958e-28	0.409066	0.241	0.126	2.84329e-23
CD59	1.0519e-27	0.458111	0.467	0.324	3.13192e-23
RPS15A	1.3186e-27	0.403272	0.765	0.657	3.92601e-23
TMSB4XP4	1.3702e-27	0.334414	0.139	0.056	4.07963e-23
TCP1	1.47696e-27	0.440911	0.492	0.344	4.39751e-23
KLF10	1.49777e-27	0.417742	0.292	0.168	4.45945e-23
EFNB2	1.5574e-27	0.347887	0.129	0.049	4.63701e-23
CNIH4	1.79824e-27	0.403059	0.525	0.381	5.35409e-23
LAMP2	1.82463e-27	0.428712	0.534	0.396	5.43266e-23
OAS3	1.85924e-27	0.404865	0.188	0.088	5.53571e-23
PSMD6	1.89966e-27	0.412005	0.265	0.147	5.65604e-23
CCL5	2.05386e-27	1.2351	0.106	0.036	6.11518e-23
LAMTOR1	2.30543e-27	0.426505	0.349	0.22	6.86418e-23
CELSR1	2.55112e-27	0.41512	0.16	0.069	7.59571e-23
CMTM3	2.92869e-27	0.293662	0.104	0.035	8.71987e-23
ZFP36L1	3.12101e-27	0.448802	0.569	0.435	9.29249e-23
XIST	3.2143e-27	0.863824	0.209	0.104	9.57025e-23
ITGB5	4.24941e-27	0.377288	0.16	0.07	1.26522e-22
IGF2R	4.53938e-27	0.370174	0.223	0.113	1.35156e-22
TMEM19	4.77287e-27	0.370928	0.193	0.093	1.42107e-22
CLTB	5.1572e-27	0.434386	0.341	0.215	1.5355e-22
RETSAT	5.2592e-27	0.298427	0.118	0.043	1.56587e-22
TINAGL1	5.58593e-27	0.351453	0.142	0.058	1.66316e-22
PLIN3	5.59193e-27	0.311236	0.362	0.221	1.66494e-22
MZT1	5.80622e-27	0.549551	0.256	0.143	1.72874e-22
IGKC	6.22409e-27	0.396402	0.444	0.301	1.85316e-22
CENPU	6.50908e-27	-0.515705	0.073	0.197	1.93801e-22
PIR	6.62003e-27	-0.431386	0.076	0.201	1.97105e-22
VEGFA	6.95725e-27	0.52524	0.301	0.178	2.07145e-22
KLF7	7.03438e-27	0.364059	0.156	0.067	2.09442e-22
FYB1	7.11947e-27	0.354643	0.148	0.061	2.11975e-22
SSR1	7.12309e-27	0.420176	0.493	0.349	2.12083e-22
EEA1	7.73843e-27	0.518102	0.323	0.198	2.30404e-22
NQO1	8.1201e-27	-0.737415	0.294	0.427	2.41768e-22
BUB1B	8.67589e-27	-0.383638	0.032	0.137	2.58316e-22
LPCAT1	9.25142e-27	0.298021	0.133	0.052	2.75452e-22
ZYX	1.02921e-26	0.357343	0.176	0.081	3.06437e-22
MARCH6	1.07708e-26	0.444617	0.336	0.21	3.20691e-22
ATP13A3	1.11535e-26	0.443803	0.22	0.112	3.32085e-22
ATP5MF	1.14178e-26	0.438606	0.817	0.711	3.39953e-22
SLC7A1	1.37413e-26	0.436037	0.226	0.118	4.09135e-22
RPS20	1.41869e-26	0.297372	0.94	0.847	4.224e-22
TBL1XR1	1.42273e-26	0.480501	0.368	0.235	4.23603e-22
FSTL1	1.54838e-26	0.323572	0.12	0.045	4.61016e-22
IRF6	1.68397e-26	0.445962	0.335	0.21	5.01384e-22
URI1	2.07448e-26	0.389892	0.301	0.176	6.17655e-22
CXCL2	2.27936e-26	0.344938	0.154	0.065	6.78658e-22
ATP2B4	2.39373e-26	0.358088	0.192	0.092	7.12709e-22
LRRFIP1	2.40868e-26	0.483894	0.469	0.333	7.17161e-22
FLII	2.60434e-26	0.427862	0.4	0.265	7.75417e-22
ACP5	2.7715e-26	0.366707	0.148	0.062	8.25186e-22
HILPDA	2.7891e-26	-0.950092	0.082	0.206	8.30428e-22
SMG1	3.53104e-26	0.402056	0.268	0.15	1.05133e-21
DUSP6	3.65544e-26	0.374637	0.196	0.095	1.08837e-21
CDCP1	3.92486e-26	0.423254	0.243	0.133	1.16859e-21
PLAC8	4.29102e-26	-0.730724	0.014	0.104	1.27761e-21
ICE1	4.96014e-26	0.387131	0.243	0.13	1.47683e-21
FMNL2	6.16813e-26	0.32116	0.201	0.098	1.8365e-21
MAT2B	6.8613e-26	0.381799	0.257	0.143	2.04288e-21
JAK1	7.00046e-26	0.422139	0.338	0.212	2.08432e-21
CELSR2	7.31273e-26	0.259713	0.101	0.034	2.17729e-21
MORF4L1	7.31506e-26	0.372297	0.731	0.61	2.17799e-21
IFFO2	8.07123e-26	0.300702	0.122	0.046	2.40313e-21
AGTRAP	8.09618e-26	0.368592	0.247	0.134	2.41056e-21
CRYAB	1.13685e-25	1.23006	0.311	0.196	3.38485e-21
PPL	1.2662e-25	-1.23478	0.124	0.244	3.76998e-21
GNAI1	1.35483e-25	0.401745	0.214	0.111	4.03386e-21
GLG1	1.49571e-25	0.452269	0.279	0.163	4.45332e-21
STON2	1.71359e-25	0.449461	0.248	0.137	5.10205e-21
BCAP31	2.18375e-25	0.417412	0.55	0.414	6.50191e-21
GLRX3	2.27838e-25	0.394953	0.391	0.256	6.78365e-21
IRF2BP2	2.35954e-25	0.46746	0.296	0.178	7.0253e-21
RANBP2	2.80194e-25	0.3842	0.336	0.206	8.3425e-21
EIF3G	3.17153e-25	0.428179	0.309	0.187	9.44291e-21
BMPR2	3.48121e-25	0.352902	0.174	0.082	1.0365e-20
CRIM1	3.59891e-25	0.391732	0.148	0.065	1.07154e-20
SGO2	4.33889e-25	-0.464468	0.034	0.134	1.29186e-20
SHC1	5.1131e-25	0.333097	0.148	0.065	1.52237e-20
TMED7	5.68968e-25	0.353879	0.215	0.113	1.69405e-20
TRIM16L	5.74045e-25	-0.373625	0.025	0.121	1.70916e-20
EXT2	5.94295e-25	0.280594	0.128	0.051	1.76946e-20
SESN3	6.76443e-25	0.435666	0.282	0.166	2.01404e-20
TMEM147	7.15753e-25	0.421668	0.366	0.241	2.13108e-20
ESCO2	8.05052e-25	-0.388792	0.029	0.126	2.39696e-20
ATP5F1E	8.05645e-25	0.31456	0.885	0.805	2.39873e-20
WARS	8.46317e-25	0.60059	0.251	0.143	2.51982e-20
MSRB1	9.59374e-25	0.351248	0.184	0.09	2.85644e-20
COTL1	1.08802e-24	0.376172	0.151	0.067	3.23949e-20
TMEM87B	1.09793e-24	0.295825	0.185	0.089	3.26899e-20
GOLPH3	1.20046e-24	0.384866	0.238	0.132	3.57425e-20
NUF2	1.32525e-24	-0.430854	0.033	0.132	3.94581e-20
MAN2A1	1.49257e-24	0.305134	0.159	0.072	4.44399e-20
STMN1	1.56397e-24	-0.736004	0.291	0.413	4.65655e-20
KLF5	1.63814e-24	0.799128	0.534	0.438	4.8774e-20
REL	1.81177e-24	0.435951	0.221	0.118	5.39437e-20
CLTC	1.83579e-24	0.440061	0.456	0.326	5.46587e-20
LIPA	2.23861e-24	0.288152	0.147	0.064	6.66524e-20
TARS	2.26091e-24	0.496859	0.444	0.317	6.73165e-20
TPRG1	2.34432e-24	-0.52497	0.063	0.174	6.97997e-20
DDIT4	2.50919e-24	0.524721	0.298	0.183	7.47087e-20
FN1	2.67352e-24	0.638087	0.146	0.064	7.96013e-20
FZD6	2.75953e-24	0.402217	0.313	0.192	8.21623e-20
TRIM16	3.03777e-24	-0.392179	0.066	0.179	9.04464e-20
SAMD9	3.32421e-24	0.286742	0.483	0.337	9.8975e-20
THBS2	3.79537e-24	0.75777	0.138	0.06	1.13003e-19
EMP1	4.13037e-24	-3.08788	0.348	0.446	1.22978e-19
JAG1	4.7715e-24	0.459964	0.414	0.29	1.42067e-19
FDFT1	5.42713e-24	-0.414981	0.146	0.283	1.61587e-19
ZNF146	5.61986e-24	0.341547	0.245	0.136	1.67326e-19
FANCI	5.72501e-24	-0.46792	0.068	0.18	1.70457e-19
NRP1	6.27952e-24	0.250507	0.105	0.038	1.86966e-19
TMEM50A	6.52914e-24	0.409866	0.53	0.397	1.94399e-19
KLF13	6.63551e-24	0.298154	0.139	0.06	1.97566e-19
AKAP9	6.89021e-24	0.334434	0.597	0.456	2.05149e-19
RAB6A	6.90159e-24	0.460245	0.301	0.189	2.05488e-19
SLC7A11	7.40151e-24	-0.512309	0.053	0.158	2.20373e-19
GOLGA4	8.32417e-24	0.426603	0.369	0.24	2.47844e-19
PSMB2	8.6524e-24	0.371524	0.534	0.392	2.57616e-19
PTP4A1	9.49522e-24	0.431782	0.292	0.178	2.82711e-19
CCT3	1.11005e-23	0.385233	0.562	0.424	3.30506e-19
ZNHIT1	1.15324e-23	0.392394	0.459	0.33	3.43366e-19
RNF145	1.22025e-23	0.378999	0.329	0.206	3.63318e-19
ANKH	1.26592e-23	0.31164	0.146	0.065	3.76915e-19
NEDD4	1.27467e-23	0.282307	0.122	0.049	3.7952e-19
ECT2	1.28358e-23	-0.540856	0.093	0.207	3.82174e-19
C15orf48	1.36846e-23	-1.6554	0.062	0.164	4.07446e-19
CCT6A	1.40943e-23	0.322307	0.609	0.459	4.19644e-19
FKBP9	1.5591e-23	0.35651	0.194	0.099	4.64206e-19
SLC1A3	1.7267e-23	0.352946	0.132	0.055	5.14106e-19
PRDX5	1.7299e-23	0.426173	0.655	0.541	5.15061e-19
DYNC1LI2	1.78636e-23	0.397986	0.322	0.203	5.31871e-19
UBA6	1.99184e-23	0.435657	0.327	0.212	5.9305e-19
NDUFA1	2.054e-23	0.338504	0.802	0.698	6.11558e-19
NOMO1	2.24316e-23	0.27497	0.109	0.041	6.67878e-19
BLCAP	2.39477e-23	0.400789	0.382	0.258	7.1302e-19
GCLM	2.51486e-23	-0.849809	0.121	0.235	7.48774e-19
KLF6	2.92784e-23	0.542581	0.316	0.204	8.71734e-19
COL4A2	2.96617e-23	0.28801	0.123	0.05	8.83148e-19
C5orf66-AS1	3.22242e-23	-0.414849	0.02	0.107	9.59443e-19
MINOS1	3.31306e-23	0.384311	0.504	0.371	9.8643e-19
EPAS1	3.4991e-23	0.339204	0.195	0.099	1.04182e-18
PDGFA	3.80914e-23	0.27555	0.127	0.053	1.13413e-18
KARS	3.89517e-23	0.371858	0.332	0.211	1.15975e-18
IVNS1ABP	4.53024e-23	0.514684	0.316	0.202	1.34883e-18
EIF3A	4.57268e-23	0.389257	0.576	0.447	1.36147e-18
IL1RAP	4.66387e-23	0.360984	0.249	0.141	1.38862e-18
INPP1	4.80521e-23	0.352109	0.152	0.071	1.4307e-18
PKP3	5.10106e-23	0.452755	0.243	0.14	1.51879e-18
SPC25	5.41454e-23	-0.357368	0.019	0.104	1.61212e-18
NCSTN	5.72211e-23	0.330107	0.173	0.086	1.7037e-18
PTK7	5.73834e-23	0.286588	0.145	0.064	1.70853e-18
UBA1	5.76647e-23	0.376752	0.287	0.175	1.71691e-18
SELENOF	6.06673e-23	0.378411	0.416	0.288	1.80631e-18
DAD1	7.22288e-23	0.373461	0.604	0.477	2.15054e-18
PJA2	7.78255e-23	0.390533	0.3	0.184	2.31718e-18
RBX1	9.08541e-23	0.37209	0.566	0.439	2.70509e-18
ANO6	9.21871e-23	0.296024	0.152	0.07	2.74478e-18
PNRC1	1.03775e-22	0.425944	0.332	0.215	3.08979e-18
MIF	1.0563e-22	-0.413636	0.086	0.199	3.14502e-18
TWSG1	1.1972e-22	0.455676	0.21	0.114	3.56455e-18
IGFBP3	1.21089e-22	0.47616	0.131	0.056	3.6053e-18
SLC39A1	1.35492e-22	0.298461	0.173	0.085	4.03413e-18
NCAPG	1.65171e-22	-0.360139	0.027	0.116	4.91781e-18
CAMSAP2	1.65413e-22	0.331728	0.228	0.124	4.92501e-18
SNRPD3	1.67181e-22	0.339986	0.562	0.43	4.97764e-18
PSMB1	1.75931e-22	0.327057	0.646	0.512	5.23816e-18
STOM	1.77801e-22	0.400007	0.328	0.209	5.29385e-18
CEP152	1.77994e-22	-0.663061	0.046	0.143	5.29959e-18
FAM49B	1.84494e-22	0.394584	0.313	0.198	5.49314e-18
FOXP1	1.89391e-22	0.455546	0.195	0.102	5.63893e-18
MTSS1	1.9208e-22	0.429163	0.25	0.146	5.71898e-18
NCAPG2	2.04062e-22	-0.373265	0.043	0.139	6.07574e-18
MANF	2.61095e-22	0.405685	0.262	0.157	7.77384e-18
CTSC	2.84382e-22	0.592008	0.525	0.398	8.46719e-18
CEBPB	3.00402e-22	0.434996	0.251	0.147	8.94417e-18
GJB3	3.11751e-22	0.317372	0.134	0.059	9.28207e-18
ARF3	3.12751e-22	0.357642	0.199	0.105	9.31186e-18
FRYL	3.22421e-22	0.275695	0.22	0.118	9.59975e-18
COL3A1	3.2569e-22	0.461655	0.213	0.115	9.6971e-18
CALD1	3.46645e-22	0.393706	0.289	0.176	1.0321e-17
RTF2	4.01679e-22	0.360785	0.327	0.207	1.19596e-17
HMMR	4.10903e-22	-0.513939	0.039	0.133	1.22342e-17
SEPT2	4.21503e-22	0.389469	0.522	0.403	1.25498e-17
ADGRG1	4.39528e-22	0.358838	0.212	0.115	1.30865e-17
RAC1	4.45801e-22	0.35955	0.657	0.531	1.32733e-17
TXNIP	4.55801e-22	1.10881	0.354	0.253	1.3571e-17
TPM3	4.58152e-22	0.366011	0.642	0.522	1.3641e-17
YARS	4.79017e-22	0.402246	0.342	0.224	1.42623e-17
RPS27L	4.8366e-22	0.365135	0.405	0.28	1.44005e-17
PPP1R13L	5.27722e-22	0.319164	0.136	0.061	1.57124e-17
LYZ	5.2917e-22	0.290997	0.122	0.05	1.57555e-17
CDCA8	5.66618e-22	-0.356838	0.022	0.106	1.68705e-17
DROSHA	5.87931e-22	0.302256	0.158	0.075	1.7505e-17
KNL1	7.0726e-22	-0.429491	0.045	0.142	2.1058e-17
PEBP1	7.57013e-22	-0.435608	0.319	0.453	2.25393e-17
TGFBR1	8.0981e-22	0.317677	0.139	0.063	2.41113e-17
IMPAD1	8.5679e-22	0.365219	0.207	0.112	2.55101e-17
HSP90B1	8.99856e-22	0.323423	0.868	0.751	2.67923e-17
TMEM33	9.92427e-22	0.370575	0.238	0.138	2.95485e-17
TPST2	9.98611e-22	0.266356	0.103	0.039	2.97326e-17
SSU72	1.06463e-21	0.399403	0.347	0.231	3.16984e-17
GUK1	1.08258e-21	0.420428	0.429	0.312	3.22326e-17
NOP10	1.26294e-21	0.410043	0.641	0.529	3.76027e-17
FAM83D	1.26702e-21	-0.360623	0.04	0.133	3.77242e-17
DCUN1D1	1.44916e-21	0.446052	0.351	0.237	4.31472e-17
TTK	1.4593e-21	-0.575624	0.083	0.188	4.34493e-17
RICTOR	1.52626e-21	0.288282	0.181	0.092	4.5443e-17
PSMD2	1.55246e-21	0.403677	0.451	0.33	4.6223e-17
CLPTM1L	1.55665e-21	0.368324	0.344	0.224	4.63477e-17
OSBPL8	1.82688e-21	0.380728	0.294	0.184	5.43934e-17
TUBA1A	1.99763e-21	0.300854	0.145	0.066	5.94774e-17
MED10	2.03927e-21	0.355153	0.364	0.244	6.07171e-17
CENPE	2.24179e-21	-0.762251	0.082	0.186	6.6747e-17
RPL7	2.46942e-21	0.301722	0.955	0.879	7.35245e-17
ZC3HAV1	2.70797e-21	0.429458	0.22	0.124	8.06271e-17
SLC38A1	2.73354e-21	0.377529	0.36	0.237	8.13884e-17
NAMPT	2.79306e-21	-0.579046	0.372	0.498	8.31606e-17
TMEM165	3.12752e-21	0.378193	0.251	0.15	9.31189e-17
ATP5MD	3.40584e-21	0.330226	0.727	0.62	1.01406e-16
SAMHD1	3.85188e-21	0.379947	0.143	0.067	1.14686e-16
SLK	4.10464e-21	0.278568	0.648	0.518	1.22212e-16
TLN1	4.94781e-21	0.339538	0.226	0.128	1.47316e-16
DERL1	5.19702e-21	0.33271	0.251	0.148	1.54736e-16
SLC39A6	5.2836e-21	0.372636	0.273	0.167	1.57314e-16
NUTF2	5.45044e-21	0.375607	0.384	0.264	1.62281e-16
CTNNB1	5.56623e-21	0.325316	0.308	0.194	1.65729e-16
GRINA	5.76226e-21	0.329719	0.243	0.141	1.71565e-16
RRAS	5.78826e-21	0.278016	0.109	0.044	1.7234e-16
TMF1	6.52116e-21	0.554256	0.206	0.117	1.94161e-16
RPS4Y1	6.62963e-21	0.354439	0.235	0.135	1.97391e-16
SNX3	7.31402e-21	0.397595	0.461	0.345	2.17768e-16
PSMB9	9.46682e-21	0.374521	0.254	0.152	2.81865e-16
ALDH3A2	9.75294e-21	-0.431262	0.197	0.324	2.90384e-16
SRD5A1	9.88332e-21	0.314318	0.154	0.075	2.94266e-16
PRDX2	1.01997e-20	-0.443082	0.358	0.491	3.03686e-16
EHF	1.09363e-20	-0.58596	0.26	0.386	3.25617e-16
LIMS1	1.14589e-20	0.378666	0.269	0.164	3.41177e-16
ATP5ME	1.23901e-20	0.279304	0.746	0.622	3.68904e-16
TPP1	1.29401e-20	0.277099	0.146	0.068	3.8528e-16
HSPA5	1.3142e-20	0.355292	0.762	0.648	3.91291e-16
EPHX1	1.32263e-20	-0.397828	0.086	0.192	3.93799e-16
PPDPF	1.32452e-20	-1.09251	0.565	0.641	3.94362e-16
SBDS	1.38451e-20	0.391824	0.431	0.317	4.12224e-16
CAND1	1.38915e-20	0.378575	0.303	0.194	4.13606e-16
APOL6	1.42247e-20	0.358703	0.181	0.094	4.23525e-16
TMPRSS11A	1.4734e-20	-0.382398	0.043	0.134	4.3869e-16
STRBP	1.59666e-20	-0.353099	0.067	0.168	4.75388e-16
RBFOX2	1.74689e-20	0.387048	0.249	0.151	5.20118e-16
SPRR2D	1.8668e-20	-2.47759	0.064	0.158	5.55822e-16
NFKB1	1.89043e-20	0.299913	0.148	0.071	5.62856e-16
USP9X	1.97021e-20	0.393364	0.289	0.183	5.86611e-16
SOS2	2.08284e-20	0.263074	0.136	0.061	6.20144e-16
CDC20	2.18456e-20	-0.42896	0.051	0.144	6.5043e-16
PI3	2.68294e-20	-1.5427	0.092	0.194	7.98818e-16
GNPNAT1	3.0029e-20	0.377401	0.22	0.126	8.94083e-16
HIST1H1B	3.43516e-20	-0.650457	0.054	0.145	1.02278e-15
CCNB2	3.6549e-20	-0.338192	0.036	0.122	1.08821e-15
STK17A	3.76358e-20	0.350428	0.258	0.156	1.12057e-15
ADAM10	3.92154e-20	0.368057	0.305	0.193	1.1676e-15
PARP4	3.97101e-20	0.38617	0.32	0.213	1.18233e-15
USP7	4.02027e-20	0.412848	0.282	0.181	1.197e-15
CKAP2L	4.16157e-20	-0.35299	0.03	0.112	1.23907e-15
MTATP6P1	4.72896e-20	-0.444192	0.911	0.918	1.408e-15
CTNNA1	5.07476e-20	0.391964	0.509	0.395	1.51096e-15
SYNCRIP	5.2696e-20	0.293975	0.56	0.423	1.56897e-15
FXR1	6.07815e-20	0.428591	0.544	0.435	1.80971e-15
FAM25BP	6.12243e-20	-0.757631	0.023	0.1	1.82289e-15
DNAJB2	6.12852e-20	0.299548	0.123	0.055	1.8247e-15
LAMP3	6.18572e-20	0.411346	0.147	0.071	1.84174e-15
RRM2	6.67495e-20	-0.370724	0.045	0.136	1.9874e-15
S100P	6.76382e-20	-1.7762	0.109	0.211	2.01386e-15
LPIN1	7.18015e-20	-0.418718	0.035	0.119	2.13782e-15
RREB1	8.55504e-20	0.278318	0.152	0.075	2.54718e-15
CTNND1	8.75707e-20	0.374784	0.397	0.286	2.60733e-15
TAP2	8.76515e-20	0.289614	0.176	0.092	2.60974e-15
FAM213A	9.63876e-20	0.41006	0.429	0.315	2.86985e-15
LBH	1.02169e-19	0.299293	0.127	0.057	3.04198e-15
CAPZA1	1.02896e-19	0.354982	0.362	0.252	3.06364e-15
KIF1B	1.15042e-19	0.383416	0.223	0.128	3.42525e-15
VAMP8	1.17495e-19	0.377055	0.443	0.328	3.49829e-15
ELMSAN1	1.33841e-19	0.278525	0.126	0.057	3.98499e-15
MARS	1.37001e-19	0.363542	0.214	0.122	4.07907e-15
KHDRBS1	1.42536e-19	0.380342	0.394	0.28	4.24387e-15
WDR36	1.47098e-19	0.310607	0.188	0.101	4.3797e-15
GNPTAB	1.5794e-19	0.314801	0.176	0.093	4.70251e-15
EIF4A3	1.5803e-19	0.372344	0.537	0.426	4.70518e-15
FAT2	1.79243e-19	0.349914	0.207	0.118	5.3368e-15
CAPNS1	1.94651e-19	0.441565	0.373	0.266	5.79554e-15
CCNA2	1.95192e-19	-0.303548	0.026	0.105	5.81166e-15
NRBF2	2.08229e-19	0.397399	0.206	0.119	6.19982e-15
KIF23	2.1662e-19	-0.356488	0.036	0.12	6.44965e-15
P4HA1	2.43241e-19	0.36409	0.209	0.119	7.24225e-15
MPZL1	2.90346e-19	0.315641	0.291	0.185	8.64478e-15
RHOC	2.944e-19	0.391022	0.27	0.171	8.76545e-15
LGMN	3.00927e-19	0.315344	0.198	0.112	8.95979e-15
TRIP6	3.08093e-19	0.351909	0.235	0.14	9.17315e-15
TMPRSS11D	3.11709e-19	-0.770498	0.099	0.2	9.28081e-15
KLK11	3.1231e-19	-0.386414	0.1	0.206	9.29873e-15
NDUFA4	3.27434e-19	0.273308	0.829	0.728	9.74901e-15
BICD2	3.62629e-19	0.359545	0.241	0.145	1.07969e-14
TOMM20	3.83394e-19	0.338772	0.499	0.382	1.14152e-14
PARK7	4.28148e-19	0.32674	0.573	0.447	1.27477e-14
RAB31	4.57224e-19	0.345554	0.259	0.16	1.36134e-14
EDEM1	4.58384e-19	0.2633	0.1	0.041	1.36479e-14
NPTN	4.8511e-19	0.392672	0.274	0.175	1.44437e-14
PRR11	4.91391e-19	-0.363848	0.038	0.121	1.46307e-14
TGFBR2	5.16014e-19	0.257115	0.101	0.041	1.53638e-14
MINDY2	5.55735e-19	0.277515	0.135	0.064	1.65465e-14
DCUN1D5	5.90753e-19	0.461825	0.279	0.179	1.75891e-14
C6orf62	6.15648e-19	0.365638	0.262	0.164	1.83303e-14
BAZ1A	7.40357e-19	0.348185	0.344	0.232	2.20434e-14
PIP4K2C	7.43701e-19	0.270115	0.125	0.057	2.2143e-14
SELENOM	7.45629e-19	0.325466	0.157	0.08	2.22003e-14
NMI	8.0731e-19	0.364014	0.282	0.178	2.40369e-14
NDC80	8.10184e-19	-0.340581	0.026	0.102	2.41224e-14
CHD4	8.67647e-19	0.34685	0.378	0.265	2.58333e-14
STK3	8.75857e-19	0.339918	0.272	0.17	2.60778e-14
NEK7	8.79798e-19	0.259215	0.134	0.064	2.61951e-14
CDK1	1.04009e-18	-0.464355	0.072	0.165	3.09677e-14
OLFM1	1.1393e-18	-0.425113	0.051	0.138	3.39215e-14
KDM5A	1.35134e-18	0.371766	0.283	0.181	4.02348e-14
AC245041.2	1.38982e-18	0.290251	0.176	0.095	4.13806e-14
RPL30	1.52378e-18	0.274314	0.936	0.875	4.5369e-14
RPL12	1.62358e-18	-0.495449	0.825	0.833	4.83405e-14
SEPT7	1.66579e-18	0.296217	0.656	0.537	4.95972e-14
TRMT112	1.71338e-18	0.336574	0.637	0.524	5.1014e-14
NDFIP2	1.71705e-18	0.286601	0.334	0.223	5.11233e-14
DYNC1I2	1.89396e-18	0.386958	0.498	0.388	5.63909e-14
LTN1	1.94962e-18	0.348122	0.234	0.14	5.80481e-14
ACTR3	2.14464e-18	0.406165	0.54	0.443	6.38545e-14
FTL	2.58962e-18	-0.829755	0.862	0.87	7.71032e-14
PDP1	2.73545e-18	0.339882	0.241	0.146	8.14452e-14
PURB	2.78445e-18	0.329914	0.229	0.137	8.29043e-14
AC104046.1	2.86175e-18	0.340746	0.201	0.116	8.52058e-14
KRT6C	2.94387e-18	0.526442	0.201	0.11	8.76508e-14
SLFN5	3.22802e-18	0.325897	0.238	0.142	9.6111e-14
FGFR3	3.39681e-18	0.327285	0.147	0.074	1.01137e-13
KIF11	3.44567e-18	-0.36977	0.066	0.157	1.02591e-13
ACSL4	3.67328e-18	0.262691	0.208	0.118	1.09368e-13
DNM1L	3.70652e-18	0.337205	0.395	0.284	1.10358e-13
MT-ND5	4.12011e-18	-0.332056	0.992	0.977	1.22672e-13
PFDN2	4.20653e-18	0.355389	0.454	0.34	1.25245e-13
ZFR	4.4812e-18	0.372418	0.487	0.375	1.33423e-13
UFM1	4.50871e-18	0.342585	0.419	0.309	1.34242e-13
TPM2	5.04257e-18	0.255603	0.142	0.069	1.50138e-13
ARPC4	5.5099e-18	0.325104	0.203	0.119	1.64052e-13
SLC35E1	5.74253e-18	0.288044	0.142	0.07	1.70978e-13
RAB38	5.7992e-18	0.347262	0.291	0.193	1.72666e-13
HSPA4	6.82928e-18	0.407352	0.444	0.335	2.03335e-13
IL1RN	7.08426e-18	-2.29365	0.153	0.237	2.10927e-13
MT-CO2	7.25664e-18	-0.330584	0.997	0.993	2.16059e-13
MFN2	7.61832e-18	0.30984	0.225	0.134	2.26828e-13
NSUN2	7.77203e-18	0.379271	0.228	0.137	2.31404e-13
FMO2	7.85948e-18	-0.566071	0.028	0.102	2.34008e-13
CCNG2	7.97462e-18	-0.460184	0.053	0.139	2.37436e-13
LAPTM4B	8.45441e-18	0.36058	0.393	0.281	2.51722e-13
EIF4G2	8.96692e-18	0.2518	0.777	0.684	2.66981e-13
UBR2	9.00984e-18	0.277484	0.211	0.122	2.68259e-13
KIF5B	9.21307e-18	0.341133	0.472	0.361	2.7431e-13
NUPR1	9.23771e-18	0.329303	0.313	0.203	2.75044e-13
VAMP3	9.88943e-18	0.342266	0.264	0.169	2.94448e-13
BAG3	1.00011e-17	0.431842	0.218	0.13	2.97772e-13
ICAM1	1.10176e-17	0.270811	0.113	0.05	3.28039e-13
TNFAIP8	1.13953e-17	0.309576	0.207	0.12	3.39285e-13
CHCHD10	1.20433e-17	-0.423778	0.195	0.308	3.58578e-13
GNB4	1.21064e-17	0.34454	0.176	0.097	3.60457e-13
YWHAB	1.27626e-17	0.340072	0.73	0.653	3.79993e-13
TXN	1.29763e-17	-0.555379	0.916	0.898	3.86358e-13
DAZAP2	1.31272e-17	0.321728	0.499	0.386	3.90849e-13
SERF2	1.32509e-17	0.326141	0.862	0.809	3.94531e-13
WASHC5	1.48531e-17	0.323489	0.185	0.104	4.42237e-13
MAFB	1.57611e-17	0.433557	0.254	0.163	4.6927e-13
KIAA0930	1.63468e-17	0.256536	0.132	0.064	4.86711e-13
GRPEL2	1.76511e-17	-0.763666	0.06	0.145	5.25545e-13
COPA	1.78059e-17	0.361944	0.272	0.177	5.30152e-13
PRRC2C	1.78909e-17	0.36285	0.593	0.481	5.32685e-13
TNKS1BP1	1.79782e-17	0.275629	0.135	0.066	5.35284e-13
ATP2C1	1.82084e-17	0.309074	0.254	0.158	5.42137e-13
PDCD6IP	1.84106e-17	0.330116	0.297	0.198	5.48156e-13
DUSP5	1.86991e-17	-0.547221	0.03	0.104	5.56748e-13
PCCB	1.87014e-17	-0.353004	0.118	0.221	5.56816e-13
TM9SF3	2.02573e-17	0.322567	0.329	0.226	6.03141e-13
STX4	2.50491e-17	0.281672	0.116	0.054	7.45811e-13
KIAA1522	2.54718e-17	0.314494	0.17	0.093	7.58396e-13
LARP4	3.03677e-17	0.333543	0.297	0.196	9.04167e-13
VAV3	3.17976e-17	0.259961	0.158	0.084	9.46742e-13
RAB1A	3.83895e-17	0.356053	0.428	0.328	1.14301e-12
PSEN1	3.92128e-17	0.375874	0.288	0.195	1.16752e-12
KMT2E	3.99418e-17	0.3513	0.508	0.395	1.18923e-12
GSPT1	4.28955e-17	0.350555	0.338	0.238	1.27717e-12
TSC22D1	4.38415e-17	0.325561	0.323	0.217	1.30534e-12
CASC19	4.40296e-17	-0.373568	0.033	0.107	1.31094e-12
MICALL1	4.79232e-17	0.307088	0.195	0.112	1.42687e-12
DR1	5.29657e-17	0.350158	0.182	0.104	1.577e-12
TRIM29	5.73151e-17	0.398014	0.404	0.303	1.7065e-12
DIP2B	5.87666e-17	0.285486	0.172	0.094	1.74972e-12
FKBP4	5.87735e-17	0.358687	0.297	0.197	1.74992e-12
VKORC1	6.28465e-17	0.305784	0.188	0.107	1.87119e-12
JARID2	6.66618e-17	0.286629	0.169	0.092	1.98479e-12
SMC2	7.00727e-17	-0.429799	0.174	0.281	2.08634e-12
CSRP2	7.6873e-17	0.39827	0.277	0.182	2.28882e-12
ARFGAP3	8.25111e-17	0.296353	0.211	0.126	2.45669e-12
NCAPD2	8.42953e-17	-0.396111	0.072	0.159	2.50981e-12
ALG13	8.44562e-17	0.28931	0.197	0.114	2.5146e-12
NDUFB9	8.59308e-17	0.279527	0.746	0.639	2.5585e-12
BCL11B	9.03859e-17	0.282643	0.15	0.078	2.69115e-12
ERRFI1	9.59245e-17	0.394829	0.197	0.115	2.85606e-12
LAMTOR5	9.62229e-17	0.321394	0.418	0.311	2.86494e-12
MPZL2	1.00535e-16	0.354662	0.385	0.281	2.99332e-12
PTBP3	1.01037e-16	0.35304	0.444	0.34	3.00828e-12
ANLN	1.05763e-16	-0.408643	0.095	0.19	3.14899e-12
AP2B1	1.10733e-16	0.2938	0.235	0.143	3.29697e-12
LRIF1	1.22615e-16	0.273361	0.228	0.139	3.65074e-12
OSER1	1.28215e-16	-0.375427	0.104	0.199	3.81748e-12
AGR2	1.31461e-16	-0.510475	0.063	0.146	3.91412e-12
RABAC1	1.32762e-16	0.310094	0.18	0.103	3.95286e-12
NECTIN1	1.3634e-16	0.329682	0.223	0.137	4.05938e-12
PHF14	1.36711e-16	0.317683	0.326	0.224	4.07044e-12
LMNA	1.45843e-16	0.374584	0.457	0.358	4.34231e-12
COL4A1	1.62913e-16	0.294965	0.157	0.083	4.85057e-12
RCC2	1.67173e-16	0.354861	0.242	0.153	4.9774e-12
TUBB2A	1.68233e-16	0.382738	0.186	0.109	5.00898e-12
HSPA1B	1.69912e-16	0.469294	0.339	0.244	5.05897e-12
ATL3	1.75584e-16	0.327338	0.256	0.164	5.22784e-12
YWHAH	1.7909e-16	0.318157	0.205	0.123	5.33222e-12
SKIL	1.83346e-16	0.37452	0.259	0.169	5.45895e-12
UBLCP1	1.84744e-16	0.250502	0.199	0.116	5.50058e-12
ECM1	1.91834e-16	-2.84425	0.157	0.24	5.71166e-12
DDR1	2.18561e-16	0.327725	0.261	0.168	6.50744e-12
HNRNPC	2.2333e-16	0.288329	0.681	0.579	6.64944e-12
EXOC3	2.29779e-16	0.288	0.178	0.1	6.84143e-12
AP1S1	2.31996e-16	0.333152	0.27	0.178	6.90744e-12
STN1	2.35566e-16	-0.463414	0.054	0.133	7.01375e-12
ZFP36L2	2.38885e-16	0.388961	0.282	0.192	7.11257e-12
FAM46A	2.48159e-16	0.280601	0.138	0.069	7.3887e-12
SLC25A24	2.68288e-16	0.260331	0.154	0.082	7.988e-12
FGD6	2.81508e-16	0.289254	0.19	0.108	8.38162e-12
SPEN	2.93422e-16	0.300352	0.274	0.178	8.73636e-12
AHSA1	2.9718e-16	0.315332	0.301	0.204	8.84825e-12
TMPO	3.15686e-16	-0.438605	0.212	0.318	9.39924e-12
LEPROT	3.41225e-16	0.331084	0.322	0.226	1.01596e-11
TMED4	3.71973e-16	0.301759	0.394	0.287	1.10751e-11
ATP5MC1	3.80864e-16	-0.494657	0.347	0.444	1.13398e-11
MAD2L1	4.05368e-16	-0.31581	0.072	0.157	1.20694e-11
SBSN	4.11352e-16	-0.931798	0.038	0.109	1.22476e-11
CKAP4	4.28413e-16	0.356269	0.247	0.158	1.27556e-11
YIPF5	4.33016e-16	0.276836	0.213	0.129	1.28926e-11
CDIPT	4.4657e-16	0.258328	0.127	0.063	1.32962e-11
PSMA5	4.60108e-16	0.331175	0.35	0.252	1.36992e-11
VSNL1	4.96133e-16	0.402238	0.445	0.34	1.47719e-11
COL1A1	4.98726e-16	0.363392	0.181	0.103	1.48491e-11
OSTC	5.13651e-16	0.334967	0.425	0.322	1.52935e-11
C1orf43	5.51161e-16	0.295078	0.525	0.418	1.64103e-11
CXCL14	5.60177e-16	0.308072	0.571	0.442	1.66787e-11
CUX1	5.96877e-16	0.324953	0.321	0.222	1.77714e-11
PRPF40A	5.97517e-16	0.269779	0.621	0.51	1.77905e-11
CWF19L2	6.26206e-16	-0.750807	0.198	0.293	1.86447e-11
WRNIP1	6.32618e-16	0.272136	0.127	0.064	1.88356e-11
RARS	6.48429e-16	0.274644	0.308	0.207	1.93063e-11
OSBPL3	6.60711e-16	0.287598	0.195	0.115	1.9672e-11
KIF2C	6.73667e-16	-0.286672	0.032	0.102	2.00578e-11
MGEA5	7.3298e-16	0.275993	0.231	0.141	2.18238e-11
PUM1	7.58401e-16	0.330589	0.291	0.196	2.25806e-11
EPRS	8.8988e-16	0.332355	0.453	0.349	2.64953e-11
MAP3K20	8.90154e-16	0.34251	0.241	0.153	2.65034e-11
HCFC1R1	9.28462e-16	0.281542	0.175	0.1	2.7644e-11
NORAD	9.45465e-16	0.366028	0.4	0.302	2.81503e-11
AC073861.1	9.70222e-16	0.274364	0.322	0.221	2.88874e-11
HERC6	9.71477e-16	0.27269	0.114	0.055	2.89248e-11
SNX6	9.87902e-16	0.318713	0.505	0.406	2.94138e-11
SPTBN1	1.04055e-15	0.323413	0.333	0.232	3.09813e-11
CMSS1	1.04808e-15	-0.386386	0.191	0.297	3.12054e-11
NOTCH3	1.09468e-15	0.354477	0.176	0.101	3.2593e-11
AP2M1	1.12366e-15	0.327107	0.528	0.429	3.34559e-11
C1S	1.15977e-15	0.326633	0.262	0.17	3.45309e-11
MAST4	1.18234e-15	0.267852	0.174	0.099	3.5203e-11
EIF3K	1.20592e-15	0.310058	0.57	0.467	3.59051e-11
GPI	1.32155e-15	0.354579	0.41	0.309	3.93478e-11
SLPI	1.34567e-15	-1.09451	0.241	0.338	4.00661e-11
CCND1	1.38817e-15	-0.798341	0.475	0.318	4.13314e-11
TMED9	1.41141e-15	0.349116	0.37	0.276	4.20233e-11
NCOA7	1.42354e-15	0.401455	0.313	0.219	4.23844e-11
CHD9	1.4319e-15	0.305754	0.27	0.178	4.26334e-11
RIN2	1.486e-15	0.255613	0.198	0.116	4.42441e-11
PPIB	1.52089e-15	0.326476	0.574	0.485	4.52831e-11
WASHC4	1.66232e-15	0.313137	0.185	0.108	4.9494e-11
PRRC1	1.73223e-15	0.259474	0.176	0.101	5.15753e-11
SEL1L	1.7623e-15	0.332703	0.235	0.15	5.24707e-11
FAM126A	1.8573e-15	0.266753	0.155	0.085	5.52993e-11
SAP18	2.00083e-15	0.328769	0.556	0.459	5.95727e-11
CTHRC1	2.04088e-15	0.340036	0.103	0.047	6.0765e-11
EIF3B	2.05939e-15	0.291384	0.262	0.171	6.13163e-11
MORC3	2.21507e-15	0.2683	0.196	0.116	6.59515e-11
PINK1	2.32106e-15	0.296229	0.123	0.063	6.91073e-11
FERMT1	2.36401e-15	0.371723	0.287	0.195	7.03862e-11
JKAMP	2.39704e-15	0.339052	0.229	0.146	7.13696e-11
B4GALT1	2.46713e-15	0.315968	0.22	0.139	7.34562e-11
SUSD6	2.49722e-15	0.262975	0.124	0.062	7.43522e-11
STXBP3	2.55989e-15	0.2825	0.174	0.1	7.62181e-11
KIF4A	3.20518e-15	-0.26297	0.032	0.1	9.5431e-11
RCOR1	3.54721e-15	0.300966	0.202	0.124	1.05615e-10
TMEM123	3.68616e-15	0.370635	0.552	0.445	1.09752e-10
WLS	3.70391e-15	0.252894	0.2	0.12	1.1028e-10
DNAJC15	3.83794e-15	0.296149	0.284	0.191	1.14271e-10
UBE2Q2	4.20746e-15	0.305856	0.156	0.086	1.25273e-10
DGKA	4.59353e-15	0.363641	0.196	0.12	1.36768e-10
ACTL6A	4.67928e-15	0.302942	0.35	0.251	1.39321e-10
TUBB	4.73677e-15	0.274176	0.601	0.488	1.41033e-10
FADS2	4.99533e-15	-0.308999	0.04	0.11	1.48731e-10
KPNA2	5.11049e-15	-0.549892	0.139	0.229	1.5216e-10
CKS2	5.42697e-15	-0.445172	0.154	0.25	1.61582e-10
USP15	5.80478e-15	0.306027	0.302	0.206	1.72832e-10
RNF149	5.85907e-15	0.317497	0.201	0.123	1.74448e-10
IDS	5.86212e-15	0.289675	0.151	0.083	1.74539e-10
YTHDF2	6.06511e-15	0.316874	0.295	0.204	1.80583e-10
MXD1	6.10893e-15	-1.15738	0.157	0.244	1.81887e-10
RAB8A	6.42751e-15	0.318085	0.298	0.206	1.91373e-10
SOX15	6.71606e-15	0.344469	0.326	0.233	1.99964e-10
CXCL17	7.11498e-15	-0.357359	0.049	0.123	2.11841e-10
SELENOP	7.25024e-15	0.326445	0.35	0.247	2.15869e-10
AURKA	7.3176e-15	-0.333184	0.042	0.113	2.17874e-10
GHITM	7.32927e-15	0.304972	0.462	0.365	2.18222e-10
SEC31A	7.42864e-15	0.326254	0.416	0.317	2.2118e-10
STAG2	7.49981e-15	0.308138	0.382	0.282	2.23299e-10
DCTN2	7.5902e-15	0.301431	0.21	0.132	2.2599e-10
ANKRD37	7.90105e-15	-0.803564	0.051	0.125	2.35246e-10
GSR	8.02251e-15	-0.334753	0.102	0.189	2.38862e-10
SUCLG1	8.11429e-15	-0.383186	0.53	0.614	2.41595e-10
GSTO1	8.40068e-15	0.341797	0.431	0.332	2.50122e-10
FAM91A1	8.44746e-15	0.255015	0.187	0.11	2.51515e-10
PTK2	8.45126e-15	0.342528	0.294	0.201	2.51628e-10
ZKSCAN1	9.26965e-15	0.308605	0.263	0.172	2.75994e-10
YIF1A	9.40317e-15	0.303791	0.261	0.174	2.7997e-10
ASCC3	1.14457e-14	0.288851	0.348	0.247	3.40786e-10
PLOD2	1.1864e-14	0.324296	0.207	0.127	3.5324e-10
H2AFJ	1.42768e-14	-0.524407	0.17	0.264	4.25076e-10
CCDC34	1.47239e-14	-0.316627	0.067	0.146	4.38388e-10
ATAD5	1.57788e-14	-0.334068	0.063	0.14	4.69799e-10
PDCD6	1.62507e-14	0.264146	0.439	0.337	4.83848e-10
EIF6	1.68527e-14	0.297244	0.431	0.332	5.01772e-10
RAB21	1.7092e-14	0.2738	0.225	0.143	5.08897e-10
PDIA6	1.7201e-14	0.285829	0.659	0.557	5.12143e-10
TOP2B	1.85595e-14	0.271465	0.211	0.131	5.5259e-10
FADS1	1.99963e-14	-0.307381	0.059	0.133	5.9537e-10
TAX1BP3	2.18821e-14	0.320874	0.215	0.139	6.51518e-10
GARS	2.31245e-14	0.421983	0.285	0.201	6.88509e-10
SNAP23	2.6181e-14	0.313882	0.19	0.115	7.79512e-10
EIF4G3	2.69775e-14	0.300435	0.413	0.314	8.03229e-10
ELOB	2.77701e-14	0.416371	0.758	0.716	8.26827e-10
COL7A1	2.8523e-14	0.306214	0.161	0.091	8.49243e-10
PUF60	2.95115e-14	0.285477	0.322	0.23	8.78674e-10
APEH	3.08784e-14	0.264621	0.141	0.077	9.19373e-10
IFNGR2	3.16203e-14	0.321772	0.194	0.12	9.41462e-10
CEP55	3.42188e-14	-0.317514	0.055	0.128	1.01883e-09
ROCK2	3.50105e-14	0.282791	0.261	0.174	1.0424e-09
BOD1L1	3.71823e-14	0.289108	0.241	0.155	1.10707e-09
ADH5	4.01772e-14	0.274365	0.322	0.226	1.19624e-09
ME1	4.14079e-14	-0.287164	0.118	0.211	1.23288e-09
SCAF11	4.14909e-14	0.25291	0.542	0.433	1.23535e-09
PHPT1	4.49102e-14	-0.433114	0.223	0.324	1.33716e-09
RPS5	4.54454e-14	0.266341	0.812	0.739	1.35309e-09
KLK10	4.57699e-14	-0.439799	0.16	0.256	1.36275e-09
SEMA4B	4.9552e-14	0.258092	0.18	0.107	1.47536e-09
ZMYND8	5.08528e-14	0.332282	0.251	0.168	1.51409e-09
SPINT1-AS1	5.25761e-14	-0.325461	0.063	0.138	1.5654e-09
SOWAHC	5.32282e-14	0.339757	0.229	0.153	1.58482e-09
EP300	5.42798e-14	0.290715	0.198	0.122	1.61613e-09
MGST3	5.5155e-14	0.322621	0.41	0.318	1.64218e-09
VAPB	6.02078e-14	0.257885	0.17	0.1	1.79263e-09
FAM83B	6.05028e-14	0.28317	0.191	0.116	1.80141e-09
SEC23A	6.09144e-14	0.260924	0.154	0.088	1.81367e-09
GSN	7.11515e-14	-0.721756	0.2	0.291	2.11846e-09
VPS41	7.25574e-14	0.280843	0.188	0.115	2.16032e-09
CUL5	7.49944e-14	-0.559002	0.174	0.26	2.23288e-09
VDAC1	7.58572e-14	0.270548	0.625	0.534	2.25857e-09
VAMP5	7.65926e-14	0.251067	0.14	0.077	2.28047e-09
SELENOK	7.79983e-14	0.302974	0.416	0.319	2.32232e-09
PDCD5	8.0163e-14	0.305145	0.517	0.424	2.38677e-09
PCLAF	9.31048e-14	-0.353071	0.1	0.184	2.7721e-09
LITAF	1.02169e-13	0.287944	0.235	0.155	3.04199e-09
GPX3	1.04284e-13	-0.481517	0.061	0.132	3.10496e-09
PFN2	1.07226e-13	-0.322996	0.19	0.288	3.19255e-09
TMEM208	1.16964e-13	0.275232	0.24	0.158	3.48249e-09
C9orf16	1.1876e-13	-0.316419	0.162	0.257	3.53596e-09
RSU1	1.20765e-13	0.317924	0.232	0.155	3.59566e-09
RPL10AP6	1.21607e-13	0.260129	0.169	0.1	3.62073e-09
HNRNPM	1.22592e-13	0.299825	0.456	0.356	3.65007e-09
UBQLN2	1.24554e-13	0.270226	0.144	0.081	3.70849e-09
HIST1H2BC	1.36928e-13	-0.397841	0.076	0.153	4.0769e-09
ANXA7	1.39426e-13	0.303061	0.291	0.206	4.15126e-09
ABCC5	1.42061e-13	-0.362596	0.132	0.22	4.22972e-09
BUB1	1.60701e-13	-0.296344	0.051	0.12	4.7847e-09
F11R	1.70039e-13	0.322257	0.349	0.261	5.06275e-09
API5	1.78946e-13	0.313997	0.238	0.16	5.32793e-09
PTP4A2	1.82531e-13	0.293969	0.255	0.172	5.43468e-09
PEX13	1.83029e-13	0.278643	0.168	0.1	5.4495e-09
LAMA5	1.84631e-13	0.34213	0.17	0.101	5.4972e-09
FST	1.8481e-13	0.297085	0.149	0.084	5.50253e-09
REEP3	2.01471e-13	0.292591	0.245	0.165	5.9986e-09
SRSF5	2.16124e-13	-0.39323	0.441	0.534	6.43488e-09
TNFRSF1A	2.20375e-13	0.253298	0.202	0.126	6.56145e-09
PTTG1	2.24793e-13	-0.64084	0.274	0.357	6.69298e-09
RNF11	2.27898e-13	0.32991	0.221	0.146	6.78544e-09
MYO1C	2.40616e-13	0.28137	0.173	0.105	7.16411e-09
STAT6	2.4072e-13	0.250124	0.156	0.09	7.16718e-09
ARNTL2	2.5332e-13	0.355499	0.229	0.152	7.54236e-09
JUNB	2.69836e-13	0.338684	0.446	0.35	8.03408e-09
EIF2S1	2.70558e-13	0.274374	0.444	0.343	8.05559e-09
ZNFX1	2.7977e-13	0.250224	0.146	0.082	8.32987e-09
HACD2	2.90918e-13	0.33848	0.322	0.238	8.6618e-09
MRPL14	3.22256e-13	0.261487	0.411	0.313	9.59484e-09
G3BP1	3.23398e-13	0.274494	0.463	0.358	9.62885e-09
ABHD2	3.39095e-13	-0.313524	0.07	0.144	1.00962e-08
PTPN13	3.53599e-13	0.31185	0.315	0.226	1.05281e-08
IGSF3	3.70031e-13	0.257684	0.136	0.076	1.10173e-08
ARF1	3.72563e-13	0.294817	0.543	0.452	1.10927e-08
ZNF622	3.74277e-13	0.267277	0.165	0.098	1.11437e-08
SLC25A3	3.8485e-13	0.266481	0.587	0.494	1.14585e-08
RAB2A	3.94721e-13	0.346876	0.506	0.423	1.17524e-08
BRIX1	4.13626e-13	0.287098	0.425	0.327	1.23153e-08
DCBLD2	4.16961e-13	0.278183	0.152	0.088	1.24146e-08
SPCS3	4.42058e-13	0.313318	0.385	0.295	1.31618e-08
ETFB	4.67769e-13	-0.40127	0.239	0.332	1.39273e-08
SFPQ	5.0594e-13	0.283376	0.511	0.408	1.50639e-08
SMIM30	5.09586e-13	0.291892	0.269	0.187	1.51724e-08
RIPK2	5.11938e-13	0.259417	0.176	0.106	1.52425e-08
NDFIP1	5.30972e-13	0.328032	0.239	0.163	1.58092e-08
NRG1	5.3972e-13	0.265871	0.109	0.055	1.60696e-08
DIAPH2	5.40421e-13	-0.313519	0.067	0.137	1.60905e-08
CSDE1	5.78724e-13	0.292346	0.522	0.431	1.72309e-08
KPNA3	5.98359e-13	0.268908	0.208	0.135	1.78155e-08
SQOR	6.30615e-13	0.330974	0.245	0.17	1.87759e-08
POLR2K	6.57467e-13	0.299722	0.425	0.33	1.95754e-08
PLSCR1	6.65519e-13	0.348164	0.374	0.287	1.98152e-08
TMEM167A	6.70238e-13	0.317528	0.332	0.247	1.99557e-08
GOLT1B	6.92121e-13	0.269054	0.196	0.124	2.06072e-08
EFEMP1	7.13227e-13	0.276588	0.101	0.051	2.12356e-08
BUD31	7.13451e-13	0.34801	0.494	0.409	2.12423e-08
RNF213	7.14019e-13	0.26739	0.294	0.205	2.12592e-08
MIDN	7.32857e-13	0.269693	0.213	0.138	2.18201e-08
TKT	7.47665e-13	-0.388079	0.37	0.463	2.2261e-08
RAD51AP1	8.72051e-13	-0.271953	0.057	0.125	2.59645e-08
SRP9	9.05269e-13	0.252358	0.595	0.511	2.69535e-08
GDI1	9.40871e-13	0.273159	0.168	0.101	2.80135e-08
SPATS2L	1.00756e-12	0.271208	0.322	0.234	2.9999e-08
TFRC	1.10521e-12	-0.422884	0.335	0.42	3.29065e-08
HEXB	1.1108e-12	0.28109	0.19	0.12	3.30731e-08
DNASE2	1.14183e-12	0.261283	0.15	0.086	3.39968e-08
IFITM2	1.14759e-12	0.26576	0.191	0.119	3.41683e-08
AL049555.1	1.15943e-12	0.252546	0.156	0.092	3.45208e-08
TP53TG1	1.16142e-12	0.265021	0.22	0.144	3.45801e-08
PCM1	1.22903e-12	-0.344551	0.21	0.307	3.65933e-08
SERPINB2	1.25008e-12	-0.566206	0.058	0.124	3.72199e-08
MBNL1	1.27078e-12	0.288291	0.436	0.344	3.78361e-08
H2AFZ	1.4259e-12	-0.609727	0.558	0.588	4.24547e-08
LARP1	1.44884e-12	0.29858	0.289	0.204	4.31377e-08
COPB1	1.62958e-12	0.29623	0.38	0.292	4.85193e-08
CALU	1.66202e-12	0.307932	0.331	0.245	4.94851e-08
TTC1	1.66225e-12	0.25352	0.293	0.205	4.94918e-08
S100A8	1.6813e-12	-1.06783	0.849	0.705	5.00589e-08
POP4	1.7154e-12	0.270674	0.189	0.121	5.10745e-08
LAP3	1.7156e-12	0.285866	0.213	0.14	5.10804e-08
MAPK6	1.73303e-12	0.307871	0.34	0.255	5.15993e-08
MIS18BP1	1.77e-12	-0.420193	0.157	0.243	5.27001e-08
ATP6AP1	1.90502e-12	0.307633	0.244	0.168	5.67202e-08
ANXA2	1.97837e-12	0.407783	0.935	0.893	5.89041e-08
ATAD2	1.98752e-12	-0.410811	0.167	0.255	5.91764e-08
RPL37P2	2.02266e-12	0.251014	0.172	0.105	6.02227e-08
SPAG9	2.11039e-12	0.27678	0.225	0.149	6.28348e-08
NCOA3	2.21699e-12	0.287749	0.295	0.209	6.60087e-08
SDCBP2	2.27055e-12	-0.439875	0.079	0.15	6.76033e-08
RAD23A	2.43568e-12	0.262817	0.394	0.303	7.25199e-08
SYNGR2	2.48059e-12	0.272819	0.345	0.26	7.3857e-08
DSG2	2.71035e-12	0.333666	0.32	0.235	8.06981e-08
HIST1H1D	3.15618e-12	-0.446143	0.076	0.146	9.39722e-08
MUC20-OT1	3.15929e-12	-0.307166	0.051	0.115	9.40648e-08
SEC13	3.17253e-12	0.318028	0.266	0.19	9.44588e-08
RPN1	3.31606e-12	0.306434	0.46	0.372	9.87325e-08
SLC6A8	3.44528e-12	0.263156	0.184	0.115	1.0258e-07
HMGA1	3.49007e-12	-0.33332	0.349	0.454	1.03913e-07
PNN	3.64578e-12	-0.479394	0.254	0.339	1.08549e-07
CAPZB	3.8035e-12	0.260171	0.486	0.399	1.13246e-07
PON2	3.84977e-12	0.276841	0.178	0.112	1.14623e-07
UBE4B	3.87555e-12	0.300531	0.17	0.104	1.15391e-07
CNOT2	3.93654e-12	0.272603	0.254	0.175	1.17207e-07
TMEM189	4.13058e-12	0.284847	0.226	0.153	1.22984e-07
GOLGB1	4.21374e-12	0.379544	0.593	0.518	1.2546e-07
ANKIB1	4.22865e-12	0.250029	0.193	0.122	1.25904e-07
ARID4B	4.23095e-12	0.266389	0.249	0.171	1.25972e-07
AFF4	4.38109e-12	0.268677	0.322	0.235	1.30443e-07
MCL1	4.91056e-12	0.316957	0.323	0.246	1.46207e-07
AP3S1	4.92937e-12	0.30432	0.368	0.285	1.46767e-07
RPS3	4.9489e-12	0.351494	0.888	0.845	1.47349e-07
WDR34	4.98325e-12	-0.253643	0.055	0.121	1.48371e-07
SLC20A1	5.00894e-12	0.312245	0.185	0.116	1.49136e-07
C10orf99	5.41333e-12	0.401822	0.112	0.061	1.61177e-07
KIAA1551	5.77089e-12	0.338369	0.23	0.156	1.71823e-07
FGFBP1	5.97373e-12	0.443941	0.276	0.203	1.77862e-07
SNAI2	6.02901e-12	0.318181	0.219	0.146	1.79508e-07
SNHG8	6.04589e-12	0.289907	0.472	0.381	1.8001e-07
SAR1A	6.40645e-12	0.283063	0.301	0.222	1.90746e-07
PSIP1	6.57457e-12	-0.259197	0.079	0.153	1.95751e-07
PALLD	6.97442e-12	0.347221	0.393	0.312	2.07656e-07
BCAP29	7.11782e-12	0.271523	0.341	0.258	2.11926e-07
RB1	8.01798e-12	0.253638	0.22	0.148	2.38727e-07
SEC63	8.09926e-12	0.287904	0.313	0.23	2.41147e-07
PPCS	8.34781e-12	0.291847	0.291	0.212	2.48548e-07
LPAR6	8.73502e-12	0.307469	0.337	0.252	2.60077e-07
NAB1	8.87617e-12	0.281952	0.197	0.128	2.64279e-07
MTDH	8.92444e-12	0.274503	0.527	0.439	2.65716e-07
CA12	9.17062e-12	0.327182	0.284	0.205	2.73046e-07
WDR70	9.38759e-12	0.262481	0.177	0.112	2.79506e-07
FNBP1L	9.81053e-12	0.256814	0.176	0.11	2.92099e-07
SRSF11	1.05263e-11	0.254241	0.632	0.533	3.13411e-07
NCKAP1	1.05451e-11	0.269265	0.372	0.285	3.1397e-07
CENPN	1.14837e-11	-0.253735	0.07	0.14	3.41917e-07
MORF4L2	1.19898e-11	0.290475	0.505	0.428	3.56986e-07
CNTRL	1.221e-11	-0.389263	0.077	0.146	3.63541e-07
BTF3L4	1.24995e-11	0.269355	0.265	0.188	3.72161e-07
UBE2T	1.25196e-11	-0.258632	0.075	0.144	3.72758e-07
PTMS	1.33879e-11	0.250245	0.278	0.198	3.98611e-07
CIP2A	1.41503e-11	-0.259759	0.065	0.132	4.21312e-07
DTYMK	1.7042e-11	-0.264859	0.085	0.156	5.07408e-07
CSNK2B	1.76785e-11	0.270352	0.341	0.258	5.26361e-07
CSNK1A1	1.78971e-11	0.282809	0.351	0.267	5.32868e-07
RYBP	1.79186e-11	0.258275	0.128	0.073	5.33507e-07
SRP19	1.80211e-11	0.292707	0.18	0.116	5.36561e-07
SUN1	1.86492e-11	0.285089	0.279	0.203	5.5526e-07
CTBP2	1.8733e-11	0.256988	0.176	0.112	5.57755e-07
STT3B	2.03594e-11	0.275837	0.232	0.16	6.06182e-07
DBF4	2.14389e-11	-0.309279	0.102	0.176	6.38323e-07
RBM42	2.15349e-11	0.267355	0.205	0.137	6.41181e-07
TMEM179B	2.25741e-11	0.284486	0.298	0.217	6.72122e-07
TAOK3	2.29788e-11	0.252184	0.159	0.098	6.84169e-07
S100A12	2.57814e-11	-0.341244	0.061	0.124	7.67617e-07
USP6NL	2.70015e-11	-0.271721	0.046	0.105	8.03944e-07
IGFL2-AS1	2.70209e-11	0.345762	0.149	0.091	8.04519e-07
HIST1H1E	2.78425e-11	-0.484668	0.154	0.232	8.28983e-07
THBD	2.81943e-11	0.266217	0.149	0.089	8.39457e-07
ZC3H7B	2.99515e-11	0.265767	0.176	0.113	8.91776e-07
TSTA3	3.00777e-11	0.276267	0.226	0.157	8.95533e-07
EXOC1	3.11139e-11	0.262783	0.223	0.152	9.26384e-07
RAB11FIP1	3.12809e-11	-0.332917	0.055	0.116	9.31357e-07
ATP6V0B	3.20442e-11	0.266556	0.403	0.319	9.54085e-07
SPP1	3.25165e-11	-0.520587	0.466	0.312	9.68148e-07
FTH1	3.31799e-11	-1.43695	0.905	0.926	9.87899e-07
SNHG16	3.49551e-11	0.280632	0.269	0.193	1.04075e-06
RBM19	3.57174e-11	-0.331269	0.048	0.107	1.06345e-06
PTBP1	3.69067e-11	0.323334	0.25	0.178	1.09886e-06
KLK7	3.90024e-11	-0.363884	0.043	0.1	1.16126e-06
SEC61A1	4.10106e-11	0.304674	0.267	0.194	1.22105e-06
CENPW	4.20091e-11	-0.390594	0.181	0.262	1.25078e-06
IL6ST	4.24344e-11	0.290359	0.204	0.136	1.26344e-06
ITFG1	4.30345e-11	0.255959	0.17	0.108	1.28131e-06
MZT2A	4.30549e-11	-0.260065	0.14	0.222	1.28192e-06
FAM177A1	4.40737e-11	0.303362	0.355	0.277	1.31225e-06
ATP6AP2	4.51995e-11	0.293769	0.302	0.23	1.34577e-06
SLMAP	4.52295e-11	0.29786	0.159	0.098	1.34666e-06
PLAT	4.99789e-11	-0.278374	0.069	0.134	1.48807e-06
AL445524.1	5.37165e-11	0.37853	0.162	0.102	1.59936e-06
BRMS1	5.46869e-11	0.281448	0.21	0.142	1.62825e-06
C18orf25	5.80574e-11	-0.266553	0.048	0.107	1.7286e-06
CIB1	6.18131e-11	0.296519	0.329	0.253	1.84042e-06
COX5A	6.22768e-11	-0.342248	0.393	0.478	1.85423e-06
SHOC2	6.72635e-11	0.294981	0.27	0.196	2.0027e-06
EIF1B	7.07177e-11	0.27333	0.179	0.116	2.10555e-06
XRN1	7.12358e-11	0.262042	0.229	0.157	2.12098e-06
SDCBP	7.61116e-11	0.257658	0.359	0.276	2.26615e-06
PPIE	7.70335e-11	0.250475	0.282	0.202	2.2936e-06
ERP44	8.89659e-11	0.315545	0.301	0.228	2.64887e-06
PHF20L1	9.40059e-11	0.261276	0.34	0.258	2.79893e-06
NEFL	9.56491e-11	0.304992	0.101	0.055	2.84786e-06
ATP6V1H	9.56805e-11	0.257381	0.194	0.128	2.84879e-06
ACTR10	1.07217e-10	0.285669	0.288	0.216	3.19227e-06
CD63	1.13406e-10	0.310341	0.484	0.411	3.37655e-06
PGK1	1.22743e-10	0.270398	0.647	0.569	3.65455e-06
GPT2	1.36748e-10	-0.288551	0.045	0.101	4.07153e-06
MT-TI	1.48475e-10	-0.274745	0.132	0.211	4.4207e-06
ASPH	1.54151e-10	-0.467623	0.371	0.436	4.58969e-06
VRK1	1.56934e-10	-0.28983	0.11	0.181	4.67254e-06
MRPS21	1.5737e-10	0.250789	0.483	0.4	4.68554e-06
SCFD1	1.64143e-10	0.265679	0.359	0.28	4.88719e-06
MGME1	1.79365e-10	-0.256086	0.111	0.184	5.34042e-06
SERPINB3	1.85385e-10	-0.723966	0.208	0.281	5.51964e-06
C1orf21	1.96972e-10	0.271192	0.201	0.136	5.86465e-06
CCT4	2.02764e-10	0.263459	0.526	0.443	6.03711e-06
ZFAS1	2.07709e-10	0.260814	0.522	0.44	6.18433e-06
FAM83H	2.23889e-10	0.264011	0.147	0.091	6.66606e-06
BTG3	2.24061e-10	0.25616	0.192	0.127	6.67118e-06
NDUFA13	2.26534e-10	0.309601	0.462	0.382	6.74481e-06
WSB1	2.27127e-10	0.301838	0.27	0.197	6.76247e-06
FOSL2	2.28452e-10	0.270216	0.186	0.124	6.80192e-06
ATG12	2.43594e-10	0.255133	0.23	0.161	7.25276e-06
CKAP2	2.61332e-10	-0.47549	0.217	0.292	7.7809e-06
EIF4EBP1	2.73595e-10	-0.269518	0.193	0.28	8.14601e-06
ABI1	2.90289e-10	0.278089	0.354	0.275	8.64307e-06
TMED2	3.20155e-10	0.277645	0.487	0.415	9.5323e-06
UHMK1	3.27253e-10	0.252111	0.21	0.143	9.74364e-06
MARK3	3.31609e-10	0.273428	0.265	0.195	9.87333e-06
PDCL3	3.5542e-10	0.331297	0.321	0.248	1.05823e-05
UFD1	3.97992e-10	0.28186	0.295	0.224	1.18498e-05
TRIP10	4.16208e-10	-0.432708	0.1	0.166	1.23922e-05
ZNF117	4.41782e-10	-0.279746	0.05	0.105	1.31536e-05
GLTP	4.54088e-10	-0.273287	0.215	0.298	1.352e-05
SURF4	4.97701e-10	0.309674	0.23	0.165	1.48186e-05
EXPH5	5.26856e-10	-0.319873	0.082	0.145	1.56866e-05
ST13	5.30892e-10	0.270045	0.538	0.463	1.58068e-05
IL18	5.44036e-10	-1.10441	0.195	0.26	1.61981e-05
SCP2	5.46551e-10	0.263839	0.385	0.31	1.6273e-05
LGALS7B	5.60549e-10	0.437772	0.272	0.202	1.66898e-05
FBXW2	5.63621e-10	0.31327	0.267	0.198	1.67813e-05
MT1G	6.18367e-10	-1.0792	0.046	0.1	1.84113e-05
CLEC2B	6.34865e-10	0.402837	0.375	0.298	1.89025e-05
POLE3	6.81243e-10	-0.298718	0.192	0.272	2.02833e-05
PAK2	7.71705e-10	0.251949	0.385	0.309	2.29768e-05
C8orf59	7.79108e-10	0.263983	0.574	0.495	2.31972e-05
ADAM9	8.02024e-10	0.288358	0.232	0.167	2.38795e-05
LZIC	8.36825e-10	0.267786	0.269	0.198	2.49156e-05
SDHD	9.12803e-10	-0.333625	0.345	0.43	2.71778e-05
PTTG1IP	9.86782e-10	0.291386	0.345	0.271	2.93804e-05
EIF2S3	1.02822e-09	0.256555	0.273	0.202	3.06142e-05
RBP1	1.03981e-09	0.305624	0.282	0.213	3.09594e-05
ANKRD36C	1.12605e-09	-0.482388	0.064	0.12	3.35272e-05
TSTD1	1.12623e-09	-0.264405	0.213	0.295	3.35324e-05
CD46	1.22495e-09	0.267945	0.525	0.453	3.64717e-05
TMEM40	1.43145e-09	-0.658972	0.123	0.185	4.262e-05
NDUFB11	1.45396e-09	-0.325302	0.375	0.449	4.32902e-05
HELLS	1.5085e-09	-0.274729	0.091	0.154	4.49141e-05
COPZ1	1.52555e-09	0.262987	0.304	0.233	4.54217e-05
HMGN2	1.56225e-09	-0.409913	0.382	0.445	4.65144e-05
C19orf53	1.67451e-09	0.262086	0.472	0.397	4.98568e-05
CENPJ	1.74936e-09	-0.256938	0.061	0.118	5.20855e-05
HSPE1	1.82686e-09	0.264874	0.768	0.663	5.4393e-05
COX8A	1.85797e-09	-0.3361	0.592	0.645	5.53191e-05
MMADHC	1.91177e-09	0.261977	0.396	0.322	5.69209e-05
MAOA	2.47167e-09	0.266694	0.194	0.134	7.35914e-05
HIST1H4C	2.5334e-09	-0.979513	0.603	0.602	7.54296e-05
C6orf132	2.94304e-09	-0.438024	0.109	0.171	8.7626e-05
BACH1	3.08399e-09	0.251611	0.167	0.11	9.18228e-05
MAP1B	3.08856e-09	-0.328662	0.073	0.131	9.19588e-05
ACKR3	3.43813e-09	0.285579	0.187	0.128	0.000102367
UAP1	3.4687e-09	0.28341	0.16	0.107	0.000103277
STAG1	3.73043e-09	-0.288819	0.144	0.214	0.00011107
EIF1AX	3.84625e-09	0.306768	0.408	0.343	0.000114518
ATP5F1A	4.08697e-09	-0.445327	0.462	0.517	0.000121685
ARL1	4.19408e-09	0.273151	0.268	0.204	0.000124874
IRF1	4.93163e-09	0.277981	0.19	0.131	0.000146834
TMTC3	4.99857e-09	0.257342	0.283	0.214	0.000148827
MYDGF	5.00466e-09	0.259497	0.317	0.246	0.000149009
HIST2H2AC	5.64942e-09	-0.26157	0.057	0.109	0.000168206
SIVA1	6.28369e-09	-0.337158	0.245	0.313	0.00018709
CHCHD3	6.4845e-09	-0.262425	0.117	0.182	0.00019307
ANKRD12	6.49787e-09	0.327385	0.326	0.256	0.000193468
KRT7	6.55164e-09	-0.264922	0.057	0.11	0.000195068
FYTTD1	7.01267e-09	0.283016	0.35	0.282	0.000208795
GPX1	7.04076e-09	0.266762	0.407	0.339	0.000209632
XIAP	7.43127e-09	0.277675	0.246	0.183	0.000221259
FBXO34	7.75905e-09	-0.26008	0.098	0.159	0.000231018
MT-TS2	8.20321e-09	0.449533	0.243	0.182	0.000244243
NEMF	8.37831e-09	0.266996	0.347	0.276	0.000249456
BRD4	8.42379e-09	0.283798	0.231	0.168	0.00025081
PHLDB2	8.52945e-09	0.306732	0.257	0.192	0.000253956
ZHX1	8.53693e-09	0.259683	0.21	0.15	0.000254179
DIAPH1	9.25108e-09	0.272953	0.227	0.166	0.000275442
HSPA8	1.08528e-08	0.25603	0.693	0.643	0.000323131
MAL2	1.18142e-08	0.319694	0.357	0.29	0.000351757
CAPRIN1	1.79786e-08	0.25344	0.289	0.223	0.000535294
AC005912.1	2.03068e-08	0.251333	0.407	0.335	0.000604615
ARL6IP6	2.25308e-08	0.253195	0.142	0.093	0.000670833
HIGD1A	2.33604e-08	0.258083	0.284	0.221	0.000695533
ASAH1	2.6253e-08	-0.252849	0.176	0.248	0.000781656
SASH1	3.13328e-08	-0.340565	0.055	0.103	0.000932903
MYLK	3.2462e-08	0.342581	0.159	0.106	0.000966525
PRPF4B	3.41782e-08	0.260449	0.401	0.328	0.00101762
DYNLT1	3.46654e-08	0.256992	0.483	0.413	0.00103213
RTCB	3.5023e-08	0.262328	0.182	0.129	0.00104278
ERC1	3.78201e-08	0.258768	0.198	0.141	0.00112606
UTP11	3.81673e-08	0.25702	0.325	0.26	0.00113639
BLVRB	3.87418e-08	-0.383045	0.241	0.314	0.0011535
H1F0	4.10621e-08	-0.431475	0.326	0.404	0.00122258
WFDC21P	4.59618e-08	-0.984361	0.054	0.1	0.00136847
GLUL	4.65892e-08	-0.557729	0.379	0.44	0.00138715
PITX1	4.69668e-08	-0.284157	0.193	0.263	0.00139839
EFHD2	7.03057e-08	0.268759	0.211	0.156	0.00209328
HSPA4L	7.90908e-08	0.253707	0.201	0.144	0.00235485
HNRNPH1	7.97087e-08	0.254793	0.372	0.302	0.00237325
AKR1B1	9.34876e-08	-0.272094	0.142	0.201	0.0027835
ABLIM1	9.85142e-08	-0.44476	0.213	0.28	0.00293316
NUCB2	1.2517e-07	-0.260541	0.248	0.318	0.00372681
NFIB	1.40107e-07	-0.257638	0.098	0.153	0.00417154
C4orf3	1.58767e-07	-0.811505	0.469	0.511	0.00472714
CKS1B	1.59817e-07	-0.325985	0.251	0.315	0.00475839
KIF20B	1.82147e-07	-0.266013	0.117	0.177	0.00542325
ZBTB8OS	1.99182e-07	0.270524	0.244	0.19	0.00593043
CWC15	2.0472e-07	0.289763	0.443	0.388	0.00609534
CLDN7	2.85687e-07	-0.314797	0.203	0.266	0.00850605
RIOK3	3.24285e-07	-0.366681	0.347	0.407	0.00965527
RANBP9	4.18759e-07	-0.381745	0.154	0.212	0.0124681
BTG1	4.60925e-07	0.263923	0.428	0.365	0.0137236
RPLP1	4.81396e-07	-0.314289	0.968	0.958	0.0143331
HSPA1A	5.51354e-07	0.443083	0.435	0.382	0.016416
TUBB4B	6.14947e-07	-0.334002	0.363	0.43	0.0183094
AC245060.4	7.92488e-07	-0.307161	0.092	0.141	0.0235955
CYC1	8.17303e-07	-0.281026	0.363	0.418	0.0243344
PTPRZ1	8.25223e-07	-0.250925	0.204	0.264	0.0245702
CENPX	8.27621e-07	-0.257014	0.203	0.262	0.0246416
HLTF	1.08819e-06	-0.260237	0.172	0.229	0.0323998
ELL2	1.26877e-06	0.286171	0.227	0.178	0.0377765
ARL6IP1	1.2706e-06	-0.328239	0.243	0.304	0.0378308
ACADM	1.33603e-06	-0.350097	0.212	0.271	0.0397788
ANXA1	1.80114e-06	-1.49945	0.799	0.692	0.0536272
NFE2L2	2.4376e-06	-0.258837	0.501	0.554	0.0725772
ADIRF	2.75792e-06	-1.34875	0.363	0.398	0.0821143
TRA2B	2.9652e-06	-0.30519	0.386	0.443	0.0882858
COX7B	3.28754e-06	-0.25116	0.689	0.705	0.0978832
CSTB	1.54021e-05	-3.04346	0.773	0.732	0.458582
RANBP1	1.77981e-05	-0.29596	0.337	0.382	0.529919
PRSS3	2.02611e-05	-0.35522	0.095	0.136	0.603253
DYNLRB1	5.0095e-05	0.534723	0.378	0.337	1
ZFAND5	5.05156e-05	-0.275901	0.263	0.32	1
FAM45A	5.11931e-05	-0.305202	0.094	0.133	1
LDLR	5.55215e-05	0.270557	0.17	0.133	1
APOL1	6.71727e-05	0.288304	0.204	0.164	1
VPS4B	7.79361e-05	-0.308721	0.324	0.372	1
HES1	8.4974e-05	-0.586349	0.619	0.64	1
CBR1	9.98779e-05	-0.27948	0.475	0.509	1
SSBP1	0.000120205	-0.253177	0.441	0.48	1
CCL20	0.000125303	0.372307	0.112	0.079	1
HEBP2	0.000128983	-0.262007	0.266	0.311	1
HSPB8	0.000133919	-0.272088	0.077	0.112	1
S100A9	0.000462538	-2.26062	0.771	0.633	1
SPRR1B	0.000541175	-1.4937	0.37	0.381	1
IGHA1	0.00071655	-0.418119	0.076	0.108	1
FAM129B	0.000824265	-0.373736	0.182	0.22	1
EEF1B2	0.00123726	-0.251199	0.64	0.65	1
SQSTM1	0.00125821	-0.257824	0.359	0.404	1
MUC1	0.00202766	-0.344874	0.1	0.129	1
HMGB1	0.00214385	-0.304734	0.803	0.762	1
RPL7A	0.0293921	-0.285705	0.855	0.811	1
PHLDA1	0.0677607	-0.325202	0.272	0.236	1
ANXA11	0.153533	-0.254402	0.231	0.245	1
SAT1	0.212135	-0.431197	0.743	0.721	1
CD24	0.404077	-0.835184	0.298	0.277	1
IGLC2	0.646632	-0.252281	0.115	0.112	1
TMOD3	0.694193	-0.280529	0.453	0.441	1
CSTA	0.857262	-1.92941	0.778	0.701	1
ERO1A	0.925883	-1.06358	0.372	0.341	1

## Sheet: cluster1_diffgenes
gene_id	p_val	avg_logFC	pct.1	pct.2	p_val_adj
SPRR3	0	4.68201	1	0.199	0
MAL	0	4.54518	0.995	0.112	0
SPINK7	0	4.01813	0.912	0.035	0
CRNN	0	3.99207	0.981	0.054	0
CNFN	0	3.96204	0.985	0.203	0
CRCT1	0	3.93452	0.975	0.089	0
TMPRSS11B	0	3.88254	0.988	0.024	0
ECM1	0	3.74693	0.989	0.165	0
SPINK5	0	3.68412	0.984	0.115	0
EMP1	0	3.65628	0.998	0.427	0
SCEL	0	3.40189	0.99	0.061	0
MUC21	0	3.31674	0.967	0.035	0
SPRR2A	0	3.27615	0.837	0.186	0
SPRR2D	0	3.18989	0.649	0.152	0
CSTB	0	3.17604	0.998	0.794	0
IL1RN	0	3.17413	0.985	0.154	0
CRISP3	0	3.1422	0.856	0.012	0
KRT13	0	3.05346	0.999	0.381	0
KRT78	0	3.0482	0.909	0.031	0
CLCA4	0	3.02078	0.846	0.045	0
KRT4	0	2.99062	0.944	0.178	0
PSCA	0	2.96086	0.817	0.026	0
HOPX	0	2.91115	0.944	0.167	0
C15orf48	0	2.88451	0.845	0.067	0
ANXA1	0	2.87174	0.997	0.719	0
TGM3	0	2.85685	0.902	0.076	0
SPRR2E	0	2.8288	0.544	0.113	0
LYPD2	0	2.8119	0.836	0.036	0
TMPRSS11E	0	2.74663	0.947	0.114	0
ERO1A	0	2.723	0.955	0.279	0
S100P	0	2.71638	0.809	0.139	0
S100A9	0	2.67168	1	0.69	0
RHCG	0	2.6642	0.902	0.107	0
PRSS27	0	2.66394	0.857	0.044	0
ADIRF	0	2.60321	0.933	0.372	0
CSTA	0	2.5243	0.996	0.742	0
LCN2	0	2.40549	0.849	0.232	0
CYSRT1	0	2.39503	0.844	0.052	0
FTH1	0	2.38119	0.989	0.937	0
IL18	0	2.36666	0.866	0.149	0
MXD1	0	2.36267	0.921	0.176	0
PPL	0	2.30679	0.865	0.138	0
IL36A	0	2.26036	0.7	0.012	0
SPRR1A	0	2.24367	0.934	0.156	0
S100A8	0	2.21661	0.999	0.793	0
A2ML1	0	2.1739	0.841	0.055	0
SPRR1B	0	2.17358	0.911	0.438	0
FLG	0	2.0917	0.325	0.025	0
NCCRP1	0	2.01645	0.74	0.046	0
C4orf3	0	1.99815	0.956	0.487	0
KLK13	0	1.98768	0.661	0.064	0
PPDPF	0	1.94792	0.966	0.641	0
SLURP1	0	1.93856	0.587	0.021	0
PHLDA1	0	1.91597	0.772	0.169	0
TMEM40	0	1.86434	0.782	0.09	0
CD24	0	1.85898	0.872	0.245	0
FAM25BP	0	1.84376	0.571	0.011	0
HILPDA	0	1.79669	0.486	0.169	0
LGALS3	0	1.79551	0.894	0.56	0
GRPEL2	0	1.78115	0.538	0.08	0
HPGD	0	1.73456	0.6	0.043	0
TMPRSS11D	0	1.6995	0.763	0.104	0
CLIC3	0	1.69332	0.674	0.051	0
AIF1L	0	1.68347	0.686	0.06	0
CEACAM6	0	1.66648	0.651	0.039	0
CEACAM5	0	1.66217	0.647	0.026	0
LMO7	0	1.65831	0.635	0.06	0
MT-TL1	0	1.65145	0.795	0.378	0
PRSS22	0	1.64524	0.442	0.063	0
DHRS9	0	1.63542	0.548	0.008	0
PLAC8	0	1.63125	0.538	0.04	0
ANKRD37	0	1.6182	0.409	0.093	0
GCHFR	0	1.59369	0.615	0.067	0
FMO2	0	1.55643	0.531	0.025	0
TMOD3	0	1.52673	0.857	0.389	0
FAM129B	0	1.50686	0.656	0.164	0
DUSP5	0	1.48301	0.51	0.037	0
EPS8L1	0	1.46333	0.571	0.024	0
ADGRF1	0	1.44921	0.549	0.013	0
MUC1	0	1.44588	0.55	0.081	0
PRSS3	0	1.44101	0.597	0.04	0
C6orf132	0	1.43147	0.652	0.101	0
SAMD9	0	1.42072	0.793	0.318	0
TTC9	0	1.40182	0.546	0.021	0
SPRR2F	0	1.38332	0.133	0.021	0
TRIP10	0	1.3615	0.623	0.09	0
ANXA11	0	1.35165	0.689	0.222	0
SH3BGRL2	0	1.34176	0.542	0.023	0
LNX1	0	1.33518	0.572	0.065	0
ELF3	0	1.3302	0.724	0.238	0
SDCBP2	0	1.32198	0.59	0.083	0
SAT1	0	1.31358	0.917	0.682	0
CCNG2	0	1.29876	0.54	0.08	0
CEACAM7	0	1.29321	0.442	0.01	0
ABLIM1	0	1.28396	0.701	0.221	0
H2AFJ	0	1.25674	0.674	0.237	0
BLVRB	0	1.25192	0.689	0.289	0
CARHSP1	0	1.24378	0.672	0.212	0
SLPI	0	1.24232	0.714	0.28	0
TAX1BP1	0	1.23562	0.88	0.567	0
STN1	0	1.23527	0.544	0.061	0
RANBP9	0	1.22506	0.61	0.152	0
PI3	0	1.22259	0.369	0.133	0
TSPAN6	0	1.22256	0.621	0.17	0
SERPINB1	0	1.22252	0.733	0.324	0
HSPB8	0	1.21552	0.491	0.087	0
S100A14	0	1.21035	0.926	0.681	0
PAX9	0	1.19649	0.528	0.094	0
SPNS2	0	1.1946	0.431	0.01	0
HIST1H1C	0	1.19154	0.506	0.335	0
RAB11A	0	1.19046	0.778	0.365	0
GPX3	0	1.19018	0.494	0.041	0
S100A12	0	1.18859	0.491	0.058	0
UPP1	0	1.1878	0.49	0.165	0
SERPINB2	0	1.18731	0.449	0.053	0
GPRC5A	0	1.18689	0.471	0.111	0
TPRG1	0	1.17604	0.548	0.083	0
CAPN14	0	1.17111	0.364	0.005	0
SASH1	0	1.16528	0.504	0.046	0
SBSN	0	1.15653	0.435	0.053	0
PLIN3	0	1.14458	0.595	0.207	0
RNASE7	0	1.13993	0.22	0.019	0
KRT19	0	1.13757	0.912	0.475	0
ZFAND5	0	1.11633	0.631	0.297	0
SFTA2	0	1.1132	0.399	0.006	0
KLK12	0	1.11055	0.389	0.025	0
RIOK3	0	1.09936	0.753	0.363	0
FAM3D	0	1.0993	0.435	0.01	0
C1orf116	0	1.08825	0.496	0.074	0
MGAT1	0	1.08084	0.425	0.12	0
RND3	0	1.06743	0.626	0.309	0
LINC02303	0	1.06565	0.235	0	0
CAST	0	1.05877	0.892	0.641	0
H1F0	0	1.05593	0.687	0.367	0
SPINT1	0	1.05157	0.549	0.146	0
FAM45A	0	1.04908	0.418	0.101	0
ZNF185	0	1.04389	0.485	0.083	0
ZFP36	0	1.0394	0.65	0.301	0
TMPRSS2	0	1.03488	0.368	0.013	0
TP53INP2	0	1.03176	0.363	0.029	0
PADI1	0	1.02319	0.411	0.01	0
ACTG1	0	1.02108	0.94	0.838	0
LPIN1	0	1.01516	0.445	0.069	0
FAM214A	0	1.01355	0.424	0.06	0
PHACTR4	0	1.00697	0.494	0.167	0
ANXA9	0	1.0059	0.357	0.004	0
RAB11FIP1	0	0.99674	0.425	0.082	0
UBL3	0	0.992099	0.463	0.075	0
EHF	0	0.990648	0.719	0.367	0
PABPC1	0	0.989955	0.992	0.968	0
C5orf66-AS1	0	0.987196	0.445	0.074	0
S100A10	0	0.985713	0.968	0.843	0
ACADM	0	0.974546	0.579	0.242	0
VPS4B	0	0.961194	0.685	0.37	0
C2orf54	0	0.960114	0.381	0.016	0
HCG22	0	0.957775	0.295	0.002	0
TACSTD2	0	0.951954	0.767	0.518	0
PRSS8	0	0.948293	0.444	0.109	0
FCHO2	0	0.948135	0.488	0.095	0
SPRR2B	0	0.947036	0.154	0.012	0
HEBP2	0	0.944621	0.647	0.307	0
GPT2	0	0.941359	0.43	0.075	0
NDRG2	0	0.938585	0.407	0.05	0
GABARAPL2	0	0.930302	0.598	0.289	0
SNX9	0	0.927573	0.409	0.081	0
CEACAM1	0	0.927551	0.355	0.017	0
SH3GLB1	0	0.920546	0.597	0.286	0
TPT1	0	0.909308	0.966	0.882	0
MYO6	0	0.908873	0.487	0.142	0
CLDN7	0	0.905463	0.606	0.263	0
ZNF365	0	0.904097	0.321	0.007	0
AC245060.4	0	0.902558	0.39	0.097	0
FUT3	0	0.902333	0.378	0.015	0
NDFIP2	0	0.901698	0.539	0.225	0
ALDH1A3	0	0.901077	0.335	0.035	0
KLK6	0	0.899678	0.203	0.047	0
SLK	0	0.89933	0.734	0.508	0
YOD1	0	0.897148	0.318	0.046	0
TIMP2	0	0.895094	0.36	0.044	0
CST6	0	0.889982	0.352	0.019	0
KATNBL1	0	0.878062	0.476	0.185	0
EPS8L2	0	0.873215	0.475	0.131	0
FAM25A	0	0.872039	0.318	0.005	0
PITX1	0	0.866427	0.562	0.244	0
UBC	0	0.865238	0.913	0.774	0
RNF141	0	0.86439	0.524	0.209	0
ZNF812P	0	0.858837	0.36	0.06	0
HIST1H2BC	0	0.855609	0.396	0.103	0
PPP1R3C	0	0.853361	0.256	0.01	0
S100A16	0	0.845509	0.824	0.625	0
C18orf25	0	0.843876	0.373	0.06	0
MARCH5	0	0.840173	0.451	0.126	0
PRDM1	0	0.838339	0.35	0.044	0
MGLL	0	0.838158	0.37	0.036	0
KRT24	0	0.835882	0.134	0.006	0
GALNT1	0	0.835055	0.485	0.189	0
NT5C2	0	0.832232	0.435	0.135	0
TMBIM1	0	0.829981	0.609	0.288	0
SQSTM1	0	0.829182	0.607	0.399	0
USP6NL	0	0.825608	0.38	0.057	0
VSIG10L	0	0.822845	0.326	0.013	0
SULT2B1	0	0.818753	0.355	0.044	0
CAMK2N1	0	0.818606	0.333	0.037	0
PIM1	0	0.816371	0.35	0.07	0
GABRP	0	0.815329	0.305	0.052	0
HSBP1L1	0	0.811139	0.448	0.169	0
NAMPT	0	0.807709	0.689	0.421	0
ABHD5	0	0.806302	0.365	0.077	0
TRNP1	0	0.804593	0.294	0.031	0
ETHE1	0	0.804214	0.415	0.108	0
HIST1H2AC	0	0.804205	0.443	0.13	0
CD59	0	0.804154	0.617	0.34	0
STK24	0	0.803347	0.461	0.179	0
AC004816.1	0	0.803338	0.336	0.033	0
RALA	0	0.802389	0.584	0.318	0
SERPINB3	0	0.800296	0.598	0.223	0
AFDN	0	0.78808	0.424	0.121	0
ZNF426	0	0.782769	0.335	0.051	0
PELI1	0	0.782085	0.354	0.071	0
IL1A	0	0.776231	0.188	0.029	0
KLK7	0	0.771005	0.263	0.061	0
QSOX1	0	0.763393	0.317	0.055	0
TCP11L2	0	0.759942	0.317	0.028	0
EMC3	0	0.756439	0.49	0.24	0
ADIPOR2	0	0.753249	0.419	0.174	0
CYTOR	0	0.751484	0.312	0.117	0
HBP1	0	0.750185	0.497	0.205	0
NAPRT	0	0.747471	0.375	0.103	0
KLK10	0	0.745563	0.504	0.211	0
ADIPOR1	0	0.7316	0.495	0.23	0
PLBD1	0	0.730713	0.448	0.165	0
MYZAP	0	0.730218	0.29	0.005	0
RAB9A	0	0.729767	0.338	0.098	0
SRSF5	0	0.728296	0.692	0.527	0
PHACTR2	0	0.722047	0.334	0.07	0
CXCL17	0	0.717864	0.379	0.103	0
SORT1	0	0.713994	0.324	0.042	0
CITED2	0	0.713511	0.338	0.112	0
CGNL1	0	0.709496	0.276	0.009	0
OSER1	0	0.70356	0.418	0.19	0
EXPH5	0	0.703008	0.305	0.107	0
FAM83D	0	0.695119	0.344	0.107	0
ABLIM3	0	0.693793	0.278	0.005	0
PCBP1	0	0.687706	0.65	0.483	0
FBXO34	0	0.683386	0.373	0.129	0
TMEM45B	0	0.682363	0.297	0.026	0
KLK11	0	0.676405	0.467	0.173	0
AC005392.2	0	0.672231	0.226	0.005	0
FBXO32	0	0.668754	0.407	0.148	0
ARPC3	0	0.662335	0.818	0.656	0
DKK1	0	0.65995	0.157	0.043	0
PTK6	0	0.655068	0.313	0.041	0
ANKRD20A11P	0	0.653653	0.196	0.019	0
WDR26	0	0.653488	0.349	0.119	0
UBE2G1	0	0.653304	0.37	0.135	0
ATP6V1D	0	0.65296	0.533	0.292	0
SPINT1-AS1	0	0.650695	0.346	0.122	0
GLTP	0	0.650163	0.495	0.277	0
ZNF431	0	0.645595	0.282	0.053	0
PDZK1IP1	0	0.644237	0.479	0.255	0
MAP1LC3B	0	0.642593	0.57	0.36	0
TMEM59	0	0.641539	0.718	0.511	0
SEC14L1	0	0.636439	0.311	0.081	0
EPHA2	0	0.634263	0.305	0.101	0
TNIP1	0	0.630382	0.336	0.099	0
CRYBG1	0	0.630307	0.355	0.164	0
MAFF	0	0.626625	0.286	0.07	0
ITPKC	0	0.626049	0.292	0.076	0
DIO2	0	0.625532	0.202	0.01	0
VSIG2	0	0.620351	0.255	0.005	0
SNCG	0	0.618449	0.247	0.035	0
SNX24	0	0.614444	0.269	0.053	0
GRHL1	0	0.612583	0.336	0.117	0
ZNRF1	0	0.612306	0.278	0.048	0
MPZL3	0	0.610959	0.263	0.03	0
ASAH1	0	0.609615	0.43	0.239	0
TALDO1	0	0.608806	0.72	0.514	0
HMOX1	0	0.605416	0.217	0.022	0
ACOX1	0	0.604638	0.325	0.102	0
CCNDBP1	0	0.60404	0.344	0.12	0
FUT6	0	0.599733	0.257	0.006	0
C20orf24	0	0.598374	0.415	0.21	0
TICAM1	0	0.597327	0.264	0.045	0
ARF6	0	0.596111	0.462	0.243	0
CPEB4	0	0.59605	0.272	0.052	0
KRT80	0	0.595656	0.229	0.023	0
SHROOM3	0	0.592296	0.251	0.02	0
PDLIM5	0	0.592257	0.384	0.171	0
UPK1A	0	0.588397	0.175	0.002	0
CPPED1	0	0.586074	0.286	0.043	0
DENND2C	0	0.584682	0.362	0.151	0
ARHGAP10	0	0.584295	0.3	0.07	0
NABP1	0	0.581817	0.305	0.106	0
SPSB3	0	0.580575	0.311	0.089	0
PDCD6IP	0	0.578396	0.419	0.204	0
OSTF1	0	0.574032	0.435	0.212	0
HLCS	0	0.572882	0.158	0.027	0
GIPC1	0	0.571866	0.339	0.141	0
DAPP1	0	0.570931	0.308	0.097	0
MACO1	0	0.570527	0.296	0.093	0
GNA15	0	0.570362	0.291	0.076	0
SH3GL1	0	0.568482	0.307	0.086	0
YPEL5	0	0.567576	0.452	0.236	0
AC074033.1	0	0.565505	0.201	0.001	0
RMND5A	0	0.564451	0.324	0.135	0
MAP1LC3A	0	0.561527	0.27	0.067	0
OPTN	0	0.557339	0.469	0.263	0
YPEL3	0	0.556912	0.292	0.066	0
RBPMS	0	0.551902	0.244	0.036	0
ARHGDIB	0	0.549967	0.276	0.073	0
CHP1	0	0.549765	0.331	0.129	0
EHD3	0	0.549399	0.239	0.028	0
MYEOV	0	0.545044	0.227	0.017	0
ESAM	0	0.543331	0.224	0.01	0
LRP10	0	0.543105	0.358	0.162	0
CHMP2B	0	0.541113	0.365	0.175	0
AL355312.3	0	0.536558	0.208	0.007	0
PPP1CB	0	0.535306	0.596	0.458	0
MT-RNR2	0	0.533781	1	1	0
TMPRSS11A	0	0.533066	0.337	0.111	0
SECISBP2L	0	0.531342	0.267	0.076	0
ZFAND6	0	0.529344	0.378	0.188	0
ATG9B	0	0.529115	0.208	0.003	0
LRG1	0	0.528499	0.209	0.039	0
UBE2D1	0	0.528185	0.278	0.093	0
BLNK	0	0.528137	0.235	0.028	0
GDPD3	0	0.523403	0.211	0.009	0
SCNN1B	0	0.521676	0.214	0.012	0
VPS37B	0	0.519901	0.265	0.068	0
STEAP4	0	0.518741	0.192	0.015	0
SERPINB6	0	0.518334	0.312	0.108	0
SMIM5	0	0.517739	0.216	0.011	0
CCNI	0	0.514242	0.619	0.464	0
RBM47	0	0.51409	0.299	0.124	0
ASPG	0	0.514081	0.223	0.021	0
TOR1AIP2	0	0.512474	0.377	0.204	0
CNN3	0	0.512281	0.278	0.111	0
PORCN	0	0.512229	0.188	0.034	0
AVPI1	0	0.512044	0.227	0.085	0
B3GNT3	0	0.511822	0.216	0.011	0
BNIPL	0	0.511266	0.223	0.021	0
PLS1	0	0.509338	0.265	0.086	0
UBE2D3	0	0.508957	0.602	0.454	0
TUBB6	0	0.5078	0.312	0.15	0
PLCXD1	0	0.507354	0.159	0.019	0
AL121761.2	0	0.507024	0.194	0.01	0
CHMP5	0	0.505003	0.461	0.299	0
CTNNBIP1	0	0.503219	0.356	0.179	0
ARF4	0	0.500959	0.5	0.338	0
USP53	0	0.497888	0.28	0.124	0
UBE2B	0	0.497494	0.445	0.284	0
ESPL1	0	0.496763	0.173	0.021	0
MAP2K1	0	0.494851	0.256	0.092	0
B4GALT1	0	0.490807	0.304	0.16	0
BLZF1	0	0.489177	0.316	0.134	0
TRIM2	0	0.489079	0.314	0.138	0
TTC22	0	0.485668	0.224	0.047	0
FAM83A	0	0.482836	0.355	0.164	0
METRNL	0	0.481285	0.217	0.055	0
AC024597.1	0	0.480853	0.162	0.001	0
RHOD	0	0.477739	0.308	0.129	0
LEXM	0	0.477602	0.198	0.004	0
TJP1	0	0.476936	0.318	0.163	0
HMGA1	0	0.47574	0.625	0.485	0
PLSCR1	0	0.472519	0.464	0.296	0
S100A7	0	0.471747	0.132	0.369	0
CRB3	0	0.467252	0.253	0.081	0
CLDN10	0	0.466129	0.111	0.008	0
EVPL	0	0.465	0.209	0.058	0
SDR16C5	0	0.460767	0.256	0.104	0
HS3ST1	0	0.457525	0.175	0.022	0
RBP7	0	0.457168	0.224	0.056	0
TPD52L2	0	0.456229	0.34	0.187	0
RAB25	0	0.445825	0.354	0.198	0
RAB5B	0	0.445529	0.269	0.12	0
SMAGP	0	0.445218	0.247	0.081	0
DTX2	0	0.444158	0.224	0.071	0
CRYM	0	0.443921	0.152	0.005	0
HMOX2	0	0.442955	0.315	0.153	0
ARHGAP27	0	0.43881	0.194	0.029	0
CDKN2AIP	0	0.438604	0.205	0.083	0
CAPN5	0	0.436505	0.176	0.004	0
ST3GAL4	0	0.436493	0.207	0.035	0
NMRK1	0	0.435209	0.277	0.125	0
SPECC1	0	0.433077	0.239	0.073	0
FAM107B	0	0.432042	0.186	0.034	0
ASCC2	0	0.431155	0.229	0.081	0
DCAF12	0	0.429268	0.255	0.103	0
IVL	0	0.426663	0.164	0.028	0
TJP3	0	0.42534	0.167	0.007	0
CHAC1	0	0.425019	0.137	0.012	0
UBAP1	0	0.423054	0.284	0.133	0
MAPK3	0	0.420986	0.22	0.049	0
RNF223	0	0.420876	0.155	0.009	0
RASGEF1B	0	0.42069	0.21	0.057	0
PEA15	0	0.420102	0.291	0.137	0
DOCK9	0	0.419782	0.213	0.068	0
MOSPD1	0	0.419269	0.202	0.071	0
MYL12A	0	0.417909	0.936	0.55	0
STK39	0	0.417158	0.203	0.049	0
ARNTL2	0	0.417082	0.295	0.141	0
SESN2	0	0.415255	0.156	0.03	0
AREG	0	0.415146	0.274	0.127	0
FTH1P10	0	0.413441	0.18	0.031	0
UPK3B	0	0.411407	0.187	0.015	0
VAT1	0	0.411199	0.243	0.088	0
IL36RN	0	0.409924	0.154	0.016	0
KIFC3	0	0.408734	0.186	0.021	0
NR1D1	0	0.405371	0.145	0.043	0
MACC1	0	0.403473	0.174	0.037	0
ACAA1	0	0.402013	0.228	0.081	0
AMOTL2	0	0.401984	0.162	0.034	0
LINC01214	0	0.398283	0.136	0.002	0
RNF169	0	0.394642	0.18	0.047	0
STRADB	0	0.394267	0.158	0.03	0
MCU	0	0.394	0.217	0.073	0
SPRR2C	0	0.390248	0.144	0.015	0
SH3D19	0	0.386331	0.208	0.072	0
LINC02487	0	0.384822	0.153	0.002	0
RASAL2	0	0.384456	0.195	0.051	0
RNF39	0	0.379705	0.152	0.02	0
PCBP1-AS1	0	0.377872	0.178	0.036	0
LPIN2	0	0.37705	0.149	0.017	0
ERBB3	0	0.374188	0.212	0.083	0
TOM1	0	0.371926	0.193	0.039	0
AL589986.2	0	0.371903	0.115	0.003	0
KAZN	0	0.370772	0.176	0.041	0
SYNPO2L	0	0.369983	0.108	0.001	0
PMM1	0	0.368186	0.202	0.077	0
ANXA2	0	0.365214	0.948	0.905	0
LIPE-AS1	0	0.362585	0.172	0.032	0
SCNN1A	0	0.360838	0.192	0.053	0
TMEM127	0	0.357399	0.208	0.072	0
SPAG1	0	0.356215	0.142	0.021	0
FUT2	0	0.347168	0.169	0.043	0
EPHX3	0	0.346702	0.169	0.02	0
HPSE	0	0.346068	0.144	0.023	0
CYP4F29P	0	0.344567	0.12	0.003	0
CNST	0	0.340557	0.184	0.069	0
ATP6V1C2	0	0.337152	0.15	0.018	0
SLC25A23	0	0.335373	0.154	0.039	0
B3GNT8	0	0.335105	0.157	0.021	0
TMPRSS11BNL	0	0.333688	0.165	0.054	0
TMPRSS11F	0	0.333374	0.133	0.025	0
ALOX12	0	0.332953	0.111	0.017	0
PLEKHM1	0	0.332152	0.153	0.025	0
ELF3-AS1	0	0.331884	0.143	0.01	0
AGFG2	0	0.328032	0.132	0.011	0
TMCO4	0	0.32679	0.154	0.039	0
NDUFA4L2	0	0.323761	0.495	0.251	0
ZNF101	0	0.323431	0.148	0.027	0
LIPH	0	0.319591	0.126	0.009	0
BICDL2	0	0.314836	0.153	0.023	0
C15orf62	0	0.310072	0.116	0.003	0
S100A11	0	0.307603	0.98	0.959	0
PPP1R3B	0	0.307361	0.134	0.03	0
GMDS	0	0.301604	0.169	0.049	0
AP000866.2	0	0.2996	0.113	0.001	0
BCAS1	0	0.294202	0.13	0.01	0
TTYH1	0	0.292973	0.108	0.001	0
TAB3	0	0.292477	0.127	0.036	0
TMC1	0	0.290018	0.105	0.002	0
RDH13	0	0.289074	0.142	0.037	0
KAT2B	0	0.282322	0.127	0.022	0
SRPX2	0	0.279556	0.127	0.01	0
SORBS2	0	0.275354	0.112	0.005	0
PDZD2	0	0.273862	0.118	0.029	0
PIK3IP1	0	0.273227	0.137	0.035	0
FNDC4	0	0.268762	0.111	0.007	0
MYO5B	0	0.265993	0.117	0.024	0
LMO2	0	0.256558	0.111	0.011	0
TIMM50	0	-0.270769	0.013	0.155	0
NT5C	0	-0.274241	0.016	0.161	0
DDX56	0	-0.276203	0.013	0.156	0
NOP14	0	-0.280114	0.008	0.147	0
TRIAP1	0	-0.280207	0.018	0.173	0
TIMM21	0	-0.280435	0.012	0.154	0
NIPSNAP1	0	-0.280714	0.008	0.147	0
INTS10	0	-0.280925	0.014	0.163	0
DRG1	0	-0.282596	0.032	0.186	0
AGPAT5	0	-0.283437	0.01	0.153	0
ERI3	0	-0.284548	0.012	0.165	0
PSMG3	0	-0.284721	0.025	0.178	0
RPA1	0	-0.286397	0.016	0.167	0
SS18L2	0	-0.287012	0.035	0.192	0
PSME3	0	-0.288378	0.037	0.197	0
CPSF3	0	-0.288449	0.019	0.164	0
IMPACT	0	-0.288693	0.015	0.16	0
UTP4	0	-0.289161	0.01	0.156	0
ELAVL1	0	-0.289191	0.028	0.182	0
TSN	0	-0.289244	0.022	0.175	0
TARDBP	0	-0.289295	0.022	0.173	0
HMCES	0	-0.289738	0.036	0.197	0
JPT2	0	-0.290326	0.054	0.225	0
POLR1C	0	-0.29033	0.012	0.157	0
YWHAH	0	-0.29135	0.029	0.185	0
UTP6	0	-0.291704	0.017	0.163	0
ISOC2	0	-0.29199	0.016	0.164	0
GPATCH4	0	-0.292145	0.008	0.145	0
UROD	0	-0.293746	0.018	0.17	0
STT3A	0	-0.293987	0.016	0.173	0
ECE1	0	-0.294878	0.012	0.155	0
MTF2	0	-0.295483	0.029	0.185	0
ANAPC7	0	-0.295484	0.021	0.175	0
GPAA1	0	-0.295546	0.019	0.167	0
TOMM40	0	-0.297352	0.009	0.161	0
APPL1	0	-0.297861	0.026	0.182	0
PLPBP	0	-0.298126	0.021	0.178	0
POLR3K	0	-0.298627	0.009	0.156	0
PIGT	0	-0.29887	0.018	0.165	0
CEP95	0	-0.299298	0.02	0.168	0
NSMCE1	0	-0.29932	0.034	0.188	0
SLC25A11	0	-0.300352	0.018	0.179	0
WDR70	0	-0.300607	0.011	0.151	0
MPV17	0	-0.301094	0.022	0.176	0
PSMD3	0	-0.30141	0.029	0.187	0
PARP2	0	-0.301652	0.008	0.15	0
BFAR	0	-0.302697	0.019	0.168	0
NUP54	0	-0.303013	0.019	0.169	0
FAM92A	0	-0.303388	0.004	0.142	0
NSD2	0	-0.303444	0.008	0.147	0
TMEM97	0	-0.303483	0.005	0.139	0
MAK16	0	-0.30362	0.006	0.148	0
TMX2	0	-0.30414	0.048	0.22	0
IMPAD1	0	-0.304251	0.014	0.161	0
LYRM4	0	-0.305535	0.013	0.159	0
PPID	0	-0.305857	0.019	0.169	0
FAIM	0	-0.305892	0.011	0.157	0
GTF2H3	0	-0.306065	0.015	0.175	0
PDCD11	0	-0.307074	0.008	0.15	0
CYB5B	0	-0.307741	0.023	0.179	0
MAZ	0	-0.307909	0.016	0.162	0
TAF2	0	-0.309043	0.018	0.167	0
C19orf48	0	-0.310314	0.011	0.169	0
TMEM9	0	-0.31039	0.017	0.175	0
NOL10	0	-0.311428	0.008	0.159	0
ARMC10	0	-0.311511	0.009	0.167	0
EXT1	0	-0.311604	0.004	0.139	0
FIBP	0	-0.311886	0.016	0.177	0
GORASP2	0	-0.312588	0.064	0.237	0
CCNB1IP1	0	-0.313076	0.013	0.169	0
SFT2D1	0	-0.313236	0.073	0.251	0
TMEM43	0	-0.313641	0.024	0.176	0
MRPL54	0	-0.314246	0.036	0.196	0
SSSCA1	0	-0.315109	0.03	0.19	0
RIN2	0	-0.315613	0.016	0.17	0
NAA10	0	-0.315618	0.026	0.188	0
DPM3	0	-0.315887	0.033	0.195	0
PPME1	0	-0.316192	0.026	0.183	0
PPIL4	0	-0.316313	0.032	0.191	0
RPS7P1	0	-0.31649	0.046	0.221	0
PON2	0	-0.316709	0.016	0.165	0
CYSTM1	0	-0.316813	0.034	0.193	0
SRFBP1	0	-0.317043	0.013	0.159	0
M6PR	0	-0.317144	0.013	0.172	0
SNHG1	0	-0.317442	0.023	0.183	0
PPIC	0	-0.318144	0.045	0.21	0
FAT2	0	-0.318186	0.009	0.155	0
SNX4	0	-0.318262	0.019	0.17	0
DCAF6	0	-0.318653	0.016	0.167	0
MRPL48	0	-0.319089	0.021	0.186	0
ZNF593	0	-0.3192	0.018	0.175	0
TRAPPC1	0	-0.319534	0.054	0.228	0
AK6	0	-0.319667	0.025	0.182	0
AP2B1	0	-0.320186	0.022	0.178	0
TNFAIP8	0	-0.320539	0.022	0.175	0
MARS	0	-0.320793	0.016	0.166	0
PAFAH1B3	0	-0.320806	0.023	0.182	0
TRUB2	0	-0.320908	0.013	0.171	0
SNAPC1	0	-0.321036	0.012	0.162	0
ATP6V1C1	0	-0.321252	0.017	0.174	0
CWC22	0	-0.32136	0.034	0.19	0
CISD2	0	-0.321568	0.063	0.237	0
SF3B4	0	-0.322633	0.055	0.236	0
CDCA7L	0	-0.322889	0.01	0.153	0
NUDT15	0	-0.32329	0.012	0.172	0
GPN3	0	-0.323478	0.019	0.18	0
DERL1	0	-0.323549	0.031	0.201	0
TNS4	0	-0.323743	0.009	0.154	0
RIDA	0	-0.323979	0.013	0.17	0
AC116533.1	0	-0.324026	0.039	0.213	0
UBTF	0	-0.32415	0.043	0.211	0
FBXO21	0	-0.324168	0.017	0.182	0
IFT20	0	-0.324508	0.026	0.182	0
SLC7A1	0	-0.324745	0.025	0.176	0
LYAR	0	-0.325101	0.011	0.163	0
TFDP1	0	-0.325312	0.021	0.193	0
COIL	0	-0.325363	0.022	0.17	0
TMEM106C	0	-0.325494	0.037	0.208	0
NUP107	0	-0.325644	0.007	0.162	0
LAMTOR1	0	-0.325654	0.118	0.305	0
APOO	0	-0.325762	0.016	0.177	0
LSM14A	0	-0.326123	0.096	0.282	0
EMG1	0	-0.326195	0.021	0.193	0
MRPL58	0	-0.326219	0.018	0.185	0
ALG5	0	-0.327005	0.019	0.184	0
IFT43	0	-0.327514	0.028	0.187	0
PCYT1A	0	-0.327758	0.012	0.17	0
LMNB1	0	-0.32803	0.009	0.153	0
NOL11	0	-0.32808	0.01	0.175	0
POP5	0	-0.328302	0.013	0.18	0
RPL36AL	0	-0.328314	0.625	0.778	0
PTPN2	0	-0.328591	0.025	0.195	0
BRMS1	0	-0.328701	0.02	0.183	0
GANAB	0	-0.328819	0.022	0.191	0
DDX50	0	-0.328857	0.018	0.18	0
TIA1	0	-0.329002	0.036	0.195	0
C12orf45	0	-0.329252	0.019	0.176	0
EIF3F	0	-0.329466	0.067	0.244	0
NGDN	0	-0.3295	0.018	0.186	0
CTDSPL2	0	-0.330246	0.034	0.19	0
SOCS4	0	-0.330534	0.012	0.163	0
SLC50A1	0	-0.330664	0.033	0.213	0
FAM98B	0	-0.330684	0.013	0.169	0
HK1	0	-0.33095	0.063	0.246	0
SEL1L	0	-0.331172	0.027	0.181	0
XPOT	0	-0.331387	0.018	0.184	0
WDR61	0	-0.331617	0.031	0.2	0
RFC2	0	-0.331722	0.017	0.175	0
BICD2	0	-0.33177	0.036	0.198	0
GNPNAT1	0	-0.332077	0.009	0.17	0
FMNL2	0	-0.332355	0.006	0.141	0
FAM208B	0	-0.332423	0.014	0.168	0
AMZ2	0	-0.332776	0.019	0.193	0
DNAJC9	0	-0.333519	0.017	0.184	0
MRPS30	0	-0.33371	0.011	0.182	0
NIP7	0	-0.333908	0.022	0.197	0
SHMT2	0	-0.334018	0.015	0.186	0
UCHL5	0	-0.334047	0.059	0.243	0
HSD17B10	0	-0.334163	0.032	0.209	0
AC073861.1	0	-0.334172	0.085	0.273	0
CINP	0	-0.334546	0.028	0.191	0
FAM83B	0	-0.334716	0.009	0.155	0
PHAX	0	-0.334719	0.039	0.205	0
HINT2	0	-0.334779	0.024	0.19	0
RBM26	0	-0.334989	0.028	0.188	0
RAE1	0	-0.335696	0.025	0.201	0
SRM	0	-0.336547	0.009	0.159	0
TPGS2	0	-0.336777	0.042	0.211	0
IFT57	0	-0.336834	0.015	0.174	0
COMMD8	0	-0.336924	0.045	0.213	0
USP48	0	-0.337226	0.034	0.198	0
NFIC	0	-0.337292	0.027	0.19	0
CISD3	0	-0.337571	0.019	0.19	0
CETN2	0	-0.337716	0.072	0.25	0
ERLEC1	0	-0.337752	0.055	0.228	0
PCBD1	0	-0.337777	0.07	0.246	0
IAH1	0	-0.337954	0.032	0.202	0
RBM28	0	-0.337957	0.009	0.168	0
NUP37	0	-0.338083	0.018	0.195	0
WDR66	0	-0.338285	0.004	0.172	0
YTHDF2	0	-0.338627	0.087	0.276	0
TNPO1	0	-0.338657	0.049	0.214	0
VRK2	0	-0.33875	0.022	0.186	0
RNASEH2B	0	-0.338779	0.014	0.178	0
TFAP2A	0	-0.339094	0.025	0.189	0
PTRH2	0	-0.339372	0.015	0.179	0
SARAF	0	-0.340089	0.165	0.368	0
PLEKHA1	0	-0.340129	0.034	0.21	0
MRPL2	0	-0.340253	0.024	0.2	0
TRMT6	0	-0.341051	0.008	0.171	0
IRF2BP2	0	-0.341389	0.09	0.27	0
TGOLN2	0	-0.341803	0.053	0.222	0
BLOC1S2	0	-0.342321	0.04	0.224	0
EXOC5	0	-0.342523	0.028	0.198	0
ATXN7L3B	0	-0.342804	0.032	0.203	0
TIMM44	0	-0.342833	0.009	0.175	0
MCM2	0	-0.342959	0.008	0.156	0
FAM192A	0	-0.342977	0.068	0.252	0
TMEM33	0	-0.343054	0.045	0.221	0
GOSR1	0	-0.343068	0.033	0.204	0
AC104046.1	0	-0.343195	0.013	0.16	0
EI24	0	-0.34334	0.026	0.216	0
MFN2	0	-0.34411	0.021	0.19	0
API5	0	-0.344218	0.031	0.217	0
MTCH1	0	-0.344448	0.086	0.276	0
TERF1	0	-0.344619	0.018	0.186	0
NDUFS3	0	-0.344848	0.054	0.24	0
ARMC1	0	-0.345021	0.02	0.191	0
THUMPD3	0	-0.345337	0.027	0.195	0
SDHAF3	0	-0.345392	0.013	0.175	0
CBWD1	0	-0.345463	0.014	0.19	0
HIBCH	0	-0.345858	0.016	0.191	0
GRSF1	0	-0.346009	0.056	0.229	0
PSMF1	0	-0.346179	0.055	0.247	0
CMBL	0	-0.346447	0.003	0.161	0
P4HA2	0	-0.346556	0.012	0.154	0
PURB	0	-0.346676	0.028	0.193	0
ICE2	0	-0.346781	0.016	0.178	0
HPF1	0	-0.347057	0.02	0.183	0
TAF7	0	-0.34714	0.146	0.341	0
PAFAH1B1	0	-0.347325	0.137	0.34	0
ZFAND1	0	-0.347496	0.037	0.223	0
PPP1R12A	0	-0.347658	0.077	0.254	0
UHMK1	0	-0.347698	0.027	0.203	0
CRNDE	0	-0.3478	0.021	0.182	0
C1orf131	0	-0.34899	0.011	0.177	0
HADHA	0	-0.349026	0.198	0.417	0
CNPY2	0	-0.349164	0.026	0.204	0
PIN4	0	-0.349513	0.113	0.3	0
PTDSS1	0	-0.349561	0.011	0.186	0
NCBP2-AS2	0	-0.349764	0.02	0.196	0
NECTIN1	0	-0.350032	0.036	0.213	0
LACTB2	0	-0.350235	0.012	0.174	0
CHCHD3	0	-0.350984	0.019	0.199	0
FBXO9	0	-0.351003	0.031	0.204	0
EIF4E2	0	-0.351044	0.07	0.25	0
PTRHD1	0	-0.351098	0.048	0.214	0
CEP55	0	-0.351231	0.005	0.144	0
COA1	0	-0.351978	0.031	0.216	0
SPART	0	-0.352151	0.017	0.189	0
FH	0	-0.352733	0.02	0.2	0
PSMG1	0	-0.352888	0.01	0.189	0
TLN1	0	-0.3532	0.029	0.198	0
FNTA	0	-0.353924	0.04	0.233	0
ALDH2	0	-0.354212	0.023	0.19	0
AASDHPPT	0	-0.354278	0.04	0.222	0
PLTP	0	-0.354411	0.013	0.163	0
GOLIM4	0	-0.354607	0.013	0.172	0
EAPP	0	-0.355635	0.18	0.386	0
XBP1	0	-0.355768	0.036	0.225	0
GTF2H5	0	-0.355815	0.102	0.291	0
PUM1	0	-0.355857	0.076	0.261	0
RNASET2	0	-0.356361	0.022	0.19	0
ARL1	0	-0.356481	0.07	0.262	0
MTSS1	0	-0.356493	0.039	0.205	0
SEPT9	0	-0.356536	0.03	0.205	0
RUVBL2	0	-0.356621	0.024	0.207	0
PLGRKT	0	-0.356734	0.034	0.216	0
DNAJC7	0	-0.357179	0.071	0.264	0
MAPRE1	0	-0.35761	0.072	0.279	0
CCDC34	0	-0.357625	0.008	0.167	0
ADGRG1	0	-0.357651	0.018	0.188	0
CD58	0	-0.357715	0.03	0.215	0
ROCK1	0	-0.357835	0.021	0.178	0
TMEM167A	0	-0.357885	0.11	0.298	0
SMIM30	0	-0.358291	0.065	0.258	0
QSER1	0	-0.358309	0.011	0.167	0
ITGB1BP1	0	-0.358383	0.026	0.211	0
MAPKAP1	0	-0.358528	0.039	0.222	0
MSH2	0	-0.358593	0.009	0.165	0
ATP6AP2	0	-0.358902	0.084	0.277	0
ICE1	0	-0.358904	0.015	0.18	0
HSD17B12	0	-0.359174	0.04	0.229	0
TSC22D1	0	-0.359625	0.08	0.274	0
MRPL4	0	-0.359739	0.015	0.2	0
SLC7A8	0	-0.359933	0.013	0.16	0
APMAP	0	-0.360001	0.015	0.2	0
SUMF2	0	-0.360126	0.015	0.196	0
PYCARD	0	-0.360146	0.026	0.198	0
RTL8A	0	-0.360231	0.04	0.227	0
PUS7	0	-0.360315	0.007	0.174	0
PLEK2	0	-0.360345	0.004	0.158	0
SEC11C	0	-0.360598	0.057	0.239	0
TWISTNB	0	-0.36089	0.016	0.197	0
MYO10	0	-0.361593	0.026	0.185	0
UCHL3	0	-0.361628	0.036	0.222	0
PRKRA	0	-0.361744	0.015	0.197	0
STON2	0	-0.361806	0.016	0.185	0
GNL3	0	-0.361931	0.136	0.348	0
CEBPG	0	-0.362182	0.064	0.255	0
COPB2	0	-0.362407	0.167	0.387	0
SAFB	0	-0.362411	0.02	0.195	0
HIKESHI	0	-0.362701	0.048	0.241	0
EXOSC10	0	-0.36286	0.017	0.192	0
MTHFD1	0	-0.3629	0.014	0.184	0
IMP4	0	-0.362949	0.014	0.194	0
FAM49B	0	-0.36311	0.077	0.263	0
MPZL1	0	-0.363208	0.058	0.249	0
AUP1	0	-0.363264	0.074	0.269	0
SRPK2	0	-0.363371	0.053	0.226	0
IDH3B	0	-0.363513	0.032	0.226	0
GLOD4	0	-0.363572	0.036	0.227	0
TSR1	0	-0.363763	0.01	0.194	0
SPCS3	0	-0.363852	0.147	0.352	0
CENPN	0	-0.364932	0.011	0.165	0
TCOF1	0	-0.364985	0.007	0.161	0
ACYP1	0	-0.364993	0.016	0.187	0
TRAP1	0	-0.364999	0.013	0.205	0
MCM3	0	-0.365142	0.014	0.172	0
NAB1	0	-0.365979	0.011	0.181	0
TXNL4A	0	-0.366547	0.08	0.274	0
GPX1	0	-0.366716	0.195	0.397	0
PRPF19	0	-0.366991	0.013	0.195	0
MRPS31	0	-0.367079	0.031	0.206	0
GSTA4	0	-0.367269	0.02	0.184	0
DPM2	0	-0.367333	0.021	0.215	0
AIMP2	0	-0.367365	0.013	0.199	0
RPAIN	0	-0.367367	0.038	0.212	0
GRINA	0	-0.367378	0.03	0.214	0
PYCR2	0	-0.367598	0.016	0.19	0
AGTRAP	0	-0.367732	0.028	0.202	0
LIMS1	0	-0.368087	0.039	0.213	0
CEBPB	0	-0.368547	0.043	0.216	0
SEC13	0	-0.368553	0.062	0.252	0
PHF6	0	-0.369073	0.018	0.192	0
FLNB	0	-0.369157	0.018	0.169	0
CYP20A1	0	-0.369191	0.014	0.19	0
CHD6	0	-0.369766	0.024	0.185	0
TSEN15	0	-0.369788	0.014	0.199	0
SUGT1	0	-0.370113	0.037	0.224	0
ACAT1	0	-0.37018	0.022	0.189	0
G6PD	0	-0.37037	0.025	0.188	0
DDB1	0	-0.370572	0.026	0.211	0
TOP2B	0	-0.370876	0.025	0.187	0
MRPL17	0	-0.37148	0.016	0.207	0
CAPRIN1	0	-0.371486	0.088	0.299	0
TROVE2	0	-0.371568	0.038	0.224	0
RPS2P46	0	-0.371712	0.018	0.212	0
GOT2	0	-0.371755	0.027	0.223	0
THOC7	0	-0.372119	0.109	0.316	0
DNAJB11	0	-0.372344	0.02	0.212	0
BIRC6	0	-0.372542	0.035	0.2	0
KRR1	0	-0.372586	0.051	0.245	0
DDOST	0	-0.372684	0.025	0.225	0
CDK2AP2	0	-0.37338	0.054	0.25	0
GSS	0	-0.373399	0.012	0.194	0
NSUN2	0	-0.373568	0.012	0.199	0
HMGCS1	0	-0.373826	0.087	0.268	0
GGNBP2	0	-0.373863	0.065	0.256	0
MRPS26	0	-0.374393	0.016	0.211	0
PMPCB	0	-0.374443	0.049	0.237	0
RRP15	0	-0.374568	0.008	0.182	0
MRPL9	0	-0.374687	0.015	0.203	0
PLPP2	0	-0.37477	0.024	0.218	0
LRRC59	0	-0.37488	0.013	0.206	0
CCNK	0	-0.37504	0.071	0.279	0
PTBP1	0	-0.375832	0.043	0.234	0
PLOD2	0	-0.376135	0.02	0.175	0
ATR	0	-0.376197	0.01	0.178	0
USP7	0	-0.376358	0.057	0.246	0
MAD2L1	0	-0.376436	0.007	0.174	0
SPEN	0	-0.376486	0.039	0.211	0
IRF6	0	-0.376581	0.088	0.291	0
KLF10	0	-0.37778	0.056	0.239	0
RSF1	0	-0.377979	0.057	0.241	0
SF1	0	-0.378508	0.044	0.244	0
MRPL35	0	-0.37859	0.02	0.203	0
PRPF38B	0	-0.37864	0.032	0.215	0
AC007969.1	0	-0.378732	0.066	0.273	0
SHTN1	0	-0.379008	0.016	0.183	0
ANP32A	0	-0.379314	0.146	0.35	0
TIMM9	0	-0.379321	0.021	0.21	0
TMEM237	0	-0.37935	0.011	0.184	0
ECPAS	0	-0.3795	0.024	0.198	0
RNF13	0	-0.379829	0.051	0.252	0
ZBTB8OS	0	-0.380024	0.046	0.236	0
CAND1	0	-0.380211	0.044	0.238	0
SETX	0	-0.380313	0.047	0.22	0
AP1S1	0	-0.38039	0.04	0.237	0
NOC3L	0	-0.38056	0.014	0.193	0
NQO1	0	-0.380865	0.293	0.504	0
CSNK1A1	0	-0.38088	0.111	0.304	0
DHX15	0	-0.381495	0.069	0.272	0
KIF11	0	-0.38172	0.008	0.165	0
NELFCD	0	-0.382164	0.016	0.212	0
ITM2C	0	-0.382376	0.029	0.192	0
CDC37	0	-0.382382	0.104	0.301	0
ZNF326	0	-0.382431	0.026	0.214	0
AHCTF1	0	-0.382542	0.011	0.175	0
SLBP	0	-0.382557	0.031	0.215	0
EML4	0	-0.3828	0.022	0.212	0
LAGE3	0	-0.382968	0.013	0.193	0
ITPA	0	-0.383001	0.02	0.219	0
TMEM87A	0	-0.383067	0.073	0.275	0
PSAT1	0	-0.383313	0.012	0.19	0
TK1	0	-0.384136	0.009	0.176	0
VPS36	0	-0.384278	0.05	0.236	0
MARCH6	0	-0.384502	0.076	0.285	0
FANCI	0	-0.384539	0.007	0.16	0
BMP7	0	-0.384923	0.011	0.185	0
GLRX5	0	-0.385151	0.018	0.212	0
ITGAE	0	-0.385292	0.036	0.226	0
MIA3	0	-0.385402	0.028	0.21	0
LSM3	0	-0.385706	0.196	0.407	0
KRIT1	0	-0.385728	0.018	0.193	0
GTF2I	0	-0.385752	0.015	0.195	0
LMAN2	0	-0.386092	0.087	0.293	0
HTATSF1	0	-0.386414	0.018	0.198	0
PPP2R5E	0	-0.386598	0.071	0.263	0
ISCU	0	-0.386722	0.103	0.315	0
EFR3A	0	-0.386821	0.038	0.22	0
ARID4B	0	-0.386919	0.052	0.231	0
KDM5A	0	-0.386923	0.049	0.216	0
EIF2S3	0	-0.387058	0.036	0.228	0
DDR1	0	-0.387094	0.058	0.254	0
MTX2	0	-0.387376	0.032	0.232	0
OTUB1	0	-0.387522	0.09	0.307	0
STK3	0	-0.387771	0.027	0.216	0
FAM204A	0	-0.387801	0.042	0.236	0
SNHG15	0	-0.387998	0.019	0.209	0
UBE2N	0	-0.388322	0.15	0.377	0
SREK1	0	-0.38856	0.039	0.222	0
NOB1	0	-0.389464	0.018	0.219	0
RAB14	0	-0.389663	0.12	0.341	0
TCF25	0	-0.389712	0.135	0.332	0
LAP3	0	-0.389753	0.036	0.221	0
EPHX1	0	-0.38988	0.047	0.222	0
HELLS	0	-0.390089	0.01	0.165	0
CD109	0	-0.390312	0.015	0.179	0
UXT	0	-0.390323	0.101	0.31	0
TOMM22	0	-0.390718	0.038	0.246	0
ALDH3A2	0	-0.391044	0.178	0.393	0
KPNA1	0	-0.391139	0.037	0.22	0
HUWE1	0	-0.391156	0.056	0.231	0
NCAPD2	0	-0.391217	0.01	0.165	0
UBAC1	0	-0.391226	0.019	0.216	0
CHURC1	0	-0.39149	0.034	0.211	0
COPS5	0	-0.391558	0.064	0.275	0
RPL22L1	0	-0.391751	0.069	0.26	0
UTP23	0	-0.391893	0.013	0.202	0
OXA1L	0	-0.39229	0.032	0.233	0
POLR2J	0	-0.392384	0.179	0.395	0
GTF3C3	0	-0.392558	0.021	0.212	0
STAU1	0	-0.39258	0.116	0.333	0
ARL2	0	-0.392624	0.029	0.234	0
GOLGA4	0	-0.392721	0.095	0.279	0
DHCR24	0	-0.392852	0.056	0.261	0
RFC4	0	-0.392902	0.01	0.183	0
C8orf33	0	-0.393082	0.022	0.217	0
C14orf119	0	-0.393142	0.096	0.31	0
TIMM23	0	-0.393464	0.023	0.224	0
TRAM1	0	-0.393487	0.198	0.428	0
METTL8	0	-0.393542	0.01	0.192	0
PSME4	0	-0.394011	0.019	0.193	0
MYCBP2	0	-0.394237	0.034	0.214	0
SIGMAR1	0	-0.394532	0.017	0.22	0
MPHOSPH8	0	-0.394681	0.071	0.263	0
WDR75	0	-0.394841	0.011	0.202	0
ZC3H14	0	-0.394958	0.044	0.234	0
CREG1	0	-0.39499	0.056	0.242	0
CALD1	0	-0.395278	0.035	0.212	0
RTF1	0	-0.395873	0.073	0.269	0
CIB1	0	-0.396078	0.109	0.316	0
CPSF2	0	-0.396545	0.029	0.221	0
ECHDC1	0	-0.397035	0.023	0.222	0
SMIM10L1	0	-0.397455	0.018	0.203	0
RCC2	0	-0.397594	0.025	0.225	0
SBNO1	0	-0.397602	0.028	0.217	0
COPS3	0	-0.397659	0.022	0.226	0
TUSC3	0	-0.397804	0.02	0.207	0
LAPTM4A	0	-0.397856	0.356	0.575	0
HAX1	0	-0.398087	0.033	0.237	0
ADRM1	0	-0.398154	0.116	0.328	0
ITGAV	0	-0.398421	0.016	0.176	0
TAP1	0	-0.398446	0.022	0.184	0
RBPJ	0	-0.398573	0.035	0.227	0
GDI2	0	-0.398623	0.224	0.464	0
SFXN1	0	-0.398633	0.017	0.199	0
ECI2	0	-0.398844	0.022	0.209	0
SNAI2	0	-0.399024	0.01	0.186	0
PDHA1	0	-0.399053	0.03	0.24	0
NAA15	0	-0.399145	0.012	0.199	0
DHRS7	0	-0.399215	0.087	0.271	0
N4BP2L2	0	-0.399866	0.059	0.252	0
ANKRD17	0	-0.400128	0.046	0.226	0
SMG1	0	-0.400402	0.027	0.206	0
DYNC1LI2	0	-0.400526	0.065	0.281	0
PSMC4	0	-0.400548	0.054	0.263	0
SERINC3	0	-0.400566	0.145	0.364	0
HSPA4L	0	-0.400826	0.01	0.187	0
CTNNB1	0	-0.400873	0.075	0.257	0
RDH11	0	-0.400987	0.023	0.22	0
BAG5	0	-0.400991	0.038	0.241	0
DPY30	0	-0.401067	0.203	0.425	0
MAFB	0	-0.402452	0.047	0.234	0
MRPL37	0	-0.402519	0.017	0.227	0
TMEM205	0	-0.40257	0.027	0.219	0
HMGB1P5	0	-0.402698	0.015	0.2	0
TRAPPC2L	0	-0.402767	0.043	0.241	0
RHEB	0	-0.402847	0.087	0.316	0
DFFA	0	-0.402847	0.031	0.227	0
POLE4	0	-0.403441	0.027	0.226	0
CDC20	0	-0.403697	0.007	0.155	0
TXN2	0	-0.403782	0.078	0.303	0
CTAGE5	0	-0.403869	0.043	0.237	0
CHD8	0	-0.403906	0.035	0.215	0
NDUFS7	0	-0.404039	0.074	0.275	0
ADAM17	0	-0.404086	0.02	0.205	0
NPM3	0	-0.404205	0.016	0.225	0
GLS	0	-0.404236	0.014	0.184	0
DCUN1D5	0	-0.404841	0.016	0.199	0
VRK1	0	-0.404875	0.013	0.199	0
IPO5	0	-0.405184	0.015	0.21	0
LAMTOR2	0	-0.405255	0.132	0.359	0
NDUFS1	0	-0.40544	0.079	0.274	0
CCDC14	0	-0.405519	0.012	0.183	0
SEC61A1	0	-0.40554	0.04	0.244	0
PTBP3	0	-0.406139	0.159	0.377	0
GART	0	-0.406545	0.02	0.214	0
MRPS16	0	-0.407142	0.042	0.253	0
KDM1A	0	-0.407264	0.011	0.207	0
CEP295	0	-0.407393	0.01	0.175	0
ATXN10	0	-0.407421	0.04	0.253	0
PFDN1	0	-0.407606	0.082	0.303	0
DICER1	0	-0.407818	0.068	0.258	0
TP53AIP1	0	-0.408039	0.015	0.176	0
TMEM208	0	-0.408168	0.039	0.242	0
NFIB	0	-0.408324	0.022	0.196	0
DANCR	0	-0.408409	0.036	0.235	0
NDUFB8	0	-0.408665	0.072	0.291	0
DLG1	0	-0.409182	0.044	0.23	0
ASNSD1	0	-0.409466	0.024	0.219	0
NDUFAF4	0	-0.41004	0.018	0.221	0
SCARB2	0	-0.410518	0.041	0.231	0
PIR	0	-0.411082	0.026	0.218	0
ZC3H8	0	-0.411209	0.012	0.2	0
EIF6	0	-0.411244	0.206	0.421	0
FCF1	0	-0.411306	0.02	0.225	0
DCTPP1	0	-0.411916	0.014	0.215	0
YY1	0	-0.412069	0.103	0.331	0
COMMD2	0	-0.412223	0.059	0.276	0
WDR12	0	-0.412449	0.012	0.201	0
AKR1A1	0	-0.412595	0.098	0.319	0
NUDT1	0	-0.41281	0.013	0.211	0
COPS8	0	-0.41309	0.033	0.233	0
TTC37	0	-0.41343	0.029	0.213	0
DCXR	0	-0.413613	0.065	0.274	0
UBR5	0	-0.413997	0.034	0.227	0
CCDC58	0	-0.414096	0.01	0.214	0
TTC1	0	-0.415624	0.058	0.263	0
IMPDH2	0	-0.41609	0.04	0.261	0
SHISA5	0	-0.416182	0.03	0.226	0
GNB1	0	-0.416262	0.082	0.294	0
EIF4A2	0	-0.416412	0.428	0.695	0
C1R	0	-0.417211	0.024	0.207	0
OTUD6B-AS1	0	-0.418011	0.027	0.223	0
MTIF2	0	-0.418078	0.015	0.213	0
DNAJB4	0	-0.41822	0.045	0.225	0
UBE2T	0	-0.418246	0.011	0.184	0
YIF1A	0	-0.418263	0.022	0.232	0
LSM6	0	-0.418551	0.041	0.254	0
WDR72	0	-0.418864	0.006	0.194	0
ACTR3	0	-0.419036	0.278	0.52	0
ZNF146	0	-0.419171	0.014	0.215	0
CRBN	0	-0.419207	0.087	0.29	0
FIS1	0	-0.419397	0.101	0.312	0
MAP4	0	-0.419639	0.051	0.244	0
PSAP	0	-0.419657	0.329	0.552	0
UBE2E3	0	-0.419832	0.034	0.236	0
GLG1	0	-0.420637	0.035	0.229	0
KRTCAP3	0	-0.421194	0.017	0.219	0
MAP3K20	0	-0.42123	0.013	0.193	0
PARP9	0	-0.421658	0.055	0.24	0
CTSD	0	-0.421677	0.165	0.356	0
PPHLN1	0	-0.421723	0.037	0.26	0
ALG3	0	-0.421879	0.012	0.224	0
VMA21	0	-0.421887	0.025	0.236	0
SNX3	0	-0.42198	0.193	0.429	0
RAB38	0	-0.422072	0.046	0.232	0
RAD23B	0	-0.422128	0.146	0.386	0
KIAA1217	0	-0.422744	0.054	0.24	0
CDK6	0	-0.422975	0.009	0.186	0
GFM1	0	-0.423075	0.013	0.224	0
SOX15	0	-0.42359	0.099	0.323	0
EEA1	0	-0.423989	0.052	0.241	0
CPNE1	0	-0.424001	0.041	0.269	0
SLC39A4	0	-0.424365	0.017	0.219	0
MRPL50	0	-0.42478	0.025	0.248	0
TXNDC12	0	-0.424877	0.033	0.253	0
NDUFV3	0	-0.424901	0.051	0.262	0
PNO1	0	-0.425117	0.011	0.218	0
DDX60	0	-0.425306	0.011	0.163	0
ZCCHC11	0	-0.425656	0.022	0.209	0
MRPL33	0	-0.426066	0.205	0.454	0
SENP6	0	-0.426138	0.044	0.25	0
TBCA	0	-0.426446	0.293	0.514	0
MRPL19	0	-0.426531	0.02	0.236	0
TPM1	0	-0.426847	0.023	0.198	0
PBK	0	-0.42716	0.005	0.164	0
ZNF148	0	-0.427194	0.061	0.272	0
PPP4R3B	0	-0.427213	0.077	0.297	0
LMO4	0	-0.427364	0.108	0.311	0
WASHC3	0	-0.427484	0.037	0.248	0
UFD1	0	-0.427725	0.055	0.275	0
CHCHD7	0	-0.427736	0.03	0.237	0
ZNF131	0	-0.427789	0.019	0.228	0
TOMM70	0	-0.42793	0.015	0.225	0
LSM8	0	-0.4283	0.068	0.29	0
GPC1	0	-0.428478	0.031	0.221	0
TENM2	0	-0.428612	0.004	0.154	0
MRPS23	0	-0.428754	0.018	0.237	0
NSD3	0	-0.428893	0.073	0.29	0
DNAJC21	0	-0.429054	0.029	0.229	0
RPAP3	0	-0.429481	0.018	0.221	0
BDP1	0	-0.429868	0.023	0.187	0
DDIT3	0	-0.430654	0.046	0.214	0
MRPL12	0	-0.430735	0.017	0.223	0
MRPS9	0	-0.431684	0.018	0.225	0
LZIC	0	-0.432157	0.037	0.247	0
PIGX	0	-0.432673	0.008	0.21	0
DBF4	0	-0.432679	0.007	0.184	0
SF3A3	0	-0.433146	0.018	0.24	0
MGME1	0	-0.43342	0.011	0.217	0
DRAP1	0	-0.433436	0.09	0.316	0
NDUFS2	0	-0.433604	0.074	0.3	0
MRPS14	0	-0.433632	0.053	0.27	0
HNRNPA0	0	-0.433806	0.086	0.31	0
MRPS12	0	-0.433884	0.019	0.234	0
TMEM14C	0	-0.4342	0.14	0.379	0
MRPL24	0	-0.434333	0.017	0.24	0
CDH1	0	-0.434628	0.056	0.279	0
DTYMK	0	-0.434654	0.014	0.204	0
BMS1	0	-0.434737	0.011	0.205	0
YWHAG	0	-0.435379	0.223	0.478	0
STAG1	0	-0.435716	0.031	0.227	0
TIMM17A	0	-0.435865	0.043	0.269	0
CYBA	0	-0.435945	0.052	0.253	0
SRSF1	0	-0.436166	0.037	0.263	0
PPP1R14B	0	-0.436634	0.041	0.259	0
CLIC4	0	-0.437815	0.033	0.248	0
DNAJC10	0	-0.437849	0.018	0.232	0
CAMTA1	0	-0.438102	0.153	0.405	0
SPDL1	0	-0.439066	0.014	0.197	0
ZBTB1	0	-0.439476	0.05	0.253	0
KIF20B	0	-0.439522	0.011	0.183	0
NBN	0	-0.439785	0.025	0.235	0
TMEM147	0	-0.440641	0.088	0.317	0
SLC25A36	0	-0.441068	0.031	0.25	0
UQCRC2	0	-0.441468	0.099	0.343	0
TAPBP	0	-0.441614	0.048	0.251	0
SSFA2	0	-0.441723	0.038	0.231	0
NDUFA9	0	-0.44176	0.042	0.271	0
MSH6	0	-0.44194	0.016	0.209	0
CLTC	0	-0.442182	0.13	0.365	0
PNKD	0	-0.442192	0.056	0.282	0
GSPT1	0	-0.442266	0.085	0.311	0
SDAD1	0	-0.443543	0.018	0.225	0
PALLD	0	-0.444131	0.132	0.342	0
CDK4	0	-0.444485	0.021	0.25	0
NDUFAF2	0	-0.44472	0.026	0.218	0
ERP29	0	-0.445944	0.077	0.302	0
ANAPC16	0	-0.446	0.173	0.426	0
DDX39A	0	-0.446035	0.022	0.237	0
ASH1L	0	-0.446565	0.054	0.26	0
DMAC1	0	-0.446598	0.029	0.249	0
SELENOT	0	-0.446704	0.073	0.317	0
TCEAL9	0	-0.447383	0.068	0.293	0
CSDE1	0	-0.447419	0.254	0.519	0
MRFAP1	0	-0.447896	0.105	0.314	0
NDUFV1	0	-0.447966	0.024	0.252	0
AKR1B1	0	-0.447989	0.018	0.214	0
CHD9	0	-0.448176	0.042	0.255	0
TMED9	0	-0.448299	0.093	0.321	0
GNL2	0	-0.448301	0.016	0.233	0
C1S	0	-0.448607	0.023	0.211	0
UGDH	0	-0.448732	0.015	0.219	0
TIMM8B	0	-0.44882	0.224	0.483	0
METTL26	0	-0.448851	0.039	0.257	0
SMC5	0	-0.448958	0.044	0.254	0
HPRT1	0	-0.449665	0.02	0.234	0
POLR2H	0	-0.449719	0.05	0.28	0
IGFBP2	0	-0.449853	0.023	0.197	0
PNPT1	0	-0.449855	0.012	0.227	0
BRD2	0	-0.450427	0.095	0.336	0
ASF1A	0	-0.450912	0.02	0.228	0
MAF	0	-0.45126	0.036	0.202	0
ROCK2	0	-0.451304	0.017	0.211	0
NPC2	0	-0.451521	0.278	0.502	0
MED4	0	-0.451862	0.102	0.354	0
PRRC2B	0	-0.452556	0.03	0.235	0
EIF3G	0	-0.452763	0.056	0.28	0
MRPS34	0	-0.452838	0.03	0.257	0
DAP3	0	-0.453116	0.087	0.335	0
MRTO4	0	-0.45341	0.016	0.237	0
ATIC	0	-0.453525	0.015	0.224	0
RUVBL1	0	-0.45372	0.011	0.235	0
PCMT1	0	-0.453862	0.075	0.312	0
NMT1	0	-0.453931	0.036	0.261	0
SRPRB	0	-0.45414	0.018	0.25	0
SMC1A	0	-0.454254	0.02	0.219	0
GTPBP4	0	-0.454275	0.019	0.247	0
ZMPSTE24	0	-0.454708	0.041	0.247	0
SSR3	0	-0.455192	0.17	0.432	0
MPLKIP	0	-0.45528	0.062	0.307	0
BID	0	-0.455794	0.013	0.232	0
EFNA1	0	-0.456189	0.035	0.247	0
KPNB1	0	-0.456308	0.161	0.406	0
TFG	0	-0.456427	0.114	0.374	0
PWP1	0	-0.45643	0.039	0.277	0
LSM4	0	-0.45647	0.06	0.298	0
ANXA7	0	-0.456684	0.04	0.279	0
ARPP19	0	-0.456739	0.061	0.299	0
EIF3B	0	-0.456799	0.015	0.229	0
ATP2C1	0	-0.456799	0.02	0.238	0
MRPS22	0	-0.457207	0.032	0.269	0
LARP1	0	-0.457442	0.034	0.245	0
FAM200B	0	-0.457669	0.06	0.265	0
UQCR11	0	-0.457683	0.311	0.574	0
MRPL16	0	-0.457826	0.02	0.25	0
COA4	0	-0.458432	0.019	0.251	0
COPB1	0	-0.458637	0.114	0.362	0
RBM17	0	-0.458927	0.072	0.314	0
PSIP1	0	-0.459541	0.02	0.21	0
AFG3L2	0	-0.459966	0.035	0.266	0
PPA2	0	-0.461057	0.046	0.287	0
APOL1	0	-0.461308	0.016	0.192	0
DDX17	0	-0.461484	0.163	0.404	0
CYB5A	0	-0.461569	0.046	0.277	0
RNF213	0	-0.461709	0.063	0.249	0
CEP57	0	-0.461747	0.027	0.223	0
NDUFB3	0	-0.4621	0.408	0.621	0
ENSA	0	-0.462994	0.261	0.508	0
CCND2	0	-0.463047	0.023	0.205	0
RBBP7	0	-0.463405	0.034	0.262	0
POLR2B	0	-0.464026	0.049	0.283	0
FARSB	0	-0.464471	0.017	0.239	0
FYTTD1	0	-0.464659	0.115	0.368	0
SESN3	0	-0.464802	0.021	0.235	0
C12orf65	0	-0.465337	0.014	0.225	0
TAF15	0	-0.465367	0.028	0.261	0
UBQLN1	0	-0.465382	0.127	0.385	0
DECR1	0	-0.465489	0.204	0.453	0
UBA2	0	-0.465537	0.026	0.261	0
SPTBN1	0	-0.465538	0.063	0.267	0
EIF3D	0	-0.466267	0.098	0.356	0
PTPN11	0	-0.466461	0.028	0.262	0
PRKCSH	0	-0.466623	0.043	0.272	0
PSMC3	0	-0.466995	0.061	0.305	0
TFDP2	0	-0.467221	0.019	0.223	0
CHRAC1	0	-0.467284	0.018	0.238	0
STOM	0	-0.467456	0.043	0.279	0
NDUFC2	0	-0.467516	0.122	0.373	0
KMT2C	0	-0.467634	0.112	0.346	0
JTB	0	-0.468141	0.13	0.37	0
CEP350	0	-0.468223	0.064	0.278	0
EMP2	0	-0.469293	0.253	0.527	0
SLC39A6	0	-0.469589	0.01	0.225	0
MLEC	0	-0.469864	0.015	0.247	0
MESD	0	-0.470049	0.071	0.311	0
HIGD2A	0	-0.470056	0.122	0.357	0
TOPBP1	0	-0.470111	0.012	0.225	0
UBAP2L	0	-0.470428	0.036	0.276	0
RNPS1	0	-0.470984	0.027	0.277	0
CDC5L	0	-0.471543	0.032	0.259	0
DNPH1	0	-0.472197	0.028	0.258	0
SMIM37	0	-0.472247	0.051	0.272	0
TAF9	0	-0.473406	0.049	0.281	0
NSRP1	0	-0.47351	0.054	0.283	0
NUDCD2	0	-0.474105	0.025	0.247	0
CCDC25	0	-0.474233	0.024	0.252	0
LRRC58	0	-0.474341	0.012	0.236	0
MT-ND6	0	-0.474483	0.048	0.252	0
MRPL11	0	-0.474483	0.026	0.26	0
XAF1	0	-0.474926	0.024	0.201	0
SNRNP200	0	-0.474996	0.033	0.247	0
FUBP1	0	-0.475035	0.047	0.289	0
PSMA5	0	-0.47533	0.096	0.342	0
AURKAIP1	0	-0.475759	0.118	0.346	0
PSMD1	0	-0.476186	0.084	0.325	0
ORMDL1	0	-0.476421	0.037	0.27	0
CBX1	0	-0.477404	0.08	0.33	0
ATP5MG	0	-0.47767	0.581	0.781	0
BTG1	0	-0.478126	0.209	0.462	0
PLAU	0	-0.478318	0.018	0.18	0
RARS	0	-0.478836	0.027	0.266	0
PTCD3	0	-0.47884	0.017	0.246	0
SMARCC1	0	-0.478995	0.035	0.259	0
CDK1	0	-0.479167	0.012	0.184	0
MRPL40	0	-0.479349	0.032	0.271	0
MRPL55	0	-0.479477	0.032	0.261	0
ADAR	0	-0.479814	0.032	0.257	0
FKBP4	0	-0.479947	0.051	0.273	0
VBP1	0	-0.480237	0.03	0.269	0
ERGIC2	0	-0.480378	0.044	0.289	0
NAA50	0	-0.481156	0.167	0.447	0
CNOT7	0	-0.481261	0.059	0.32	0
DPM1	0	-0.481309	0.061	0.319	0
MTCH2	0	-0.483148	0.041	0.295	0
CDH3	0	-0.483174	0.007	0.221	0
PSMC1	0	-0.483325	0.06	0.301	0
TBL1XR1	0	-0.483365	0.072	0.293	0
NMI	0	-0.483412	0.022	0.256	0
SRP14	0	-0.483647	0.539	0.76	0
GMNN	0	-0.484064	0.014	0.224	0
SMIM26	0	-0.484487	0.174	0.439	0
MTHFD2	0	-0.484487	0.054	0.267	0
RSRC2	0	-0.484594	0.161	0.429	0
ZC3H13	0	-0.485167	0.034	0.253	0
OPA1	0	-0.485178	0.032	0.262	0
USP14	0	-0.485405	0.016	0.241	0
USP34	0	-0.485748	0.042	0.254	0
CD82	0	-0.485821	0.058	0.293	0
MRPL15	0	-0.486124	0.068	0.316	0
LBR	0	-0.486297	0.026	0.248	0
UFM1	0	-0.487424	0.141	0.4	0
HTATIP2	0	-0.487722	0.026	0.273	0
FAM120A	0	-0.487864	0.046	0.286	0
TDG	0	-0.488012	0.024	0.262	0
ACOT13	0	-0.488242	0.019	0.247	0
BIRC5	0	-0.488371	0.007	0.193	0
TPD52	0	-0.488615	0.048	0.304	0
MLF1	0	-0.48888	0.012	0.241	0
SLC1A5	0	-0.489022	0.015	0.251	0
CCDC59	0	-0.489113	0.048	0.287	0
BLCAP	0	-0.489172	0.115	0.368	0
PHF3	0	-0.489189	0.086	0.328	0
PAK1IP1	0	-0.489582	0.02	0.252	0
NUB1	0	-0.489595	0.035	0.277	0
SEC11A	0	-0.489788	0.07	0.328	0
LRPAP1	0	-0.489892	0.048	0.277	0
EHBP1	0	-0.490562	0.018	0.23	0
ANXA4	0	-0.490747	0.032	0.277	0
MRPL22	0	-0.491492	0.056	0.292	0
POLR2E	0	-0.491898	0.043	0.299	0
UMPS	0	-0.49206	0.016	0.259	0
RBM8A	0	-0.492135	0.421	0.715	0
TIMM10	0	-0.492628	0.031	0.266	0
TMED4	0	-0.492909	0.126	0.399	0
CTSB	0	-0.493336	0.457	0.665	0
KNOP1	0	-0.493551	0.01	0.232	0
EIF4B	0	-0.493639	0.108	0.377	0
DLD	0	-0.493707	0.039	0.302	0
RPL18AP3	0	-0.494	0.101	0.347	0
PRPF8	0	-0.494053	0.039	0.274	0
ATG3	0	-0.494691	0.043	0.3	0
DTX3L	0	-0.49473	0.025	0.244	0
USP10	0	-0.494973	0.037	0.286	0
SPATS2L	0	-0.495417	0.075	0.316	0
URI1	0	-0.496739	0.018	0.247	0
CUL5	0	-0.496833	0.032	0.236	0
RANBP2	0	-0.496971	0.037	0.263	0
CISD1	0	-0.497141	0.039	0.281	0
DENR	0	-0.497404	0.125	0.395	0
ABCF1	0	-0.497534	0.053	0.302	0
POLR2F	0	-0.498064	0.069	0.323	0
AHSA1	0	-0.498249	0.031	0.279	0
SCFD1	0	-0.498301	0.091	0.349	0
SNHG16	0	-0.498905	0.025	0.273	0
MRPL1	0	-0.499325	0.015	0.227	0
ELOB	0	-0.499567	0.6	0.788	0
ANLN	0	-0.499794	0.007	0.184	0
ATP5PO	0	-0.499861	0.283	0.555	0
VDAC3	0	-0.500206	0.089	0.356	0
ARL6IP1	0	-0.50065	0.147	0.36	0
MIS18BP1	0	-0.501035	0.027	0.234	0
HACD2	0	-0.501087	0.037	0.274	0
AIMP1	0	-0.501203	0.084	0.349	0
TCERG1	0	-0.502186	0.02	0.257	0
SMAD5	0	-0.502247	0.018	0.238	0
SP100	0	-0.502427	0.029	0.261	0
CCNL1	0	-0.502785	0.166	0.397	0
EIF3J	0	-0.50279	0.135	0.407	0
PAK1	0	-0.502885	0.027	0.262	0
LSM2	0	-0.505124	0.032	0.275	0
SEMA3C	0	-0.505324	0.009	0.185	0
CES1	0	-0.505615	0.01	0.158	0
PCBP2	0	-0.506053	0.255	0.523	0
ATP2B1	0	-0.506383	0.02	0.242	0
GTF3C6	0	-0.50658	0.049	0.297	0
ADSS	0	-0.507389	0.024	0.275	0
PYURF	0	-0.507635	0.051	0.316	0
GMPS	0	-0.508002	0.016	0.262	0
CNIH1	0	-0.508238	0.095	0.37	0
PCCB	0	-0.508445	0.018	0.261	0
MRPL41	0	-0.508673	0.09	0.328	0
PTMAP2	0	-0.509564	0.025	0.256	0
POLD2	0	-0.509568	0.021	0.274	0
PSMD4	0	-0.510549	0.17	0.448	0
SRPK1	0	-0.510562	0.029	0.279	0
NCOR1	0	-0.511377	0.084	0.338	0
SARS	0	-0.51188	0.066	0.321	0
CD164	0	-0.511963	0.131	0.41	0
NAE1	0	-0.511976	0.031	0.282	0
TMEM179B	0	-0.512271	0.052	0.31	0
CKAP5	0	-0.512277	0.016	0.241	0
ETFA	0	-0.512757	0.067	0.334	0
NDUFA6	0	-0.512973	0.292	0.565	0
TMTC3	0	-0.513673	0.019	0.257	0
MLF2	0	-0.513858	0.084	0.344	0
ID3	0	-0.514334	0.054	0.244	0
TMA16	0	-0.51496	0.016	0.257	0
PHF20L1	0	-0.515653	0.068	0.328	0
GTF3A	0	-0.515972	0.063	0.315	0
ATP5MD	0	-0.516133	0.473	0.713	0
RPS27L	0	-0.51619	0.114	0.388	0
ANAPC13	0	-0.516286	0.037	0.298	0
CAVIN1	0	-0.516504	0.037	0.268	0
COX14	0	-0.516798	0.042	0.298	0
NSA2	0	-0.51693	0.063	0.3	0
PGRMC1	0	-0.517328	0.021	0.277	0
USP1	0	-0.51852	0.026	0.269	0
TGS1	0	-0.518818	0.015	0.258	0
PSMD8	0	-0.518827	0.222	0.459	0
ATP2A2	0	-0.519514	0.097	0.354	0
PAIP1	0	-0.520032	0.041	0.302	0
MRPS35	0	-0.520953	0.02	0.279	0
WARS	0	-0.521371	0.029	0.202	0
GARS	0	-0.522199	0.03	0.267	0
BAZ1A	0	-0.522199	0.058	0.298	0
CD81	0	-0.5223	0.042	0.284	0
PNISR	0	-0.522304	0.069	0.319	0
NDUFAF8	0	-0.522452	0.031	0.277	0
FZD6	0	-0.522682	0.015	0.268	0
LMAN1	0	-0.523107	0.129	0.412	0
COPS6	0	-0.523571	0.097	0.367	0
UPF2	0	-0.523601	0.049	0.296	0
DNAJC15	0	-0.52399	0.049	0.286	0
SRRM2	0	-0.52477	0.1	0.363	0
LSG1	0	-0.524823	0.015	0.257	0
NOP16	0	-0.525742	0.024	0.277	0
PRPF4	0	-0.526114	0.022	0.266	0
ECH1	0	-0.526363	0.098	0.354	0
UQCC2	0	-0.527812	0.111	0.364	0
RWDD1	0	-0.527957	0.066	0.333	0
SMC6	0	-0.528228	0.022	0.263	0
MBD4	0	-0.528532	0.031	0.295	0
RRM1	0	-0.528575	0.039	0.284	0
CCDC91	0	-0.528663	0.028	0.222	0
PCLAF	0	-0.528964	0.015	0.2	0
LPAR6	0	-0.52902	0.088	0.327	0
HDAC1	0	-0.52921	0.064	0.338	0
MPHOSPH10	0	-0.529255	0.025	0.277	0
PSMB9	0	-0.529499	0.031	0.237	0
ANAPC5	0	-0.530271	0.031	0.303	0
SVIL	0	-0.530955	0.059	0.323	0
COA3	0	-0.530977	0.112	0.392	0
BBX	0	-0.531427	0.025	0.277	0
HDDC2	0	-0.53177	0.04	0.31	0
ABCC5	0	-0.532013	0.018	0.245	0
ECT2	0	-0.532283	0.008	0.222	0
SNX5	0	-0.532428	0.048	0.319	0
PHLDB2	0	-0.533451	0.006	0.21	0
TMEM14B	0	-0.533773	0.133	0.398	0
VCP	0	-0.53391	0.117	0.389	0
SELENOF	0	-0.534025	0.105	0.387	0
NIPBL	0	-0.534434	0.121	0.377	0
IVNS1ABP	0	-0.534841	0.042	0.288	0
ZNF638	0	-0.534883	0.066	0.323	0
TATDN1	0	-0.535683	0.025	0.28	0
THRAP3	0	-0.53623	0.102	0.384	0
SLTM	0	-0.536681	0.058	0.318	0
FAM96A	0	-0.536696	0.053	0.322	0
HAT1	0	-0.536882	0.03	0.295	0
SEPT7	0	-0.537131	0.328	0.627	0
CD151	0	-0.537211	0.049	0.305	0
COX6B1	0	-0.537304	0.594	0.783	0
DGUOK	0	-0.537591	0.076	0.354	0
ZRANB2	0	-0.537768	0.125	0.399	0
DLGAP5	0	-0.538304	0.004	0.165	0
SYNGR2	0	-0.539038	0.094	0.333	0
BZW2	0	-0.539087	0.025	0.303	0
SELENOW	0	-0.539236	0.242	0.478	0
PFDN5	0	-0.539846	0.394	0.672	0
UBE2L6	0	-0.539975	0.044	0.261	0
SINHCAF	0	-0.540304	0.026	0.291	0
GGH	0	-0.540575	0.018	0.268	0
PHIP	0	-0.5406	0.049	0.3	0
CA12	0	-0.540688	0.019	0.24	0
CCAR1	0	-0.540801	0.026	0.279	0
PSMA2	0	-0.541213	0.085	0.364	0
RPL23AP42	0	-0.54132	0.112	0.347	0
KARS	0	-0.541681	0.05	0.321	0
IMMT	0	-0.541871	0.022	0.289	0
POLR2I	0	-0.54205	0.11	0.371	0
FERMT1	0	-0.54213	0.011	0.242	0
WBP11	0	-0.542177	0.04	0.308	0
MNAT1	0	-0.542819	0.03	0.287	0
PAK2	0	-0.543244	0.099	0.382	0
CMC2	0	-0.543616	0.031	0.289	0
MRPS7	0	-0.544699	0.048	0.323	0
TPRKB	0	-0.544874	0.092	0.369	0
RCN2	0	-0.545119	0.03	0.28	0
PUF60	0	-0.545193	0.043	0.314	0
CALML3	0	-0.5461	0.252	0.453	0
RPA3	0	-0.546615	0.102	0.364	0
IARS2	0	-0.546635	0.037	0.311	0
ZNHIT1	0	-0.546834	0.135	0.421	0
PFDN6	0	-0.547082	0.064	0.339	0
SRSF2	0	-0.547391	0.111	0.385	0
ITGB4	0	-0.547641	0.047	0.273	0
TUFM	0	-0.547993	0.045	0.322	0
EWSR1	0	-0.548022	0.068	0.356	0
CHD4	0	-0.548766	0.053	0.315	0
GHITM	0	-0.548776	0.177	0.454	0
NACA	0	-0.549093	0.681	0.853	0
RFC1	0	-0.549133	0.046	0.296	0
TTK	0	-0.549146	0.009	0.196	0
MRPL27	0	-0.549167	0.029	0.303	0
TFAM	0	-0.550061	0.025	0.289	0
NDUFA5	0	-0.550139	0.118	0.413	0
NUDT5	0	-0.550366	0.038	0.315	0
EBPL	0	-0.550945	0.03	0.302	0
MED10	0	-0.551559	0.052	0.324	0
RSL24D1	0	-0.551612	0.069	0.362	0
RPL41	0	-0.551624	0.652	0.818	0
TES	0	-0.551929	0.049	0.317	0
NRDC	0	-0.552081	0.062	0.349	0
MRPL14	0	-0.552679	0.117	0.411	0
SDHB	0	-0.554114	0.091	0.386	0
YARS	0	-0.554424	0.04	0.307	0
CHORDC1	0	-0.554698	0.025	0.295	0
PDAP1	0	-0.554729	0.095	0.378	0
UQCRFS1	0	-0.555317	0.104	0.382	0
CDC123	0	-0.555588	0.033	0.32	0
EIF2AK1	0	-0.555987	0.033	0.308	0
ALCAM	0	-0.556085	0.012	0.239	0
EID1	0	-0.55645	0.074	0.347	0
MCM7	0	-0.556839	0.026	0.248	0
TRIP11	0	-0.556865	0.054	0.296	0
MZT1	0	-0.557657	0.012	0.21	0
NONO	0	-0.557732	0.069	0.36	0
DAPL1	0	-0.557952	0.083	0.264	0
BPTF	0	-0.558128	0.06	0.3	0
ATP5F1D	0	-0.558595	0.105	0.359	0
PAPOLA	0	-0.558993	0.32	0.617	0
AMD1	0	-0.559306	0.048	0.334	0
TNRC6B	0	-0.559906	0.033	0.287	0
COX7A2L	0	-0.560081	0.097	0.397	0
STAG2	0	-0.56031	0.069	0.338	0
STARD7	0	-0.56061	0.045	0.318	0
CCDC47	0	-0.560634	0.085	0.384	0
SELENOS	0	-0.56084	0.07	0.344	0
PTMS	0	-0.561185	0.032	0.283	0
CENPE	0	-0.561632	0.006	0.158	0
RPS10	0	-0.561904	0.149	0.452	0
RBBP4	0	-0.562002	0.03	0.311	0
MPC2	0	-0.563276	0.038	0.307	0
PSMB8	0	-0.563354	0.048	0.286	0
LYRM2	0	-0.56345	0.021	0.288	0
SNHG5	0	-0.563472	0.199	0.502	0
LINC01133	0	-0.564461	0.013	0.22	0
FAT1	0	-0.564485	0.009	0.223	0
NASP	0	-0.564626	0.037	0.29	0
KDELR2	0	-0.564679	0.102	0.397	0
POLR2K	0	-0.565156	0.132	0.436	0
MYDGF	0	-0.565316	0.044	0.318	0
DNMT1	0	-0.56626	0.019	0.263	0
IARS	0	-0.566685	0.017	0.29	0
RIOK1	0	-0.567308	0.012	0.276	0
ESD	0	-0.567779	0.035	0.324	0
CBX5	0	-0.567822	0.027	0.289	0
LMNA	0	-0.568165	0.122	0.408	0
NDUFA3	0	-0.568536	0.177	0.465	0
HNRNPH3	0	-0.569107	0.065	0.359	0
NOLC1	0	-0.569911	0.023	0.299	0
OCIAD1	0	-0.569998	0.105	0.384	0
IPO7	0	-0.570037	0.031	0.315	0
NFE2L1	0	-0.570041	0.024	0.301	0
BCAP31	0	-0.570574	0.18	0.476	0
NHP2	0	-0.570764	0.166	0.438	0
COX7B	0	-0.571256	0.526	0.767	0
SPCS2	0	-0.572137	0.166	0.472	0
SLC38A1	0	-0.572236	0.015	0.277	0
ACIN1	0	-0.572332	0.062	0.347	0
CALU	0	-0.57244	0.03	0.3	0
PSMC5	0	-0.572897	0.059	0.348	0
RBBP6	0	-0.572907	0.118	0.414	0
MPHOSPH6	0	-0.573889	0.037	0.315	0
AC005912.1	0	-0.574616	0.11	0.406	0
KRT10	0	-0.574834	0.156	0.42	0
ID1	0	-0.574869	0.156	0.398	0
CENPX	0	-0.57504	0.056	0.323	0
MAGOHB	0	-0.575155	0.023	0.293	0
UTP11	0	-0.575742	0.048	0.33	0
SQLE	0	-0.575969	0.043	0.292	0
DCAF13	0	-0.576205	0.016	0.299	0
C19orf53	0	-0.576597	0.173	0.477	0
POLR2G	0	-0.577146	0.045	0.334	0
STOML2	0	-0.57718	0.036	0.321	0
SEC63	0	-0.577299	0.028	0.3	0
DDX46	0	-0.577613	0.031	0.288	0
EIF3A	0	-0.579242	0.222	0.552	0
SCPEP1	0	-0.579259	0.042	0.312	0
PHPT1	0	-0.580159	0.096	0.365	0
TMEM230	0	-0.580229	0.041	0.33	0
STRAP	0	-0.580711	0.046	0.339	0
MIR4458HG	0	-0.58095	0.031	0.294	0
MORF4L2	0	-0.581568	0.168	0.491	0
MRPS15	0	-0.581684	0.05	0.338	0
DYNC1I2	0	-0.582051	0.183	0.49	0
SCD	0	-0.582724	0.044	0.278	0
SNRPA1	0	-0.582903	0.035	0.315	0
SNW1	0	-0.583051	0.078	0.376	0
ASCC3	0	-0.583336	0.032	0.302	0
RBP1	0	-0.584729	0.079	0.299	0
HSPB11	0	-0.585383	0.041	0.325	0
CLPTM1L	0	-0.585909	0.032	0.318	0
SRP9	0	-0.58641	0.32	0.606	0
CSRP2	0	-0.586914	0.026	0.278	0
HLTF	0	-0.586963	0.011	0.261	0
HNRNPAB	0	-0.587235	0.032	0.304	0
HIST1H1E	0	-0.588303	0.038	0.242	0
OAT	0	-0.58926	0.043	0.332	0
UQCRC1	0	-0.59119	0.08	0.377	0
COMT	0	-0.591817	0.057	0.341	0
PRMT1	0	-0.592207	0.042	0.341	0
DNM1L	0	-0.592371	0.04	0.332	0
SLC44A1	0	-0.592453	0.017	0.294	0
HNRNPF	0	-0.592759	0.123	0.425	0
ROMO1	0	-0.593236	0.415	0.702	0
UBE2I	0	-0.59334	0.096	0.413	0
TRMT10C	0	-0.593656	0.036	0.328	0
PRPF6	0	-0.59465	0.054	0.337	0
BAZ1B	0	-0.59484	0.027	0.283	0
EXOSC8	0	-0.594927	0.036	0.318	0
PDCL3	0	-0.595121	0.03	0.315	0
FLNA	0	-0.596502	0.026	0.277	0
ADH7	0	-0.597136	0.052	0.247	0
PPFIA1	0	-0.597388	0.012	0.202	0
KHDRBS1	0	-0.597731	0.064	0.368	0
NIT2	0	-0.597922	0.02	0.315	0
TMA7	0	-0.59804	0.477	0.748	0
TMX1	0	-0.598234	0.023	0.313	0
C9orf78	0	-0.598933	0.045	0.343	0
FDPS	0	-0.599095	0.094	0.339	0
MYOF	0	-0.599982	0.023	0.298	0
FKBP2	0	-0.601731	0.104	0.395	0
DSC2	0	-0.601801	0.11	0.389	0
SSR2	0	-0.60197	0.08	0.385	0
DDX27	0	-0.602726	0.032	0.32	0
SOX2	0	-0.603011	0.04	0.265	0
VDAC1	0	-0.60321	0.297	0.604	0
SLC16A1	0	-0.603256	0.009	0.264	0
ATP5PB	0	-0.603706	0.198	0.506	0
KMT2E	0	-0.604193	0.173	0.481	0
AK2	0	-0.605818	0.081	0.391	0
PFDN4	0	-0.606724	0.118	0.417	0
DARS	0	-0.606824	0.094	0.393	0
CFAP97	0	-0.60692	0.028	0.315	0
CLNS1A	0	-0.607405	0.032	0.342	0
MZT2B	0	-0.607451	0.074	0.343	0
PTPN1	0	-0.607575	0.037	0.328	0
TPI1	0	-0.607903	0.599	0.818	0
PERP	0	-0.607987	0.74	0.898	0
RPL26L1	0	-0.608723	0.051	0.334	0
POLE3	0	-0.608858	0.019	0.31	0
FGFBP1	0	-0.608926	0.029	0.255	0
LUC7L3	0	-0.608982	0.067	0.359	0
NDUFA8	0	-0.609077	0.043	0.345	0
EBNA1BP2	0	-0.60922	0.023	0.318	0
TMSB4X	0	-0.609467	0.618	0.796	0
REEP5	0	-0.609535	0.078	0.377	0
ADH5	0	-0.610215	0.031	0.332	0
RBBP8	0	-0.61034	0.025	0.288	0
PSMD12	0	-0.610907	0.067	0.374	0
SLC7A5	0	-0.611365	0.021	0.278	0
MRPL18	0	-0.611463	0.06	0.357	0
FKBP1A	0	-0.61155	0.15	0.465	0
CWF19L2	0	-0.611613	0.041	0.269	0
MRPL47	0	-0.615959	0.04	0.347	0
EIF4G3	0	-0.615978	0.086	0.393	0
AGR2	0	-0.61665	0.021	0.19	0
DSG2	0	-0.61765	0.031	0.296	0
BUD23	0	-0.618803	0.025	0.331	0
PCM1	0	-0.618859	0.069	0.356	0
NFE2L2	0	-0.61929	0.32	0.634	0
SUMO3	0	-0.61931	0.049	0.332	0
TMPO	0	-0.61944	0.088	0.375	0
NAP1L4	0	-0.619976	0.062	0.386	0
TMED2	0	-0.620213	0.149	0.483	0
EIF1AX	0	-0.621243	0.076	0.392	0
ABCE1	0	-0.621284	0.022	0.328	0
DEGS1	0	-0.621596	0.03	0.316	0
MX1	0	-0.622305	0.045	0.254	0
GLRX3	0	-0.622981	0.041	0.356	0
BUB3	0	-0.623658	0.044	0.351	0
DAD1	0	-0.62531	0.281	0.598	0
MRPL57	0	-0.628631	0.106	0.411	0
OSTC	0	-0.628681	0.09	0.42	0
PRDX4	0	-0.628836	0.047	0.344	0
TMCO1	0	-0.629726	0.074	0.392	0
CFL1	0	-0.629744	0.485	0.753	0
NUTF2	0	-0.630157	0.053	0.375	0
SDCCAG8	0	-0.630683	0.025	0.322	0
PSMA1	0	-0.631125	0.078	0.407	0
KIF5B	0	-0.631294	0.125	0.444	0
SEPT2	0	-0.631754	0.181	0.505	0
FAM96B	0	-0.632004	0.109	0.425	0
PITPNB	0	-0.632224	0.106	0.43	0
IFNGR1	0	-0.632916	0.058	0.355	0
MRPL42	0	-0.633443	0.044	0.367	0
NTRK2	0	-0.63377	0.008	0.217	0
EIF2AK2	0	-0.634007	0.06	0.351	0
ERGIC3	0	-0.634519	0.125	0.451	0
MDK	0	-0.634552	0.089	0.309	0
HNRNPC	0	-0.635753	0.34	0.682	0
PSMD11	0	-0.635754	0.079	0.399	0
PCNP	0	-0.636347	0.099	0.444	0
ZNF706	0	-0.637182	0.19	0.522	0
SMC3	0	-0.637239	0.063	0.374	0
ILF3	0	-0.638651	0.043	0.363	0
C19orf70	0	-0.63961	0.051	0.356	0
KPNA2	0	-0.639751	0.018	0.251	0
NCOA7	0	-0.640614	0.045	0.292	0
ATRX	0	-0.640707	0.091	0.387	0
HACD3	0	-0.644333	0.018	0.325	0
SNRPB2	0	-0.645084	0.116	0.446	0
CWC15	0	-0.645217	0.123	0.44	0
ACTL6A	0	-0.645511	0.017	0.319	0
FAM133B	0	-0.647033	0.03	0.319	0
ANAPC11	0	-0.647418	0.217	0.525	0
ZCRB1	0	-0.647679	0.046	0.362	0
NAXE	0	-0.647811	0.026	0.345	0
PTPRF	0	-0.647883	0.028	0.322	0
HDLBP	0	-0.648141	0.18	0.481	0
HDAC2	0	-0.648452	0.065	0.383	0
RPL15	0	-0.648583	0.797	0.925	0
LGALS7B	0	-0.649096	0.038	0.24	0
SNHG8	0	-0.649185	0.12	0.428	0
EIF3M	0	-0.649747	0.074	0.411	0
BCCIP	0	-0.649832	0.041	0.373	0
DNAJC2	0	-0.650181	0.017	0.301	0
PTGR1	0	-0.651513	0.133	0.366	0
MT-TW	0	-0.652441	0.095	0.357	0
MAGOH	0	-0.65325	0.052	0.373	0
EIF4G1	0	-0.655893	0.091	0.408	0
TIMM13	0	-0.657928	0.046	0.362	0
C12orf75	0	-0.658821	0.012	0.278	0
AP2M1	0	-0.659126	0.171	0.519	0
PABPC4	0	-0.659881	0.036	0.282	0
RNF168	0	-0.660325	0.024	0.321	0
HNRNPH1	0	-0.660465	0.063	0.401	0
ATP5F1E	0	-0.661781	0.658	0.866	0
RPL9P9	0	-0.663489	0.21	0.487	0
PRPF4B	0	-0.664454	0.097	0.421	0
STIP1	0	-0.66474	0.043	0.374	0
NCBP2	0	-0.665166	0.032	0.366	0
TUBA4A	0	-0.665456	0.048	0.345	0
PTPRZ1	0	-0.667014	0.012	0.282	0
RAD21	0	-0.668485	0.323	0.619	0
DNTTIP2	0	-0.668916	0.044	0.354	0
HLA-C	0	-0.669064	0.18	0.411	0
FSCN1	0	-0.669545	0.018	0.318	0
CKS2	0	-0.669594	0.037	0.302	0
C1orf43	0	-0.669711	0.212	0.546	0
MRPL20	0	-0.669783	0.069	0.401	0
PSMD7	0	-0.670107	0.11	0.462	0
CCT8	0	-0.670117	0.053	0.385	0
ST13	0	-0.670533	0.197	0.558	0
B2M	0	-0.670826	0.913	0.967	0
SLC25A3	0	-0.670939	0.247	0.591	0
YWHAB	0	-0.671105	0.43	0.745	0
SUMO1	0	-0.672003	0.162	0.49	0
CUTA	0	-0.672382	0.071	0.39	0
SRI	0	-0.672386	0.157	0.476	0
EEF1E1	0	-0.672865	0.03	0.326	0
SF3B5	0	-0.673319	0.101	0.431	0
TARS	0	-0.673718	0.075	0.394	0
SMC2	0	-0.673941	0.014	0.289	0
SF3B2	0	-0.674657	0.084	0.431	0
RPF2	0	-0.67472	0.027	0.352	0
ASPM	0	-0.676586	0.008	0.191	0
SRP72	0	-0.676704	0.072	0.413	0
PUM3	0	-0.676991	0.023	0.334	0
C9orf3	0	-0.677254	0.056	0.372	0
AKAP9	0	-0.677884	0.249	0.547	0
FAM162A	0	-0.67829	0.198	0.52	0
LRPPRC	0	-0.678411	0.025	0.345	0
CLEC2B	0	-0.678671	0.121	0.383	0
CCT7	0	-0.678724	0.047	0.39	0
MBNL1	0	-0.679367	0.076	0.422	0
PHF14	0	-0.679776	0.022	0.337	0
MGST3	0	-0.679794	0.078	0.414	0
PSMD2	0	-0.680149	0.08	0.412	0
NIFK	0	-0.680589	0.03	0.364	0
TIMMDC1	0	-0.68122	0.066	0.413	0
SSR4	0	-0.681274	0.222	0.552	0
DKC1	0	-0.681854	0.014	0.338	0
NUDC	0	-0.683614	0.042	0.368	0
MYH9	0	-0.68363	0.057	0.356	0
SGK1	0	-0.685808	0.061	0.365	0
ATP5IF1	0	-0.68628	0.274	0.627	0
EIF4EBP1	0	-0.68671	0.075	0.361	0
THOC2	0	-0.686804	0.102	0.448	0
EIF3K	0	-0.687724	0.249	0.565	0
TAF1D	0	-0.687984	0.074	0.409	0
LARP7	0	-0.688638	0.077	0.417	0
UBA52	0	-0.688709	0.561	0.83	0
CLSTN1	0	-0.689141	0.025	0.31	0
ATAD2	0	-0.690435	0.019	0.271	0
COPS9	0	-0.690508	0.161	0.48	0
PHB	0	-0.6914	0.031	0.367	0
C11orf58	0	-0.691642	0.252	0.621	0
DHX9	0	-0.692345	0.037	0.373	0
TCEA1	0	-0.692639	0.182	0.546	0
PRDX3	0	-0.693237	0.085	0.43	0
GGCT	0	-0.693329	0.045	0.38	0
PHB2	0	-0.6952	0.047	0.371	0
MRPL32	0	-0.695545	0.042	0.396	0
HMGN1	0	-0.695588	0.145	0.49	0
ANXA5	0	-0.696375	0.062	0.391	0
MRPS5	0	-0.697043	0.052	0.399	0
NORAD	0	-0.69725	0.056	0.399	0
ANP32E	0	-0.698616	0.032	0.34	0
CMSS1	0	-0.698919	0.015	0.334	0
C6orf48	0	-0.698927	0.064	0.389	0
ADI1	0	-0.699915	0.073	0.421	0
C1QBP	0	-0.700121	0.032	0.366	0
PDIA4	0	-0.700151	0.045	0.378	0
RBX1	0	-0.700619	0.2	0.553	0
PARP1	0	-0.701087	0.025	0.354	0
NDUFB7	0	-0.701378	0.108	0.456	0
TRA2B	0	-0.703477	0.144	0.503	0
COX5B	0	-0.704083	0.527	0.783	0
IFI27L2	0	-0.704129	0.04	0.365	0
FBL	0	-0.705061	0.041	0.382	0
SIVA1	0	-0.706177	0.053	0.382	0
DHX36	0	-0.706864	0.042	0.376	0
SSRP1	0	-0.706874	0.023	0.37	0
CD47	0	-0.70727	0.058	0.375	0
HSPA1A	0	-0.708834	0.198	0.504	0
DNAJC8	0	-0.709769	0.112	0.471	0
COA6	0	-0.71072	0.05	0.375	0
MINOS1	0	-0.711556	0.084	0.438	0
FTL	0	-0.711736	0.81	0.914	0
TMEM45A	0	-0.712138	0.005	0.15	0
HDGF	0	-0.712665	0.044	0.386	0
NDUFA10	0	-0.712964	0.108	0.465	0
MCM4	0	-0.71328	0.02	0.323	0
RAD23A	0	-0.71345	0.034	0.394	0
METTL5	0	-0.714888	0.029	0.376	0
SNX6	0	-0.715084	0.144	0.504	0
ZFP36L1	0	-0.716097	0.18	0.538	0
CSE1L	0	-0.716399	0.02	0.36	0
SERF2	0	-0.71791	0.663	0.883	0
JAG1	0	-0.718583	0.035	0.363	0
FOS	0	-0.720138	0.313	0.589	0
RIF1	0	-0.720421	0.022	0.318	0
ACTN1	0	-0.720852	0.026	0.328	0
OLA1	0	-0.722662	0.041	0.382	0
XPO1	0	-0.723891	0.063	0.412	0
NARS	0	-0.72437	0.055	0.421	0
PAICS	0	-0.724385	0.021	0.363	0
MRPS18B	0	-0.726014	0.049	0.405	0
CLU	0	-0.726224	0.116	0.414	0
FKBP3	0	-0.726352	0.074	0.422	0
EGFR	0	-0.727328	0.019	0.336	0
ENAH	0	-0.727371	0.015	0.333	0
PSMC2	0	-0.727731	0.053	0.401	0
RSRC1	0	-0.729546	0.035	0.378	0
PRDX1	0	-0.730344	0.595	0.874	0
NDUFB5	0	-0.731265	0.166	0.537	0
COX6A1	0	-0.731728	0.489	0.785	0
TCP1	0	-0.732039	0.09	0.457	0
GLO1	0	-0.732264	0.071	0.425	0
SCAF11	0	-0.732976	0.128	0.493	0
MACF1	0	-0.733506	0.065	0.346	0
PFDN2	0	-0.733796	0.077	0.45	0
MDH2	0	-0.733913	0.143	0.504	0
TCEAL4	0	-0.735669	0.037	0.374	0
TTC3	0	-0.735674	0.04	0.363	0
RPL7L1	0	-0.736159	0.035	0.398	0
LARS	0	-0.736422	0.037	0.382	0
NDUFC1	0	-0.737766	0.231	0.592	0
RTRAF	0	-0.737856	0.088	0.452	0
UQCR10	0	-0.737903	0.446	0.758	0
BCLAF1	0	-0.738079	0.127	0.508	0
MRPS33	0	-0.740522	0.04	0.39	0
RBM25	0	-0.741189	0.072	0.421	0
WDR43	0	-0.741827	0.021	0.377	0
HSPA9	0	-0.741951	0.175	0.567	0
TPX2	0	-0.743103	0.007	0.24	0
SYPL1	0	-0.743996	0.111	0.495	0
METAP2	0	-0.744981	0.054	0.427	0
MYC	0	-0.745142	0.036	0.367	0
MSN	0	-0.745849	0.043	0.389	0
PCNA	0	-0.746296	0.04	0.36	0
HMGN3	0	-0.748621	0.104	0.473	0
TPM3	0	-0.751784	0.227	0.604	0
NDUFB1	0	-0.75195	0.317	0.678	0
EIF2S1	0	-0.751993	0.043	0.415	0
COX20	0	-0.755054	0.072	0.424	0
EIF2A	0	-0.755341	0.05	0.427	0
ATP5F1B	0	-0.755723	0.324	0.659	0
GPX4	0	-0.756639	0.184	0.56	0
C12orf57	0	-0.756673	0.056	0.385	0
SEC61G	0	-0.757583	0.269	0.626	0
SERPINH1	0	-0.758546	0.016	0.262	0
H2AFV	0	-0.759214	0.131	0.48	0
GPI	0	-0.75923	0.065	0.414	0
PNN	0	-0.759479	0.043	0.383	0
ESF1	0	-0.760031	0.024	0.363	0
GJA1	0	-0.760526	0.035	0.326	0
NDUFS8	0	-0.761945	0.062	0.423	0
SPINT2	0	-0.764094	0.284	0.608	0
PARP14	0	-0.764172	0.028	0.322	0
KRT15	0	-0.764241	0.501	0.633	0
ASS1	0	-0.76447	0.025	0.303	0
ATRAID	0	-0.766824	0.051	0.431	0
APP	0	-0.767389	0.085	0.401	0
RPL26	0	-0.768342	0.433	0.804	0
SSR1	0	-0.768658	0.073	0.462	0
XRN2	0	-0.769802	0.035	0.417	0
CAV2	0	-0.77068	0.033	0.377	0
SRSF10	0	-0.770948	0.042	0.423	0
PSMD14	0	-0.771841	0.082	0.457	0
CEBPZ	0	-0.772896	0.054	0.432	0
APEX1	0	-0.773054	0.029	0.408	0
CENPW	0	-0.773378	0.019	0.315	0
SRRM1	0	-0.773934	0.142	0.553	0
PPT1	0	-0.774141	0.044	0.346	0
NOL8	0	-0.774339	0.031	0.392	0
ZFR	0	-0.776546	0.06	0.446	0
NUPR1	0	-0.777686	0.069	0.375	0
HNRNPDL	0	-0.77797	0.119	0.522	0
JUN	0	-0.778492	0.285	0.591	0
PPIG	0	-0.779257	0.06	0.423	0
CNIH4	0	-0.779548	0.097	0.47	0
G3BP1	0	-0.780745	0.045	0.436	0
EEF1A1	0	-0.781423	0.753	0.92	0
S100A6	0	-0.781427	0.602	0.904	0
DDX1	0	-0.78319	0.041	0.432	0
LAPTM4B	0	-0.783504	0.021	0.39	0
MRPL36	0	-0.784548	0.085	0.44	0
ITM2B	0	-0.78486	0.427	0.775	0
NDUFB10	0	-0.784867	0.104	0.494	0
BSG	0	-0.78506	0.136	0.5	0
LAMTOR4	0	-0.785187	0.107	0.47	0
CCNB1	0	-0.785228	0.019	0.225	0
RPN1	0	-0.786623	0.053	0.437	0
HNRNPM	0	-0.786862	0.075	0.469	0
ACP1	0	-0.786888	0.08	0.469	0
POLR2L	0	-0.787042	0.18	0.557	0
CKAP2	0	-0.790294	0.016	0.325	0
ZC3H15	0	-0.790431	0.086	0.468	0
CHCHD10	0	-0.791032	0.064	0.382	0
COMMD6	0	-0.792544	0.157	0.561	0
DUT	0	-0.792641	0.046	0.376	0
NDUFB6	0	-0.792789	0.095	0.489	0
MRPL52	0	-0.793506	0.084	0.466	0
NAA38	0	-0.794795	0.086	0.463	0
CD9	0	-0.794838	0.565	0.866	0
EIF2S2	0	-0.795089	0.398	0.739	0
TOMM20	0	-0.795884	0.098	0.504	0
ILF2	0	-0.797982	0.058	0.445	0
UQCRQ	0	-0.79827	0.432	0.773	0
MRPL21	0	-0.798962	0.052	0.407	0
SEC62	0	-0.799356	0.21	0.634	0
SUB1	0	-0.799651	0.421	0.75	0
SNRPB	0	-0.799769	0.106	0.492	0
XRCC6	0	-0.80268	0.087	0.499	0
KRT8	0	-0.803652	0.086	0.341	0
MRPS21	0	-0.803756	0.092	0.469	0
SEC61B	0	-0.804484	0.143	0.535	0
PTHLH	0	-0.804628	0.006	0.265	0
PFN2	0	-0.805193	0.022	0.373	0
MRPL3	0	-0.805731	0.028	0.42	0
ATP5MF	0	-0.807454	0.507	0.797	0
WDR83OS	0	-0.809908	0.187	0.573	0
MDH1	0	-0.810833	0.181	0.582	0
NEDD8	0	-0.811941	0.163	0.574	0
SON	0	-0.812279	0.316	0.714	0
UQCRB	0	-0.81249	0.457	0.778	0
LSM7	0	-0.813902	0.045	0.446	0
LGALS3BP	0	-0.815575	0.039	0.388	0
PKP1	0	-0.817137	0.099	0.487	0
TMEM258	0	-0.817415	0.255	0.659	0
PRDX2	0	-0.817867	0.223	0.591	0
BRIX1	0	-0.817924	0.024	0.406	0
SNHG6	0	-0.818558	0.086	0.466	0
SLC3A2	0	-0.819521	0.053	0.44	0
CDKN3	0	-0.82322	0.013	0.249	0
NDUFB4	0	-0.824625	0.465	0.795	0
UBXN4	0	-0.825721	0.1	0.509	0
PRRC2C	0	-0.826242	0.168	0.548	0
ATP5MC2	0	-0.826327	0.295	0.656	0
EBAG9	0	-0.827415	0.037	0.426	0
TMEM14A	0	-0.828845	0.036	0.416	0
MKI67	0	-0.829246	0.011	0.254	0
SF3B6	0	-0.829705	0.218	0.616	0
HMGB2	0	-0.831397	0.114	0.388	0
TMSB10	0	-0.831802	0.812	0.954	0
UBE2C	0	-0.832062	0.017	0.208	0
PSMB6	0	-0.833389	0.199	0.599	0
HIF1A	0	-0.834096	0.088	0.461	0
EPRS	0	-0.835177	0.037	0.433	0
RPL29	0	-0.836	0.481	0.812	0
GSTO1	0	-0.83867	0.066	0.445	0
PSMB7	0	-0.839601	0.117	0.503	0
CLIC1	0	-0.841426	0.21	0.614	0
EIF3I	0	-0.84232	0.122	0.533	0
TBCB	0	-0.842479	0.099	0.489	0
PSMB4	0	-0.843581	0.092	0.498	0
GOLGB1	0	-0.843808	0.192	0.587	0
DNAJC19	0	-0.845582	0.041	0.442	0
RPL9	0	-0.846661	0.598	0.858	0
SMARCA5	0	-0.847571	0.054	0.461	0
CKS1B	0	-0.847773	0.025	0.375	0
EIF3E	0	-0.849559	0.242	0.659	0
DNAJA1	0	-0.85002	0.195	0.579	0
ZFAS1	0	-0.850093	0.181	0.571	0
BOLA3	0	-0.851058	0.027	0.415	0
DDX24	0	-0.851581	0.047	0.453	0
UBE2V2	0	-0.852181	0.146	0.557	0
FAM213A	0	-0.852573	0.085	0.472	0
FAM210B	0	-0.852589	0.036	0.251	0
OST4	0	-0.853406	0.289	0.682	0
EIF5A	0	-0.855851	0.125	0.536	0
YWHAQ	0	-0.85635	0.169	0.576	0
NOL7	0	-0.860036	0.04	0.428	0
EIF5	0	-0.861196	0.279	0.687	0
CALR	0	-0.861955	0.191	0.586	0
SNRPD3	0	-0.864195	0.116	0.548	0
LIMA1	0	-0.864742	0.08	0.436	0
GAS5	0	-0.86536	0.148	0.56	0
GCLM	0	-0.866643	0.026	0.269	0
LSM5	0	-0.867826	0.044	0.457	0
NDUFAB1	0	-0.868243	0.076	0.493	0
[truncated: 1,143 more rows]

## Sheet: cluster2_diffgenes
gene_id	p_val	avg_logFC	pct.1	pct.2	p_val_adj
SELENOP	0	1.27999	0.838	0.183	0
AGR2	0	1.14138	0.517	0.098	0
CKB	0	1.13511	0.618	0.115	0
SERPINB13	0	1.08099	0.582	0.1	0
NTS	0	1.00658	0.544	0.116	0
SPDYC	0	1.00431	0.45	0.002	0
GLUL	0	0.950417	0.831	0.423	0
SERPINB3	0	0.860686	0.499	0.246	0
PDLIM1	0	0.846212	0.743	0.297	0
RPS26	0	0.832323	0.979	0.766	0
H19	0	0.791534	0.391	0.014	0
MT1X	0	0.790928	0.842	0.518	0
CD177	0	0.773402	0.195	0.017	0
DSG3	0	0.747995	0.892	0.5	0
CD9	0	0.746379	0.967	0.789	0
SERPINB5	0	0.740729	0.738	0.333	0
CLDN1	0	0.738904	0.523	0.094	0
LY6D	0	0.721859	0.934	0.446	0
ADH1C	0	0.721393	0.329	0.01	0
ATF3	0	0.707857	0.529	0.177	0
LINC01133	0	0.703206	0.498	0.129	0
RPLP1	0	0.697577	0.997	0.958	0
KRT14	0	0.693234	0.98	0.702	0
CSRP2	0	0.68053	0.574	0.175	0
NDUFA4L2	0	0.663131	0.482	0.257	0
RPL37	0	0.658494	0.995	0.916	0
NUPR1	0	0.657847	0.686	0.259	0
ATP1B3	0	0.656717	0.904	0.621	0
MTATP6P1	0	0.648274	0.991	0.907	0
KRT17	0	0.647633	0.898	0.615	0
ATP5MPL	0	0.647018	0.933	0.699	0
CLU	0	0.636292	0.664	0.311	0
FGFBP1	0	0.635165	0.508	0.166	0
RCC1	0	0.629256	0.45	0.093	0
RPS4X	0	0.624916	0.957	0.768	0
KLK10	0	0.623677	0.527	0.21	0
ID1	0	0.619971	0.638	0.308	0
RPL27A	0	0.613182	0.985	0.865	0
ZFP36L1	0	0.604557	0.759	0.428	0
MT-CO3	0	0.596851	1	0.995	0
EIF5	0	0.596819	0.864	0.576	0
MRPL36	0	0.595837	0.694	0.325	0
KLK11	0	0.593902	0.55	0.162	0
PDIA3	0	0.5741	0.9	0.656	0
TSC22D1	0	0.571425	0.526	0.191	0
MUC4	0	0.571159	0.348	0.065	0
DNAJB1	0	0.569292	0.769	0.512	0
SPRR1B	0	0.567659	0.782	0.467	0
MT-CO1	0	0.562681	0.999	0.998	0
RPS16	0	0.553162	0.983	0.861	0
FOSB	0	0.552143	0.451	0.159	0
LAMA5	0	0.551185	0.365	0.088	0
RPS2	0	0.549208	0.984	0.847	0
NFE2L2	0	0.542256	0.839	0.536	0
IGFBP3	0	0.541731	0.268	0.056	0
CES2	0	0.540491	0.42	0.121	0
FOS	0	0.538416	0.749	0.507	0
ZFYVE21	0	0.537097	0.458	0.119	0
DDIT3	0	0.535314	0.42	0.145	0
KLF4	0	0.534381	0.46	0.164	0
MT-RNR1	0	0.534245	1	1	0
KRT8	0	0.529937	0.536	0.256	0
LPAR6	0	0.529929	0.52	0.246	0
AHNAK2	0	0.527266	0.496	0.173	0
SLC25A5	0	0.525761	0.882	0.637	0
EIF6	0	0.524198	0.662	0.336	0
MT-CYB	0	0.522224	0.999	0.991	0
BLCAP	0	0.52011	0.629	0.272	0
S100A4	0	0.517459	0.439	0.162	0
IGFBP2	0	0.516923	0.422	0.123	0
ADD3	0	0.51124	0.503	0.181	0
HSPA5	0	0.504905	0.849	0.583	0
IFITM2	0	0.500996	0.404	0.113	0
KRT7	0	0.49497	0.462	0.097	0
AQP3	0	0.491996	0.627	0.265	0
PLEKHA1	0	0.489696	0.451	0.132	0
CST3	0	0.488512	0.754	0.469	0
SLC2A1	0	0.488257	0.715	0.417	0
TMPRSS11A	0	0.484154	0.348	0.112	0
DAPL1	0	0.48183	0.48	0.19	0
PTHLH	0	0.477203	0.46	0.179	0
TMSB4X	0	0.476472	0.972	0.729	0
P3H4	0	0.471945	0.303	0.03	0
TPPP3	0	0.471856	0.266	0.033	0
SLPI	0	0.47177	0.658	0.296	0
KRT10	0	0.466507	0.612	0.334	0
RPS19	0	0.466091	0.993	0.909	0
HERPUD1	0	0.463572	0.398	0.148	0
TRIM29	0	0.463133	0.642	0.316	0
RPL18A	0	0.462747	0.976	0.843	0
SIVA1	0	0.461769	0.58	0.282	0
BIK	0	0.460787	0.307	0.058	0
HMGN3	0	0.456005	0.665	0.367	0
ACKR3	0	0.453427	0.337	0.104	0
PPIB	0	0.451608	0.747	0.465	0
TSPAN1	0	0.451406	0.266	0.034	0
TSPO	0	0.44954	0.786	0.491	0
PPP1R15A	0	0.446374	0.525	0.254	0
BAG1	0	0.443151	0.449	0.166	0
F3	0	0.439891	0.292	0.078	0
NR4A1	0	0.43917	0.347	0.097	0
JUN	0	0.438737	0.737	0.505	0
ZFAS1	0	0.43869	0.75	0.463	0
ADM	0	0.435044	0.483	0.231	0
NDUFS6	0	0.432467	0.767	0.458	0
CP	0	0.430835	0.165	0.005	0
HMGCS1	0	0.430582	0.451	0.2	0
RPS13	0	0.429412	0.97	0.843	0
PRDX2	0	0.428816	0.762	0.489	0
MT-ND1	0	0.428578	0.997	0.983	0
RPL21	0	0.428275	0.984	0.884	0
RPLP2	0	0.426498	0.975	0.852	0
CLPTM1L	0	0.425897	0.506	0.229	0
LYPD3	0	0.425604	0.41	0.213	0
SERPINF1	0	0.42049	0.268	0.036	0
XBP1	0	0.418966	0.415	0.154	0
TSC22D3	0	0.418428	0.342	0.104	0
NPL	0	0.415036	0.304	0.055	0
ALDH1A1	0	0.414394	0.318	0.073	0
CRABP2	0	0.414362	0.387	0.137	0
MLF1	0	0.413903	0.428	0.163	0
RPLP0	0	0.412736	0.978	0.89	0
TMEM230	0	0.407621	0.522	0.239	0
RPS24	0	0.406253	0.966	0.815	0
RPS3	0	0.405921	0.974	0.843	0
NFKBIZ	0	0.405126	0.473	0.256	0
CD82	0	0.403963	0.509	0.208	0
BID	0	0.403126	0.417	0.156	0
CALML5	0	0.40128	0.304	0.052	0
CAV2	0	0.400261	0.58	0.274	0
NCK1	0	0.400205	0.472	0.218	0
ANXA8	0	0.397531	0.314	0.068	0
GHITM	0	0.397439	0.664	0.362	0
HSP90B1	0	0.394371	0.905	0.718	0
CCDC152	0	0.394343	0.211	0.006	0
RPS3A	0	0.392314	0.983	0.867	0
CDKN2A	0	0.390684	0.404	0.107	0
SYNGR2	0	0.390669	0.544	0.248	0
ELOB	0	0.390626	0.914	0.729	0
CLTA	0	0.386486	0.574	0.312	0
PDCD6	0	0.385441	0.647	0.361	0
BAG5	0	0.384675	0.434	0.167	0
BRIX1	0	0.384024	0.588	0.299	0
CCDC80	0	0.383117	0.195	0.035	0
COX4I1	0	0.383113	0.927	0.718	0
IER3	0	0.380885	0.648	0.383	0
DEFB1	0	0.379806	0.341	0.124	0
SGK1	0	0.379654	0.544	0.274	0
SPCS2	0	0.379589	0.665	0.378	0
FAM96B	0	0.37461	0.599	0.332	0
MAFB	0	0.373316	0.388	0.17	0
COA3	0	0.371783	0.566	0.307	0
ATP5PB	0	0.370959	0.676	0.416	0
IER2	0	0.369826	0.513	0.275	0
RAC1	0	0.368638	0.795	0.552	0
UNC5B-AS1	0	0.365995	0.201	0.028	0
RPS28	0	0.365857	0.938	0.777	0
HCLS1	0	0.365355	0.229	0.014	0
BTG2	0	0.362884	0.348	0.139	0
EHF	0	0.362542	0.669	0.381	0
RPL18	0	0.36204	0.954	0.837	0
CDH13	0	0.362018	0.305	0.073	0
FKBP1A	0	0.360016	0.645	0.371	0
RPS2P46	0	0.359936	0.392	0.142	0
SLC38A5	0	0.359295	0.247	0.024	0
THSD4	0	0.356801	0.218	0.039	0
RPL5	0	0.356268	0.947	0.779	0
PKP1	0	0.353655	0.637	0.384	0
B4GALT4	0	0.352118	0.268	0.062	0
SMIM22	0	0.351862	0.27	0.07	0
COMMD6	0	0.350612	0.713	0.455	0
DNAJA1	0	0.349215	0.732	0.477	0
CLEC2B	0	0.348984	0.562	0.3	0
CD81	0	0.348231	0.418	0.213	0
SERP1	0	0.347399	0.632	0.39	0
PDZK1IP1	0	0.346848	0.489	0.256	0
MT-ATP6	0	0.344954	0.999	0.993	0
EFNA1	0	0.342101	0.417	0.176	0
RPS15	0	0.33823	0.97	0.841	0
RPL6	0	0.337468	0.969	0.809	0
TTC17	0	0.335929	0.341	0.109	0
RPL36	0	0.335415	0.978	0.881	0
LRIF1	0	0.332701	0.348	0.139	0
CYP2S1	0	0.331918	0.224	0.036	0
BTG1	0	0.331712	0.644	0.38	0
EPB41L1	0	0.331126	0.303	0.096	0
LRRC8A	0	0.330631	0.309	0.117	0
RPS21	0	0.330564	0.974	0.834	0
HM13	0	0.330176	0.514	0.284	0
SLC25A6	0	0.329101	0.763	0.515	0
CAVIN1	0	0.32856	0.457	0.189	0
FOXE1	0	0.328028	0.265	0.07	0
RPL4	0	0.327254	0.902	0.681	0
CKMT1A	0	0.326874	0.259	0.054	0
SERF2	0	0.326834	0.965	0.825	0
DSC3	0	0.322737	0.74	0.462	0
RPS25	0	0.320222	0.948	0.767	0
SDHD	0	0.31873	0.678	0.435	0
SLC3A2	0	0.317035	0.589	0.337	0
TIPARP	0	0.315127	0.368	0.169	0
MTRNR2L1	0	0.314535	0.206	0.025	0
UQCRC2	0	0.314457	0.512	0.265	0
CRIP2	0	0.312468	0.301	0.132	0
MSLN	0	0.311977	0.18	0.01	0
MT-ND4	0	0.310797	0.999	0.994	0
RPN2	0	0.310165	0.666	0.408	0
C19orf33	0	0.309528	0.643	0.28	0
RPS27	0	0.309033	0.998	0.967	0
ATP5F1B	0	0.308113	0.813	0.566	0
PDCD4	0	0.308059	0.467	0.234	0
NTRK2	0	0.307565	0.401	0.143	0
BPGM	0	0.30416	0.255	0.078	0
ATP1A1	0	0.302993	0.766	0.489	0
PDIA6	0	0.302966	0.784	0.544	0
ATP5MC1	0	0.301989	0.656	0.412	0
RHOXF1-AS1	0	0.301785	0.128	0.001	0
ECH1	0	0.299379	0.518	0.275	0
STOML2	0	0.298644	0.469	0.239	0
PHYHD1	0	0.296427	0.19	0.007	0
SELENOM	0	0.294004	0.28	0.091	0
FOXQ1	0	0.293226	0.24	0.079	0
H3F3B	0	0.292858	0.974	0.891	0
MPZL2	0	0.290334	0.485	0.281	0
CKMT1B	0	0.289827	0.244	0.062	0
LMAN1	0	0.289749	0.557	0.331	0
ATP5MC2	0	0.28904	0.802	0.56	0
KLK5	0	0.288037	0.24	0.086	0
TUBA4A	0	0.287693	0.471	0.264	0
SLC50A1	0	0.287102	0.356	0.152	0
SDC4	0	0.286734	0.445	0.242	0
RPL13	0	0.285251	0.978	0.839	0
EXOC3	0	0.28498	0.295	0.104	0
CDKN1A	0	0.28451	0.368	0.169	0
KRT6C	0	0.283895	0.286	0.127	0
NMU	0	0.282815	0.262	0.095	0
TMEM258	0	0.281029	0.787	0.557	0
ATP6V1F	0	0.280975	0.621	0.387	0
CLDN7	0	0.279916	0.552	0.278	0
EIF1	0	0.279424	0.962	0.896	0
PTPN2	0	0.278631	0.331	0.138	0
APOPT1	0	0.278481	0.333	0.135	0
SDHA	0	0.277856	0.448	0.213	0
PRNP	0	0.277772	0.693	0.397	0
FKBP2	0	0.276538	0.537	0.313	0
NANS	0	0.276533	0.364	0.17	0
PHLDA2	0	0.275871	0.416	0.148	0
LRRC75A-AS1	0	0.273564	0.748	0.491	0
MYDGF	0	0.272497	0.451	0.24	0
RPS15A	0	0.27232	0.908	0.675	0
MED10	0	0.272046	0.476	0.244	0
PLA2R1	0	0.270673	0.193	0.04	0
TAX1BP3	0	0.270172	0.332	0.134	0
DENND2C	0	0.269795	0.337	0.158	0
OAT	0	0.269502	0.464	0.252	0
CCND2	0	0.269303	0.366	0.14	0
AC244153.1	0	0.268363	0.212	0.042	0
ERMP1	0	0.267576	0.188	0.036	0
SDF2L1	0	0.267451	0.27	0.103	0
MAL2	0	0.267422	0.518	0.299	0
ALCAM	0	0.265964	0.375	0.17	0
MIR4458HG	0	0.265477	0.439	0.217	0
RPL13A	0	0.2642	0.972	0.844	0
SEC61B	0	0.263965	0.671	0.434	0
GLUD1	0	0.26381	0.337	0.147	0
PDIA4	0	0.263657	0.51	0.289	0
ZNF131	0	0.26254	0.355	0.165	0
TNS4	0	0.262327	0.257	0.108	0
MARK3	0	0.262165	0.363	0.175	0
STT3A	0	0.261349	0.312	0.117	0
EEF1A1	0	0.261322	0.977	0.878	0
KRT19	0	0.261169	0.882	0.486	0
ARPC2	0	0.260942	0.896	0.726	0
KRTCAP3	0	0.260295	0.349	0.156	0
CCT5	0	0.259918	0.802	0.54	0
PLPP2	0	0.257924	0.349	0.156	0
STOM	0	0.257312	0.423	0.208	0
IRF6	0	0.256949	0.431	0.227	0
TMED2	0	0.256922	0.627	0.392	0
CDH1	0	0.255876	0.413	0.211	0
HSPA1A	0	0.253994	0.65	0.418	0
GAST	0	0.251758	0.106	0.006	0
SMIM37	0	0.250613	0.404	0.206	0
MT-RNR2	0	0.250234	1	1	0
MT1G	0	-0.287599	0.275	0.091	0
BTG3	0	-0.373525	0.03	0.198	0
CXADR	0	-0.386566	0.033	0.2	0
SKP1	0	-0.442466	0.723	0.752	0
CSTA	0	-0.486963	0.945	0.755	0
UQCRQ	0	-0.489324	0.689	0.722	0
CES1	0	-0.530721	0.001	0.157	0
CD99	0	-0.549243	0.253	0.448	0
VIM	0	-0.578299	0.027	0.194	0
RPS4Y1	0	-0.604734	0.001	0.222	0
MX1	0	-0.643972	0.054	0.249	0
SOD1	0	-0.654202	0.548	0.633	0
TNFSF10	0	-0.686494	0.386	0.558	0
TNC	0	-0.745306	0.057	0.269	0
STAT1	0	-0.797782	0.127	0.355	0
BST2	0	-0.801531	0.113	0.368	0
KRT4	0	-0.824267	0.684	0.235	0
UCHL1	0	-0.989771	0.001	0.249	0
HLA-B	0	-0.994932	0.337	0.533	0
MT2A	0	-1.00173	0.43	0.625	0
LGALS1	0	-1.02606	0.128	0.343	0
IFI6	0	-1.15956	0.029	0.349	0
IFI27	0	-1.18968	0.808	0.739	0
CD24	0	-1.19222	0.112	0.39	0
SPP1	0	-1.24582	0.056	0.304	0
C15orf48	0	-1.4939	0.048	0.222	0
ERO1A	0	-1.50711	0.252	0.415	0
FTH1	0	-1.52669	0.932	0.947	0
PSCA	0	-1.55634	0.012	0.182	0
CRISP3	0	-1.64888	0.021	0.174	0
KRT78	0	-1.66802	0.012	0.205	0
TGM3	0	-1.78947	0.005	0.249	0
S100A8	0	-1.84318	0.596	0.869	0
MUC21	0	-1.93607	0.009	0.221	0
TMPRSS11B	0	-2.37656	0.009	0.214	0
SPINK7	0	-2.39309	0.026	0.206	0
CNFN	0	-2.43158	0.17	0.36	0
S100A9	0	-2.54963	0.493	0.786	0
CRNN	0	-2.59543	0.027	0.239	0
CRCT1	0	-2.86674	0.009	0.275	0
MAL	0	-3.48775	0.026	0.299	0
NCCRP1	6.27289e-308	-0.845446	0.029	0.184	1.86769e-303
HINT1	3.19883e-305	-0.529948	0.698	0.704	9.5242e-301
EIF2AK2	1.56769e-302	-0.510649	0.15	0.33	4.66763e-298
PRSS27	2.81378e-301	-1.2905	0.046	0.202	8.37774e-297
IFI44	9.68771e-301	-0.380368	0.022	0.173	2.88442e-296
SAMD9	1.15216e-300	-0.81203	0.251	0.422	3.43044e-296
CSTB	1.01449e-298	-1.9687	0.841	0.825	3.02054e-294
PERP	1.49217e-294	0.304995	0.942	0.86	4.44278e-290
ATP5F1C	4.81639e-294	0.26806	0.711	0.486	1.43403e-289
IL36A	1.9517e-292	-0.988329	0.008	0.146	5.81099e-288
CCNL1	1.18128e-290	0.25188	0.547	0.325	3.51713e-286
GLTP	7.03826e-290	0.274317	0.484	0.282	2.09557e-285
BLVRB	1.97989e-283	-0.652691	0.215	0.38	5.89493e-279
RARRES3	3.83095e-277	0.260054	0.228	0.098	1.14063e-272
SLC7A5	5.67927e-277	0.250166	0.39	0.208	1.69095e-272
HLA-DRA	3.16315e-275	-0.682558	0.119	0.29	9.41797e-271
CDK5RAP2	1.27045e-274	-0.809982	0.123	0.281	3.78265e-270
TPM4	3.43036e-274	-0.476844	0.645	0.714	1.02136e-269
LNX1	1.63872e-267	-0.51333	0.029	0.17	4.87912e-263
BEST1	2.37386e-266	-0.277602	0.011	0.141	7.06794e-262
CALM1	2.14753e-262	-0.411333	0.807	0.824	6.39406e-258
XAF1	4.37512e-259	-0.419838	0.048	0.195	1.30265e-254
HSPA4	9.56779e-258	-0.489075	0.213	0.374	2.84871e-253
KLF10	1.63101e-257	0.26648	0.346	0.184	4.85618e-253
PGD	4.04707e-257	-0.525762	0.254	0.401	1.20497e-252
IFI44L	9.31915e-254	-0.330358	0.002	0.12	2.77468e-249
ATOX1	6.01499e-250	-0.468626	0.178	0.336	1.7909e-245
KRT16	6.69309e-249	0.326877	0.613	0.405	1.9928e-244
LPIN1	3.55485e-247	-0.431724	0.022	0.15	1.05842e-242
FTL	8.31332e-247	-0.931519	0.93	0.891	2.47521e-242
ARL6IP1	1.70813e-246	0.26138	0.488	0.295	5.08579e-242
NAMPT	1.74459e-245	-0.619831	0.352	0.485	5.19434e-241
COL3A1	1.58686e-243	-0.357185	0.009	0.128	4.72472e-239
COL1A2	6.48482e-243	-0.326751	0.01	0.13	1.93079e-238
ASPH	6.7834e-241	-0.601656	0.325	0.456	2.01969e-236
SERPINB6	2.28046e-237	-0.303901	0.031	0.162	6.78983e-233
HLA-DRB1	3.67779e-237	-0.544259	0.069	0.213	1.09502e-232
IFIT1	2.09875e-236	-0.360199	0.005	0.118	6.24882e-232
IFIT3	2.48142e-236	-0.451392	0.012	0.131	7.38817e-232
HSPB8	5.74336e-234	-0.496326	0.041	0.174	1.71003e-229
TBCA	6.08604e-233	-0.467541	0.37	0.497	1.81206e-228
DHRS9	2.913e-232	-0.598011	0.004	0.113	8.67317e-228
SCEL	1.2425e-230	-1.8025	0.1	0.234	3.69942e-226
TIMP2	7.72787e-230	-0.368778	0.003	0.112	2.3009e-225
PTN	1.21197e-229	-0.326333	0.02	0.141	3.60853e-225
CAST	5.20283e-228	-0.542092	0.642	0.689	1.54909e-223
MAP1B	2.22861e-226	-0.339407	0.003	0.11	6.63547e-222
AKR1C1	6.39218e-224	-1.18616	0.217	0.338	1.90321e-219
FAM25BP	1.39458e-223	-0.719317	0.009	0.119	4.15223e-219
RHCG	3.33628e-223	-1.29762	0.119	0.259	9.93343e-219
CCL20	4.3409e-223	0.647952	0.182	0.079	1.29246e-218
CTNNA1	7.83538e-223	-0.439563	0.305	0.448	2.33291e-218
TGFBI	1.76123e-219	-0.738418	0.128	0.265	5.2439e-215
CCNG2	1.51198e-218	-0.52029	0.048	0.175	4.50177e-214
SPINK5	4.48113e-218	-2.21169	0.149	0.278	1.33421e-213
DDX60	3.75855e-217	-0.375248	0.034	0.157	1.11907e-212
OAS1	9.83704e-211	-0.337649	0.051	0.178	2.92888e-206
C1S	3.33197e-209	-0.394674	0.069	0.2	9.9206e-205
SASH1	2.29516e-207	-0.416181	0.025	0.138	6.8336e-203
SNX9	4.11363e-207	-0.392462	0.035	0.153	1.22479e-202
S100A7	4.18183e-206	-1.47054	0.214	0.351	1.2451e-201
AIF1L	5.99784e-206	-0.658622	0.06	0.182	1.7858e-201
TMEM40	2.2328e-205	-0.735115	0.094	0.224	6.64794e-201
CD74	1.70557e-204	-0.713835	0.191	0.345	5.07817e-200
EMP1	1.39592e-203	-1.51203	0.75	0.479	4.15621e-199
SON	2.2465e-203	-0.442757	0.604	0.656	6.68874e-199
KTN1	2.03753e-202	-0.452739	0.712	0.706	6.06655e-198
LYPD2	6.865e-202	-1.13651	0.062	0.186	2.04398e-197
COL1A1	2.87231e-200	-0.263256	0.012	0.116	8.552e-196
CYP4F11	9.97546e-197	-0.337376	0.024	0.131	2.97009e-192
FBXO32	8.01661e-196	-0.437958	0.079	0.21	2.38686e-191
SPARC	1.92631e-195	-0.340679	0.023	0.132	5.73538e-191
CYTOR	5.49224e-195	-0.424087	0.049	0.167	1.63526e-190
DIAPH2	8.62322e-195	-0.284432	0.023	0.131	2.56748e-190
TTC9	1.25355e-194	-0.470401	0.019	0.123	3.73233e-190
SOX9	2.68659e-194	-0.266272	0.014	0.116	7.99906e-190
CFLAR	1.56406e-192	-0.399532	0.141	0.276	4.65683e-188
NDUFA2	4.26856e-192	-0.433005	0.346	0.459	1.27092e-187
GNB4	1.54893e-191	-0.25362	0.014	0.115	4.61178e-187
MT-TW	1.64162e-190	0.481351	0.44	0.291	4.88775e-186
CTNNB1	3.64702e-190	-0.379337	0.114	0.247	1.08586e-185
NBDY	3.64757e-190	-0.276699	0.049	0.169	1.08603e-185
GPT2	1.95765e-189	-0.354539	0.038	0.15	5.82869e-185
SERINC2	1.41211e-188	-0.403789	0.134	0.265	4.20441e-184
ATP6V0E1	3.21651e-186	-0.425378	0.475	0.546	9.57685e-182
H2AFY	8.89492e-186	-0.39817	0.287	0.408	2.64837e-181
EMC3	5.54376e-185	-0.447405	0.171	0.301	1.6506e-180
AFF4	6.50591e-185	-0.374215	0.141	0.277	1.93707e-180
MACF1	5.2745e-182	-0.489162	0.19	0.32	1.57043e-177
TMEM45A	1.76532e-179	-0.606063	0.036	0.143	5.25606e-175
IGKC	8.32983e-179	-0.65764	0.239	0.367	2.48012e-174
IFIH1	8.31655e-176	-0.297567	0.038	0.145	2.47617e-171
HLA-DPA1	8.05963e-175	-0.377297	0.033	0.137	2.39968e-170
HPGD	3.18199e-173	-0.652316	0.045	0.151	9.47406e-169
PPDPF	1.21769e-172	-0.912316	0.714	0.691	3.62554e-168
KYNU	3.19273e-170	-0.261346	0.039	0.147	9.50604e-166
LY6E	4.24929e-168	-0.732622	0.488	0.525	1.26518e-163
CCL4	5.38586e-167	-0.321883	0.059	0.173	1.60359e-162
STMN1	1.18427e-166	-0.607854	0.355	0.444	3.52604e-162
MAF	3.08405e-166	-0.386403	0.078	0.192	9.18244e-162
IGFBP5	4.36989e-166	-0.690704	0.043	0.145	1.30109e-161
EPS8L1	3.04877e-164	-0.484622	0.032	0.128	9.07742e-160
SLURP1	1.16922e-163	-0.804851	0.033	0.129	3.48124e-159
RNF213	2.36766e-162	-0.380375	0.117	0.237	7.04948e-158
SPRR3	7.77157e-162	-2.67482	0.253	0.345	2.31391e-157
PARP14	8.26682e-161	-0.459694	0.171	0.293	2.46136e-156
HLA-C	3.10596e-160	-0.573402	0.29	0.388	9.2477e-156
FMO2	2.1021e-157	-0.497161	0.028	0.123	6.2588e-153
RNF145	1.1474e-154	-0.330861	0.134	0.254	3.41628e-150
MYL12B	2.27974e-154	-0.802841	0.905	0.759	6.78771e-150
RPL10P9	1.05597e-153	-0.294928	0.018	0.104	3.14405e-149
IL1R2	7.15919e-153	-0.977251	0.056	0.156	2.13158e-148
BASP1	6.29727e-152	-0.286797	0.028	0.119	1.87495e-147
SOX4	3.56224e-151	-0.660724	0.422	0.492	1.06062e-146
MGAT1	2.54762e-148	-0.426762	0.08	0.186	7.5853e-144
PARP9	8.58165e-148	-0.327861	0.113	0.227	2.5551e-143
AIM2	1.67293e-147	-0.250066	0.026	0.114	4.98099e-143
SLC7A11	2.64206e-147	-0.315176	0.039	0.132	7.86648e-143
C4orf3	1.8059e-146	-0.892543	0.532	0.57	5.37689e-142
PRSS3	1.0316e-145	-0.4814	0.051	0.146	3.07149e-141
CRYBG1	2.94992e-144	-0.364497	0.102	0.212	8.78308e-140
RANBP9	3.87424e-144	-0.473156	0.134	0.244	1.15352e-139
HIST1H1C	4.03799e-144	-0.705638	0.272	0.379	1.20227e-139
STN1	4.41474e-142	-0.414765	0.059	0.155	1.31444e-137
CTNNAL1	5.79112e-141	-0.350211	0.091	0.198	1.72425e-136
MSN	1.60731e-140	-0.394957	0.24	0.349	4.7856e-136
PAIP2	1.70296e-137	-0.359133	0.395	0.483	5.07038e-133
CAP1	1.18897e-136	-0.545392	0.427	0.489	3.54003e-132
BRD8	4.94445e-135	-0.292299	0.083	0.184	1.47216e-130
IK	8.38068e-135	-0.342467	0.233	0.345	2.49526e-130
C4orf48	1.20637e-134	-0.28101	0.055	0.149	3.59186e-130
ISG15	4.73181e-133	-0.84568	0.238	0.329	1.40885e-128
SERPINH1	1.90271e-132	-0.532105	0.134	0.237	5.66513e-128
SYNE2	7.1647e-130	-0.505553	0.478	0.544	2.13322e-125
APP	1.27152e-128	-0.473507	0.265	0.364	3.78583e-124
SQSTM1	8.85363e-128	-0.487726	0.37	0.445	2.63608e-123
AKAP9	3.75238e-127	-0.450038	0.434	0.509	1.11723e-122
SERPINE2	1.52894e-125	-0.301938	0.037	0.119	4.55228e-121
HLTF	4.93801e-125	-0.335183	0.134	0.236	1.47024e-120
LMO7	2.31877e-124	-0.579477	0.078	0.169	6.90391e-120
PHLDA1	4.37674e-123	-0.808512	0.191	0.282	1.30313e-118
SKA2	1.22376e-122	-0.293301	0.126	0.23	3.64363e-118
SERPINB1	1.33491e-122	-0.539425	0.314	0.405	3.97455e-118
CARHSP1	3.26841e-122	-0.485483	0.206	0.303	9.73137e-118
SPRR1A	5.51434e-122	0.555097	0.41	0.261	1.64184e-117
ZMAT2	1.47236e-120	-0.2809	0.147	0.251	4.38379e-116
S100A12	1.48337e-120	-0.351885	0.055	0.143	4.41659e-116
PHACTR4	1.76413e-120	-0.411349	0.136	0.236	5.25252e-116
ACTG1	4.45435e-120	-0.482088	0.907	0.845	1.32624e-115
HIST1H2BC	6.03047e-120	-0.328029	0.073	0.165	1.79551e-115
TP53AIP1	1.66001e-119	-0.290622	0.072	0.164	4.94251e-115
DUSP5	2.70548e-119	-0.495463	0.045	0.127	8.05531e-115
CXCL14	3.56404e-118	-1.14477	0.471	0.502	1.06116e-113
TPRG1	6.32351e-118	-0.408094	0.083	0.173	1.88276e-113
NDFIP1	1.60177e-116	-0.26392	0.11	0.208	4.76911e-112
CYSRT1	1.18807e-115	-0.804973	0.106	0.196	3.53736e-111
LTBP1	1.91082e-115	-0.30988	0.044	0.124	5.68927e-111
LRP10	6.45272e-115	-0.296811	0.112	0.209	1.92123e-110
ZNF117	1.08913e-114	-0.288747	0.039	0.117	3.24277e-110
MT-TE	1.23421e-114	-0.775896	0.626	0.621	3.67473e-110
ENAH	1.61885e-114	-0.375529	0.199	0.295	4.81998e-110
ADGRF1	2.41005e-114	-0.436575	0.037	0.113	7.17568e-110
UBE2L6	9.67872e-113	-0.351736	0.145	0.24	2.88174e-108
MYH10	5.29303e-111	-0.26341	0.052	0.133	1.57595e-106
NPM1	3.75848e-109	-0.413053	0.88	0.769	1.11905e-104
IFNAR1	9.54447e-109	-0.313844	0.141	0.236	2.84177e-104
RACK1	4.10552e-108	-0.405408	0.815	0.734	1.22238e-103
SAA1	4.47452e-108	-0.489555	0.126	0.225	1.33224e-103
VDAC1	8.47083e-107	-0.332256	0.539	0.556	2.52211e-102
NSA2	5.80745e-106	-0.3148	0.179	0.276	1.72911e-101
TXNRD1	1.44895e-105	-0.44333	0.236	0.321	4.31411e-101
SMC4	1.68043e-104	-0.517622	0.377	0.439	5.00331e-100
CLCA4	2.7772e-104	-1.25498	0.105	0.189	8.26884e-100
GRPEL2	4.989e-104	-0.695133	0.086	0.168	1.48543e-99
AKR1C3	5.17239e-104	-1.09217	0.357	0.386	1.54003e-99
TRIM2	8.28203e-104	-0.314916	0.094	0.18	2.46589e-99
ARL4C	3.05003e-103	-0.372266	0.153	0.245	9.08117e-99
C1R	2.18913e-102	-0.295789	0.102	0.19	6.51793e-98
GUSB	3.81847e-102	-0.265395	0.116	0.206	1.13691e-97
ACTB	4.98442e-102	-0.401317	0.943	0.887	1.48406e-97
GAPDH	8.01432e-102	-0.296575	0.969	0.932	2.38618e-97
GSTO1	1.27665e-101	-0.365463	0.318	0.394	3.80109e-97
PLSCR1	2.49076e-101	-0.351582	0.249	0.337	7.41599e-97
PTGR1	5.58495e-101	-0.535285	0.262	0.339	1.66286e-96
GPX3	6.21679e-101	-0.349494	0.051	0.127	1.85099e-96
PFN2	1.02853e-100	-0.370857	0.247	0.328	3.06233e-96
IGHG1	1.43265e-100	0.396692	0.269	0.171	4.26558e-96
MGLL	6.36033e-100	-0.260223	0.033	0.102	1.89373e-95
ANO1	8.6692e-100	-0.313857	0.051	0.125	2.58117e-95
SH3BGRL2	1.45167e-99	-0.377899	0.047	0.119	4.3222e-95
FAM214A	3.889e-99	-0.321754	0.056	0.131	1.15791e-94
BRK1	3.21499e-98	-0.343386	0.318	0.393	9.5723e-94
PPFIA1	1.02138e-96	-0.415602	0.101	0.184	3.04105e-92
MYO1B	1.2554e-94	-0.362434	0.277	0.357	3.73784e-90
DTX3L	1.4397e-94	-0.291787	0.134	0.222	4.28655e-90
MXD1	2.9054e-94	-0.753459	0.226	0.311	8.65054e-90
DHRS7	5.15573e-94	-0.300773	0.167	0.255	1.53507e-89
EPCAM	6.40889e-94	-0.566667	0.331	0.388	1.90818e-89
SPRR2E	2.72791e-93	-1.21126	0.113	0.197	8.12207e-89
IGFBP7	3.33746e-93	-0.322019	0.102	0.188	9.93695e-89
ENO1	3.51992e-93	-0.357615	0.881	0.784	1.04802e-88
YWHAQ	8.04417e-93	-0.353531	0.489	0.512	2.39507e-88
FCHO2	5.41425e-92	-0.321413	0.093	0.172	1.61204e-87
AC245060.4	8.77573e-92	-0.32457	0.08	0.157	2.61288e-87
CLINT1	9.85006e-92	-0.310945	0.277	0.36	2.93276e-87
TAX1BP1	4.78472e-91	-0.481868	0.617	0.619	1.4246e-86
RGS1	1.57058e-90	-0.263464	0.093	0.18	4.67623e-86
PPP1CB	1.96297e-90	-0.37375	0.442	0.488	5.84455e-86
ADIRF	3.01457e-90	-0.828994	0.647	0.431	8.97557e-86
HNRNPA2B1	3.80699e-90	-0.301319	0.793	0.714	1.13349e-85
TRIT1	4.10522e-90	-0.334395	0.057	0.127	1.22229e-85
REEP5	5.49828e-90	-0.322462	0.264	0.34	1.63706e-85
GCLM	8.96933e-90	-0.637263	0.166	0.24	2.67053e-85
ME1	2.05564e-89	-0.289201	0.144	0.226	6.12046e-85
HNRNPAB	4.42741e-89	-0.299313	0.19	0.272	1.31822e-84
ATAD2	6.02564e-89	-0.38259	0.16	0.242	1.79407e-84
TMPRSS11E	1.66858e-88	-1.02443	0.191	0.262	4.96804e-84
TENM2	1.90474e-88	-0.290327	0.069	0.141	5.67118e-84
DDX46	1.02029e-86	-0.284092	0.173	0.259	3.03781e-82
HECTD1	2.0519e-86	-0.320007	0.259	0.34	6.10933e-82
CPNE3	2.24362e-86	-0.325618	0.378	0.439	6.68016e-82
SCARB2	9.72465e-86	-0.262548	0.129	0.213	2.89542e-81
PALLD	2.0054e-85	-0.313775	0.239	0.32	5.97089e-81
PRDX6	2.62908e-85	-0.318141	0.512	0.527	7.82782e-81
CCNI	4.93708e-85	-0.366567	0.459	0.495	1.46997e-80
TUBB6	2.59475e-83	-0.262431	0.11	0.188	7.72562e-79
HIF1A	5.74076e-83	-0.405	0.353	0.409	1.70925e-78
SBSN	1.45411e-82	-0.426897	0.058	0.126	4.32946e-78
RRM2	7.69775e-82	-0.255042	0.059	0.126	2.29193e-77
TJP1	1.35735e-81	-0.253422	0.12	0.2	4.04137e-77
TMSB10	1.46262e-81	-0.312954	0.966	0.924	4.35479e-77
TOR1AIP2	1.02211e-80	-0.277915	0.163	0.245	3.04323e-76
PRSS22	1.03217e-79	-0.612154	0.069	0.135	3.07319e-75
AFDN	1.04842e-79	-0.28855	0.107	0.183	3.12157e-75
SUMO3	2.95378e-79	-0.332201	0.225	0.297	8.79458e-75
PFDN1	8.9978e-79	-0.25671	0.197	0.279	2.679e-74
CENPU	1.95517e-78	-0.268568	0.102	0.176	5.82132e-74
AREG	4.4654e-78	-0.383998	0.092	0.162	1.32953e-73
IL1RN	1.98953e-77	-1.42534	0.243	0.299	5.92362e-73
IGHG4	6.30166e-76	-0.419179	0.18	0.257	1.87626e-71
DYNC1H1	4.18416e-75	-0.389116	0.36	0.412	1.24579e-70
HNRNPU	4.71362e-75	-0.324005	0.52	0.536	1.40343e-70
PSMC6	1.13188e-74	-0.319453	0.413	0.459	3.37006e-70
A2ML1	2.62008e-74	-0.775609	0.13	0.193	7.80102e-70
ZFAND5	6.80386e-74	-0.423389	0.297	0.362	2.02578e-69
MYCL	7.66283e-74	-0.391147	0.044	0.101	2.28153e-69
ADAR	8.74119e-74	-0.250531	0.155	0.232	2.6026e-69
ZNF638	1.73127e-73	-0.296053	0.217	0.293	5.15468e-69
PSMA3	3.34453e-73	-0.342821	0.503	0.505	9.95801e-69
ANP32E	7.56027e-73	-0.324234	0.232	0.3	2.25099e-68
TTC1	1.43184e-72	-0.253442	0.164	0.241	4.26315e-68
SMAD5	2.4e-72	-0.269329	0.141	0.213	7.14575e-68
TUBB	3.57454e-72	-0.480174	0.526	0.518	1.06428e-67
CBX3	6.45798e-72	-0.339737	0.782	0.696	1.9228e-67
SERPINE1	6.78467e-72	-0.459337	0.057	0.118	2.02007e-67
PSMB4	2.8539e-71	-0.317271	0.404	0.436	8.4972e-67
STMP1	9.90467e-71	-0.281778	0.279	0.347	2.94902e-66
MARCH7	4.17283e-70	-0.299077	0.366	0.424	1.24242e-65
RAB11FIP1	6.82768e-70	-0.295951	0.083	0.148	2.03287e-65
PPL	8.93402e-70	-0.915667	0.21	0.266	2.66002e-65
CLIC3	3.68984e-69	-0.477477	0.098	0.163	1.09861e-64
MAP3K20	4.83348e-69	-0.250307	0.107	0.174	1.43912e-64
CEACAM6	5.07969e-69	-0.260397	0.082	0.15	1.51243e-64
[truncated: 146 more rows]

## Sheet: cluster3_diffgenes
gene_id	p_val	avg_logFC	pct.1	pct.2	p_val_adj
[truncated: 951 more rows]

[truncated: 9 more sheets: cluster4_diffgenes, cluster5_diffgenes, cluster6_diffgenes, cluster7_diffgenes, cluster8_diffgenes, cluster9_diffgenes, cluster10_diffgenes, cluster11_diffgenes, cluster12_diffgenes]
