# Supplementary material for: Single-cell profiling of response to neoadjuvant chemo-immunotherapy in surgically resectable esophageal squamous cell carcinoma
Source: Genome Med. 2024 Apr 2;16:49. doi: 10.1186/s13073-024-01320-9 (PMC10985969; doi:10.1186/s13073-024-01320-9)
Supplement: Supplementary file 6 — Additional file 6. Differential expression analysis data in CD8+ effector T cells. [file 13073_2024_1320_MOESM6_ESM.xlsx]

## Sheet: P20112001_IPR_T_BvsPCR_T_B.diff
gene_id	p_val	avg_logFC	pct.1	pct.2	p_val_adj
IGLC3	2.43592e-21	2.44009	0.75	0.006	7.25272e-17
N4BP1	2.43592e-21	1.85481	0.75	0.006	7.25272e-17
CCND1	2.92389e-19	1.92817	0.5	0	8.70559e-15
KRT6C	2.92389e-19	1.92817	0.5	0	8.70559e-15
ADGRG3	2.92389e-19	1.90124	0.5	0	8.70559e-15
SLFN12	2.92389e-19	1.79121	0.5	0	8.70559e-15
SPATA33	2.92389e-19	1.68878	0.5	0	8.70559e-15
IRS1	2.92389e-19	1.62676	0.5	0	8.70559e-15
MTHFD1	2.92389e-19	1.59018	0.5	0	8.70559e-15
ALG5	2.92389e-19	1.48004	0.5	0	8.70559e-15
IGHA1	6.90723e-17	1.74424	0.75	0.012	2.05656e-12
STAU2	6.90723e-17	1.66216	0.75	0.012	2.05656e-12
CMPK1	2.37955e-14	1.9693	0.75	0.019	7.08486e-10
LDB2	3.98647e-13	1.8675	0.5	0.006	1.18693e-08
MAZ	5.58532e-13	2.13564	0.5	0.006	1.66297e-08
IGHG3	5.58532e-13	1.82484	0.5	0.006	1.66297e-08
NSUN5	5.58532e-13	1.79255	0.5	0.006	1.66297e-08
SDCCAG8	5.58532e-13	1.70456	0.5	0.006	1.66297e-08
AFAP1L2	5.58532e-13	1.57532	0.5	0.006	1.66297e-08
MED23	5.58532e-13	1.55663	0.5	0.006	1.66297e-08
PLEKHF1	5.58532e-13	1.53072	0.5	0.006	1.66297e-08
CDK6	5.58532e-13	1.5019	0.5	0.006	1.66297e-08
CRTC3	5.58532e-13	1.48517	0.5	0.006	1.66297e-08
PDS5B	5.58532e-13	1.46088	0.5	0.006	1.66297e-08
INTS13	5.58532e-13	1.45924	0.5	0.006	1.66297e-08
ZDHHC3	5.58532e-13	1.35021	0.5	0.006	1.66297e-08
BTBD9	5.58532e-13	1.34939	0.5	0.006	1.66297e-08
LTB	4.39656e-11	2.18572	0.75	0.031	1.30903e-06
KLRC2	9.40673e-11	1.883	0.75	0.031	2.80076e-06
IGHG4	1.36941e-10	1.80327	0.75	0.031	4.07729e-06
CCND2	2.53772e-10	2.38568	1	0.075	7.55581e-06
SLC10A7	2.88411e-10	1.99404	0.25	0	8.58716e-06
CD3EAP	2.88411e-10	1.75971	0.25	0	8.58716e-06
ATP9B	2.88411e-10	1.75971	0.25	0	8.58716e-06
STAP1	2.88411e-10	1.72198	0.25	0	8.58716e-06
SASS6	2.88411e-10	1.72198	0.25	0	8.58716e-06
PINK1	2.88411e-10	1.72198	0.25	0	8.58716e-06
AL359915.2	2.88411e-10	1.72198	0.25	0	8.58716e-06
NFAT5	2.88411e-10	1.65443	0.25	0	8.58716e-06
INPPL1	2.88411e-10	1.65443	0.25	0	8.58716e-06
IFT140	2.88411e-10	1.65443	0.25	0	8.58716e-06
ZNF470	2.88411e-10	1.65443	0.25	0	8.58716e-06
FAM200B	2.88411e-10	1.65443	0.25	0	8.58716e-06
AL356488.3	2.88411e-10	1.65443	0.25	0	8.58716e-06
USP9Y	2.88411e-10	1.65443	0.25	0	8.58716e-06
RNF14	2.88411e-10	1.5215	0.25	0	8.58716e-06
PPIL2	2.88411e-10	1.5215	0.25	0	8.58716e-06
DNAL4	2.88411e-10	1.5215	0.25	0	8.58716e-06
CYB5B	2.88411e-10	1.5215	0.25	0	8.58716e-06
FBXO2	2.88411e-10	1.5215	0.25	0	8.58716e-06
GDPD1	2.88411e-10	1.5215	0.25	0	8.58716e-06
ZNF318	2.88411e-10	1.5215	0.25	0	8.58716e-06
MROH1	2.88411e-10	1.5215	0.25	0	8.58716e-06
SCFD2	2.88411e-10	1.5215	0.25	0	8.58716e-06
LINC00888	2.88411e-10	1.5215	0.25	0	8.58716e-06
PRPF40B	2.88411e-10	1.43679	0.25	0	8.58716e-06
C11orf74	2.88411e-10	1.43679	0.25	0	8.58716e-06
CTBP2	2.88411e-10	1.43679	0.25	0	8.58716e-06
LAGE3	2.88411e-10	1.43679	0.25	0	8.58716e-06
VPS13D	2.88411e-10	1.19325	0.25	0	8.58716e-06
TOLLIP	2.88411e-10	1.19325	0.25	0	8.58716e-06
IFT27	2.88411e-10	1.19325	0.25	0	8.58716e-06
MTG2	2.88411e-10	1.19325	0.25	0	8.58716e-06
TAF1C	2.88411e-10	1.19325	0.25	0	8.58716e-06
PTOV1	2.88411e-10	1.19325	0.25	0	8.58716e-06
PPARD	2.88411e-10	1.19325	0.25	0	8.58716e-06
COL4A3BP	2.88411e-10	1.19325	0.25	0	8.58716e-06
STK16	2.88411e-10	1.19325	0.25	0	8.58716e-06
QPCT	2.88411e-10	1.19325	0.25	0	8.58716e-06
PTGIS	2.88411e-10	1.19325	0.25	0	8.58716e-06
SLC25A23	2.88411e-10	1.19325	0.25	0	8.58716e-06
NCLN	2.88411e-10	1.19325	0.25	0	8.58716e-06
KRT17	2.88411e-10	1.19325	0.25	0	8.58716e-06
MYBBP1A	2.88411e-10	1.19325	0.25	0	8.58716e-06
TNS3	2.88411e-10	1.19325	0.25	0	8.58716e-06
GPAT3	2.88411e-10	1.19325	0.25	0	8.58716e-06
CBX8	2.88411e-10	1.19325	0.25	0	8.58716e-06
CACNA1A	2.88411e-10	1.19325	0.25	0	8.58716e-06
TRPM2	2.88411e-10	1.19325	0.25	0	8.58716e-06
RBAK	2.88411e-10	1.19325	0.25	0	8.58716e-06
DGKZ	2.88411e-10	1.19325	0.25	0	8.58716e-06
C18orf25	2.88411e-10	1.19325	0.25	0	8.58716e-06
CENPH	2.88411e-10	1.19325	0.25	0	8.58716e-06
NRGN	2.88411e-10	1.19325	0.25	0	8.58716e-06
C16orf87	2.88411e-10	1.19325	0.25	0	8.58716e-06
ODR4	2.88411e-10	1.19325	0.25	0	8.58716e-06
AHCYL2	2.88411e-10	1.19325	0.25	0	8.58716e-06
SLC37A1	2.88411e-10	1.19325	0.25	0	8.58716e-06
GMEB1	2.88411e-10	1.19325	0.25	0	8.58716e-06
ELF3	2.88411e-10	1.19325	0.25	0	8.58716e-06
HSPA4L	2.88411e-10	1.19325	0.25	0	8.58716e-06
UTP15	2.88411e-10	1.19325	0.25	0	8.58716e-06
SNAPC4	2.88411e-10	1.19325	0.25	0	8.58716e-06
TVP23C	2.88411e-10	1.19325	0.25	0	8.58716e-06
YES1	2.88411e-10	1.19325	0.25	0	8.58716e-06
PNMA1	2.88411e-10	1.19325	0.25	0	8.58716e-06
LRRC75A	2.88411e-10	1.19325	0.25	0	8.58716e-06
PHLDA2	2.88411e-10	1.19325	0.25	0	8.58716e-06
DNAH14	2.88411e-10	1.19325	0.25	0	8.58716e-06
MAP3K5	2.88411e-10	1.19325	0.25	0	8.58716e-06
PARVA	2.88411e-10	1.19325	0.25	0	8.58716e-06
ENTPD7	2.88411e-10	1.19325	0.25	0	8.58716e-06
IGHG2	2.88411e-10	1.19325	0.25	0	8.58716e-06
ZNF845	2.88411e-10	1.19325	0.25	0	8.58716e-06
EXOC3-AS1	2.88411e-10	1.19325	0.25	0	8.58716e-06
AC016596.1	2.88411e-10	1.19325	0.25	0	8.58716e-06
SNHG26	2.88411e-10	1.19325	0.25	0	8.58716e-06
PPIL3	2.88411e-10	1.19325	0.25	0	8.58716e-06
NDUFB2-AS1	2.88411e-10	1.19325	0.25	0	8.58716e-06
BX679664.3	2.88411e-10	1.19325	0.25	0	8.58716e-06
RNY4	2.88411e-10	1.19325	0.25	0	8.58716e-06
LINC00921	2.88411e-10	1.19325	0.25	0	8.58716e-06
RPS4Y1	2.88411e-10	1.19325	0.25	0	8.58716e-06
MTFR2	2.88411e-10	1.19325	0.25	0	8.58716e-06
MMP1	2.88411e-10	1.19325	0.25	0	8.58716e-06
RF00019-458	2.88411e-10	1.19325	0.25	0	8.58716e-06
NCAPD2	2.88411e-10	1.13625	0.25	0	8.58716e-06
TSPAN17	2.88411e-10	1.13625	0.25	0	8.58716e-06
YIPF1	2.88411e-10	1.13625	0.25	0	8.58716e-06
RAB11FIP3	2.88411e-10	1.13625	0.25	0	8.58716e-06
NUP50	2.88411e-10	1.13625	0.25	0	8.58716e-06
YPEL1	2.88411e-10	1.13625	0.25	0	8.58716e-06
DCAF11	2.88411e-10	1.13625	0.25	0	8.58716e-06
MXRA5	2.88411e-10	1.13625	0.25	0	8.58716e-06
GDAP1	2.88411e-10	1.13625	0.25	0	8.58716e-06
ITGB8	2.88411e-10	1.13625	0.25	0	8.58716e-06
TIMELESS	2.88411e-10	1.13625	0.25	0	8.58716e-06
DBN1	2.88411e-10	1.13625	0.25	0	8.58716e-06
NEK4	2.88411e-10	1.13625	0.25	0	8.58716e-06
ELMOD3	2.88411e-10	1.13625	0.25	0	8.58716e-06
CHMP3	2.88411e-10	1.13625	0.25	0	8.58716e-06
STRN	2.88411e-10	1.13625	0.25	0	8.58716e-06
MTERF2	2.88411e-10	1.13625	0.25	0	8.58716e-06
WRNIP1	2.88411e-10	1.13625	0.25	0	8.58716e-06
HSPBP1	2.88411e-10	1.13625	0.25	0	8.58716e-06
CERS5	2.88411e-10	1.13625	0.25	0	8.58716e-06
CDR2	2.88411e-10	1.13625	0.25	0	8.58716e-06
INTS7	2.88411e-10	1.13625	0.25	0	8.58716e-06
FAM193B	2.88411e-10	1.13625	0.25	0	8.58716e-06
FADS1	2.88411e-10	1.13625	0.25	0	8.58716e-06
PITPNC1	2.88411e-10	1.13625	0.25	0	8.58716e-06
MIER3	2.88411e-10	1.13625	0.25	0	8.58716e-06
UBR1	2.88411e-10	1.13625	0.25	0	8.58716e-06
SERPINI1	2.88411e-10	1.13625	0.25	0	8.58716e-06
MFSD8	2.88411e-10	1.13625	0.25	0	8.58716e-06
CEP44	2.88411e-10	1.13625	0.25	0	8.58716e-06
HDGFL3	2.88411e-10	1.13625	0.25	0	8.58716e-06
NUDT8	2.88411e-10	1.13625	0.25	0	8.58716e-06
KRT13	2.88411e-10	1.13625	0.25	0	8.58716e-06
RNASEH2C	2.88411e-10	1.13625	0.25	0	8.58716e-06
TRAF6	2.88411e-10	1.13625	0.25	0	8.58716e-06
MACC1	2.88411e-10	1.13625	0.25	0	8.58716e-06
UBE2H	2.88411e-10	1.13625	0.25	0	8.58716e-06
SPIN2B	2.88411e-10	1.13625	0.25	0	8.58716e-06
MAPK12	2.88411e-10	1.13625	0.25	0	8.58716e-06
PIK3R4	2.88411e-10	1.13625	0.25	0	8.58716e-06
ZNF335	2.88411e-10	1.13625	0.25	0	8.58716e-06
PAPSS2	2.88411e-10	1.13625	0.25	0	8.58716e-06
SKIV2L	2.88411e-10	1.13625	0.25	0	8.58716e-06
ITPRIPL2	2.88411e-10	1.13625	0.25	0	8.58716e-06
PSMA6P1	2.88411e-10	1.13625	0.25	0	8.58716e-06
EBF2	2.88411e-10	1.13625	0.25	0	8.58716e-06
SGO1-AS1	2.88411e-10	1.13625	0.25	0	8.58716e-06
TATDN1P1	2.88411e-10	1.13625	0.25	0	8.58716e-06
AL136126.1	2.88411e-10	1.13625	0.25	0	8.58716e-06
AC112220.4	2.88411e-10	1.13625	0.25	0	8.58716e-06
ELOVL3	2.88411e-10	1.13625	0.25	0	8.58716e-06
S100A7	2.88411e-10	1.13625	0.25	0	8.58716e-06
FCRLB	2.88411e-10	1.13625	0.25	0	8.58716e-06
LINC00513	2.88411e-10	1.13625	0.25	0	8.58716e-06
CCDC78	2.88411e-10	1.13625	0.25	0	8.58716e-06
RF00019-168	2.88411e-10	1.13625	0.25	0	8.58716e-06
CDC42-IT1	2.88411e-10	1.13625	0.25	0	8.58716e-06
FGR	2.88411e-10	1.02588	0.25	0	8.58716e-06
HS3ST1	2.88411e-10	1.02588	0.25	0	8.58716e-06
LAMA3	2.88411e-10	1.02588	0.25	0	8.58716e-06
MRPL43	2.88411e-10	1.02588	0.25	0	8.58716e-06
COL17A1	2.88411e-10	1.02588	0.25	0	8.58716e-06
TXNDC16	2.88411e-10	1.02588	0.25	0	8.58716e-06
KLHL42	2.88411e-10	1.02588	0.25	0	8.58716e-06
MAEA	2.88411e-10	1.02588	0.25	0	8.58716e-06
STRN4	2.88411e-10	1.02588	0.25	0	8.58716e-06
MUL1	2.88411e-10	1.02588	0.25	0	8.58716e-06
MSH2	2.88411e-10	1.02588	0.25	0	8.58716e-06
ABL1	2.88411e-10	1.02588	0.25	0	8.58716e-06
RASSF7	2.88411e-10	1.02588	0.25	0	8.58716e-06
APOL4	2.88411e-10	1.02588	0.25	0	8.58716e-06
POLA1	2.88411e-10	1.02588	0.25	0	8.58716e-06
NARFL	2.88411e-10	1.02588	0.25	0	8.58716e-06
PPP2CB	2.88411e-10	1.02588	0.25	0	8.58716e-06
PLEKHA8	2.88411e-10	1.02588	0.25	0	8.58716e-06
PTPRZ1	2.88411e-10	1.02588	0.25	0	8.58716e-06
EZH2	2.88411e-10	1.02588	0.25	0	8.58716e-06
PLXNA1	2.88411e-10	1.02588	0.25	0	8.58716e-06
IL1R1	2.88411e-10	1.02588	0.25	0	8.58716e-06
AMPD2	2.88411e-10	1.02588	0.25	0	8.58716e-06
NSUN4	2.88411e-10	1.02588	0.25	0	8.58716e-06
MREG	2.88411e-10	1.02588	0.25	0	8.58716e-06
FMOD	2.88411e-10	1.02588	0.25	0	8.58716e-06
CD244	2.88411e-10	1.02588	0.25	0	8.58716e-06
ELK1	2.88411e-10	1.02588	0.25	0	8.58716e-06
FMO5	2.88411e-10	1.02588	0.25	0	8.58716e-06
CAMK1	2.88411e-10	1.02588	0.25	0	8.58716e-06
PLEKHA8P1	2.88411e-10	1.02588	0.25	0	8.58716e-06
C9orf40	2.88411e-10	1.02588	0.25	0	8.58716e-06
NAT10	2.88411e-10	1.02588	0.25	0	8.58716e-06
IGF2BP3	2.88411e-10	1.02588	0.25	0	8.58716e-06
DCAF7	2.88411e-10	1.02588	0.25	0	8.58716e-06
ITGA11	2.88411e-10	1.02588	0.25	0	8.58716e-06
ASCC1	2.88411e-10	1.02588	0.25	0	8.58716e-06
DNA2	2.88411e-10	1.02588	0.25	0	8.58716e-06
CDH11	2.88411e-10	1.02588	0.25	0	8.58716e-06
RFX5	2.88411e-10	1.02588	0.25	0	8.58716e-06
SSBP2	2.88411e-10	1.02588	0.25	0	8.58716e-06
GFOD1	2.88411e-10	1.02588	0.25	0	8.58716e-06
MMS22L	2.88411e-10	1.02588	0.25	0	8.58716e-06
DOK2	2.88411e-10	1.02588	0.25	0	8.58716e-06
THY1	2.88411e-10	1.02588	0.25	0	8.58716e-06
RDH13	2.88411e-10	1.02588	0.25	0	8.58716e-06
PRRT3	2.88411e-10	1.02588	0.25	0	8.58716e-06
RYK	2.88411e-10	1.02588	0.25	0	8.58716e-06
NAB2	2.88411e-10	1.02588	0.25	0	8.58716e-06
SLC33A1	2.88411e-10	1.02588	0.25	0	8.58716e-06
NAT1	2.88411e-10	1.02588	0.25	0	8.58716e-06
EHBP1L1	2.88411e-10	1.02588	0.25	0	8.58716e-06
SLC19A1	2.88411e-10	1.02588	0.25	0	8.58716e-06
UBE2O	2.88411e-10	1.02588	0.25	0	8.58716e-06
GRINA	2.88411e-10	1.02588	0.25	0	8.58716e-06
GEMIN4	2.88411e-10	1.02588	0.25	0	8.58716e-06
ZNF816	2.88411e-10	1.02588	0.25	0	8.58716e-06
NRBP2	2.88411e-10	1.02588	0.25	0	8.58716e-06
ANKFY1	2.88411e-10	1.02588	0.25	0	8.58716e-06
ZNF107	2.88411e-10	1.02588	0.25	0	8.58716e-06
ZNF720	2.88411e-10	1.02588	0.25	0	8.58716e-06
PDGFA	2.88411e-10	1.02588	0.25	0	8.58716e-06
NUP62	2.88411e-10	1.02588	0.25	0	8.58716e-06
ANKRD10-IT1	2.88411e-10	1.02588	0.25	0	8.58716e-06
NR2F1-AS1	2.88411e-10	1.02588	0.25	0	8.58716e-06
AC010186.3	2.88411e-10	1.02588	0.25	0	8.58716e-06
TSPOAP1-AS1	2.88411e-10	1.02588	0.25	0	8.58716e-06
DCP1A	2.88411e-10	1.02588	0.25	0	8.58716e-06
AC096586.1	2.88411e-10	1.02588	0.25	0	8.58716e-06
AC114271.1	2.88411e-10	1.02588	0.25	0	8.58716e-06
C6orf163	2.88411e-10	1.02588	0.25	0	8.58716e-06
MTCP1	2.88411e-10	1.02588	0.25	0	8.58716e-06
AC007038.1	2.88411e-10	1.02588	0.25	0	8.58716e-06
CATSPERB	2.88411e-10	1.02588	0.25	0	8.58716e-06
RPL4P6	2.88411e-10	1.02588	0.25	0	8.58716e-06
AL606807.1	2.88411e-10	1.02588	0.25	0	8.58716e-06
AC091181.1	2.88411e-10	1.02588	0.25	0	8.58716e-06
ALDH3B1	2.88411e-10	0.956892	0.25	0	8.58716e-06
TYMP	2.88411e-10	0.956892	0.25	0	8.58716e-06
VASH1	2.88411e-10	0.956892	0.25	0	8.58716e-06
SMARCB1	2.88411e-10	0.956892	0.25	0	8.58716e-06
CEP128	2.88411e-10	0.956892	0.25	0	8.58716e-06
LILRA1	2.88411e-10	0.956892	0.25	0	8.58716e-06
TRIM14	2.88411e-10	0.956892	0.25	0	8.58716e-06
XPNPEP1	2.88411e-10	0.956892	0.25	0	8.58716e-06
NAT9	2.88411e-10	0.956892	0.25	0	8.58716e-06
USP5	2.88411e-10	0.956892	0.25	0	8.58716e-06
GMDS	2.88411e-10	0.956892	0.25	0	8.58716e-06
NCF2	2.88411e-10	0.956892	0.25	0	8.58716e-06
FKBP15	2.88411e-10	0.956892	0.25	0	8.58716e-06
INVS	2.88411e-10	0.956892	0.25	0	8.58716e-06
HVCN1	2.88411e-10	0.956892	0.25	0	8.58716e-06
ZNF133	2.88411e-10	0.956892	0.25	0	8.58716e-06
EIF2S2P4	2.88411e-10	0.956892	0.25	0	8.58716e-06
SLC27A1	2.88411e-10	0.956892	0.25	0	8.58716e-06
ZNF426	2.88411e-10	0.956892	0.25	0	8.58716e-06
AHI1	2.88411e-10	0.956892	0.25	0	8.58716e-06
FHOD1	2.88411e-10	0.956892	0.25	0	8.58716e-06
BMP2K	2.88411e-10	0.956892	0.25	0	8.58716e-06
KIFC3	2.88411e-10	0.956892	0.25	0	8.58716e-06
RMC1	2.88411e-10	0.956892	0.25	0	8.58716e-06
WDPCP	2.88411e-10	0.956892	0.25	0	8.58716e-06
FGD2	2.88411e-10	0.956892	0.25	0	8.58716e-06
CREB5	2.88411e-10	0.956892	0.25	0	8.58716e-06
SLC12A9	2.88411e-10	0.956892	0.25	0	8.58716e-06
DIAPH2	2.88411e-10	0.956892	0.25	0	8.58716e-06
TMEM86A	2.88411e-10	0.956892	0.25	0	8.58716e-06
PPARGC1B	2.88411e-10	0.956892	0.25	0	8.58716e-06
UBE2J2	2.88411e-10	0.956892	0.25	0	8.58716e-06
JMJD8	2.88411e-10	0.956892	0.25	0	8.58716e-06
HDX	2.88411e-10	0.956892	0.25	0	8.58716e-06
ZFYVE1	2.88411e-10	0.956892	0.25	0	8.58716e-06
C15orf48	2.88411e-10	0.956892	0.25	0	8.58716e-06
SPRR1B	2.88411e-10	0.956892	0.25	0	8.58716e-06
SPHK1	2.88411e-10	0.956892	0.25	0	8.58716e-06
CTNNBIP1	2.88411e-10	0.956892	0.25	0	8.58716e-06
ZBTB18	2.88411e-10	0.956892	0.25	0	8.58716e-06
MPZL1	2.88411e-10	0.956892	0.25	0	8.58716e-06
C1RL-AS1	2.88411e-10	0.956892	0.25	0	8.58716e-06
RNU1-1	2.88411e-10	0.956892	0.25	0	8.58716e-06
LINC00899	2.88411e-10	0.956892	0.25	0	8.58716e-06
AC010343.1	2.88411e-10	0.956892	0.25	0	8.58716e-06
RNF139-AS1	2.88411e-10	0.956892	0.25	0	8.58716e-06
NAIP	2.88411e-10	0.956892	0.25	0	8.58716e-06
SCARNA9	2.88411e-10	0.956892	0.25	0	8.58716e-06
AC245014.3	2.88411e-10	0.956892	0.25	0	8.58716e-06
PIK3R6	2.88411e-10	0.956892	0.25	0	8.58716e-06
AC006486.2	2.88411e-10	0.956892	0.25	0	8.58716e-06
CTNNB1	4.8597e-10	1.73365	0.5	0.012	1.44693e-05
TET2	4.8597e-10	1.53047	0.5	0.012	1.44693e-05
LIMD2	6.25758e-10	1.70798	0.5	0.012	1.86313e-05
S100A9	6.25758e-10	1.43187	0.5	0.012	1.86313e-05
CREB3L2	8.04512e-10	1.50897	0.5	0.012	2.39535e-05
ATE1	8.04512e-10	1.45119	0.5	0.012	2.39535e-05
FBXL3	8.04512e-10	1.44588	0.5	0.012	2.39535e-05
HM13	8.04512e-10	1.39225	0.5	0.012	2.39535e-05
CTBP1	8.04512e-10	1.38766	0.5	0.012	2.39535e-05
CASP8AP2	8.04512e-10	1.36273	0.5	0.012	2.39535e-05
HMGCS1	8.04512e-10	1.3379	0.5	0.012	2.39535e-05
CELF1	8.04512e-10	1.31931	0.5	0.012	2.39535e-05
TAF3	8.04512e-10	1.24707	0.5	0.012	2.39535e-05
RIF1	2.27855e-09	1.53218	0.75	0.037	6.78415e-05
CD81	2.27855e-09	1.52738	0.75	0.037	6.78415e-05
SETX	1.19639e-08	1.74002	0.75	0.043	0.000356213
GBP2	2.91402e-08	1.35436	0.75	0.043	0.00086762
CNTRL	2.91402e-08	1.28709	0.75	0.043	0.00086762
FURIN	3.54332e-08	2.06714	0.5	0.019	0.00105499
DOCK5	3.54332e-08	1.70362	0.5	0.019	0.00105499
UBA6	4.33713e-08	1.73756	0.5	0.019	0.00129134
TNRC6A	5.30221e-08	1.77024	0.5	0.019	0.00157868
LPIN1	5.30221e-08	1.7204	0.5	0.019	0.00157868
C12orf65	5.30221e-08	1.53906	0.5	0.019	0.00157868
ZNF680	5.30221e-08	1.359	0.5	0.019	0.00157868
ATP6V0E1	5.3807e-08	1.73642	1	0.093	0.00160205
REV3L	6.47255e-08	1.62504	0.5	0.019	0.00192714
PRDX5	6.47403e-08	1.55709	0.5	0.019	0.00192758
WAPL	6.47403e-08	1.52796	0.5	0.019	0.00192758
ARFGAP2	6.47403e-08	1.44769	0.5	0.019	0.00192758
ACOT13	6.47403e-08	1.3331	0.5	0.019	0.00192758
TMEM71	6.47403e-08	1.32416	0.5	0.019	0.00192758
SNRPA1	6.47403e-08	1.31749	0.5	0.019	0.00192758
NDFIP2	6.47403e-08	1.3167	0.5	0.019	0.00192758
VPS41	6.47403e-08	1.29899	0.5	0.019	0.00192758
CUL3	6.47403e-08	1.25705	0.5	0.019	0.00192758
USP33	6.47403e-08	1.20876	0.5	0.019	0.00192758
PRPF38B	1.79856e-07	1.1961	0.75	0.05	0.00535505
CAPZA1	2.62971e-07	2.13874	0.75	0.062	0.00782969
RBM17	5.31109e-07	2.05068	0.5	0.025	0.0158132
RTF2	8.801e-07	1.55932	0.5	0.025	0.0262041
SRSF9	8.801e-07	1.35017	0.5	0.025	0.0262041
EIF2S3	1.03916e-06	1.25481	0.5	0.025	0.03094
ZCRB1	1.03933e-06	1.33837	0.5	0.025	0.0309449
NIN	1.03933e-06	1.32496	0.5	0.025	0.0309449
SUZ12	1.03933e-06	1.29317	0.5	0.025	0.0309449
CSF1	1.03933e-06	1.26027	0.5	0.025	0.0309449
ZNF24	1.03933e-06	1.20644	0.5	0.025	0.0309449
EIF3A	1.08222e-06	1.71018	0.75	0.062	0.032222
TBC1D31	1.22609e-06	1.78872	0.5	0.025	0.0365057
FOXN3	1.22609e-06	1.43469	0.5	0.025	0.0365057
RALB	1.22609e-06	1.43428	0.5	0.025	0.0365057
RARS	1.22609e-06	1.30999	0.5	0.025	0.0365057
MSH6	1.22609e-06	1.27948	0.5	0.025	0.0365057
LSM10	1.22609e-06	1.26784	0.5	0.025	0.0365057
NCR3	1.22609e-06	1.25987	0.5	0.025	0.0365057
NUP153	1.22609e-06	1.25267	0.5	0.025	0.0365057
LPXN	1.22609e-06	1.24153	0.5	0.025	0.0365057
RAD51C	1.22609e-06	1.24073	0.5	0.025	0.0365057
RPF1	1.22609e-06	1.23703	0.5	0.025	0.0365057
RNF216	1.22609e-06	1.21325	0.5	0.025	0.0365057
ANKRD11	1.22609e-06	1.19524	0.5	0.025	0.0365057
RASGRP1	1.22609e-06	1.12333	0.5	0.025	0.0365057
HMGN1	1.52426e-06	1.31802	0.75	0.062	0.0453833
RPS6KA3	1.7069e-06	1.51806	0.75	0.062	0.0508213
IRF2BP2	2.86212e-06	1.61593	0.75	0.068	0.0852168
SNU13	3.5416e-06	1.56752	0.75	0.068	0.105448
TYROBP	5.45448e-06	1.58436	0.75	0.075	0.162402
DDX10	5.74268e-06	1.662	0.5	0.031	0.170982
MBNL1	6.50933e-06	1.44726	1	0.13	0.193809
UPF2	7.35465e-06	1.13752	0.75	0.068	0.218977
B4GALT1	7.64217e-06	1.43793	0.5	0.031	0.227538
HIGD1A	7.64217e-06	1.30455	0.5	0.031	0.227538
NF1	7.64217e-06	1.26879	0.5	0.031	0.227538
MYDGF	8.80324e-06	1.10958	0.5	0.031	0.262108
PAK1IP1	8.80424e-06	1.21875	0.5	0.031	0.262137
SEPT6	8.80424e-06	1.09355	0.5	0.031	0.262137
XAF1	9.02466e-06	1.13202	0.75	0.068	0.2687
USP8	9.02466e-06	0.975975	0.75	0.068	0.2687
CCDC69	1.0134e-05	1.46104	0.5	0.031	0.301731
SUCLG2	1.0134e-05	1.37099	0.5	0.031	0.301731
LINC-PINT	1.0134e-05	1.20197	0.5	0.031	0.301731
INPP5D	1.0134e-05	1.19423	0.5	0.031	0.301731
LRPPRC	1.0134e-05	1.15131	0.5	0.031	0.301731
PPT1	1.0134e-05	1.14682	0.5	0.031	0.301731
PHB2	1.0134e-05	1.13823	0.5	0.031	0.301731
FGD5-AS1	1.0134e-05	1.10554	0.5	0.031	0.301731
TM9SF3	1.0134e-05	0.84035	0.5	0.031	0.301731
COASY	1.14424e-05	2.12121	0.25	0.006	0.340685
ATL3	1.14424e-05	1.97415	0.25	0.006	0.340685
PRKCA	1.14424e-05	1.70026	0.25	0.006	0.340685
LPIN2	1.14424e-05	1.62008	0.25	0.006	0.340685
HIPK2	1.14424e-05	1.6148	0.25	0.006	0.340685
SZRD1	1.14424e-05	1.57234	0.25	0.006	0.340685
FDFT1	1.14424e-05	1.47639	0.25	0.006	0.340685
HPS3	1.14424e-05	1.47556	0.25	0.006	0.340685
KIR2DL4	1.14424e-05	1.47556	0.25	0.006	0.340685
NCAM1	1.14424e-05	1.47383	0.25	0.006	0.340685
EMC8	1.14424e-05	1.46205	0.25	0.006	0.340685
ZNF646	1.14424e-05	1.45025	0.25	0.006	0.340685
SIL1	1.14424e-05	1.37612	0.25	0.006	0.340685
IL13RA1	1.14424e-05	1.36867	0.25	0.006	0.340685
NAA30	1.14424e-05	1.14814	0.25	0.006	0.340685
ZNF354C	1.14424e-05	1.14814	0.25	0.006	0.340685
RAB11FIP2	1.14424e-05	1.14731	0.25	0.006	0.340685
LUC7L2	1.14424e-05	1.14731	0.25	0.006	0.340685
SLC5A3	1.14424e-05	1.09114	0.25	0.006	0.340685
CISH	1.14424e-05	1.0903	0.25	0.006	0.340685
FAM173A	1.14424e-05	1.08854	0.25	0.006	0.340685
IDO1	1.14424e-05	1.08854	0.25	0.006	0.340685
CPEB3	1.14424e-05	1.08817	0.25	0.006	0.340685
NUDT1	1.47725e-05	1.63731	0.25	0.006	0.439836
SLC17A5	1.47725e-05	1.60853	0.25	0.006	0.439836
CRKL	1.47725e-05	1.60663	0.25	0.006	0.439836
HDAC8	1.47725e-05	1.60533	0.25	0.006	0.439836
ZNF136	1.47725e-05	1.60309	0.25	0.006	0.439836
PURB	1.47725e-05	1.54835	0.25	0.006	0.439836
GCLC	1.47725e-05	1.54381	0.25	0.006	0.439836
PRKCQ-AS1	1.47725e-05	1.52804	0.25	0.006	0.439836
CASP10	1.47725e-05	1.52726	0.25	0.006	0.439836
BUB1	1.47725e-05	1.52514	0.25	0.006	0.439836
OSM	1.47725e-05	1.47885	0.25	0.006	0.439836
MOSPD3	1.47725e-05	1.47073	0.25	0.006	0.439836
WRN	1.47725e-05	1.41614	0.25	0.006	0.439836
ADPGK	1.47725e-05	1.40679	0.25	0.006	0.439836
TRAF3IP2	1.47725e-05	1.40615	0.25	0.006	0.439836
KCTD10	1.47725e-05	1.40615	0.25	0.006	0.439836
TFIP11	1.47725e-05	1.38945	0.25	0.006	0.439836
UBIAD1	1.47725e-05	1.32457	0.25	0.006	0.439836
EEF2K	1.47725e-05	1.32437	0.25	0.006	0.439836
JAKMIP1	1.47725e-05	1.32229	0.25	0.006	0.439836
PIK3CB	1.47725e-05	1.31317	0.25	0.006	0.439836
H2AFY	1.47725e-05	1.12513	0.25	0.006	0.439836
POLK	1.47725e-05	1.12167	0.25	0.006	0.439836
ZZEF1	1.47725e-05	1.12134	0.25	0.006	0.439836
GBE1	1.47725e-05	1.12134	0.25	0.006	0.439836
SNHG1	1.47725e-05	1.11116	0.25	0.006	0.439836
VPS37A	1.47725e-05	1.1104	0.25	0.006	0.439836
U2AF2	1.47725e-05	1.10973	0.25	0.006	0.439836
MOCS2	1.47725e-05	1.10973	0.25	0.006	0.439836
AAMP	1.47725e-05	1.10789	0.25	0.006	0.439836
VIPAS39	1.47725e-05	1.10789	0.25	0.006	0.439836
UBR2	1.47725e-05	1.10765	0.25	0.006	0.439836
NR2F1	1.47725e-05	1.10572	0.25	0.006	0.439836
RPL7AP50	1.47725e-05	1.10434	0.25	0.006	0.439836
AK3	1.47725e-05	1.09734	0.25	0.006	0.439836
HNRNPH2	1.47725e-05	1.09459	0.25	0.006	0.439836
STK32C	1.47725e-05	1.09459	0.25	0.006	0.439836
UBAC2	1.47725e-05	1.09235	0.25	0.006	0.439836
CCDC126	1.47725e-05	1.09169	0.25	0.006	0.439836
SLC16A10	1.47725e-05	1.09135	0.25	0.006	0.439836
TUG1	1.47725e-05	1.08878	0.25	0.006	0.439836
TRAPPC10	1.47725e-05	1.0886	0.25	0.006	0.439836
NR2F2	1.47725e-05	1.08607	0.25	0.006	0.439836
COPG1	1.47725e-05	1.08551	0.25	0.006	0.439836
GNB2	1.47725e-05	1.08322	0.25	0.006	0.439836
UTP6	1.47725e-05	1.08103	0.25	0.006	0.439836
NEU1	1.47725e-05	1.08103	0.25	0.006	0.439836
NCKAP1	1.47725e-05	1.0798	0.25	0.006	0.439836
GPATCH1	1.47725e-05	1.07854	0.25	0.006	0.439836
NPRL2	1.47725e-05	1.07833	0.25	0.006	0.439836
PITPNA	1.47725e-05	1.0779	0.25	0.006	0.439836
SPIDR	1.47725e-05	1.07682	0.25	0.006	0.439836
POLDIP3	1.47725e-05	1.0768	0.25	0.006	0.439836
CD200R1	1.47725e-05	1.07638	0.25	0.006	0.439836
TNFRSF10B	1.47725e-05	1.07605	0.25	0.006	0.439836
CTDSP2	1.47725e-05	1.07558	0.25	0.006	0.439836
GAMT	1.47725e-05	1.07437	0.25	0.006	0.439836
FRG1CP	1.47725e-05	1.06938	0.25	0.006	0.439836
ZDHHC18	1.47725e-05	1.06812	0.25	0.006	0.439836
DRAM2	1.47725e-05	1.06788	0.25	0.006	0.439836
TXNRD1	1.47725e-05	1.06634	0.25	0.006	0.439836
AL392172.1	1.47725e-05	1.06634	0.25	0.006	0.439836
ZNF746	1.47725e-05	1.06612	0.25	0.006	0.439836
CAPN1	1.47725e-05	1.06608	0.25	0.006	0.439836
ST6GAL1	1.47725e-05	1.06466	0.25	0.006	0.439836
TP53	1.47725e-05	1.06396	0.25	0.006	0.439836
FBXO22	1.47725e-05	1.06396	0.25	0.006	0.439836
LAMTOR1	1.47725e-05	1.0626	0.25	0.006	0.439836
SRRD	1.47725e-05	1.05586	0.25	0.006	0.439836
TPX2	1.47725e-05	1.05512	0.25	0.006	0.439836
NEK1	1.47725e-05	1.05512	0.25	0.006	0.439836
IGLC2	1.47725e-05	1.05512	0.25	0.006	0.439836
NR5A2	1.47725e-05	1.0535	0.25	0.006	0.439836
THOC1	1.47725e-05	1.05112	0.25	0.006	0.439836
SGMS1	1.47725e-05	1.05065	0.25	0.006	0.439836
TESPA1	1.47725e-05	1.04872	0.25	0.006	0.439836
SLC25A44	1.47725e-05	1.04797	0.25	0.006	0.439836
TNFSF12	1.47725e-05	1.04734	0.25	0.006	0.439836
FAM126A	1.47725e-05	1.04637	0.25	0.006	0.439836
CSNK1G2	1.47725e-05	1.04033	0.25	0.006	0.439836
ADRM1	1.47725e-05	1.04018	0.25	0.006	0.439836
PRKAR2A	1.47725e-05	1.03958	0.25	0.006	0.439836
MYO5A	1.47725e-05	1.03534	0.25	0.006	0.439836
DNAJA2	1.47725e-05	1.03468	0.25	0.006	0.439836
SURF6	1.47725e-05	1.03333	0.25	0.006	0.439836
CARF	1.47725e-05	1.03299	0.25	0.006	0.439836
ELP1	1.47725e-05	1.02907	0.25	0.006	0.439836
GID8	1.47725e-05	1.02881	0.25	0.006	0.439836
AC116533.1	1.47725e-05	1.02775	0.25	0.006	0.439836
DAPK2	1.47725e-05	1.02362	0.25	0.006	0.439836
GTF2IP12	1.47725e-05	1.02362	0.25	0.006	0.439836
PELI1	1.47725e-05	1.02047	0.25	0.006	0.439836
PARP15	1.47725e-05	1.02025	0.25	0.006	0.439836
OLA1	1.47725e-05	1.01938	0.25	0.006	0.439836
COA4	1.47725e-05	1.01938	0.25	0.006	0.439836
RBM27	1.47725e-05	1.01262	0.25	0.006	0.439836
PRPF18	1.47725e-05	1.01238	0.25	0.006	0.439836
USE1	1.47725e-05	1.01213	0.25	0.006	0.439836
TATDN1	1.47725e-05	1.01213	0.25	0.006	0.439836
NOL9	1.47725e-05	1.01213	0.25	0.006	0.439836
POLR2E	1.47725e-05	1.01163	0.25	0.006	0.439836
BMT2	1.47725e-05	1.00933	0.25	0.006	0.439836
OSTM1	1.47725e-05	1.00829	0.25	0.006	0.439836
FAM118A	1.47725e-05	1.00776	0.25	0.006	0.439836
RPL17	1.47725e-05	1.00722	0.25	0.006	0.439836
THBS4	1.47725e-05	1.00695	0.25	0.006	0.439836
CMIP	1.47725e-05	1.0048	0.25	0.006	0.439836
WDR41	1.47725e-05	0.99848	0.25	0.006	0.439836
TNKS	1.47725e-05	0.983039	0.25	0.006	0.439836
MTHFD2	1.47725e-05	0.980768	0.25	0.006	0.439836
ACSL5	1.47725e-05	0.980768	0.25	0.006	0.439836
ADAM28	1.47725e-05	0.979933	0.25	0.006	0.439836
PAQR8	1.47725e-05	0.979933	0.25	0.006	0.439836
OXCT1	1.47725e-05	0.978205	0.25	0.006	0.439836
SLC35A2	1.47725e-05	0.978205	0.25	0.006	0.439836
RTL8C	1.47725e-05	0.978205	0.25	0.006	0.439836
ASNA1	1.47725e-05	0.978205	0.25	0.006	0.439836
MAD2L2	1.47725e-05	0.977799	0.25	0.006	0.439836
SIDT1	1.47725e-05	0.965679	0.25	0.006	0.439836
TCF20	1.47725e-05	0.965679	0.25	0.006	0.439836
SCYL2	1.47725e-05	0.965679	0.25	0.006	0.439836
MALSU1	1.47725e-05	0.963439	0.25	0.006	0.439836
RGL4	1.47725e-05	0.963439	0.25	0.006	0.439836
CDKN2D	1.47725e-05	0.955752	0.25	0.006	0.439836
APOL1	1.47725e-05	0.954297	0.25	0.006	0.439836
CLOCK	1.47725e-05	0.954297	0.25	0.006	0.439836
RPS6KA4	1.47725e-05	0.945491	0.25	0.006	0.439836
OTUD7B	1.47725e-05	0.945491	0.25	0.006	0.439836
RGL2	1.47725e-05	0.944543	0.25	0.006	0.439836
KIF1C	1.47725e-05	0.94156	0.25	0.006	0.439836
FBXO18	1.47725e-05	0.940516	0.25	0.006	0.439836
MTSS1	1.47725e-05	0.940516	0.25	0.006	0.439836
ZBTB25	1.47725e-05	0.940281	0.25	0.006	0.439836
PIGS	1.47725e-05	0.938473	0.25	0.006	0.439836
RNF185	1.47725e-05	0.93835	0.25	0.006	0.439836
RRN3P1	1.47725e-05	0.937603	0.25	0.006	0.439836
OTUD5	1.47725e-05	0.93697	0.25	0.006	0.439836
TMEM30A	1.47725e-05	0.936224	0.25	0.006	0.439836
VCAN	1.47725e-05	0.93607	0.25	0.006	0.439836
SLC46A3	1.47725e-05	0.93594	0.25	0.006	0.439836
SMYD2	1.47725e-05	0.932978	0.25	0.006	0.439836
ZMIZ1	1.47725e-05	0.932699	0.25	0.006	0.439836
SSNA1	1.47725e-05	0.932699	0.25	0.006	0.439836
MLEC	1.47725e-05	0.932136	0.25	0.006	0.439836
TOR1B	1.47725e-05	0.929815	0.25	0.006	0.439836
NPLOC4	1.47725e-05	0.929544	0.25	0.006	0.439836
CYB5R3	1.47725e-05	0.92861	0.25	0.006	0.439836
MPRIP	1.47725e-05	0.927219	0.25	0.006	0.439836
AC135050.6	1.47725e-05	0.927219	0.25	0.006	0.439836
C3AR1	1.47725e-05	0.926746	0.25	0.006	0.439836
NEPRO	1.47725e-05	0.926587	0.25	0.006	0.439836
MPPE1	1.47725e-05	0.924312	0.25	0.006	0.439836
MRPL21	1.47725e-05	0.924312	0.25	0.006	0.439836
DCAF6	1.47725e-05	0.923135	0.25	0.006	0.439836
YKT6	1.47725e-05	0.922622	0.25	0.006	0.439836
IGHM	1.47725e-05	0.920875	0.25	0.006	0.439836
TUBGCP3	1.47725e-05	0.919798	0.25	0.006	0.439836
PTAR1	1.47725e-05	0.919067	0.25	0.006	0.439836
TIMM50	1.47725e-05	0.918698	0.25	0.006	0.439836
NSUN2	1.47725e-05	0.915259	0.25	0.006	0.439836
EXOC2	1.47725e-05	0.915259	0.25	0.006	0.439836
SLC31A1	1.47725e-05	0.912011	0.25	0.006	0.439836
FBXO45	1.47725e-05	0.912011	0.25	0.006	0.439836
CREBBP	1.47725e-05	0.911801	0.25	0.006	0.439836
CSPP1	1.47725e-05	0.91178	0.25	0.006	0.439836
RBM14	1.47725e-05	0.91178	0.25	0.006	0.439836
WRAP73	1.47725e-05	0.911117	0.25	0.006	0.439836
AC025171.1	1.47725e-05	0.910743	0.25	0.006	0.439836
UQCRC1	1.47725e-05	0.910529	0.25	0.006	0.439836
IFT88	1.47725e-05	0.910529	0.25	0.006	0.439836
DTYMK	1.47725e-05	0.909217	0.25	0.006	0.439836
ZNF189	1.47725e-05	0.90918	0.25	0.006	0.439836
ING4	1.47725e-05	0.908811	0.25	0.006	0.439836
KLRC4	1.47725e-05	0.907672	0.25	0.006	0.439836
TMEM248	1.47725e-05	0.906992	0.25	0.006	0.439836
RNF219	1.47725e-05	0.905141	0.25	0.006	0.439836
EAF1	1.47725e-05	0.903715	0.25	0.006	0.439836
PLEKHO1	1.47725e-05	0.903473	0.25	0.006	0.439836
TXLNA	1.47725e-05	0.902254	0.25	0.006	0.439836
COL9A2	1.47725e-05	0.902007	0.25	0.006	0.439836
RFXANK	1.47725e-05	0.902007	0.25	0.006	0.439836
P4HA1	1.47725e-05	0.901759	0.25	0.006	0.439836
UBE2G1	1.47725e-05	0.901759	0.25	0.006	0.439836
METTL6	1.47725e-05	0.901759	0.25	0.006	0.439836
TMEM42	1.47725e-05	0.90126	0.25	0.006	0.439836
GRIPAP1	1.47725e-05	0.901009	0.25	0.006	0.439836
MGAT2	1.47725e-05	0.900505	0.25	0.006	0.439836
SPRTN	1.47725e-05	0.894451	0.25	0.006	0.439836
DCLRE1C	1.47725e-05	0.890221	0.25	0.006	0.439836
TTF2	1.47725e-05	0.888765	0.25	0.006	0.439836
RNASEL	1.47725e-05	0.876503	0.25	0.006	0.439836
GNB4	1.47725e-05	0.874035	0.25	0.006	0.439836
RGS12	1.47725e-05	0.870096	0.25	0.006	0.439836
KLHDC3	1.47725e-05	0.869362	0.25	0.006	0.439836
PALD1	1.47725e-05	0.867983	0.25	0.006	0.439836
CTNND1	1.47725e-05	0.867082	0.25	0.006	0.439836
UTP18	1.47725e-05	0.8638	0.25	0.006	0.439836
PTPN6	1.47725e-05	0.862579	0.25	0.006	0.439836
HECTD4	1.47725e-05	0.862579	0.25	0.006	0.439836
DROSHA	1.47725e-05	0.860975	0.25	0.006	0.439836
WBP4	1.47725e-05	0.857758	0.25	0.006	0.439836
TBC1D4	1.47725e-05	0.857599	0.25	0.006	0.439836
IL1RAP	1.47725e-05	0.855324	0.25	0.006	0.439836
C2CD5	1.47725e-05	0.854317	0.25	0.006	0.439836
GRN	1.47725e-05	0.850782	0.25	0.006	0.439836
PRR5	1.47725e-05	0.848488	0.25	0.006	0.439836
COPS7A	1.47725e-05	0.844671	0.25	0.006	0.439836
MED26	1.47725e-05	0.843646	0.25	0.006	0.439836
SPPL3	1.47725e-05	0.842393	0.25	0.006	0.439836
FTSJ3	1.47725e-05	0.84111	0.25	0.006	0.439836
STK3	1.47725e-05	0.840894	0.25	0.006	0.439836
SCAMP3	1.47725e-05	0.84002	0.25	0.006	0.439836
S100A8	1.47725e-05	0.838684	0.25	0.006	0.439836
MRPL2	1.47725e-05	0.837423	0.25	0.006	0.439836
MKI67	1.47725e-05	0.835206	0.25	0.006	0.439836
TNIP2	1.47725e-05	0.834727	0.25	0.006	0.439836
FAN1	1.47725e-05	0.833757	0.25	0.006	0.439836
MTND4P12	1.47725e-05	0.833757	0.25	0.006	0.439836
PDPR	1.47725e-05	0.833019	0.25	0.006	0.439836
RMDN1	1.47725e-05	0.832022	0.25	0.006	0.439836
LINC02256	1.47725e-05	0.832022	0.25	0.006	0.439836
NCK1-AS1	1.47725e-05	0.829194	0.25	0.006	0.439836
AFDN	1.47725e-05	0.825959	0.25	0.006	0.439836
GPBP1L1	1.47725e-05	0.824844	0.25	0.006	0.439836
IPO8	1.47725e-05	0.79443	0.25	0.006	0.439836
MAP3K2	1.47725e-05	0.792243	0.25	0.006	0.439836
PGM2L1	1.47725e-05	0.7795	0.25	0.006	0.439836
PDHX	1.47725e-05	0.706674	0.25	0.006	0.439836
LARP7	1.85403e-05	1.73665	0.75	0.081	0.552019
ARF6	1.95189e-05	1.10355	0.75	0.075	0.581156
IL2RB	2.08319e-05	2.0729	0.5	0.037	0.62025
KLRC1	2.36496e-05	1.62474	0.5	0.037	0.704143
ATP5F1C	3.0409e-05	1.70381	0.5	0.037	0.905396
DNAJC19	3.0409e-05	1.50352	0.5	0.037	0.905396
FYN	3.84219e-05	1.40053	0.75	0.087	1
GALNT1	3.89792e-05	1.2371	0.5	0.037	1
RSRC1	4.40803e-05	1.12335	0.5	0.037	1
STIP1	4.40803e-05	1.03782	0.5	0.037	1
KLHL24	4.40803e-05	0.961922	0.5	0.037	1
PSME1	4.4108e-05	1.06892	1	0.137	1
ARHGAP30	4.98104e-05	1.33259	0.5	0.037	1
VDAC1	4.98104e-05	1.1914	0.5	0.037	1
HIPK1	4.98104e-05	1.14454	0.5	0.037	1
NONO	4.98104e-05	1.06966	0.5	0.037	1
CDC40	4.98104e-05	0.9991	0.5	0.037	1
RB1	4.98104e-05	0.967391	0.5	0.037	1
RORA	4.98104e-05	0.967057	0.5	0.037	1
ITPR1	4.98104e-05	0.941405	0.5	0.037	1
PRF1	5.06943e-05	1.65825	0.75	0.099	1
CD7	7.59518e-05	1.55346	0.75	0.099	1
ISG15	8.01297e-05	1.72037	0.5	0.043	1
MYH9	8.22621e-05	1.46758	0.75	0.099	1
FCER1G	8.96242e-05	1.69663	0.5	0.043	1
LCK	9.78506e-05	0.892119	0.75	0.087	1
SFPQ	0.000110403	1.25831	0.75	0.093	1
NSA2	0.00011189	1.61088	0.5	0.043	1
NDUFB9	0.000139302	1.25379	0.5	0.043	1
MAP4	0.000155272	1.02673	0.5	0.043	1
PPP1R18	0.000157579	1.96854	0.5	0.05	1
WNK1	0.000172954	1.15197	0.5	0.043	1
EIF3I	0.000172954	1.12911	0.5	0.043	1
TAF15	0.000172954	1.0504	0.5	0.043	1
GNG11	0.000172954	1.04181	0.5	0.043	1
ITGB1	0.000172954	1.00659	0.5	0.043	1
SAMHD1	0.000193333	1.73044	0.5	0.05	1
BUD31	0.000223975	0.855436	0.75	0.093	1
GNAS	0.000266514	0.998517	1	0.168	1
KIAA1109	0.000318857	1.30596	0.5	0.05	1
NUMA1	0.000387816	1.23341	0.5	0.05	1
NEMF	0.000387816	0.992917	0.5	0.05	1
SNRPC	0.000423473	1.62244	0.25	0.012	1
MLXIP	0.000423473	1.602	0.25	0.012	1
DPP8	0.000423473	1.59095	0.25	0.012	1
TUFM	0.000423473	1.57686	0.25	0.012	1
NFATC3	0.000423473	1.5384	0.25	0.012	1
CHST2	0.000423473	1.53235	0.25	0.012	1
SOS1	0.000423473	1.49758	0.25	0.012	1
NUDT5	0.000423473	1.49511	0.25	0.012	1
FGFR1OP2	0.000427303	1.16727	0.5	0.05	1
DARS	0.000427303	1.0338	0.5	0.05	1
MTPN	0.000427303	0.994205	0.5	0.05	1
EEF1B2	0.000443	1.29506	0.75	0.112	1
MT-TE	0.00047052	1.08577	0.5	0.05	1
ARAP2	0.00047052	1.03779	0.5	0.05	1
WASF2	0.00047052	1.03259	0.5	0.05	1
STT3B	0.00047052	1.0191	0.5	0.05	1
MS4A6A	0.00047052	0.935651	0.5	0.05	1
ZFAND6	0.00047052	0.926721	0.5	0.05	1
TMEM123	0.00047052	0.915224	0.5	0.05	1
XPC	0.00047052	0.823092	0.5	0.05	1
PPDPF	0.00047052	0.816158	0.5	0.05	1
LMNA	0.00047052	0.762548	0.5	0.05	1
NCOR1	0.00047052	0.740948	0.5	0.05	1
PGK1	0.000480121	1.61806	0.5	0.056	1
CDK11B	0.000502862	1.5458	0.25	0.012	1
ZMYM2	0.000502862	1.52163	0.25	0.012	1
ZNF141	0.000502862	1.51449	0.25	0.012	1
DGKD	0.000502862	1.50581	0.25	0.012	1
LRRC57	0.000502862	1.47636	0.25	0.012	1
AGO4	0.000502862	1.44477	0.25	0.012	1
CYTH4	0.000502862	1.44411	0.25	0.012	1
UBASH3B	0.000502862	1.36847	0.25	0.012	1
STK26	0.000502862	1.36617	0.25	0.012	1
ETS2	0.000502862	1.34642	0.25	0.012	1
AP2A2	0.000502862	1.34562	0.25	0.012	1
LCLAT1	0.000502862	1.33007	0.25	0.012	1
CSF1R	0.000502862	1.26937	0.25	0.012	1
IARS	0.000502862	1.25565	0.25	0.012	1
LEO1	0.000502862	1.07851	0.25	0.012	1
PER2	0.000502862	1.07026	0.25	0.012	1
CLASP2	0.000502862	1.0688	0.25	0.012	1
MCM7	0.000502862	1.06431	0.25	0.012	1
DNAJC3-AS1	0.000502862	1.04977	0.25	0.012	1
CSAD	0.000502862	1.03556	0.25	0.012	1
ACOX1	0.000502862	1.02798	0.25	0.012	1
CXorf38	0.000502862	1.02796	0.25	0.012	1
LAT2	0.000502862	1.02369	0.25	0.012	1
GOLGA4	0.000502862	1.01339	0.25	0.012	1
GSR	0.000502862	1.01268	0.25	0.012	1
SLC25A43	0.000502862	1.00599	0.25	0.012	1
ZFHX3	0.000502862	1.00271	0.25	0.012	1
NUP214	0.000502862	0.99511	0.25	0.012	1
ZFP91	0.000502862	0.99287	0.25	0.012	1
CHRM3-AS2	0.000502862	0.990291	0.25	0.012	1
CAMLG	0.000502862	0.983996	0.25	0.012	1
SLC25A12	0.000502862	0.977943	0.25	0.012	1
INPP5F	0.000502862	0.971313	0.25	0.012	1
TXK	0.000502862	0.967748	0.25	0.012	1
THAP5	0.000502862	0.964908	0.25	0.012	1
IKZF2	0.000502862	0.928599	0.25	0.012	1
SEC24C	0.000502862	0.926836	0.25	0.012	1
SLC6A6	0.000502862	0.860156	0.25	0.012	1
CAP1	0.000508082	1.20422	0.75	0.112	1
CENPX	0.000576143	1.56882	0.5	0.056	1
APOBR	0.000595957	1.53716	0.25	0.012	1
EIF3B	0.000595957	1.43761	0.25	0.012	1
KPNA3	0.000595957	1.42524	0.25	0.012	1
SUDS3	0.000595957	1.4202	0.25	0.012	1
MED14	0.000595957	1.34304	0.25	0.012	1
MTIF3	0.000595957	1.33639	0.25	0.012	1
DENR	0.000595957	1.30554	0.25	0.012	1
PDXDC1	0.000595957	1.29211	0.25	0.012	1
PDE4DIP	0.000595957	1.26436	0.25	0.012	1
IRF3	0.000595957	1.25978	0.25	0.012	1
RRBP1	0.000595957	1.25649	0.25	0.012	1
GBP3	0.000595957	1.24523	0.25	0.012	1
DRAIC	0.000595957	1.19322	0.25	0.012	1
PRKRIP1	0.000595957	1.14859	0.25	0.012	1
LINS1	0.000595957	1.10786	0.25	0.012	1
MED1	0.000595957	1.05606	0.25	0.012	1
DIMT1	0.000595957	1.03894	0.25	0.012	1
SNORD13	0.000595957	1.03785	0.25	0.012	1
UBE2Q1	0.000595957	1.03672	0.25	0.012	1
PTTG1IP	0.000595957	1.03544	0.25	0.012	1
PLEKHB2	0.000595957	1.03398	0.25	0.012	1
BPNT1	0.000595957	1.03015	0.25	0.012	1
TMEM109	0.000595957	1.02597	0.25	0.012	1
SECISBP2	0.000595957	1.02144	0.25	0.012	1
LYRM4	0.000595957	1.01509	0.25	0.012	1
EFR3A	0.000595957	1.0126	0.25	0.012	1
FLI1	0.000595957	1.01178	0.25	0.012	1
TOP1	0.000595957	1.00892	0.25	0.012	1
BTBD10	0.000595957	1.00885	0.25	0.012	1
ZBTB37	0.000595957	1.00765	0.25	0.012	1
MVD	0.000595957	1.00566	0.25	0.012	1
SNAPC3	0.000595957	1.00448	0.25	0.012	1
ADGRL4	0.000595957	1.00172	0.25	0.012	1
SLC35A3	0.000595957	1.00108	0.25	0.012	1
DNM1L	0.000595957	0.99854	0.25	0.012	1
PPP1R16B	0.000595957	0.998075	0.25	0.012	1
RFC2	0.000595957	0.995307	0.25	0.012	1
ORC4	0.000595957	0.993575	0.25	0.012	1
STAM2	0.000595957	0.993202	0.25	0.012	1
EIF2B3	0.000595957	0.988137	0.25	0.012	1
CRTAP	0.000595957	0.986701	0.25	0.012	1
RPL13AP25	0.000595957	0.981726	0.25	0.012	1
PHLDB2	0.000595957	0.975149	0.25	0.012	1
PPP2R1A	0.000595957	0.969819	0.25	0.012	1
FLNA	0.000595957	0.969702	0.25	0.012	1
GALNT6	0.000595957	0.959704	0.25	0.012	1
SUCLA2	0.000595957	0.959482	0.25	0.012	1
PXN	0.000595957	0.958245	0.25	0.012	1
IFIT3	0.000595957	0.958152	0.25	0.012	1
NEDD1	0.000595957	0.956836	0.25	0.012	1
AGPAT1	0.000595957	0.95645	0.25	0.012	1
CCDC50	0.000595957	0.949498	0.25	0.012	1
SYNGR1	0.000595957	0.94864	0.25	0.012	1
MFNG	0.000595957	0.945245	0.25	0.012	1
GMPPA	0.000595957	0.944794	0.25	0.012	1
ILF3-AS1	0.000595957	0.943878	0.25	0.012	1
RFK	0.000595957	0.941133	0.25	0.012	1
CEP164	0.000595957	0.940574	0.25	0.012	1
SLC25A39	0.000595957	0.940489	0.25	0.012	1
DIDO1	0.000595957	0.936042	0.25	0.012	1
CHIC2	0.000595957	0.934025	0.25	0.012	1
EXOC7	0.000595957	0.933856	0.25	0.012	1
ACSL3	0.000595957	0.933787	0.25	0.012	1
MLH1	0.000595957	0.933361	0.25	0.012	1
SNX11	0.000595957	0.931489	0.25	0.012	1
COL3A1	0.000595957	0.930998	0.25	0.012	1
METTL17	0.000595957	0.927171	0.25	0.012	1
DYM	0.000595957	0.927072	0.25	0.012	1
DAG1	0.000595957	0.922696	0.25	0.012	1
KANK1	0.000595957	0.922105	0.25	0.012	1
JAG1	0.000595957	0.921518	0.25	0.012	1
YTHDF3	0.000595957	0.920241	0.25	0.012	1
PRMT7	0.000595957	0.915798	0.25	0.012	1
CCNG2	0.000595957	0.912765	0.25	0.012	1
CAPRIN2	0.000595957	0.911139	0.25	0.012	1
GNB1	0.000595957	0.909161	0.25	0.012	1
NMI	0.000595957	0.903291	0.25	0.012	1
PPP4R2	0.000595957	0.903232	0.25	0.012	1
MRPL19	0.000595957	0.902287	0.25	0.012	1
IGHG1	0.000595957	0.900012	0.25	0.012	1
SPPL2A	0.000595957	0.898578	0.25	0.012	1
LEMD3	0.000595957	0.896399	0.25	0.012	1
SENP5	0.000595957	0.888893	0.25	0.012	1
KLHL9	0.000595957	0.888176	0.25	0.012	1
SS18	0.000595957	0.882818	0.25	0.012	1
CCR1	0.000595957	0.867498	0.25	0.012	1
LASP1	0.000595957	0.863707	0.25	0.012	1
NRIP1	0.000595957	0.863351	0.25	0.012	1
TOGARAM2	0.000595957	0.863187	0.25	0.012	1
CDC14A	0.000595957	0.862888	0.25	0.012	1
NIPSNAP2	0.000595957	0.862592	0.25	0.012	1
WWC3	0.000595957	0.862497	0.25	0.012	1
LRCH3	0.000595957	0.862014	0.25	0.012	1
ZNF664	0.000595957	0.861333	0.25	0.012	1
MYOF	0.000595957	0.860443	0.25	0.012	1
PIM2	0.000595957	0.860348	0.25	0.012	1
IKZF5	0.000595957	0.859967	0.25	0.012	1
STX12	0.000595957	0.858118	0.25	0.012	1
EXOSC9	0.000595957	0.854832	0.25	0.012	1
PELO	0.000595957	0.852276	0.25	0.012	1
TCAF2	0.000595957	0.847231	0.25	0.012	1
ABI2	0.000595957	0.845596	0.25	0.012	1
CASP7	0.000595957	0.84159	0.25	0.012	1
VRK2	0.000595957	0.841161	0.25	0.012	1
MBP	0.000595957	0.839796	0.25	0.012	1
TIA1	0.000595957	0.839624	0.25	0.012	1
GPR180	0.000595957	0.838934	0.25	0.012	1
HCP5	0.000595957	0.838591	0.25	0.012	1
THBS2	0.000595957	0.838011	0.25	0.012	1
CD101	0.000595957	0.834688	0.25	0.012	1
FAM136A	0.000595957	0.833107	0.25	0.012	1
COMT	0.000595957	0.832198	0.25	0.012	1
AP1G2	0.000595957	0.831994	0.25	0.012	1
WDR82	0.000595957	0.830746	0.25	0.012	1
CTSK	0.000595957	0.827115	0.25	0.012	1
RFX2	0.000595957	0.825766	0.25	0.012	1
SRA1	0.000595957	0.824493	0.25	0.012	1
POLD3	0.000595957	0.821247	0.25	0.012	1
KIAA0319L	0.000595957	0.821227	0.25	0.012	1
ANKRD17	0.000595957	0.821194	0.25	0.012	1
CALU	0.000595957	0.820254	0.25	0.012	1
BRWD3	0.000595957	0.818208	0.25	0.012	1
PSMD1	0.000595957	0.81703	0.25	0.012	1
FAM57A	0.000595957	0.816788	0.25	0.012	1
LPAR5	0.000595957	0.815695	0.25	0.012	1
ANKS3	0.000595957	0.815405	0.25	0.012	1
EFEMP1	0.000595957	0.814981	0.25	0.012	1
TTC37	0.000595957	0.814677	0.25	0.012	1
PIK3CD	0.000595957	0.813639	0.25	0.012	1
H2AFV	0.000595957	0.813411	0.25	0.012	1
CDK13	0.000595957	0.812256	0.25	0.012	1
SPTLC1	0.000595957	0.811383	0.25	0.012	1
FDPS	0.000595957	0.8108	0.25	0.012	1
C6orf89	0.000595957	0.808976	0.25	0.012	1
CDKN2AIP	0.000595957	0.807172	0.25	0.012	1
RAB3D	0.000595957	0.803538	0.25	0.012	1
NOC3L	0.000595957	0.80345	0.25	0.012	1
C8orf33	0.000595957	0.802064	0.25	0.012	1
WDR75	0.000595957	0.802048	0.25	0.012	1
CBLL1	0.000595957	0.80119	0.25	0.012	1
DUSP23	0.000595957	0.799128	0.25	0.012	1
LAIR1	0.000595957	0.798371	0.25	0.012	1
ZNF276	0.000595957	0.797603	0.25	0.012	1
RUVBL2	0.000595957	0.793957	0.25	0.012	1
GPALPP1	0.000595957	0.793862	0.25	0.012	1
PSMA5	0.000595957	0.792937	0.25	0.012	1
AGAP6	0.000595957	0.791601	0.25	0.012	1
DEF6	0.000595957	0.788533	0.25	0.012	1
ABLIM1	0.000595957	0.787719	0.25	0.012	1
RPRD1A	0.000595957	0.785569	0.25	0.012	1
EXOC6	0.000595957	0.781477	0.25	0.012	1
AUTS2	0.000595957	0.781289	0.25	0.012	1
TRPV2	0.000595957	0.78066	0.25	0.012	1
CDC73	0.000595957	0.779279	0.25	0.012	1
RAD18	0.000595957	0.77895	0.25	0.012	1
CIZ1	0.000595957	0.777201	0.25	0.012	1
APEX1	0.000595957	0.776345	0.25	0.012	1
USP25	0.000595957	0.775989	0.25	0.012	1
RF00003-11	0.000595957	0.772136	0.25	0.012	1
IMPACT	0.000595957	0.760319	0.25	0.012	1
EI24	0.000595957	0.755727	0.25	0.012	1
OAZ2	0.000595957	0.752375	0.25	0.012	1
CPEB4	0.000595957	0.751208	0.25	0.012	1
RALGDS	0.000595957	0.750725	0.25	0.012	1
PLCG2	0.000595957	0.750067	0.25	0.012	1
SCAPER	0.000595957	0.738546	0.25	0.012	1
NPEPPS	0.000595957	0.738507	0.25	0.012	1
LYZ	0.000595957	0.734118	0.25	0.012	1
REV1	0.000595957	0.730991	0.25	0.012	1
LENG1	0.000595957	0.730968	0.25	0.012	1
QTRT2	0.000595957	0.73026	0.25	0.012	1
IFI6	0.000595957	0.69775	0.25	0.012	1
TAF11	0.000595957	0.697439	0.25	0.012	1
ZNF609	0.000595957	0.686898	0.25	0.012	1
TIMM17B	0.000595957	0.682215	0.25	0.012	1
PUM1	0.000595957	0.630863	0.25	0.012	1
HAUS2	0.000595957	0.623655	0.25	0.012	1
GMCL1	0.000595957	0.619912	0.25	0.012	1
IVNS1ABP	0.000725581	1.35769	0.75	0.137	1
OAZ1	0.000760818	0.885819	0.75	0.112	1
SRRM2	0.000824032	0.938389	0.5	0.056	1
NDUFB6	0.00089988	1.02115	0.5	0.056	1
ZNF638	0.00089988	1.01516	0.5	0.056	1
BRK1	0.00089988	0.87896	0.5	0.056	1
HNRNPA1	0.000904187	1.20251	1	0.224	1
MDM4	0.000982157	0.829359	0.5	0.056	1
PSMA3	0.00107135	1.15341	0.5	0.056	1
POSTN	0.00107135	0.959048	0.5	0.056	1
GNG2	0.00107135	0.92617	0.5	0.056	1
DYNC1I2	0.00107135	0.889887	0.5	0.056	1
UCP2	0.00107135	0.788955	0.5	0.056	1
PSMB8	0.00107135	0.629655	0.5	0.056	1
PRKAR1A	0.00131746	1.4735	0.5	0.062	1
TRDC	0.00155038	1.16451	0.5	0.062	1
STK17B	0.00160609	1.40202	0.75	0.18	1
CCNI	0.00168318	1.42513	0.5	0.068	1
PTP4A2	0.00173727	0.960731	0.75	0.124	1
UBLCP1	0.00182064	0.885762	0.5	0.062	1
OCIAD1	0.0018207	0.793344	0.5	0.062	1
SYF2	0.00213375	0.936302	0.5	0.062	1
GPBP1	0.00213375	0.844025	0.5	0.062	1
LDHA	0.00213375	0.674936	0.5	0.062	1
CARD8	0.00213375	0.662649	0.5	0.062	1
UBE2D3	0.00216235	0.994375	0.75	0.13	1
CLEC2D	0.0024761	0.728287	0.75	0.124	1
PSAP	0.0024761	0.662768	0.75	0.124	1
CCL4	0.00266484	-3.47275	0.5	0.95	1
SUPT6H	0.00267838	1.80105	0.25	0.019	1
SEL1L	0.00267838	1.73545	0.25	0.019	1
PTK2B	0.00267838	1.65808	0.25	0.019	1
ARPC2	0.00282037	0.468988	1	0.193	1
ACTG1	0.00284366	1.07723	1	0.304	1
TMED10	0.00297312	1.39624	0.5	0.075	1
SLA2	0.00304996	1.46601	0.25	0.019	1
ARPC4	0.00304996	1.40218	0.25	0.019	1
ENTPD1	0.00304996	0.989177	0.25	0.019	1
DNMT3A	0.00304996	0.942949	0.25	0.019	1
HSP90B1	0.00327447	2.05377	0.75	0.155	1
SPN	0.00346799	1.49709	0.25	0.019	1
YWHAH	0.00346799	1.43442	0.25	0.019	1
CEP290	0.00346799	1.42341	0.25	0.019	1
PRR5L	0.00346799	1.41043	0.25	0.019	1
UGDH	0.00346799	1.40279	0.25	0.019	1
RAD23B	0.00346799	1.28992	0.25	0.019	1
MGME1	0.00346799	1.27961	0.25	0.019	1
AURKAIP1	0.00346799	1.2745	0.25	0.019	1
MCM6	0.00346799	1.26872	0.25	0.019	1
MIDN	0.00346799	1.25081	0.25	0.019	1
ICE2	0.00346799	1.24806	0.25	0.019	1
ZKSCAN1	0.00346799	1.24552	0.25	0.019	1
KIAA1143	0.00346799	1.23776	0.25	0.019	1
LONP2	0.00346799	1.15688	0.25	0.019	1
HDAC1	0.00346799	0.98052	0.25	0.019	1
TNPO1	0.00346799	0.979153	0.25	0.019	1
MRPL44	0.00346799	0.971544	0.25	0.019	1
ATXN2L	0.00346799	0.96797	0.25	0.019	1
RCOR3	0.00346799	0.955757	0.25	0.019	1
ELOVL6	0.00346799	0.951187	0.25	0.019	1
ASH1L	0.00346799	0.947811	0.25	0.019	1
SAR1B	0.00346799	0.943499	0.25	0.019	1
SRSF1	0.00346799	0.938504	0.25	0.019	1
TRPM7	0.00346799	0.93771	0.25	0.019	1
TMEM176A	0.00346799	0.931971	0.25	0.019	1
UQCRFS1	0.00346799	0.928069	0.25	0.019	1
SPON2	0.00346799	0.925594	0.25	0.019	1
NUP54	0.00346799	0.923795	0.25	0.019	1
FOXJ3	0.00346799	0.920246	0.25	0.019	1
SNX20	0.00346799	0.919936	0.25	0.019	1
HAUS6	0.00346799	0.904532	0.25	0.019	1
SERPINE1	0.00346799	0.8956	0.25	0.019	1
SUN1	0.00346799	0.890087	0.25	0.019	1
KDM4C	0.00346799	0.874763	0.25	0.019	1
TOB2	0.00346799	0.874433	0.25	0.019	1
TGFBR1	0.00346799	0.868698	0.25	0.019	1
ZNF33A	0.00346799	0.857204	0.25	0.019	1
TFDP2	0.00346799	0.786177	0.25	0.019	1
PTPN4	0.00346799	0.782708	0.25	0.019	1
CGGBP1	0.00356487	0.693094	0.5	0.068	1
PRPF40A	0.00359734	0.578785	0.75	0.13	1
PTPN22	0.00367564	1.02917	0.5	0.075	1
HIST1H1D	0.0038326	0.990361	0.5	0.068	1
STOM	0.0038326	0.780351	0.5	0.068	1
FAM96B	0.0038326	0.734572	0.5	0.068	1
GNPTG	0.0039372	0.678461	0.25	0.019	1
MAP3K7	0.00393753	1.336	0.25	0.019	1
MSL3	0.00393753	1.24636	0.25	0.019	1
SLC2A1	0.00393753	1.17787	0.25	0.019	1
MED13	0.00393753	1.15698	0.25	0.019	1
PRRC2B	0.00393753	1.15078	0.25	0.019	1
RBM7	0.00393753	1.04041	0.25	0.019	1
PMM1	0.00393753	0.965713	0.25	0.019	1
M6PR	0.00393753	0.961804	0.25	0.019	1
FAM204A	0.00393753	0.951854	0.25	0.019	1
MRPL3	0.00393753	0.947392	0.25	0.019	1
NUP88	0.00393753	0.945096	0.25	0.019	1
HYOU1	0.00393753	0.938962	0.25	0.019	1
SPG21	0.00393753	0.93812	0.25	0.019	1
CPNE1	0.00393753	0.929481	0.25	0.019	1
WAC	0.00393753	0.922515	0.25	0.019	1
C1D	0.00393753	0.920363	0.25	0.019	1
TMEM50B	0.00393753	0.916178	0.25	0.019	1
PSMC3	0.00393753	0.914072	0.25	0.019	1
ZMPSTE24	0.00393753	0.90583	0.25	0.019	1
UBE2W	0.00393753	0.904178	0.25	0.019	1
ST3GAL5	0.00393753	0.904015	0.25	0.019	1
TAB2	0.00393753	0.903538	0.25	0.019	1
CCDC152	0.00393753	0.901606	0.25	0.019	1
ETAA1	0.00393753	0.894723	0.25	0.019	1
GTF2A1	0.00393753	0.891823	0.25	0.019	1
POLR3A	0.00393753	0.89174	0.25	0.019	1
RPL9P7	0.00393753	0.89032	0.25	0.019	1
TXNL4A	0.00393753	0.888345	0.25	0.019	1
COMMD5	0.00393753	0.883391	0.25	0.019	1
TOR1A	0.00393753	0.882819	0.25	0.019	1
H1FX	0.00393753	0.879869	0.25	0.019	1
PHF21A	0.00393753	0.873931	0.25	0.019	1
NOP14	0.00393753	0.866825	0.25	0.019	1
PRPF31	0.00393753	0.85907	0.25	0.019	1
TMEM167A	0.00393753	0.858542	0.25	0.019	1
DAZAP1	0.00393753	0.8578	0.25	0.019	1
CLTC	0.00393753	0.855111	0.25	0.019	1
GPR34	0.00393753	0.852784	0.25	0.019	1
UBXN2A	0.00393753	0.851413	0.25	0.019	1
SLC30A9	0.00393753	0.849323	0.25	0.019	1
TCEAL8	0.00393753	0.849048	0.25	0.019	1
HSDL2	0.00393753	0.845467	0.25	0.019	1
TMEM19	0.00393753	0.837689	0.25	0.019	1
ADAMTS1	0.00393753	0.812789	0.25	0.019	1
PLK2	0.00393753	0.807616	0.25	0.019	1
MCCC2	0.00393753	0.807154	0.25	0.019	1
APAF1	0.00393753	0.805864	0.25	0.019	1
SIRPG	0.00393753	0.803446	0.25	0.019	1
UNC13D	0.00393753	0.800891	0.25	0.019	1
AGPS	0.00393753	0.800672	0.25	0.019	1
FAM120A	0.00393753	0.797384	0.25	0.019	1
ZNF92	0.00393753	0.795985	0.25	0.019	1
SH2B3	0.00393753	0.795226	0.25	0.019	1
ABHD3	0.00393753	0.792411	0.25	0.019	1
USP11	0.00393753	0.788446	0.25	0.019	1
FAM172A	0.00393753	0.788214	0.25	0.019	1
LSM3	0.00393753	0.787144	0.25	0.019	1
MDM2	0.00393753	0.786449	0.25	0.019	1
TRIP4	0.00393753	0.786079	0.25	0.019	1
LRPAP1	0.00393753	0.785362	0.25	0.019	1
ADAM8	0.00393753	0.784867	0.25	0.019	1
FBXL4	0.00393753	0.784766	0.25	0.019	1
LIN7C	0.00393753	0.781512	0.25	0.019	1
FTO	0.00393753	0.774954	0.25	0.019	1
VAMP4	0.00393753	0.773501	0.25	0.019	1
DDX59	0.00393753	0.767201	0.25	0.019	1
RBM6	0.00393753	0.762886	0.25	0.019	1
CNP	0.00393753	0.757099	0.25	0.019	1
BICDL1	0.00393753	0.756122	0.25	0.019	1
TMEM41B	0.00393753	0.754297	0.25	0.019	1
UBA5	0.00393753	0.753331	0.25	0.019	1
FAM3C	0.00393753	0.752982	0.25	0.019	1
GALNT7	0.00393753	0.752879	0.25	0.019	1
POLR2D	0.00393753	0.751769	0.25	0.019	1
PPP3CA	0.00393753	0.744536	0.25	0.019	1
TULP4	0.00393753	0.742291	0.25	0.019	1
MYL9	0.00393753	0.741178	0.25	0.019	1
ZBTB20	0.00393753	0.740241	0.25	0.019	1
TSNAX	0.00393753	0.740044	0.25	0.019	1
VWF	0.00393753	0.739385	0.25	0.019	1
TKT	0.00393753	0.73769	0.25	0.019	1
VPS13B	0.00393753	0.737573	0.25	0.019	1
FBN1	0.00393753	0.737311	0.25	0.019	1
ARHGAP9	0.00393753	0.735921	0.25	0.019	1
C1RL	0.00393753	0.735065	0.25	0.019	1
SLC7A6	0.00393753	0.731463	0.25	0.019	1
RNU6-6P	0.00393753	0.72961	0.25	0.019	1
ZMYM5	0.00393753	0.729254	0.25	0.019	1
FN1	0.00393753	0.724877	0.25	0.019	1
GPR108	0.00393753	0.723953	0.25	0.019	1
CDKN1A	0.00393753	0.72357	0.25	0.019	1
RBBP7	0.00393753	0.721327	0.25	0.019	1
C5orf63	0.00393753	0.718259	0.25	0.019	1
CEP192	0.00393753	0.716287	0.25	0.019	1
FBXW11	0.00393753	0.713887	0.25	0.019	1
TRABD	0.00393753	0.709752	0.25	0.019	1
IPO5	0.00393753	0.708215	0.25	0.019	1
CDK5RAP1	0.00393753	0.707432	0.25	0.019	1
FCGR2A	0.00393753	0.703492	0.25	0.019	1
HLTF	0.00393753	0.700957	0.25	0.019	1
TRIM44	0.00393753	0.699844	0.25	0.019	1
SCFD1	0.00393753	0.697897	0.25	0.019	1
STRBP	0.00393753	0.686172	0.25	0.019	1
LIMS1	0.00393753	0.683318	0.25	0.019	1
N4BP2L1	0.00393753	0.682712	0.25	0.019	1
MRPL54	0.00393753	0.682309	0.25	0.019	1
ZMYM4	0.00393753	0.67576	0.25	0.019	1
NRP1	0.00393753	0.673959	0.25	0.019	1
ASTE1	0.00393753	0.673943	0.25	0.019	1
RERE	0.00393753	0.668312	0.25	0.019	1
RIOK1	0.00393753	0.665882	0.25	0.019	1
IRAK1	0.00393753	0.663647	0.25	0.019	1
MCMBP	0.00393753	0.658961	0.25	0.019	1
SFSWAP	0.00393753	0.656705	0.25	0.019	1
TIMM8B	0.00393753	0.644492	0.25	0.019	1
ENO2	0.00393753	0.644151	0.25	0.019	1
PON2	0.00393753	0.642016	0.25	0.019	1
FBL	0.00393753	0.64198	0.25	0.019	1
ZNF518A	0.00393753	0.632926	0.25	0.019	1
MTND2P28	0.00393753	0.632305	0.25	0.019	1
AGTRAP	0.00393753	0.62512	0.25	0.019	1
C19orf12	0.00393753	0.594372	0.25	0.019	1
TOPORS	0.00393753	0.585403	0.25	0.019	1
INTS6L	0.00393753	0.570261	0.25	0.019	1
CST7	0.00424026	1.11117	0.75	0.155	1
RACK1	0.00424032	1.08321	0.75	0.155	1
UCHL5	0.00452597	1.28916	0.5	0.075	1
PRNP	0.00452597	1.06824	0.5	0.075	1
GZMB	0.00461297	1.33952	1	0.354	1
RPS8	0.00468751	1.18227	1	0.292	1
TES	0.005188	0.765915	0.5	0.075	1
RPL23	0.00528629	0.783895	1	0.255	1
EIF3H	0.00555079	0.841181	0.5	0.075	1
DOCK8	0.00593618	0.803423	0.5	0.075	1
TMEM59	0.00593633	0.981	0.5	0.075	1
SLTM	0.00593633	0.763558	0.5	0.075	1
NUFIP2	0.00593633	0.70412	0.5	0.075	1
HNRNPA3	0.0063032	0.539253	0.75	0.143	1
EIF5B	0.00634583	0.51551	0.5	0.075	1
THOC2	0.00634583	0.512962	0.5	0.075	1
RAC2	0.00665258	0.781802	0.75	0.149	1
PCBP1	0.00665723	1.49098	0.5	0.087	1
COX8A	0.0067531	1.12869	0.5	0.081	1
UBXN4	0.0067531	1.05584	0.5	0.081	1
RPL7A	0.00801092	1.1532	0.5	0.087	1
IRF7	0.00828674	1.78396	0.25	0.025	1
AHCYL1	0.00828674	1.62965	0.25	0.025	1
SURF4	0.00828674	1.53363	0.25	0.025	1
CD69	0.00866677	-2.13973	0.25	0.888	1
SUPT16H	0.00869551	0.856703	0.5	0.081	1
RNF213	0.00877574	1.37804	0.5	0.093	1
TRIR	0.00920137	1.38358	0.25	0.025	1
SLC25A11	0.00920137	1.37552	0.25	0.025	1
PRPS1	0.00920137	1.36036	0.25	0.025	1
PREX1	0.00920137	1.25553	0.25	0.025	1
IGFBP7	0.00925323	0.686664	0.5	0.081	1
XRCC5	0.00975837	0.780262	0.75	0.155	1
PLP2	0.00984246	0.834771	0.5	0.081	1
CD47	0.00984266	0.71123	0.5	0.081	1
NPC2	0.00984266	0.698028	0.5	0.081	1
UBQLN1	0.00984266	0.684297	0.5	0.081	1
MACF1	0.00986557	1.20009	0.5	0.093	1
BHLHE40	0.0101281	0.736996	0.75	0.161	1
MAN2A1	0.0102051	1.24174	0.25	0.025	1
ACADVL	0.0102051	1.09719	0.25	0.025	1
GSDMD	0.0102051	0.865579	0.25	0.025	1
CDK12	0.0102051	0.86512	0.25	0.025	1
IQGAP1	0.0105859	0.852544	0.75	0.18	1
GAPDH	0.0106572	1.10211	0.75	0.211	1
SUPT5H	0.0113051	1.31342	0.25	0.025	1
ATF6B	0.0113051	1.18599	0.25	0.025	1
ST8SIA4	0.0113051	1.16671	0.25	0.025	1
PLEKHA3	0.0113051	0.968321	0.25	0.025	1
SERPING1	0.0113051	0.933135	0.25	0.025	1
BOLA3	0.0113051	0.889146	0.25	0.025	1
GFM1	0.0113051	0.867209	0.25	0.025	1
ATF2	0.0113051	0.858374	0.25	0.025	1
TMEM131L	0.0113051	0.844775	0.25	0.025	1
SLC35B1	0.0113051	0.838012	0.25	0.025	1
WDFY1	0.0113051	0.83295	0.25	0.025	1
IFNAR1	0.0113051	0.792942	0.25	0.025	1
VSIR	0.0113051	0.78279	0.25	0.025	1
PPA1	0.0113051	0.617668	0.25	0.025	1
NCL	0.0115574	0.835871	0.75	0.18	1
DNAJB1	0.0115891	-3.71857	0	0.733	1
DAP3	0.0125085	0.594564	0.25	0.025	1
WARS	0.0125091	1.32403	0.25	0.025	1
STAB1	0.0125091	1.09208	0.25	0.025	1
TMEM131	0.0125091	1.08262	0.25	0.025	1
ATP2A3	0.0125091	0.875265	0.25	0.025	1
HACD3	0.0125091	0.864871	0.25	0.025	1
ZNF160	0.0125091	0.84462	0.25	0.025	1
CUL4A	0.0125091	0.838521	0.25	0.025	1
E2F4	0.0125091	0.827618	0.25	0.025	1
NPTN	0.0125091	0.823875	0.25	0.025	1
EP300	0.0125091	0.821945	0.25	0.025	1
TSEN54	0.0125091	0.818178	0.25	0.025	1
EIF3D	0.0125091	0.817989	0.25	0.025	1
SUCO	0.0125091	0.816651	0.25	0.025	1
RAB1B	0.0125091	0.815258	0.25	0.025	1
SHISA5	0.0125091	0.800047	0.25	0.025	1
RRN3	0.0125091	0.796791	0.25	0.025	1
ZNF250	0.0125091	0.792402	0.25	0.025	1
WASHC3	0.0125091	0.79022	0.25	0.025	1
USF2	0.0125091	0.789579	0.25	0.025	1
IFI44	0.0125091	0.78948	0.25	0.025	1
ADRB2	0.0125091	0.788036	0.25	0.025	1
SUPT20H	0.0125091	0.786044	0.25	0.025	1
FAM126B	0.0125091	0.782709	0.25	0.025	1
CORO1C	0.0125091	0.778473	0.25	0.025	1
NFX1	0.0125091	0.767154	0.25	0.025	1
NUPL2	0.0125091	0.764036	0.25	0.025	1
YTHDF2	0.0125091	0.763891	0.25	0.025	1
COPE	0.0125091	0.761097	0.25	0.025	1
ACAP2	0.0125091	0.756267	0.25	0.025	1
EBLN3P	0.0125091	0.750608	0.25	0.025	1
STX3	0.0125091	0.746259	0.25	0.025	1
BCAP31	0.0125091	0.742176	0.25	0.025	1
NCKAP1L	0.0125091	0.7353	0.25	0.025	1
CDIPT	0.0125091	0.735219	0.25	0.025	1
DRG1	0.0125091	0.727331	0.25	0.025	1
TIGIT	0.0125091	0.723247	0.25	0.025	1
PPM1B	0.0125091	0.720046	0.25	0.025	1
RALGAPA1	0.0125091	0.713838	0.25	0.025	1
SNX13	0.0125091	0.711006	0.25	0.025	1
TLE3	0.0125091	0.706885	0.25	0.025	1
METTL14	0.0125091	0.702743	0.25	0.025	1
PRKACA	0.0125091	0.695069	0.25	0.025	1
TOMM22	0.0125091	0.691805	0.25	0.025	1
PLEK	0.0125091	0.689207	0.25	0.025	1
PRPF6	0.0125091	0.687525	0.25	0.025	1
COA1	0.0125091	0.685567	0.25	0.025	1
PHYH	0.0125091	0.684206	0.25	0.025	1
MARCKS	0.0125091	0.681743	0.25	0.025	1
OGDH	0.0125091	0.679561	0.25	0.025	1
MPHOSPH9	0.0125091	0.679374	0.25	0.025	1
LYSMD3	0.0125091	0.679036	0.25	0.025	1
PARP2	0.0125091	0.673471	0.25	0.025	1
RAB6A	0.0125091	0.672889	0.25	0.025	1
UBR7	0.0125091	0.672636	0.25	0.025	1
SLFN13	0.0125091	0.671502	0.25	0.025	1
VPS35	0.0125091	0.67127	0.25	0.025	1
BRD7	0.0125091	0.658797	0.25	0.025	1
NFKB1	0.0125091	0.657184	0.25	0.025	1
IWS1	0.0125091	0.654519	0.25	0.025	1
CEP120	0.0125091	0.654485	0.25	0.025	1
AHSA2P	0.0125091	0.65243	0.25	0.025	1
PLXDC2	0.0125091	0.65104	0.25	0.025	1
MXD1	0.0125091	0.649746	0.25	0.025	1
APPL1	0.0125091	0.649328	0.25	0.025	1
HAVCR2	0.0125091	0.639251	0.25	0.025	1
EFCAB14	0.0125091	0.632479	0.25	0.025	1
CYB5R4	0.0125091	0.620456	0.25	0.025	1
CAND1	0.0125091	0.619164	0.25	0.025	1
AP1G1	0.0125091	0.618453	0.25	0.025	1
SAR1A	0.0125091	0.61758	0.25	0.025	1
NSD1	0.0125091	0.612831	0.25	0.025	1
GCNT1	0.0125091	0.610634	0.25	0.025	1
RASSF1	0.0125091	0.608242	0.25	0.025	1
CUL5	0.0125091	0.595529	0.25	0.025	1
TMED5	0.0125091	0.595302	0.25	0.025	1
FAM105A	0.0125091	0.591556	0.25	0.025	1
SERPINB1	0.0125091	0.588528	0.25	0.025	1
LTA4H	0.0125091	0.587167	0.25	0.025	1
PDE7A	0.0125091	0.579529	0.25	0.025	1
STK10	0.0125091	0.575291	0.25	0.025	1
ZCCHC7	0.0125091	0.562989	0.25	0.025	1
SSH2	0.0125091	0.56278	0.25	0.025	1
NAA10	0.0125091	0.556629	0.25	0.025	1
BSG	0.0125091	0.511762	0.25	0.025	1
PAG1	0.0125091	0.499267	0.25	0.025	1
IFIT2	0.0125091	0.401697	0.25	0.025	1
RPL12	0.0125566	1.3381	0.5	0.099	1
CHD4	0.0136672	0.662938	0.5	0.087	1
TAF7	0.0136672	0.455832	0.5	0.087	1
RPL28	0.0136845	0.640064	0.75	0.168	1
RGS1	0.0144167	-3.94434	0	0.708	1
PDIA3	0.0145369	0.72672	1	0.248	1
TAX1BP1	0.01469	1.01973	0.5	0.093	1
CD48	0.0156149	0.99684	0.5	0.099	1
GZMA	0.0156219	2.35933	0.75	0.261	1
RPS27L	0.0173206	1.15772	0.5	0.106	1
SF3B1	0.0177138	0.907947	0.75	0.199	1
CCDC88A	0.0178596	1.79883	0.25	0.031	1
RASSF2	0.0178596	1.45292	0.25	0.031	1
MT2A	0.0191508	-2.88155	0.25	0.745	1
HLA-B	0.0191782	0.733213	1	0.342	1
CAPG	0.0193083	0.748453	0.5	0.093	1
CD164	0.0193083	0.697208	0.5	0.093	1
HNRNPU	0.0193083	0.477753	0.5	0.093	1
CTSD	0.0194992	1.21248	0.25	0.031	1
RPL34	0.019707	-2.2197	0.25	0.745	1
ATRX	0.0203707	0.482512	0.5	0.093	1
CSDE1	0.0203707	0.423301	0.5	0.093	1
NIPBL	0.0212689	1.27203	0.25	0.031	1
ADGRG1	0.0212689	1.23408	0.25	0.031	1
PARN	0.0212689	1.17358	0.25	0.031	1
IGFBP5	0.0212689	1.12309	0.25	0.031	1
KLRB1	0.0225631	0.801751	0.5	0.099	1
CLTA	0.0231768	1.27376	0.25	0.031	1
OTUB1	0.0231768	1.26737	0.25	0.031	1
FERMT3	0.0231768	1.26277	0.25	0.031	1
CCDC186	0.0231768	1.24263	0.25	0.031	1
CNOT2	0.0231768	1.17055	0.25	0.031	1
SENP7	0.0231768	1.10283	0.25	0.031	1
SNX3	0.0231768	0.893868	0.25	0.031	1
METTL23	0.0231768	0.840447	0.25	0.031	1
HSPA9	0.0237484	0.815135	0.5	0.099	1
TRBC2	0.0238093	0.532478	1	0.286	1
UBA52	0.0241735	0.413027	0.75	0.174	1
PPIA	0.0241735	0.321595	0.75	0.174	1
ACTB	0.0242272	0.997397	1	0.652	1
SET	0.0247024	0.882674	0.5	0.106	1
HNRNPH1	0.0249873	0.714507	0.5	0.099	1
CHCHD7	0.0252306	0.970779	0.25	0.031	1
USP9X	0.0252316	1.20201	0.25	0.031	1
SMARCA2	0.0252316	1.12311	0.25	0.031	1
CPVL	0.0252316	0.987704	0.25	0.031	1
RAB18	0.0252316	0.82944	0.25	0.031	1
LATS1	0.0252316	0.79244	0.25	0.031	1
STAT1	0.0252316	0.791414	0.25	0.031	1
RAB1A	0.0252316	0.789521	0.25	0.031	1
PSMC6	0.0252316	0.778564	0.25	0.031	1
C4orf48	0.0252316	0.771562	0.25	0.031	1
LAP3	0.0252316	0.766219	0.25	0.031	1
ELAVL1	0.0252316	0.736598	0.25	0.031	1
OMA1	0.0252316	0.725574	0.25	0.031	1
FASLG	0.0252316	0.717817	0.25	0.031	1
SMC1A	0.0252316	0.692619	0.25	0.031	1
KARS	0.0252316	0.69066	0.25	0.031	1
PPIE	0.0252316	0.680586	0.25	0.031	1
DNAJC3	0.0252316	0.496937	0.25	0.031	1
B2M	0.0264446	-0.65427	1	1	1
SLC25A24	0.0274412	0.79107	0.25	0.031	1
NDUFS8	0.0274412	0.678776	0.25	0.031	1
TMEM168	0.0274412	0.656941	0.25	0.031	1
STAT6	0.0274412	0.577953	0.25	0.031	1
NDUFV3	0.0274412	0.48982	0.25	0.031	1
ATF6	0.0274422	0.972587	0.25	0.031	1
MIS18BP1	0.0274422	0.857784	0.25	0.031	1
YY1	0.0274422	0.826276	0.25	0.031	1
KPNA5	0.0274422	0.77981	0.25	0.031	1
ITFG1	0.0274422	0.775472	0.25	0.031	1
COTL1	0.0274422	0.76171	0.25	0.031	1
UBE2B	0.0274422	0.75898	0.25	0.031	1
SERP1	0.0274422	0.758779	0.25	0.031	1
UTP11	0.0274422	0.758706	0.25	0.031	1
PPP1CC	0.0274422	0.75805	0.25	0.031	1
ZNF195	0.0274422	0.754897	0.25	0.031	1
NRDE2	0.0274422	0.751378	0.25	0.031	1
STRAP	0.0274422	0.727014	0.25	0.031	1
ATP6AP2	0.0274422	0.725273	0.25	0.031	1
ARHGAP45	0.0274422	0.720372	0.25	0.031	1
PRPF39	0.0274422	0.720274	0.25	0.031	1
MAN1A2	0.0274422	0.716984	0.25	0.031	1
EPAS1	0.0274422	0.714171	0.25	0.031	1
RAPGEF1	0.0274422	0.710115	0.25	0.031	1
STARD3NL	0.0274422	0.708207	0.25	0.031	1
SELENOF	0.0274422	0.699267	0.25	0.031	1
PET100	0.0274422	0.699235	0.25	0.031	1
TMEM107	0.0274422	0.697577	0.25	0.031	1
ZMAT2	0.0274422	0.693555	0.25	0.031	1
ANXA7	0.0274422	0.684028	0.25	0.031	1
AGO2	0.0274422	0.677725	0.25	0.031	1
CD82	0.0274422	0.675603	0.25	0.031	1
RLIM	0.0274422	0.675393	0.25	0.031	1
DMTF1	0.0274422	0.668543	0.25	0.031	1
SBNO1	0.0274422	0.666372	0.25	0.031	1
SMG1P3	0.0274422	0.652409	0.25	0.031	1
SMARCC1	0.0274422	0.648883	0.25	0.031	1
THOC7	0.0274422	0.647871	0.25	0.031	1
PDIA6	0.0274422	0.647	0.25	0.031	1
SNRPB	0.0274422	0.639171	0.25	0.031	1
PCID2	0.0274422	0.638426	0.25	0.031	1
BIN1	0.0274422	0.628925	0.25	0.031	1
GUCD1	0.0274422	0.624407	0.25	0.031	1
PDZD8	0.0274422	0.621097	0.25	0.031	1
PTPRE	0.0274422	0.618276	0.25	0.031	1
PSMA3-AS1	0.0274422	0.611223	0.25	0.031	1
BRWD1	0.0274422	0.605447	0.25	0.031	1
TSTD2	0.0274422	0.602948	0.25	0.031	1
LSG1	0.0274422	0.602158	0.25	0.031	1
RAB14	0.0274422	0.598775	0.25	0.031	1
NPAT	0.0274422	0.591474	0.25	0.031	1
PFDN6	0.0274422	0.59116	0.25	0.031	1
USP48	0.0274422	0.59069	0.25	0.031	1
PCMTD1	0.0274422	0.585005	0.25	0.031	1
SEPT11	0.0274422	0.57714	0.25	0.031	1
SCNM1	0.0274422	0.569814	0.25	0.031	1
C1GALT1	0.0274422	0.569627	0.25	0.031	1
DST	0.0274422	0.569592	0.25	0.031	1
TMEM219	0.0274422	0.566862	0.25	0.031	1
INPP4A	0.0274422	0.562237	0.25	0.031	1
TBX21	0.0274422	0.553616	0.25	0.031	1
SERINC5	0.0274422	0.549454	0.25	0.031	1
PLEKHA2	0.0274422	0.548588	0.25	0.031	1
PMS1	0.0274422	0.545367	0.25	0.031	1
CNST	0.0274422	0.539793	0.25	0.031	1
RNF181	0.0274422	0.536267	0.25	0.031	1
GGA2	0.0274422	0.535387	0.25	0.031	1
PSMD11	0.0274422	0.531789	0.25	0.031	1
TXNDC9	0.0274422	0.518238	0.25	0.031	1
ACAP1	0.0274422	0.517967	0.25	0.031	1
EIF6	0.0274422	0.515018	0.25	0.031	1
CASC4	0.0274422	0.49623	0.25	0.031	1
SAMD9	0.0274422	0.487871	0.25	0.031	1
FUBP1	0.0274422	0.484863	0.25	0.031	1
CYBB	0.0274422	0.473087	0.25	0.031	1
KDM2A	0.0274422	0.47166	0.25	0.031	1
UBA3	0.0274422	0.463188	0.25	0.031	1
CNOT7	0.0274422	0.434014	0.25	0.031	1
EIF4B	0.0274422	0.419813	0.25	0.031	1
CPD	0.0274422	0.398975	0.25	0.031	1
CHD3	0.0274422	0.334303	0.25	0.031	1
S100A11	0.0274587	1.58357	0.75	0.217	1
CELF2	0.0276336	0.490308	0.5	0.099	1
FOS	0.0278057	-3.25495	0	0.627	1
LCP1	0.0300811	0.72392	1	0.342	1
HIPK3	0.031236	1.62539	0.25	0.037	1
GADD45A	0.031236	1.6114	0.25	0.037	1
CTSW	0.0321136	1.24745	0.5	0.124	1
STK17A	0.0323556	0.840497	0.5	0.112	1
KTN1	0.0330616	0.698637	0.5	0.106	1
HSPA8	0.0335163	-3.14548	0	0.602	1
SPARC	0.033694	1.33906	0.25	0.037	1
SYNCRIP	0.0346676	0.562114	0.5	0.106	1
ATP5PO	0.0346676	0.489272	0.5	0.106	1
SDCBP	0.0354999	0.792331	0.5	0.112	1
BTN3A1	0.0363156	1.249	0.25	0.037	1
SLAMF7	0.0363156	1.15219	0.25	0.037	1
SMCHD1	0.0363398	0.518223	0.5	0.106	1
ZFR	0.0363398	0.380409	0.5	0.106	1
ACTR2	0.0373428	1.57544	0.5	0.161	1
MOB1A	0.0378272	0.762705	0.5	0.118	1
S100A4	0.0386821	-2.30805	0.25	0.677	1
GTF2H5	0.0391091	1.17286	0.25	0.037	1
ATXN1	0.0391091	1.13113	0.25	0.037	1
FCF1	0.0391091	1.04193	0.25	0.037	1
MSI2	0.0391091	0.753872	0.25	0.037	1
PABPC1	0.0413027	0.724482	1	0.422	1
TRG-AS1	0.042083	1.07435	0.25	0.037	1
PDIA4	0.042083	1.01749	0.25	0.037	1
ZFC3H1	0.042083	0.968654	0.25	0.037	1
CTSA	0.042083	0.744242	0.25	0.037	1
PRMT1	0.042083	0.720214	0.25	0.037	1
ZYX	0.042083	0.720037	0.25	0.037	1
YIPF4	0.042083	0.699455	0.25	0.037	1
METTL5	0.042083	0.694209	0.25	0.037	1
TSC22D3	0.04216	-2.20815	0.25	0.671	1
HSPA5	0.0431499	0.773306	0.75	0.23	1
BRD2	0.0445201	0.448449	0.5	0.112	1
ITPR2	0.0452449	0.98168	0.25	0.037	1
TIPRL	0.0452449	0.600295	0.25	0.037	1
ATG3	0.045246	1.00872	0.25	0.037	1
AKIRIN2	0.045246	0.94095	0.25	0.037	1
COMMD8	0.045246	0.925815	0.25	0.037	1
SAP30BP	0.045246	0.859675	0.25	0.037	1
ANKRD49	0.045246	0.839708	0.25	0.037	1
CCT5	0.045246	0.770212	0.25	0.037	1
CALM3	0.045246	0.7699	0.25	0.037	1
PSMD13	0.045246	0.711743	0.25	0.037	1
COL4A1	0.045246	0.710025	0.25	0.037	1
CENPK	0.045246	0.696208	0.25	0.037	1
NLRC3	0.045246	0.677303	0.25	0.037	1
VEGFA	0.045246	0.676452	0.25	0.037	1
IL18R1	0.045246	0.657431	0.25	0.037	1
SPTY2D1	0.045246	0.654905	0.25	0.037	1
ARID4A	0.045246	0.652763	0.25	0.037	1
LSM6	0.045246	0.649804	0.25	0.037	1
SKAP2	0.045246	0.643577	0.25	0.037	1
KIF2A	0.045246	0.632397	0.25	0.037	1
NCOA2	0.045246	0.626035	0.25	0.037	1
PNRC1	0.0453753	0.304796	0.75	0.193	1
MSN	0.0459671	1.26166	0.5	0.137	1
LAPTM5	0.0465391	0.440629	0.5	0.112	1
MSL1	0.047878	1.43752	0.25	0.043	1
OSBPL8	0.0486072	0.99619	0.25	0.037	1
MRPL13	0.0486072	0.934826	0.25	0.037	1
GPX1	0.0486072	0.925651	0.25	0.037	1
MLLT6	0.0486072	0.747412	0.25	0.037	1
TAF9	0.0486072	0.72129	0.25	0.037	1
DYNLL2	0.0486072	0.710443	0.25	0.037	1
KANSL1	0.0486072	0.697747	0.25	0.037	1
MRPS31	0.0486072	0.674062	0.25	0.037	1
TFAM	0.0486072	0.671497	0.25	0.037	1
UBE2A	0.0486072	0.649405	0.25	0.037	1
TAOK1	0.0486072	0.639154	0.25	0.037	1
GIT2	0.0486072	0.636009	0.25	0.037	1
EIF3K	0.0486072	0.633058	0.25	0.037	1
NR1D2	0.0486072	0.632788	0.25	0.037	1
ATP6V1F	0.0486072	0.631201	0.25	0.037	1
STAT3	0.0486072	0.6298	0.25	0.037	1
TRIP11	0.0486072	0.619859	0.25	0.037	1
RANBP9	0.0486072	0.617894	0.25	0.037	1
INTS6	0.0486072	0.612162	0.25	0.037	1
ZBTB10	0.0486072	0.567798	0.25	0.037	1
RPL6P27	0.0486072	0.55767	0.25	0.037	1
RAB11A	0.0486072	0.552611	0.25	0.037	1
ZC3H14	0.0486072	0.542751	0.25	0.037	1
CWC25	0.0486072	0.541641	0.25	0.037	1
PSIP1	0.0486072	0.540278	0.25	0.037	1
TBL1XR1	0.0486072	0.536618	0.25	0.037	1
COL1A2	0.0486072	0.529352	0.25	0.037	1
YARS	0.0486072	0.529352	0.25	0.037	1
RHOC	0.0486072	0.528395	0.25	0.037	1
HMCES	0.0486072	0.516039	0.25	0.037	1
YBX1	0.0486072	0.514815	0.25	0.037	1
NCK1	0.0486072	0.508194	0.25	0.037	1
STXBP3	0.0486072	0.501787	0.25	0.037	1
LEPROT	0.0486072	0.500509	0.25	0.037	1
STAMBPL1	0.0486072	0.499859	0.25	0.037	1
RNASEH2B	0.0486072	0.498956	0.25	0.037	1
NORAD	0.0486072	0.496929	0.25	0.037	1
CRIM1	0.0486072	0.494901	0.25	0.037	1
ZCCHC6	0.0486072	0.489011	0.25	0.037	1
CUL1	0.0486072	0.481239	0.25	0.037	1
C5orf56	0.0486072	0.479046	0.25	0.037	1
GLS	0.0486072	0.463937	0.25	0.037	1
GNL2	0.0486072	0.460919	0.25	0.037	1
AHR	0.0486072	0.460597	0.25	0.037	1
SAMD9L	0.0486072	0.458603	0.25	0.037	1
MRPS7	0.0486072	0.457725	0.25	0.037	1
BATF	0.0486072	0.457501	0.25	0.037	1
TSC1	0.0486072	0.438685	0.25	0.037	1
RASA1	0.0486072	0.427143	0.25	0.037	1
ANKRD36C	0.0486072	0.419462	0.25	0.037	1
TFRC	0.0486072	0.412261	0.25	0.037	1
HDLBP	0.0486072	0.405808	0.25	0.037	1
SSR3	0.0486072	0.394948	0.25	0.037	1
RABAC1	0.0486072	0.3824	0.25	0.037	1
IFI27L2	0.0486072	0.347077	0.25	0.037	1
ENSA	0.0495687	0.815111	0.5	0.124	1
PAPD4	0.0511792	1.45514	0.25	0.043	1
DEK	0.0513381	0.454472	0.5	0.118	1
BTG1	0.0519224	-2.06734	0.25	0.646	1
SARAF	0.053564	0.387074	0.5	0.118	1
LEPROTL1	0.0558704	0.340745	0.5	0.118	1
PSMB9	0.0582585	0.30724	0.5	0.118	1
XRN2	0.0583525	1.045	0.25	0.043	1
PSMB1	0.0622412	1.05912	0.25	0.043	1
HNRNPF	0.0622412	1.04908	0.25	0.043	1
RPL9	0.0624621	0.573739	1	0.348	1
ZFP36L1	0.0632727	0.283253	0.75	0.211	1
RPS11	0.063472	0.319357	1	0.28	1
SYNE2	0.0653706	0.746736	0.5	0.143	1
PCBP2	0.0660424	0.480672	0.5	0.124	1
AKAP9	0.0660429	0.252152	0.5	0.124	1
CYFIP2	0.0663419	1.07675	0.25	0.043	1
PPIG	0.0663419	1.00918	0.25	0.043	1
GLYR1	0.0663419	0.823837	0.25	0.043	1
TSPAN14	0.0663419	0.702946	0.25	0.043	1
CMC2	0.0663419	0.672401	0.25	0.043	1
CAPN2	0.0663419	0.658104	0.25	0.043	1
HPGD	0.0663419	0.62878	0.25	0.043	1
PPP1R7	0.0663419	0.625611	0.25	0.043	1
MTDH	0.0663419	0.522211	0.25	0.043	1
KLRD1	0.0675123	0.360314	0.75	0.211	1
HP1BP3	0.0687281	0.375176	0.5	0.124	1
FAM133B	0.0706626	0.806329	0.25	0.043	1
COA3	0.0706626	0.644684	0.25	0.043	1
OSBPL3	0.0706626	0.547739	0.25	0.043	1
NFKBIA	0.0728117	-1.73516	0.5	0.683	1
RPL22L1	0.07521	0.640602	0.25	0.043	1
UBR5	0.07521	0.467441	0.25	0.043	1
SELENOS	0.07521	0.322732	0.25	0.043	1
MALT1	0.0752114	0.625783	0.25	0.043	1
TUBB4B	0.0752114	0.624204	0.25	0.043	1
TNFAIP8	0.0752114	0.616971	0.25	0.043	1
TPP1	0.0752114	0.612461	0.25	0.043	1
CPNE3	0.0752114	0.599622	0.25	0.043	1
RPS6KB1	0.0752114	0.597365	0.25	0.043	1
MOB4	0.0752114	0.595581	0.25	0.043	1
GABPB1-IT1	0.0752114	0.591289	0.25	0.043	1
TOX4	0.0752114	0.566026	0.25	0.043	1
RANBP1	0.0752114	0.550736	0.25	0.043	1
ARHGEF3	0.0752114	0.524469	0.25	0.043	1
CD247	0.0752114	0.523834	0.25	0.043	1
PSPC1	0.0752114	0.522032	0.25	0.043	1
POLR3K	0.0752114	0.517932	0.25	0.043	1
CARD19	0.0752114	0.513018	0.25	0.043	1
GBP1	0.0752114	0.510676	0.25	0.043	1
ANAPC4	0.0752114	0.496598	0.25	0.043	1
RNF114	0.0752114	0.4919	0.25	0.043	1
AKIRIN1	0.0752114	0.489659	0.25	0.043	1
TOMM20	0.0752114	0.48501	0.25	0.043	1
PCF11	0.0752114	0.474952	0.25	0.043	1
MRPL32	0.0752114	0.473952	0.25	0.043	1
NDUFA11	0.0752114	0.47219	0.25	0.043	1
EWSR1	0.0752114	0.464988	0.25	0.043	1
AZIN1	0.0752114	0.463341	0.25	0.043	1
PSMG2	0.0752114	0.45721	0.25	0.043	1
CYLD	0.0752114	0.452496	0.25	0.043	1
G3BP1	0.0752114	0.451714	0.25	0.043	1
NOLC1	0.0752114	0.44752	0.25	0.043	1
ZEB1	0.0752114	0.446998	0.25	0.043	1
SRSF10	0.0752114	0.44047	0.25	0.043	1
ELK4	0.0752114	0.439134	0.25	0.043	1
ZCCHC8	0.0752114	0.435632	0.25	0.043	1
MED28	0.0752114	0.434135	0.25	0.043	1
KRAS	0.0752114	0.43145	0.25	0.043	1
MGAT4A	0.0752114	0.429593	0.25	0.043	1
PTP4A1	0.0752114	0.424903	0.25	0.043	1
DCK	0.0752114	0.414421	0.25	0.043	1
CWC15	0.0752114	0.407858	0.25	0.043	1
IPCEF1	0.0752114	0.406443	0.25	0.043	1
TOP2B	0.0752114	0.40386	0.25	0.043	1
PPHLN1	0.0752114	0.400343	0.25	0.043	1
RBPJ	0.0752114	0.394783	0.25	0.043	1
CASP4	0.0752114	0.39403	0.25	0.043	1
PDE4D	0.0752114	0.392724	0.25	0.043	1
CALCOCO2	0.0752114	0.366323	0.25	0.043	1
VAMP2	0.0752114	0.363376	0.25	0.043	1
PBXIP1	0.0752114	0.333125	0.25	0.043	1
MAN1A1	0.0752114	0.328942	0.25	0.043	1
PSMC4	0.0752114	0.321651	0.25	0.043	1
FIS1	0.0752114	0.320995	0.25	0.043	1
AP3B1	0.0752114	0.310104	0.25	0.043	1
USP3	0.0752114	0.297509	0.25	0.043	1
TGOLN2	0.0752114	0.280211	0.25	0.043	1
RTF1	0.0752114	0.279463	0.25	0.043	1
SPCS1	0.0752114	0.261836	0.25	0.043	1
RPS27	0.0759261	-0.813235	1	0.938	1
BIRC3	0.0765488	0.473349	0.5	0.137	1
RBX1	0.0800059	0.321993	0.5	0.13	1
DDX3X	0.0824725	0.692352	0.5	0.137	1
CAST	0.0837798	0.744524	0.5	0.149	1
PPP4R3B	0.0848919	1.01664	0.25	0.05	1
EIF1	0.0850231	-1.96022	0.25	0.59	1
EIF2AK2	0.0898732	1.12979	0.25	0.05	1
APP	0.0898746	0.904756	0.25	0.05	1
PCGF5	0.0898746	0.852489	0.25	0.05	1
HOPX	0.0910541	0.63721	0.5	0.143	1
ICAM3	0.09509	0.981997	0.25	0.05	1
WAS	0.09509	0.891216	0.25	0.05	1
AES	0.09509	0.599494	0.25	0.05	1
S100A6	0.0968123	-2.49351	0	0.441	1
MT1X	0.0968128	-3.41112	0	0.441	1
JAK1	0.0989184	0.337306	0.5	0.137	1
POMP	0.0989184	0.282105	0.5	0.137	1
ARHGAP18	0.100545	0.573997	0.25	0.05	1
PCNX1	0.100545	0.572593	0.25	0.05	1
EIF5A	0.100545	0.543954	0.25	0.05	1
XRCC6	0.100545	0.538478	0.25	0.05	1
RPAP2	0.100545	0.504387	0.25	0.05	1
RAC1	0.100545	0.471588	0.25	0.05	1
SNRNP200	0.100545	0.438229	0.25	0.05	1
RPLP0	0.102502	0.391459	0.5	0.137	1
TPI1	0.102502	0.284801	0.5	0.137	1
SACM1L	0.103777	1.09698	0.25	0.056	1
PSME4	0.103777	1.04686	0.25	0.056	1
RNF38	0.106247	0.570093	0.25	0.05	1
TERF2IP	0.106247	0.561794	0.25	0.05	1
HADHA	0.106247	0.56146	0.25	0.05	1
VDAC2	0.106247	0.542124	0.25	0.05	1
ATP5MC1	0.106247	0.529266	0.25	0.05	1
RANBP2	0.106247	0.528916	0.25	0.05	1
SEPT1	0.106247	0.509728	0.25	0.05	1
SF3B5	0.106247	0.491909	0.25	0.05	1
TMCO1	0.106247	0.48902	0.25	0.05	1
BIN2	0.106247	0.47941	0.25	0.05	1
REL	0.106247	0.478079	0.25	0.05	1
TXNDC17	0.106247	0.460094	0.25	0.05	1
C21orf91	0.106247	0.423464	0.25	0.05	1
VDAC3	0.106247	0.414663	0.25	0.05	1
CHD1	0.106247	0.408455	0.25	0.05	1
PTPN2	0.106247	0.406998	0.25	0.05	1
BDP1	0.106247	0.401639	0.25	0.05	1
RAB10	0.106247	0.400706	0.25	0.05	1
CTBS	0.106247	0.390826	0.25	0.05	1
IST1	0.106247	0.382738	0.25	0.05	1
TPR	0.106247	0.379611	0.25	0.05	1
ADSS	0.106247	0.379362	0.25	0.05	1
PRDM2	0.106247	0.375705	0.25	0.05	1
TSG101	0.106247	0.343076	0.25	0.05	1
APOBEC3C	0.106247	0.343051	0.25	0.05	1
TAOK3	0.106247	0.33411	0.25	0.05	1
CHD9	0.106247	0.301789	0.25	0.05	1
LAMTOR2	0.106247	0.298511	0.25	0.05	1
CHD2	0.106247	0.269405	0.25	0.05	1
HMGB1	0.107785	-2.37479	0	0.422	1
HNRNPA0	0.109335	1.01325	0.25	0.056	1
SP100	0.112483	0.594727	0.5	0.155	1
H2AFZ	0.116188	0.357425	0.5	0.143	1
RPS3	0.119681	0.405223	1	0.379	1
SRP72	0.121153	0.957874	0.25	0.056	1
ACIN1	0.122671	1.09961	0.25	0.062	1
TNFAIP3	0.127061	-2.23837	0.25	0.54	1
CCDC82	0.127425	0.935072	0.25	0.056	1
DPYD	0.127425	0.700671	0.25	0.056	1
XRN1	0.128723	0.976955	0.25	0.062	1
H3F3B	0.12878	-1.08602	0.75	0.733	1
SEPT7	0.131219	0.656707	0.5	0.168	1
IKZF3	0.131219	0.549499	0.5	0.168	1
DUSP1	0.1333	-1.98566	0.25	0.534	1
LMBRD1	0.133948	0.825778	0.25	0.056	1
MBNL2	0.133948	0.677589	0.25	0.056	1
MAPRE2	0.133948	0.544434	0.25	0.056	1
ILF2	0.133948	0.512732	0.25	0.056	1
SATB1	0.133948	0.505607	0.25	0.056	1
COPB2	0.133948	0.428418	0.25	0.056	1
GLRX	0.133948	0.324254	0.25	0.056	1
RPL37A	0.137065	-2.21897	0	0.379	1
MT1E	0.137067	-2.77774	0	0.379	1
NOL8	0.140724	0.423816	0.25	0.056	1
LMAN1	0.140725	0.454167	0.25	0.056	1
UBE2N	0.140725	0.45228	0.25	0.056	1
PAK2	0.140725	0.430812	0.25	0.056	1
CXCL2	0.140725	0.425487	0.25	0.056	1
GOLGB1	0.140725	0.42029	0.25	0.056	1
ZNF292	0.140725	0.391412	0.25	0.056	1
KAT6B	0.140725	0.347062	0.25	0.056	1
SNX6	0.140725	0.336497	0.25	0.056	1
SSR2	0.140725	0.324943	0.25	0.056	1
PHF11	0.140725	0.309783	0.25	0.056	1
HELB	0.140725	0.307349	0.25	0.056	1
BIRC2	0.140725	0.305214	0.25	0.056	1
ATP5F1D	0.140725	0.287267	0.25	0.056	1
SCP2	0.140725	0.284144	0.25	0.056	1
COX14	0.140725	0.280769	0.25	0.056	1
PTGS2	0.140725	0.278339	0.25	0.056	1
ELK3	0.140725	0.25389	0.25	0.056	1
RPL21	0.141383	-1.17988	0.25	0.615	1
RPLP2	0.141697	-2.24512	0	0.373	1
SON	0.146446	-2.17776	0	0.366	1
CD3E	0.15012	0.25879	0.5	0.155	1
C19orf53	0.155274	0.661878	0.25	0.062	1
CALM2	0.156313	-2.2816	0	0.354	1
FYB1	0.159418	0.475322	0.5	0.18	1
SRP9	0.159687	1.36172	0.25	0.075	1
IGKC	0.161462	0.817198	0.25	0.068	1
TBK1	0.162521	0.789815	0.25	0.062	1
FKBP1A	0.162521	0.559337	0.25	0.062	1
CREB1	0.162521	0.458828	0.25	0.062	1
ARID4B	0.162521	0.351706	0.25	0.062	1
RPS9	0.163259	0.402809	0.5	0.174	1
EEF1A1	0.165707	0.433213	1	0.453	1
PITPNB	0.168625	0.892184	0.25	0.068	1
BST2	0.170018	0.384977	0.25	0.062	1
TBCA	0.17002	0.60077	0.25	0.062	1
SRI	0.17002	0.431235	0.25	0.062	1
COX5A	0.17002	0.408281	0.25	0.062	1
DHX9	0.17002	0.382928	0.25	0.062	1
SNHG6	0.17002	0.372524	0.25	0.062	1
VAMP8	0.17002	0.366964	0.25	0.062	1
TMX4	0.17002	0.324118	0.25	0.062	1
FKBP5	0.172053	-2.1396	0	0.335	1
ITGA1	0.173589	1.04811	0.25	0.075	1
ANXA1	0.175989	-1.85206	0.25	0.497	1
OCIAD2	0.176023	0.907506	0.25	0.068	1
PAF1	0.176023	0.869528	0.25	0.068	1
EGR1	0.177563	-2.21574	0	0.329	1
KLRG1	0.177775	0.587042	0.25	0.062	1
GLUD1	0.177775	0.476718	0.25	0.062	1
TIMP1	0.177775	0.438088	0.25	0.062	1
SPTBN1	0.177775	0.400995	0.25	0.062	1
CAPZA2	0.177775	0.385621	0.25	0.062	1
HELZ	0.177775	0.375688	0.25	0.062	1
MAPK1IP1L	0.177775	0.335386	0.25	0.062	1
TSPO	0.177775	0.319891	0.25	0.062	1
HBP1	0.177775	0.304347	0.25	0.062	1
NDUFB1	0.177775	0.304103	0.25	0.062	1
CALR	0.177775	0.278051	0.25	0.062	1
SYAP1	0.177775	0.258083	0.25	0.062	1
DDX5	0.180579	-1.01025	0.5	0.696	1
ATF7IP	0.184736	1.79463	0.25	0.081	1
TANK	0.184736	1.46063	0.25	0.081	1
NDUFB2	0.187618	0.42884	0.5	0.168	1
CLEC2B	0.188987	-2.20067	0	0.317	1
PSME2	0.189324	0.299376	0.5	0.186	1
HSBP1	0.191538	0.847187	0.25	0.068	1
RASA2	0.191539	0.749126	0.25	0.068	1
HNRNPK	0.199505	0.549577	0.5	0.211	1
LUC7L3	0.199665	0.657111	0.25	0.068	1
EIF3M	0.199665	0.476519	0.25	0.068	1
C6orf62	0.199665	0.338848	0.25	0.068	1
RPL3	0.199801	0.434659	0.5	0.205	1
HSPA1B	0.200985	-1.90195	0.25	0.478	1
RPL35A	0.204035	0.307464	0.75	0.292	1
IDS	0.207473	0.909971	0.25	0.081	1
ZRANB2	0.208038	0.377713	0.25	0.068	1
GAS5	0.20804	0.438206	0.25	0.068	1
RPL38	0.210871	0.424618	0.5	0.186	1
GPR171	0.212262	0.787835	0.25	0.075	1
NPM1	0.213549	-2.00364	0	0.292	1
RECQL	0.216666	0.593147	0.25	0.068	1
ZC3H13	0.216666	0.326341	0.25	0.068	1
BCL2	0.216666	0.325311	0.25	0.068	1
JMJD1C	0.216666	0.324729	0.25	0.068	1
BCL2A1	0.216666	0.301446	0.25	0.068	1
CD55	0.216666	0.298212	0.25	0.068	1
CCT3	0.216666	0.29036	0.25	0.068	1
ARF1	0.217863	1.12454	0.25	0.087	1
SRGN	0.219212	-0.637307	0.75	0.801	1
AC005912.1	0.220062	-2.01606	0	0.286	1
EIF4A2	0.220063	-1.95833	0	0.286	1
IL18RAP	0.220693	0.627577	0.25	0.075	1
JUN	0.222072	-1.19159	0.5	0.602	1
CD99	0.226733	-1.92379	0	0.28	1
IFNG	0.228644	-2.41882	0.25	0.46	1
ARF4	0.229361	0.708716	0.25	0.075	1
RPL37	0.230522	0.423536	0.75	0.335	1
RPL36	0.232374	-1.40483	0.25	0.466	1
COX6C	0.233564	-2.06717	0	0.273	1
AHNAK	0.233565	-2.08445	0	0.273	1
SRSF7	0.240559	-1.86858	0	0.267	1
COX7A2	0.24056	-1.88762	0	0.267	1
DGUOK	0.240854	0.707644	0.25	0.081	1
CCL5	0.241705	-0.454134	1	0.981	1
UGP2	0.242608	0.794005	0.25	0.087	1
DOCK10	0.247416	0.508366	0.25	0.075	1
AC099560.2	0.247416	0.390648	0.25	0.075	1
TAPBP	0.247416	0.375495	0.25	0.075	1
COQ10B	0.247416	0.273773	0.25	0.075	1
RBM8A	0.247721	-1.95734	0	0.261	1
RPL41	0.247867	-1.42857	0.25	0.453	1
PSMB3	0.251279	0.749972	0.25	0.087	1
EIF4G2	0.25215	0.424276	0.5	0.23	1
RPS7	0.255056	-1.79634	0	0.255	1
KLF10	0.256808	0.287428	0.25	0.075	1
HSPA1A	0.259152	-1.6397	0.25	0.441	1
CXCR4	0.259153	-1.64261	0.25	0.441	1
RPL29	0.259168	0.450731	0.5	0.186	1
MT-TW	0.262566	-2.00566	0	0.248	1
ZBTB1	0.262567	-2.06797	0	0.248	1
RPL23A	0.263313	-1.06556	0.5	0.547	1
SPARCL1	0.270259	-1.75387	0	0.242	1
HLA-A	0.270259	-1.87914	0	0.242	1
ZNF207	0.277848	0.290449	0.25	0.081	1
IL7R	0.278138	-2.06608	0	0.236	1
LAMTOR4	0.278581	0.741148	0.25	0.087	1
RPS12	0.279702	0.38067	0.5	0.217	1
RPS19	0.283181	0.48692	0.75	0.596	1
RPS28	0.286205	-1.75726	0	0.23	1
CD3D	0.286206	-1.77453	0	0.23	1
SNHG8	0.286206	-1.80927	0	0.23	1
TOB1	0.286207	-1.86735	0	0.23	1
DUSP2	0.286207	-2.01736	0	0.23	1
PRDM1	0.286208	-1.8246	0	0.23	1
HSP90AB1	0.286274	-0.848369	0.25	0.559	1
RPL18A	0.286455	-1.29219	0.25	0.429	1
TUBB	0.287672	0.323406	0.25	0.081	1
MORF4L2	0.287672	0.281508	0.25	0.081	1
HMGB2	0.288115	0.551858	0.25	0.087	1
RPL32	0.288406	0.255246	0.75	0.335	1
CITED2	0.294474	-1.79236	0	0.224	1
SAMSN1	0.294474	-1.88255	0	0.224	1
CYTIP	0.294474	-1.7059	0	0.224	1
CLK1	0.294474	-1.90253	0	0.224	1
CD52	0.30007	-1.35424	0.5	0.528	1
PHLDA1	0.302943	-1.93305	0	0.217	1
ADIRF	0.302944	-1.81883	0	0.217	1
IFITM1	0.302944	-1.83762	0	0.217	1
PPP2R5C	0.311623	-1.66136	0	0.211	1
CDC42	0.311623	-1.67188	0	0.211	1
MORF4L1	0.311623	-1.71381	0	0.211	1
MT-ND1	0.31324	0.419684	1	0.665	1
NDUFC1	0.316923	0.54697	0.25	0.093	1
CCL3L1	0.3191	-0.733174	1	0.429	1
U2SURP	0.32023	0.93077	0.25	0.112	1
C4orf3	0.320519	-1.68306	0	0.205	1
CRBN	0.320519	-1.72777	0	0.205	1
CCNL1	0.320519	-1.72982	0	0.205	1
NDUFA13	0.328428	0.468844	0.25	0.087	1
PHF20	0.328428	0.263206	0.25	0.087	1
RNASE1	0.329638	-1.59998	0	0.199	1
AC103591.3	0.329639	-1.94312	0	0.199	1
MT-ND3	0.333019	-0.409809	0.5	0.739	1
HLA-DPA1	0.338991	-1.55607	0	0.193	1
HERPUD1	0.338991	-1.8445	0	0.193	1
PSMA7	0.3427	-0.943079	0.5	0.522	1
CCL4L2	0.344358	-1.62343	0.75	0.696	1
VMP1	0.34525	0.581446	0.25	0.099	1
CD2	0.345388	-1.03455	0.25	0.416	1
RPL26	0.348584	-1.52236	0	0.186	1
TPM3	0.348584	-1.55423	0	0.186	1
SAP18	0.348584	-1.58275	0	0.186	1
IL2RG	0.348584	-1.65472	0	0.186	1
HNRNPDL	0.35146	0.281311	0.5	0.23	1
COX5B	0.358427	-1.48005	0	0.18	1
ITM2A	0.358427	-1.60869	0	0.18	1
CYTOR	0.358427	-1.66752	0	0.18	1
PDCD4	0.36853	-1.45883	0	0.174	1
CDC42SE2	0.36853	-1.52775	0	0.174	1
CRTAM	0.36853	-1.79808	0	0.174	1
WIPF1	0.368531	-1.45501	0	0.174	1
SNHG5	0.368967	0.623919	0.25	0.112	1
ZFP36L2	0.373317	-1.39777	0.5	0.497	1
DBI	0.378906	-1.44736	0	0.168	1
UQCR10	0.378907	-1.39325	0	0.168	1
GADD45B	0.378907	-1.57849	0	0.168	1
ATP5MD	0.378907	-1.60467	0	0.168	1
TPT1	0.385667	0.265533	0.75	0.391	1
RPS26	0.388182	-0.872007	0.25	0.391	1
BUB3	0.389567	-1.34602	0	0.161	1
NACA	0.389567	-1.44828	0	0.161	1
ATP5MF	0.389567	-1.45076	0	0.161	1
RHOH	0.389567	-1.48905	0	0.161	1
TUBA1B	0.389567	-1.55081	0	0.161	1
HSPH1	0.389567	-1.55499	0	0.161	1
SSB	0.38969	0.557714	0.25	0.112	1
UBB	0.398683	-0.526179	0.75	0.745	1
IER2	0.400522	-1.42663	0	0.155	1
SRRM1	0.400523	-1.31044	0	0.155	1
NDUFB4	0.400523	-1.47533	0	0.155	1
TBCB	0.400524	-1.44718	0	0.155	1
UQCR11	0.400524	-1.5832	0	0.155	1
ZFAND5	0.411106	0.552227	0.25	0.112	1
CARD16	0.411793	-1.34502	0	0.149	1
ITM2B	0.411793	-1.3927	0	0.149	1
CD44	0.411794	-1.33816	0	0.149	1
SLC2A3	0.411794	-1.40167	0	0.149	1
CNBP	0.411794	-1.48919	0	0.149	1
TXNIP	0.413498	-1.6963	0.25	0.366	1
ATP5F1E	0.4164	-0.728404	0.25	0.441	1
ARPC5	0.416528	0.53412	0.25	0.106	1
PPP1CA	0.421819	-0.325663	0.25	0.099	1
CEBPZ	0.42207	0.389994	0.25	0.112	1
LYAR	0.423393	-1.28634	0	0.143	1
GLIPR1	0.423393	-1.34389	0	0.143	1
TRMT112	0.423394	-1.30075	0	0.143	1
RPL18AP3	0.423394	-1.3075	0	0.143	1
COMMD6	0.423394	-1.3225	0	0.143	1
UBL5	0.423394	-1.34486	0	0.143	1
EMB	0.423394	-1.36782	0	0.143	1
SELENOP	0.423394	-1.37172	0	0.143	1
RBL2	0.423394	-1.37812	0	0.143	1
CD8A	0.423394	-1.44336	0	0.143	1
RPL15	0.426759	-1.15673	0.5	0.478	1
XCL1	0.428955	-1.59603	0.25	0.36	1
RSRP1	0.43534	-1.28525	0	0.137	1
AMD1	0.43534	-1.30504	0	0.137	1
ANAPC16	0.435341	-1.29004	0	0.137	1
CLU	0.435341	-1.29592	0	0.137	1
G3BP2	0.435341	-1.32766	0	0.137	1
A2M	0.435341	-1.36862	0	0.137	1
TUBA4A	0.435341	-1.46672	0	0.137	1
ZFP36	0.437238	-0.597372	0.25	0.503	1
GNLY	0.44395	1.05083	0.5	0.41	1
LRRFIP1	0.447655	-1.14981	0	0.13	1
ATP5MPL	0.447655	-1.2746	0	0.13	1
FLII	0.447656	-1.20492	0	0.13	1
MGP	0.447656	-1.2609	0	0.13	1
MAP1LC3B	0.447656	-1.26567	0	0.13	1
ATP5IF1	0.447656	-1.52934	0	0.13	1
RUNX3	0.449086	0.467921	0.25	0.118	1
FNBP1	0.450771	-0.495599	0.5	0.224	1
CTSS	0.452274	0.743693	0.25	0.143	1
CYCS	0.453146	0.50317	0.25	0.124	1
MT-ND4L	0.454407	-0.320612	1	0.851	1
CD63	0.460359	-1.13035	0	0.124	1
TMSB4XP4	0.460362	-1.16327	0	0.124	1
APOD	0.460362	-1.22961	0	0.124	1
SYTL2	0.460362	-1.29427	0	0.124	1
PDE4B	0.460362	-1.4385	0	0.124	1
PLIN2	0.460363	-1.15172	0	0.124	1
ELOC	0.460363	-1.18672	0	0.124	1
KMT2C	0.460363	-1.19558	0	0.124	1
PAIP2	0.460363	-1.20977	0	0.124	1
GLUL	0.460363	-1.21042	0	0.124	1
SLFN5	0.460363	-1.21888	0	0.124	1
DSTN	0.460363	-1.27364	0	0.124	1
DNAJB4	0.460363	-1.28096	0	0.124	1
SLC25A5	0.460363	-1.28107	0	0.124	1
SNRPG	0.460363	-1.29071	0	0.124	1
PCED1B-AS1	0.460363	-1.31558	0	0.124	1
DUSP10	0.460363	-1.33255	0	0.124	1
ABI1	0.460363	-1.62363	0	0.124	1
RPS16	0.470225	-0.326786	0.75	0.329	1
YWHAE	0.471796	0.32091	0.25	0.118	1
SH3BGRL	0.473485	-1.09716	0	0.118	1
IFI27	0.473486	-1.11246	0	0.118	1
POLR2K	0.473486	-1.19154	0	0.118	1
CLDND1	0.473486	-1.20806	0	0.118	1
CCNH	0.473486	-1.2664	0	0.118	1
CBLB	0.473487	-1.08115	0	0.118	1
FABP5	0.473487	-1.12561	0	0.118	1
UQCRQ	0.473487	-1.17053	0	0.118	1
TIPARP	0.473487	-1.17685	0	0.118	1
SERBP1	0.473487	-1.21947	0	0.118	1
CD46	0.473487	-1.22686	0	0.118	1
SEC62	0.473487	-1.23076	0	0.118	1
SLC25A3	0.473487	-1.23622	0	0.118	1
FABP4	0.473487	-1.24103	0	0.118	1
RAB8B	0.473487	-1.25551	0	0.118	1
ITM2C	0.473487	-1.25679	0	0.118	1
RGCC	0.473487	-1.26643	0	0.118	1
MYL12A	0.473503	-0.858763	0.5	0.472	1
ELF1	0.47798	-1.24104	0.25	0.342	1
HINT1	0.479405	0.35726	0.25	0.112	1
[truncated: 147 more rows]

## Sheet: P20112001_IPR_T_BvsMPR_T_B.diff
gene_id	p_val	avg_logFC	pct.1	pct.2	p_val_adj
IGLC3	1.25843e-10	2.47441	0.75	0.014	3.74685e-06
CENPX	1.99856e-09	2.23963	0.5	0	5.95051e-05
DOCK5	1.99856e-09	1.94872	0.5	0	5.95051e-05
IGHG3	1.99856e-09	1.94872	0.5	0	5.95051e-05
CCND1	1.99856e-09	1.92817	0.5	0	5.95051e-05
LDB2	1.99856e-09	1.92817	0.5	0	5.95051e-05
KRT6C	1.99856e-09	1.92817	0.5	0	5.95051e-05
NSUN5	1.99856e-09	1.90124	0.5	0	5.95051e-05
SPATA33	1.99856e-09	1.68878	0.5	0	5.95051e-05
MTHFD1	1.99856e-09	1.59018	0.5	0	5.95051e-05
NF1	1.99856e-09	1.58952	0.5	0	5.95051e-05
CCL3L1	3.27268e-09	2.0699	1	0.056	9.74407e-05
RPS6KA3	2.99268e-07	1.89388	0.75	0.042	0.0089104
XAF1	9.98433e-07	1.72962	0.75	0.056	0.0297273
FURIN	1.16785e-06	2.29748	0.5	0.014	0.0347714
REV3L	1.16785e-06	1.90706	0.5	0.014	0.0347714
ADGRG3	1.16785e-06	1.8252	0.5	0.014	0.0347714
MSH6	1.16785e-06	1.55843	0.5	0.014	0.0347714
IRS1	1.16785e-06	1.54351	0.5	0.014	0.0347714
ZNF680	1.16785e-06	1.53468	0.5	0.014	0.0347714
RAD51C	1.16785e-06	1.52185	0.5	0.014	0.0347714
CTBP1	1.16785e-06	1.50499	0.5	0.014	0.0347714
CASP8AP2	1.16785e-06	1.50255	0.5	0.014	0.0347714
IRF2BP2	1.59294e-06	2.01579	0.75	0.056	0.0474281
VPS41	1.65073e-06	1.499	0.5	0.014	0.0491487
RIF1	2.0058e-06	1.68084	0.75	0.056	0.0597205
CCND2	2.23665e-06	2.40436	1	0.139	0.066594
STAU2	2.52043e-06	1.5093	0.75	0.056	0.0750432
CD81	4.532e-06	1.63146	0.75	0.069	0.134936
DCN	8.41049e-06	1.92614	0.75	0.069	0.250414
KLRC2	8.4147e-06	1.98367	0.75	0.069	0.250539
N4BP1	1.53684e-05	1.416	0.75	0.069	0.457577
GBP2	1.7824e-05	1.54564	0.75	0.083	0.530692
COASY	2.86783e-05	2.2471	0.25	0	0.853869
CCDC88A	2.86783e-05	2.19922	0.25	0	0.853869
SLC10A7	2.86783e-05	1.99404	0.25	0	0.853869
CD3EAP	2.86783e-05	1.75971	0.25	0	0.853869
STAP1	2.86783e-05	1.72198	0.25	0	0.853869
DPP8	2.86783e-05	1.72198	0.25	0	0.853869
DGKD	2.86783e-05	1.72198	0.25	0	0.853869
ZNF141	2.86783e-05	1.72198	0.25	0	0.853869
HDAC8	2.86783e-05	1.72198	0.25	0	0.853869
PINK1	2.86783e-05	1.72198	0.25	0	0.853869
ZNF136	2.86783e-05	1.72198	0.25	0	0.853869
AL359915.2	2.86783e-05	1.72198	0.25	0	0.853869
GCLC	2.86783e-05	1.65443	0.25	0	0.853869
PSME4	2.86783e-05	1.65443	0.25	0	0.853869
MOSPD3	2.86783e-05	1.65443	0.25	0	0.853869
SLC25A11	2.86783e-05	1.65443	0.25	0	0.853869
MAN2A1	2.86783e-05	1.65443	0.25	0	0.853869
PURB	2.86783e-05	1.65443	0.25	0	0.853869
INPPL1	2.86783e-05	1.65443	0.25	0	0.853869
BUB1	2.86783e-05	1.65443	0.25	0	0.853869
ZNF470	2.86783e-05	1.65443	0.25	0	0.853869
AL356488.3	2.86783e-05	1.65443	0.25	0	0.853869
TRAF3IP2	2.86783e-05	1.5215	0.25	0	0.853869
TFIP11	2.86783e-05	1.5215	0.25	0	0.853869
KCTD10	2.86783e-05	1.5215	0.25	0	0.853869
IGFBP5	2.86783e-05	1.5215	0.25	0	0.853869
FBXO2	2.86783e-05	1.5215	0.25	0	0.853869
MGME1	2.86783e-05	1.5215	0.25	0	0.853869
NCAM1	2.86783e-05	1.5215	0.25	0	0.853869
GDPD1	2.86783e-05	1.5215	0.25	0	0.853869
ADPGK	2.86783e-05	1.5215	0.25	0	0.853869
WRN	2.86783e-05	1.5215	0.25	0	0.853869
LCLAT1	2.86783e-05	1.5215	0.25	0	0.853869
MROH1	2.86783e-05	1.5215	0.25	0	0.853869
SCFD2	2.86783e-05	1.5215	0.25	0	0.853869
ATF6B	2.86783e-05	1.5215	0.25	0	0.853869
LINC00888	2.86783e-05	1.5215	0.25	0	0.853869
PRPF40B	2.86783e-05	1.43679	0.25	0	0.853869
IL13RA1	2.86783e-05	1.43679	0.25	0	0.853869
CTBP2	2.86783e-05	1.43679	0.25	0	0.853869
CSF1R	2.86783e-05	1.43679	0.25	0	0.853869
NCKAP1	2.86783e-05	1.19325	0.25	0	0.853869
U2AF2	2.86783e-05	1.19325	0.25	0	0.853869
GPATCH1	2.86783e-05	1.19325	0.25	0	0.853869
MTG2	2.86783e-05	1.19325	0.25	0	0.853869
TAF1C	2.86783e-05	1.19325	0.25	0	0.853869
UBE2W	2.86783e-05	1.19325	0.25	0	0.853869
RAB11FIP2	2.86783e-05	1.19325	0.25	0	0.853869
PPARD	2.86783e-05	1.19325	0.25	0	0.853869
SLC16A10	2.86783e-05	1.19325	0.25	0	0.853869
QPCT	2.86783e-05	1.19325	0.25	0	0.853869
NCLN	2.86783e-05	1.19325	0.25	0	0.853869
KRT17	2.86783e-05	1.19325	0.25	0	0.853869
MYBBP1A	2.86783e-05	1.19325	0.25	0	0.853869
GPAT3	2.86783e-05	1.19325	0.25	0	0.853869
CSAD	2.86783e-05	1.19325	0.25	0	0.853869
NAA30	2.86783e-05	1.19325	0.25	0	0.853869
CBX8	2.86783e-05	1.19325	0.25	0	0.853869
CACNA1A	2.86783e-05	1.19325	0.25	0	0.853869
POLR3A	2.86783e-05	1.19325	0.25	0	0.853869
BTBD10	2.86783e-05	1.19325	0.25	0	0.853869
CENPH	2.86783e-05	1.19325	0.25	0	0.853869
NPTN	2.86783e-05	1.19325	0.25	0	0.853869
ODR4	2.86783e-05	1.19325	0.25	0	0.853869
AHCYL2	2.86783e-05	1.19325	0.25	0	0.853869
ADGRL4	2.86783e-05	1.19325	0.25	0	0.853869
BPNT1	2.86783e-05	1.19325	0.25	0	0.853869
ELF3	2.86783e-05	1.19325	0.25	0	0.853869
HSPA4L	2.86783e-05	1.19325	0.25	0	0.853869
SNAPC4	2.86783e-05	1.19325	0.25	0	0.853869
STK32C	2.86783e-05	1.19325	0.25	0	0.853869
MCM7	2.86783e-05	1.19325	0.25	0	0.853869
PITPNA	2.86783e-05	1.19325	0.25	0	0.853869
TVP23C	2.86783e-05	1.19325	0.25	0	0.853869
NR2F1	2.86783e-05	1.19325	0.25	0	0.853869
YES1	2.86783e-05	1.19325	0.25	0	0.853869
SEC24C	2.86783e-05	1.19325	0.25	0	0.853869
COPG1	2.86783e-05	1.19325	0.25	0	0.853869
SATB1	2.86783e-05	1.19325	0.25	0	0.853869
ZBTB37	2.86783e-05	1.19325	0.25	0	0.853869
NR2F2	2.86783e-05	1.19325	0.25	0	0.853869
DNAH14	2.86783e-05	1.19325	0.25	0	0.853869
ZNF250	2.86783e-05	1.19325	0.25	0	0.853869
PARVA	2.86783e-05	1.19325	0.25	0	0.853869
ENTPD7	2.86783e-05	1.19325	0.25	0	0.853869
TXNRD1	2.86783e-05	1.19325	0.25	0	0.853869
E2F4	2.86783e-05	1.19325	0.25	0	0.853869
IGHG2	2.86783e-05	1.19325	0.25	0	0.853869
ZNF845	2.86783e-05	1.19325	0.25	0	0.853869
EXOC3-AS1	2.86783e-05	1.19325	0.25	0	0.853869
AC016596.1	2.86783e-05	1.19325	0.25	0	0.853869
SNHG26	2.86783e-05	1.19325	0.25	0	0.853869
NDUFB2-AS1	2.86783e-05	1.19325	0.25	0	0.853869
BX679664.3	2.86783e-05	1.19325	0.25	0	0.853869
DNAJC3-AS1	2.86783e-05	1.19325	0.25	0	0.853869
LINC00921	2.86783e-05	1.19325	0.25	0	0.853869
MTFR2	2.86783e-05	1.19325	0.25	0	0.853869
MMP1	2.86783e-05	1.19325	0.25	0	0.853869
RF00019-458	2.86783e-05	1.19325	0.25	0	0.853869
SNX11	2.86783e-05	1.13625	0.25	0	0.853869
NCAPD2	2.86783e-05	1.13625	0.25	0	0.853869
SLC25A39	2.86783e-05	1.13625	0.25	0	0.853869
DAPK2	2.86783e-05	1.13625	0.25	0	0.853869
RAB11FIP3	2.86783e-05	1.13625	0.25	0	0.853869
POLDIP3	2.86783e-05	1.13625	0.25	0	0.853869
JAG1	2.86783e-05	1.13625	0.25	0	0.853869
MXRA5	2.86783e-05	1.13625	0.25	0	0.853869
GDAP1	2.86783e-05	1.13625	0.25	0	0.853869
PRPF31	2.86783e-05	1.13625	0.25	0	0.853869
ITGB8	2.86783e-05	1.13625	0.25	0	0.853869
KANK1	2.86783e-05	1.13625	0.25	0	0.853869
CEP164	2.86783e-05	1.13625	0.25	0	0.853869
PDHX	2.86783e-05	1.13625	0.25	0	0.853869
TIMELESS	2.86783e-05	1.13625	0.25	0	0.853869
THBS4	2.86783e-05	1.13625	0.25	0	0.853869
DBN1	2.86783e-05	1.13625	0.25	0	0.853869
MRPL19	2.86783e-05	1.13625	0.25	0	0.853869
ELMOD3	2.86783e-05	1.13625	0.25	0	0.853869
EPAS1	2.86783e-05	1.13625	0.25	0	0.853869
NR5A2	2.86783e-05	1.13625	0.25	0	0.853869
WRNIP1	2.86783e-05	1.13625	0.25	0	0.853869
IDO1	2.86783e-05	1.13625	0.25	0	0.853869
CSNK1G2	2.86783e-05	1.13625	0.25	0	0.853869
NEK1	2.86783e-05	1.13625	0.25	0	0.853869
TMEM19	2.86783e-05	1.13625	0.25	0	0.853869
ZFHX3	2.86783e-05	1.13625	0.25	0	0.853869
INTS7	2.86783e-05	1.13625	0.25	0	0.853869
FAM193B	2.86783e-05	1.13625	0.25	0	0.853869
FADS1	2.86783e-05	1.13625	0.25	0	0.853869
SERPINI1	2.86783e-05	1.13625	0.25	0	0.853869
CEP44	2.86783e-05	1.13625	0.25	0	0.853869
GTF2A1	2.86783e-05	1.13625	0.25	0	0.853869
HDGFL3	2.86783e-05	1.13625	0.25	0	0.853869
NUDT8	2.86783e-05	1.13625	0.25	0	0.853869
NLRC3	2.86783e-05	1.13625	0.25	0	0.853869
TRAF6	2.86783e-05	1.13625	0.25	0	0.853869
ZNF746	2.86783e-05	1.13625	0.25	0	0.853869
SPIN2B	2.86783e-05	1.13625	0.25	0	0.853869
MAPK12	2.86783e-05	1.13625	0.25	0	0.853869
ZNF335	2.86783e-05	1.13625	0.25	0	0.853869
PAPSS2	2.86783e-05	1.13625	0.25	0	0.853869
ZDHHC18	2.86783e-05	1.13625	0.25	0	0.853869
PSMA6P1	2.86783e-05	1.13625	0.25	0	0.853869
EBF2	2.86783e-05	1.13625	0.25	0	0.853869
SGO1-AS1	2.86783e-05	1.13625	0.25	0	0.853869
AL136126.1	2.86783e-05	1.13625	0.25	0	0.853869
AC112220.4	2.86783e-05	1.13625	0.25	0	0.853869
ELOVL3	2.86783e-05	1.13625	0.25	0	0.853869
FCRLB	2.86783e-05	1.13625	0.25	0	0.853869
LINC00513	2.86783e-05	1.13625	0.25	0	0.853869
CCDC78	2.86783e-05	1.13625	0.25	0	0.853869
RF00019-168	2.86783e-05	1.13625	0.25	0	0.853869
CDC42-IT1	2.86783e-05	1.13625	0.25	0	0.853869
HS3ST1	2.86783e-05	1.02588	0.25	0	0.853869
LASP1	2.86783e-05	1.02588	0.25	0	0.853869
VCAN	2.86783e-05	1.02588	0.25	0	0.853869
ADAM28	2.86783e-05	1.02588	0.25	0	0.853869
WWC3	2.86783e-05	1.02588	0.25	0	0.853869
COL9A2	2.86783e-05	1.02588	0.25	0	0.853869
LAMA3	2.86783e-05	1.02588	0.25	0	0.853869
OTUD5	2.86783e-05	1.02588	0.25	0	0.853869
SIDT1	2.86783e-05	1.02588	0.25	0	0.853869
TXLNA	2.86783e-05	1.02588	0.25	0	0.853869
STRN4	2.86783e-05	1.02588	0.25	0	0.853869
MUL1	2.86783e-05	1.02588	0.25	0	0.853869
MSH2	2.86783e-05	1.02588	0.25	0	0.853869
TCF20	2.86783e-05	1.02588	0.25	0	0.853869
APOL4	2.86783e-05	1.02588	0.25	0	0.853869
CEP192	2.86783e-05	1.02588	0.25	0	0.853869
POLA1	2.86783e-05	1.02588	0.25	0	0.853869
NARFL	2.86783e-05	1.02588	0.25	0	0.853869
PPP2CB	2.86783e-05	1.02588	0.25	0	0.853869
PTPRZ1	2.86783e-05	1.02588	0.25	0	0.853869
EZH2	2.86783e-05	1.02588	0.25	0	0.853869
FBXL4	2.86783e-05	1.02588	0.25	0	0.853869
PLXNA1	2.86783e-05	1.02588	0.25	0	0.853869
IL1R1	2.86783e-05	1.02588	0.25	0	0.853869
AMPD2	2.86783e-05	1.02588	0.25	0	0.853869
MREG	2.86783e-05	1.02588	0.25	0	0.853869
FMOD	2.86783e-05	1.02588	0.25	0	0.853869
CD244	2.86783e-05	1.02588	0.25	0	0.853869
TUBGCP3	2.86783e-05	1.02588	0.25	0	0.853869
ELK1	2.86783e-05	1.02588	0.25	0	0.853869
KIF1C	2.86783e-05	1.02588	0.25	0	0.853869
PARP2	2.86783e-05	1.02588	0.25	0	0.853869
FMO5	2.86783e-05	1.02588	0.25	0	0.853869
MCCC2	2.86783e-05	1.02588	0.25	0	0.853869
BICDL1	2.86783e-05	1.02588	0.25	0	0.853869
IGF2BP3	2.86783e-05	1.02588	0.25	0	0.853869
TOR1B	2.86783e-05	1.02588	0.25	0	0.853869
ITGA11	2.86783e-05	1.02588	0.25	0	0.853869
MYOF	2.86783e-05	1.02588	0.25	0	0.853869
DNA2	2.86783e-05	1.02588	0.25	0	0.853869
RNF185	2.86783e-05	1.02588	0.25	0	0.853869
SLC46A3	2.86783e-05	1.02588	0.25	0	0.853869
TLE3	2.86783e-05	1.02588	0.25	0	0.853869
CDH11	2.86783e-05	1.02588	0.25	0	0.853869
CTSK	2.86783e-05	1.02588	0.25	0	0.853869
TMEM168	2.86783e-05	1.02588	0.25	0	0.853869
DCLRE1C	2.86783e-05	1.02588	0.25	0	0.853869
ADAMTS1	2.86783e-05	1.02588	0.25	0	0.853869
RDH13	2.86783e-05	1.02588	0.25	0	0.853869
IWS1	2.86783e-05	1.02588	0.25	0	0.853869
RYK	2.86783e-05	1.02588	0.25	0	0.853869
FBN1	2.86783e-05	1.02588	0.25	0	0.853869
TMEM41B	2.86783e-05	1.02588	0.25	0	0.853869
FAM57A	2.86783e-05	1.02588	0.25	0	0.853869
ANKS3	2.86783e-05	1.02588	0.25	0	0.853869
MGAT2	2.86783e-05	1.02588	0.25	0	0.853869
SLC33A1	2.86783e-05	1.02588	0.25	0	0.853869
TCAF2	2.86783e-05	1.02588	0.25	0	0.853869
NAT1	2.86783e-05	1.02588	0.25	0	0.853869
DAG1	2.86783e-05	1.02588	0.25	0	0.853869
EHBP1L1	2.86783e-05	1.02588	0.25	0	0.853869
SLC19A1	2.86783e-05	1.02588	0.25	0	0.853869
FBXO45	2.86783e-05	1.02588	0.25	0	0.853869
LEMD3	2.86783e-05	1.02588	0.25	0	0.853869
AC025171.1	2.86783e-05	1.02588	0.25	0	0.853869
GRINA	2.86783e-05	1.02588	0.25	0	0.853869
GEMIN4	2.86783e-05	1.02588	0.25	0	0.853869
NRIP1	2.86783e-05	1.02588	0.25	0	0.853869
KLRC4	2.86783e-05	1.02588	0.25	0	0.853869
LPAR5	2.86783e-05	1.02588	0.25	0	0.853869
NRBP2	2.86783e-05	1.02588	0.25	0	0.853869
THBS2	2.86783e-05	1.02588	0.25	0	0.853869
GCNT1	2.86783e-05	1.02588	0.25	0	0.853869
PDGFA	2.86783e-05	1.02588	0.25	0	0.853869
METTL6	2.86783e-05	1.02588	0.25	0	0.853869
IGHM	2.86783e-05	1.02588	0.25	0	0.853869
ANKRD10-IT1	2.86783e-05	1.02588	0.25	0	0.853869
NR2F1-AS1	2.86783e-05	1.02588	0.25	0	0.853869
AC010186.3	2.86783e-05	1.02588	0.25	0	0.853869
AC096586.1	2.86783e-05	1.02588	0.25	0	0.853869
AC114271.1	2.86783e-05	1.02588	0.25	0	0.853869
C6orf163	2.86783e-05	1.02588	0.25	0	0.853869
MTCP1	2.86783e-05	1.02588	0.25	0	0.853869
AC007038.1	2.86783e-05	1.02588	0.25	0	0.853869
CATSPERB	2.86783e-05	1.02588	0.25	0	0.853869
RPL4P6	2.86783e-05	1.02588	0.25	0	0.853869
AL606807.1	2.86783e-05	1.02588	0.25	0	0.853869
AC091181.1	2.86783e-05	1.02588	0.25	0	0.853869
ALDH3B1	2.86783e-05	0.956892	0.25	0	0.853869
NRP1	2.86783e-05	0.956892	0.25	0	0.853869
STK3	2.86783e-05	0.956892	0.25	0	0.853869
LILRA1	2.86783e-05	0.956892	0.25	0	0.853869
MED26	2.86783e-05	0.956892	0.25	0	0.853869
PON2	2.86783e-05	0.956892	0.25	0	0.853869
PALD1	2.86783e-05	0.956892	0.25	0	0.853869
NAT9	2.86783e-05	0.956892	0.25	0	0.853869
COPS7A	2.86783e-05	0.956892	0.25	0	0.853869
USP5	2.86783e-05	0.956892	0.25	0	0.853869
GNB4	2.86783e-05	0.956892	0.25	0	0.853869
PLXDC2	2.86783e-05	0.956892	0.25	0	0.853869
WBP4	2.86783e-05	0.956892	0.25	0	0.853869
ZNF133	2.86783e-05	0.956892	0.25	0	0.853869
EIF2S2P4	2.86783e-05	0.956892	0.25	0	0.853869
AFDN	2.86783e-05	0.956892	0.25	0	0.853869
ZNF426	2.86783e-05	0.956892	0.25	0	0.853869
FHOD1	2.86783e-05	0.956892	0.25	0	0.853869
RNASEL	2.86783e-05	0.956892	0.25	0	0.853869
GUCD1	2.86783e-05	0.956892	0.25	0	0.853869
KIFC3	2.86783e-05	0.956892	0.25	0	0.853869
FAM105A	2.86783e-05	0.956892	0.25	0	0.853869
CREB5	2.86783e-05	0.956892	0.25	0	0.853869
SLC12A9	2.86783e-05	0.956892	0.25	0	0.853869
TMEM86A	2.86783e-05	0.956892	0.25	0	0.853869
DST	2.86783e-05	0.956892	0.25	0	0.853869
PPARGC1B	2.86783e-05	0.956892	0.25	0	0.853869
RGS12	2.86783e-05	0.956892	0.25	0	0.853869
UBE2J2	2.86783e-05	0.956892	0.25	0	0.853869
HDX	2.86783e-05	0.956892	0.25	0	0.853869
ZFYVE1	2.86783e-05	0.956892	0.25	0	0.853869
TNIP2	2.86783e-05	0.956892	0.25	0	0.853869
ZBTB18	2.86783e-05	0.956892	0.25	0	0.853869
AGAP6	2.86783e-05	0.956892	0.25	0	0.853869
LINC00899	2.86783e-05	0.956892	0.25	0	0.853869
RBM14	2.86783e-05	0.956892	0.25	0	0.853869
AC010343.1	2.86783e-05	0.956892	0.25	0	0.853869
RNF139-AS1	2.86783e-05	0.956892	0.25	0	0.853869
NAIP	2.86783e-05	0.956892	0.25	0	0.853869
LINC02256	2.86783e-05	0.956892	0.25	0	0.853869
MARCKS	2.86783e-05	0.956892	0.25	0	0.853869
AC006486.2	2.86783e-05	0.956892	0.25	0	0.853869
MAZ	2.94256e-05	2.14651	0.5	0.028	0.876116
CCDC69	2.94256e-05	1.74032	0.5	0.028	0.876116
SDCCAG8	2.94256e-05	1.72914	0.5	0.028	0.876116
TET2	2.94256e-05	1.55219	0.5	0.028	0.876116
PAK1IP1	2.94256e-05	1.52095	0.5	0.028	0.876116
POSTN	2.94256e-05	1.51676	0.5	0.028	0.876116
MS4A6A	2.94256e-05	1.50653	0.5	0.028	0.876116
CUL3	2.94256e-05	1.47518	0.5	0.028	0.876116
ZDHHC3	2.94256e-05	1.38115	0.5	0.028	0.876116
TAF3	2.94256e-05	1.32591	0.5	0.028	0.876116
BTBD9	3.82583e-05	1.32458	0.5	0.028	1
CELF1	3.82583e-05	1.31127	0.5	0.028	1
SLFN12	4.9571e-05	1.57705	0.5	0.028	1
RARS	4.9571e-05	1.47802	0.5	0.028	1
NCR3	4.9571e-05	1.42531	0.5	0.028	1
RPF1	4.9571e-05	1.39689	0.5	0.028	1
HIPK1	4.9571e-05	1.37864	0.5	0.028	1
PDS5B	4.9571e-05	1.37159	0.5	0.028	1
HM13	4.9571e-05	1.31708	0.5	0.028	1
INTS13	4.9571e-05	1.27573	0.5	0.028	1
LTB	0.000104216	1.87097	0.75	0.097	1
LARP7	0.000122552	1.85374	0.75	0.097	1
PRF1	0.000133153	2.21642	0.75	0.111	1
UBA6	0.000209048	1.82904	0.5	0.042	1
TRDC	0.000209048	1.81512	0.5	0.042	1
NDFIP2	0.000209048	1.48642	0.5	0.042	1
AFAP1L2	0.000209048	1.45931	0.5	0.042	1
MED23	0.000209048	1.4028	0.5	0.042	1
ZNF24	0.000209048	1.40213	0.5	0.042	1
NUP153	0.000209048	1.39553	0.5	0.042	1
PLEKHF1	0.000209048	1.37264	0.5	0.042	1
CDK6	0.000209048	1.35795	0.5	0.042	1
CAPZA1	0.000214259	2.11042	0.75	0.125	1
HMGCS1	0.000258493	1.33367	0.5	0.042	1
RSRC1	0.000258493	1.32737	0.5	0.042	1
ATE1	0.000318749	1.40867	0.5	0.042	1
GNG11	0.000318749	1.35977	0.5	0.042	1
GALNT1	0.000318749	1.32909	0.5	0.042	1
ANKRD11	0.000391962	1.28472	0.5	0.042	1
MDM4	0.000391962	1.24529	0.5	0.042	1
UBLCP1	0.000480661	1.222	0.5	0.042	1
IGHG4	0.000498266	1.3745	0.75	0.125	1
BUD31	0.000622619	1.24833	0.75	0.139	1
PTP4A2	0.000658841	1.50874	0.75	0.153	1
PRPF38B	0.000708915	1.2218	0.75	0.139	1
ACOT13	0.000716854	1.17641	0.5	0.042	1
TBC1D31	0.000785369	1.94525	0.5	0.056	1
TNRC6A	0.000785369	1.78435	0.5	0.056	1
B4GALT1	0.000785369	1.62526	0.5	0.056	1
FBXL3	0.000785369	1.35639	0.5	0.056	1
STIP1	0.000785369	1.32767	0.5	0.056	1
KLHL24	0.000785369	1.30653	0.5	0.056	1
ATP6V0E1	0.0008632	1.25847	1	0.375	1
FYN	0.000915793	1.43696	0.75	0.139	1
DDX10	0.000939132	1.71348	0.5	0.056	1
RALB	0.000939132	1.54491	0.5	0.056	1
DARS	0.000939132	1.35171	0.5	0.056	1
INPP5D	0.000939132	1.2911	0.5	0.056	1
CRTC3	0.000939132	1.28012	0.5	0.056	1
CNTRL	0.0011003	1.20674	0.75	0.167	1
CREB3L2	0.0011204	1.38843	0.5	0.056	1
PPT1	0.0011204	1.32691	0.5	0.056	1
MT-TE	0.0011204	1.31471	0.5	0.056	1
CD47	0.0011204	1.25297	0.5	0.056	1
ITPR1	0.0011204	1.20011	0.5	0.056	1
IGFBP7	0.0011204	1.16918	0.5	0.056	1
RPLP2	0.00117095	-3.96601	0	0.972	1
CMPK1	0.00133279	1.3126	0.75	0.139	1
UPF2	0.00133279	1.06307	0.75	0.139	1
CDC40	0.00133355	1.24945	0.5	0.056	1
EIF2S3	0.00133355	1.19948	0.5	0.056	1
RB1	0.00133355	1.16945	0.5	0.056	1
GNAS	0.00135397	1.24592	1	0.306	1
MBNL1	0.00136097	1.20972	1	0.486	1
IGHA1	0.00138151	0.800412	0.75	0.181	1
SETX	0.0013906	1.41214	0.75	0.167	1
CSF1	0.00158358	1.15118	0.5	0.056	1
RPL37A	0.00161133	-3.28014	0	0.944	1
CD52	0.00162088	-2.5313	0.5	0.986	1
ARF6	0.00174264	1.05821	0.75	0.153	1
RPLP1	0.0017555	-1.2378	1	1	1
RGS1	0.00188332	-4.49549	0	0.931	1
SUPT16H	0.00204547	1.31839	0.5	0.069	1
RPL23A	0.00221931	-2.00048	0.5	0.972	1
B2M	0.00222102	-0.604391	1	1	1
RBM17	0.00238802	1.97695	0.5	0.069	1
ARFGAP2	0.00238802	1.38626	0.5	0.069	1
SNRPA1	0.00238802	1.25623	0.5	0.069	1
EIF3A	0.00240298	1.62138	0.75	0.181	1
FOS	0.00255304	-3.55369	0	0.903	1
PDIA3	0.00263306	0.987218	1	0.444	1
DNAJC19	0.00278163	1.65404	0.5	0.069	1
RTF2	0.00278237	1.5097	0.5	0.069	1
PHB2	0.00278237	1.10332	0.5	0.069	1
S100A4	0.0027868	-2.84879	0.25	0.944	1
RPS27	0.00279727	-1.23309	1	1	1
IVNS1ABP	0.00285642	1.8222	0.75	0.222	1
RPL21	0.00301383	-2.04178	0.25	0.972	1
RPL27A	0.00301701	-1.7113	0.5	0.986	1
MYDGF	0.00323538	1.21007	0.5	0.069	1
FGD5-AS1	0.00323538	1.08504	0.5	0.069	1
HIST1H1D	0.00375463	1.30774	0.5	0.069	1
ALG5	0.00375463	1.06795	0.5	0.069	1
RNF216	0.00375463	1.05458	0.5	0.069	1
RPL34	0.00405347	-2.13186	0.25	0.944	1
NUMA1	0.00423025	1.41613	0.5	0.083	1
UCHL5	0.00423117	1.76373	0.5	0.083	1
GZMB	0.00430296	1.45658	1	0.569	1
HMGN1	0.00433129	1.05981	0.75	0.236	1
AHCYL1	0.00434233	1.87415	0.25	0.014	1
SPARC	0.00434233	1.78389	0.25	0.014	1
PRKCA	0.00434233	1.69874	0.25	0.014	1
MLXIP	0.00434233	1.69874	0.25	0.014	1
SLC17A5	0.00434233	1.65004	0.25	0.014	1
CEP290	0.00434233	1.64959	0.25	0.014	1
HIPK2	0.00434233	1.63568	0.25	0.014	1
OSM	0.00434233	1.62847	0.25	0.014	1
ATXN1	0.00434233	1.60928	0.25	0.014	1
NFAT5	0.00434233	1.57621	0.25	0.014	1
IFT140	0.00434233	1.57404	0.25	0.014	1
ADGRG1	0.00434233	1.57188	0.25	0.014	1
CHST2	0.00434233	1.57119	0.25	0.014	1
PRR5L	0.00434233	1.56415	0.25	0.014	1
USP9Y	0.00434233	1.56415	0.25	0.014	1
NFATC3	0.00434233	1.56248	0.25	0.014	1
UGDH	0.00434233	1.56248	0.25	0.014	1
ZNF318	0.00434233	1.44284	0.25	0.014	1
RAD23B	0.00434233	1.44068	0.25	0.014	1
ZNF646	0.00434233	1.43826	0.25	0.014	1
UBASH3B	0.00434233	1.43099	0.25	0.014	1
DRAIC	0.00434233	1.36692	0.25	0.014	1
C11orf74	0.00434233	1.3644	0.25	0.014	1
UBIAD1	0.00434233	1.35424	0.25	0.014	1
JAKMIP1	0.00434233	1.34651	0.25	0.014	1
TRPM2	0.00434233	1.14076	0.25	0.014	1
LRRC75A	0.00434233	1.14076	0.25	0.014	1
YY1	0.00434233	1.13228	0.25	0.014	1
SLC25A23	0.00434233	1.12653	0.25	0.014	1
SNAPC3	0.00434233	1.12653	0.25	0.014	1
NRGN	0.00434233	1.12383	0.25	0.014	1
AL392172.1	0.00434233	1.11936	0.25	0.014	1
AGPAT1	0.00434233	1.11828	0.25	0.014	1
ZNF195	0.00434233	1.11503	0.25	0.014	1
UTP11	0.00434233	1.11459	0.25	0.014	1
PHLDB2	0.00434233	1.114	0.25	0.014	1
TNS3	0.00434233	1.11286	0.25	0.014	1
RPL7AP50	0.00434233	1.11243	0.25	0.014	1
SLC37A1	0.00434233	1.11105	0.25	0.014	1
TOLLIP	0.00434233	1.1107	0.25	0.014	1
MRPL3	0.00434233	1.11001	0.25	0.014	1
COL4A1	0.00434233	1.11001	0.25	0.014	1
AK3	0.00434233	1.1088	0.25	0.014	1
CUL4A	0.00434233	1.10303	0.25	0.014	1
PTGIS	0.00434233	1.10297	0.25	0.014	1
PER2	0.00434233	1.10297	0.25	0.014	1
RPS4Y1	0.00434233	1.10297	0.25	0.014	1
SERPINE1	0.00434233	1.10193	0.25	0.014	1
CCDC50	0.00434233	1.10193	0.25	0.014	1
RBAK	0.00434233	1.1013	0.25	0.014	1
FBXO22	0.00434233	1.1013	0.25	0.014	1
ZNF354C	0.00434233	1.1013	0.25	0.014	1
GMEB1	0.00434233	1.09975	0.25	0.014	1
CARF	0.00434233	1.09109	0.25	0.014	1
ELP1	0.00434233	1.08727	0.25	0.014	1
TXK	0.00434233	1.08375	0.25	0.014	1
RBM27	0.00434233	1.08375	0.25	0.014	1
GALNT7	0.00434233	1.07847	0.25	0.014	1
TATDN1P1	0.00434233	1.07847	0.25	0.014	1
TPX2	0.00434233	1.07776	0.25	0.014	1
BMT2	0.00434233	1.07776	0.25	0.014	1
S100A7	0.00434233	1.07776	0.25	0.014	1
ACOX1	0.00434233	1.07481	0.25	0.014	1
UBXN2A	0.00434233	1.0695	0.25	0.014	1
PLK2	0.00434233	1.06637	0.25	0.014	1
SURF6	0.00434233	1.06637	0.25	0.014	1
NPAT	0.00434233	1.06637	0.25	0.014	1
WRAP73	0.00434233	1.06431	0.25	0.014	1
VEGFA	0.00434233	1.06386	0.25	0.014	1
CPEB3	0.00434233	1.06235	0.25	0.014	1
GALNT6	0.00434233	1.06235	0.25	0.014	1
YIPF4	0.00434233	1.06128	0.25	0.014	1
MYO5A	0.00434233	1.06021	0.25	0.014	1
ZBTB10	0.00434233	1.05924	0.25	0.014	1
TNFRSF10B	0.00434233	1.05802	0.25	0.014	1
MACC1	0.00434233	1.05802	0.25	0.014	1
TPP1	0.00434233	1.05686	0.25	0.014	1
DNMT3A	0.00434233	1.05562	0.25	0.014	1
RPL17	0.00434233	1.05476	0.25	0.014	1
PXN	0.00434233	1.0536	0.25	0.014	1
STRN	0.00434233	1.05301	0.25	0.014	1
MFSD8	0.00434233	1.05179	0.25	0.014	1
FTO	0.00434233	1.05075	0.25	0.014	1
SNX20	0.00434233	1.05075	0.25	0.014	1
GTF2IP12	0.00434233	1.05075	0.25	0.014	1
HSDL2	0.00434233	1.05049	0.25	0.014	1
HSPBP1	0.00434233	1.05049	0.25	0.014	1
DIDO1	0.00434233	1.04786	0.25	0.014	1
ITPRIPL2	0.00434233	1.04786	0.25	0.014	1
RAB3D	0.00434233	1.04603	0.25	0.014	1
TSPAN17	0.00434233	1.04597	0.25	0.014	1
NEK4	0.00434233	1.04597	0.25	0.014	1
STX3	0.00434233	1.04597	0.25	0.014	1
NUPL2	0.00434233	1.04549	0.25	0.014	1
CCDC152	0.00434233	1.04549	0.25	0.014	1
USE1	0.00434233	1.04532	0.25	0.014	1
TFDP2	0.00434233	1.04417	0.25	0.014	1
IFIT3	0.00434233	1.04274	0.25	0.014	1
MTERF2	0.00434233	1.04166	0.25	0.014	1
ZCCHC8	0.00434233	0.980726	0.25	0.014	1
STX12	0.00434233	0.980726	0.25	0.014	1
ZBTB25	0.00434233	0.976904	0.25	0.014	1
CD101	0.00434233	0.976904	0.25	0.014	1
SLC35A2	0.00434233	0.973387	0.25	0.014	1
CAMK1	0.00434233	0.967395	0.25	0.014	1
THY1	0.00434233	0.967395	0.25	0.014	1
KLHL9	0.00434233	0.967395	0.25	0.014	1
STAT6	0.00434233	0.966239	0.25	0.014	1
CDK5RAP1	0.00434233	0.959224	0.25	0.014	1
DDX59	0.00434233	0.959224	0.25	0.014	1
RPS6KA4	0.00434233	0.959224	0.25	0.014	1
PMS1	0.00434233	0.95916	0.25	0.014	1
KIAA0319L	0.00434233	0.95916	0.25	0.014	1
RGL2	0.00434233	0.959128	0.25	0.014	1
APOL1	0.00434233	0.958382	0.25	0.014	1
SLFN13	0.00434233	0.956458	0.25	0.014	1
OTUD7B	0.00434233	0.956458	0.25	0.014	1
PLEKHA8P1	0.00434233	0.954274	0.25	0.014	1
RPRD1A	0.00434233	0.951987	0.25	0.014	1
MMS22L	0.00434233	0.951987	0.25	0.014	1
CCR1	0.00434233	0.951472	0.25	0.014	1
BRWD3	0.00434233	0.951472	0.25	0.014	1
MPRIP	0.00434233	0.950909	0.25	0.014	1
CLOCK	0.00434233	0.950909	0.25	0.014	1
PRKACA	0.00434233	0.949842	0.25	0.014	1
SMYD2	0.00434233	0.946629	0.25	0.014	1
ASTE1	0.00434233	0.946493	0.25	0.014	1
FAM3C	0.00434233	0.946493	0.25	0.014	1
ZMIZ1	0.00434233	0.945061	0.25	0.014	1
NAB2	0.00434233	0.943526	0.25	0.014	1
C19orf12	0.00434233	0.940696	0.25	0.014	1
PDZD8	0.00434233	0.940696	0.25	0.014	1
IFT88	0.00434233	0.940381	0.25	0.014	1
PRRT3	0.00434233	0.940381	0.25	0.014	1
ASCC1	0.00434233	0.940117	0.25	0.014	1
AC135050.6	0.00434233	0.937552	0.25	0.014	1
NSUN4	0.00434233	0.93624	0.25	0.014	1
SH2B3	0.00434233	0.935599	0.25	0.014	1
SLC31A1	0.00434233	0.935599	0.25	0.014	1
UBE2O	0.00434233	0.935599	0.25	0.014	1
POLD3	0.00434233	0.935126	0.25	0.014	1
SLC7A6	0.00434233	0.934888	0.25	0.014	1
LRCH3	0.00434233	0.934888	0.25	0.014	1
UBR7	0.00434233	0.934348	0.25	0.014	1
C3AR1	0.00434233	0.934348	0.25	0.014	1
C9orf40	0.00434233	0.933924	0.25	0.014	1
TXNDC16	0.00434233	0.932375	0.25	0.014	1
CALU	0.00434233	0.932375	0.25	0.014	1
SCYL2	0.00434233	0.932375	0.25	0.014	1
ZNF816	0.00434233	0.932375	0.25	0.014	1
ABI2	0.00434233	0.931292	0.25	0.014	1
CNOT7	0.00434233	0.915233	0.25	0.014	1
SPRTN	0.00434233	0.911738	0.25	0.014	1
CSPP1	0.00434233	0.911738	0.25	0.014	1
PDE7A	0.00434233	0.911738	0.25	0.014	1
RAD18	0.00434233	0.906567	0.25	0.014	1
VASH1	0.00434233	0.906567	0.25	0.014	1
CTNND1	0.00434233	0.906567	0.25	0.014	1
INVS	0.00434233	0.899113	0.25	0.014	1
RF00003-11	0.00434233	0.897251	0.25	0.014	1
TBC1D4	0.00434233	0.890236	0.25	0.014	1
RERE	0.00434233	0.890236	0.25	0.014	1
SCAPER	0.00434233	0.890172	0.25	0.014	1
PGM2L1	0.00434233	0.890172	0.25	0.014	1
NCK1-AS1	0.00434233	0.890172	0.25	0.014	1
PIK3R6	0.00434233	0.890172	0.25	0.014	1
SMARCB1	0.00434233	0.89014	0.25	0.014	1
BMP2K	0.00434233	0.888563	0.25	0.014	1
AGTRAP	0.00434233	0.882484	0.25	0.014	1
GMDS	0.00434233	0.881718	0.25	0.014	1
EXOC6	0.00434233	0.881309	0.25	0.014	1
CYBB	0.00434233	0.878976	0.25	0.014	1
PDPR	0.00434233	0.87626	0.25	0.014	1
WDPCP	0.00434233	0.876073	0.25	0.014	1
ZNF189	0.00434233	0.874538	0.25	0.014	1
FGD2	0.00434233	0.874538	0.25	0.014	1
MPZL1	0.00434233	0.873649	0.25	0.014	1
C2CD5	0.00434233	0.871969	0.25	0.014	1
IL1RAP	0.00434233	0.871708	0.25	0.014	1
EIF1	0.00434495	-2.21166	0.25	0.917	1
RPS29	0.00437732	-1.24986	1	1	1
RPL41	0.0045169	-1.97773	0.25	0.931	1
RPS28	0.00455045	-3.09514	0	0.847	1
BTG1	0.00483397	-2.33241	0.25	0.903	1
SNU13	0.00522317	1.32003	0.75	0.236	1
MYH9	0.00527997	1.60315	0.75	0.25	1
RPS14	0.0054322	-1.36372	0.75	0.944	1
IL2RB	0.00555332	1.87226	0.5	0.083	1
LINC-PINT	0.00555332	1.18501	0.5	0.083	1
STT3B	0.00555332	1.1522	0.5	0.083	1
TMEM71	0.00555332	1.10915	0.5	0.083	1
SUCLA2	0.00563543	1.06393	0.25	0.014	1
AGO2	0.00563543	1.05807	0.25	0.014	1
PTOV1	0.00563543	1.04306	0.25	0.014	1
PARP15	0.00563543	1.02138	0.25	0.014	1
OSTM1	0.00563543	0.989547	0.25	0.014	1
CCNG2	0.00563543	0.985479	0.25	0.014	1
OMA1	0.00563543	0.973052	0.25	0.014	1
ETAA1	0.00563543	0.960084	0.25	0.014	1
CERS5	0.00563543	0.95525	0.25	0.014	1
CFH	0.00563543	0.927642	0.25	0.014	1
C5orf63	0.00563543	0.896111	0.25	0.014	1
NOLC1	0.00563543	0.886829	0.25	0.014	1
GGA2	0.00563543	0.885987	0.25	0.014	1
LEPROT	0.00563543	0.874286	0.25	0.014	1
CEP128	0.00563543	0.871393	0.25	0.014	1
SCARNA9	0.00563543	0.871393	0.25	0.014	1
RNU1-1	0.00563543	0.867252	0.25	0.014	1
SPHK1	0.00563543	0.866669	0.25	0.014	1
NCF2	0.00563543	0.866611	0.25	0.014	1
MTND2P28	0.00563543	0.866138	0.25	0.014	1
COL17A1	0.00563543	0.865795	0.25	0.014	1
DROSHA	0.00563543	0.863387	0.25	0.014	1
ZNF518A	0.00563543	0.863387	0.25	0.014	1
POLR2D	0.00563543	0.86162	0.25	0.014	1
GPR180	0.00563543	0.860147	0.25	0.014	1
PAQR8	0.00563543	0.837667	0.25	0.014	1
JMJD8	0.00563543	0.805298	0.25	0.014	1
RAB14	0.00563543	0.723918	0.25	0.014	1
HNRNPA1	0.00578863	0.977805	1	0.653	1
CLEC2D	0.00581157	0.876115	0.75	0.194	1
DNAJB1	0.00598374	-3.49871	0	0.819	1
RPL14	0.00622705	-1.92588	0.25	0.917	1
FTH1	0.00672573	-1.56261	1	0.958	1
UBE2D3	0.00678028	1.30377	0.75	0.222	1
RPL26	0.00683486	-2.46836	0	0.806	1
HSPA8	0.00683563	-2.96703	0	0.806	1
CCL4L2	0.00705042	1.61758	0.75	0.194	1
USP8	0.00705042	0.870782	0.75	0.194	1
ZNF638	0.00723754	1.08027	0.5	0.083	1
TM9SF3	0.00723754	1.04776	0.5	0.083	1
PSAP	0.00727607	0.925788	0.75	0.208	1
SUZ12	0.0074994	1.16714	0.5	0.097	1
MT2A	0.00758145	-3.38001	0.25	0.861	1
CAP1	0.00812559	1.32702	0.75	0.278	1
SRSF9	0.0093667	1.14815	0.5	0.083	1
RASGRP1	0.00957239	1.14837	0.5	0.097	1
LSM10	0.00957239	1.14263	0.5	0.097	1
PRPF40A	0.00979986	0.901907	0.75	0.25	1
MT1X	0.0100396	-3.69082	0	0.764	1
RPS7	0.0100401	-2.51216	0	0.764	1
CD69	0.0101455	-1.79279	0.25	0.972	1
RPS15	0.0102623	-1.88644	0.25	0.847	1
TYROBP	0.0106709	1.24391	0.75	0.25	1
LRPPRC	0.0107893	1.1015	0.5	0.097	1
USP33	0.0107893	1.03403	0.5	0.097	1
RPL15	0.0108531	-1.56104	0.5	0.972	1
TMSB4X	0.0108586	-0.663914	1	1	1
LCK	0.0113309	0.909422	0.75	0.278	1
S100A6	0.0113562	-2.6925	0	0.75	1
CD3D	0.0113567	-2.66737	0	0.75	1
PRKAR1A	0.011922	1.71741	0.5	0.111	1
PSME1	0.0124479	0.815398	1	0.472	1
RPL36	0.0125299	-1.90737	0.25	0.847	1
BHLHE40	0.0126211	1.12498	0.75	0.25	1
BRK1	0.0133293	1.09567	0.5	0.111	1
RPS13	0.0134867	-2.04359	0.25	0.875	1
KIAA1109	0.0136425	1.2665	0.5	0.097	1
NEMF	0.0136425	1.23352	0.5	0.097	1
SH3BGRL3	0.0136708	-1.1247	0.75	0.986	1
MTND1P23	0.0144286	-2.26873	0	0.722	1
SUCLG2	0.0148795	1.12258	0.5	0.111	1
LPIN1	0.0148815	1.35685	0.5	0.111	1
ITGB1	0.0148815	1.10277	0.5	0.111	1
LPXN	0.0148815	1.0383	0.5	0.111	1
NPC2	0.0148815	1.01009	0.5	0.111	1
RPL10	0.0149102	-1.61509	0.25	0.889	1
RPL13	0.0150369	-1.4223	0.5	0.944	1
TSC22D3	0.0152319	-1.88836	0.25	0.847	1
ZFAND6	0.0153047	0.99291	0.5	0.097	1
MAP4	0.0153047	0.961381	0.5	0.097	1
PRNP	0.0165908	1.42346	0.5	0.111	1
RPL19	0.0166864	-1.76885	0.25	0.833	1
SYNCRIP	0.0171427	0.883191	0.5	0.097	1
CARD8	0.0171427	0.860721	0.5	0.097	1
CGGBP1	0.0175031	1.04761	0.5	0.125	1
JUN	0.0181533	-1.41493	0.5	0.917	1
EIF4A2	0.0181624	-2.11899	0	0.694	1
RPL13A	0.0182119	-1.28653	1	0.944	1
ARAP2	0.0184702	1.08556	0.5	0.111	1
STOM	0.0184702	1.04935	0.5	0.111	1
EIF5B	0.0184702	1.00637	0.5	0.111	1
SAMHD1	0.0193898	1.73442	0.5	0.125	1
WAPL	0.0205333	1.27471	0.5	0.111	1
NIN	0.0205333	0.94047	0.5	0.111	1
RPS21	0.0205866	-1.31112	0.5	0.931	1
RPS2	0.0205874	-1.34808	0.5	0.931	1
RPL37	0.0206186	-0.961384	0.75	0.944	1
RPL30	0.0206186	-1.24026	0.5	0.958	1
TMEM59	0.0214519	1.22685	0.5	0.125	1
MTPN	0.0214519	1.02584	0.5	0.125	1
XRCC5	0.0216033	1.01325	0.75	0.306	1
RPS20	0.0216138	-1.72906	0.25	0.861	1
RPL18A	0.0216165	-1.72934	0.25	0.861	1
NFKBIA	0.021685	-1.80738	0.5	0.861	1
HLA-A	0.0226551	-2.32593	0	0.667	1
NPM1	0.022656	-2.20472	0	0.667	1
TAF15	0.0227946	1.0157	0.5	0.111	1
NONO	0.0227946	0.987169	0.5	0.111	1
SFPQ	0.0232425	0.994523	0.75	0.306	1
TMEM123	0.0237024	0.992364	0.5	0.125	1
GZMK	0.0238666	0.694036	0.5	0.097	1
ATL3	0.0250329	1.95948	0.25	0.028	1
SUPT6H	0.0250329	1.89621	0.25	0.028	1
APOBR	0.0250329	1.67474	0.25	0.028	1
NUDT1	0.0250329	1.66092	0.25	0.028	1
ZMYM2	0.0250329	1.62996	0.25	0.028	1
SASS6	0.0250329	1.60309	0.25	0.028	1
SLAMF7	0.0250329	1.59817	0.25	0.028	1
FERMT3	0.0250329	1.58654	0.25	0.028	1
WARS	0.0250329	1.54724	0.25	0.028	1
CCDC186	0.0250329	1.52963	0.25	0.028	1
AGO4	0.0250329	1.50657	0.25	0.028	1
LRRC57	0.0250329	1.50114	0.25	0.028	1
EIF3B	0.0250329	1.49662	0.25	0.028	1
CASP10	0.0250329	1.43153	0.25	0.028	1
APP	0.0250329	1.42264	0.25	0.028	1
DNAL4	0.0250329	1.40939	0.25	0.028	1
TMEM131	0.0250329	1.40156	0.25	0.028	1
RNF14	0.0250329	1.39085	0.25	0.028	1
PPIL2	0.0250329	1.37302	0.25	0.028	1
EMC8	0.0250329	1.36724	0.25	0.028	1
HPS3	0.0250329	1.35794	0.25	0.028	1
KIR2DL4	0.0250329	1.34331	0.25	0.028	1
RRBP1	0.0250329	1.30584	0.25	0.028	1
MCM6	0.0250329	1.30409	0.25	0.028	1
FGL2	0.0250329	1.30006	0.25	0.028	1
SIL1	0.0250329	1.29786	0.25	0.028	1
PDE4DIP	0.0250329	1.29359	0.25	0.028	1
PIK3CB	0.0250329	1.28299	0.25	0.028	1
IARS	0.0250329	1.2813	0.25	0.028	1
IRF3	0.0250329	1.27884	0.25	0.028	1
CPVL	0.0250329	1.27196	0.25	0.028	1
LINS1	0.0250329	1.2718	0.25	0.028	1
STAB1	0.0250329	1.23123	0.25	0.028	1
EEF2K	0.0250329	1.2262	0.25	0.028	1
RNY4	0.0250329	1.10817	0.25	0.028	1
RPS6KB1	0.0250329	1.08919	0.25	0.028	1
C18orf25	0.0250329	1.08791	0.25	0.028	1
TP53	0.0250329	1.08462	0.25	0.028	1
TRAPPC10	0.0250329	1.08408	0.25	0.028	1
CAPN1	0.0250329	1.08226	0.25	0.028	1
HYOU1	0.0250329	1.07676	0.25	0.028	1
ITFG1	0.0250329	1.06641	0.25	0.028	1
MAP3K5	0.0250329	1.06337	0.25	0.028	1
UBE2Q1	0.0250329	1.06161	0.25	0.028	1
RFC2	0.0250329	1.06132	0.25	0.028	1
HACD3	0.0250329	1.05566	0.25	0.028	1
KDM4C	0.0250329	1.04199	0.25	0.028	1
LEO1	0.0250329	1.03978	0.25	0.028	1
KPNA5	0.0250329	1.03913	0.25	0.028	1
IFT27	0.0250329	1.03172	0.25	0.028	1
ZZEF1	0.0250329	1.02882	0.25	0.028	1
TMEM176A	0.0250329	1.02861	0.25	0.028	1
PNMA1	0.0250329	1.02852	0.25	0.028	1
UTP6	0.0250329	1.02384	0.25	0.028	1
VPS13D	0.0250329	1.02256	0.25	0.028	1
PRKAR2A	0.0250329	1.02082	0.25	0.028	1
FLI1	0.0250329	1.02035	0.25	0.028	1
DNAJA2	0.0250329	1.01735	0.25	0.028	1
PTTG1IP	0.0250329	1.01591	0.25	0.028	1
MIER3	0.0250329	1.01469	0.25	0.028	1
ZNF33A	0.0250329	1.01427	0.25	0.028	1
TNFSF12	0.0250329	1.01154	0.25	0.028	1
SMG1P3	0.0250329	1.00746	0.25	0.028	1
NOP14	0.0250329	1.0022	0.25	0.028	1
DNAJC3	0.0250329	0.996379	0.25	0.028	1
RFK	0.0250329	0.991905	0.25	0.028	1
MYL9	0.0250329	0.987511	0.25	0.028	1
INPP4A	0.0250329	0.986714	0.25	0.028	1
TULP4	0.0250329	0.985171	0.25	0.028	1
TESPA1	0.0250329	0.984467	0.25	0.028	1
PRMT7	0.0250329	0.978835	0.25	0.028	1
SLC25A44	0.0250329	0.978453	0.25	0.028	1
COL3A1	0.0250329	0.976805	0.25	0.028	1
CDR2	0.0250329	0.974895	0.25	0.028	1
CNST	0.0250329	0.969301	0.25	0.028	1
IKZF2	0.0250329	0.968484	0.25	0.028	1
GMPPA	0.0250329	0.966308	0.25	0.028	1
NR1D2	0.0250329	0.964586	0.25	0.028	1
IFNAR1	0.0250329	0.96119	0.25	0.028	1
CXCL2	0.0250329	0.960198	0.25	0.028	1
SSBP2	0.0250329	0.911978	0.25	0.028	1
FN1	0.0250329	0.911017	0.25	0.028	1
MBP	0.0250329	0.903445	0.25	0.028	1
EFEMP1	0.0250329	0.901325	0.25	0.028	1
ANKFY1	0.0250329	0.896724	0.25	0.028	1
COMT	0.0250329	0.895913	0.25	0.028	1
LUM	0.0250329	0.893455	0.25	0.028	1
MRPL43	0.0250329	0.89177	0.25	0.028	1
TOGARAM2	0.0250329	0.889845	0.25	0.028	1
MED28	0.0250329	0.888989	0.25	0.028	1
GFOD1	0.0250329	0.888865	0.25	0.028	1
PRR5	0.0250329	0.888759	0.25	0.028	1
AGPS	0.0250329	0.888287	0.25	0.028	1
GPALPP1	0.0250329	0.887213	0.25	0.028	1
RFXANK	0.0250329	0.88687	0.25	0.028	1
FBXW11	0.0250329	0.884741	0.25	0.028	1
SNX13	0.0250329	0.882029	0.25	0.028	1
KLHL42	0.0250329	0.882029	0.25	0.028	1
CRIM1	0.0250329	0.881892	0.25	0.028	1
TBX21	0.0250329	0.879992	0.25	0.028	1
C1GALT1	0.0250329	0.879984	0.25	0.028	1
DRG1	0.0250329	0.879742	0.25	0.028	1
OGDH	0.0250329	0.878586	0.25	0.028	1
ABHD3	0.0250329	0.877947	0.25	0.028	1
CDKN2D	0.0250329	0.877088	0.25	0.028	1
LIN7C	0.0250329	0.874314	0.25	0.028	1
DCK	0.0250329	0.871762	0.25	0.028	1
RBBP7	0.0250329	0.871122	0.25	0.028	1
AP1G2	0.0250329	0.870434	0.25	0.028	1
UNC13D	0.0250329	0.868626	0.25	0.028	1
C1RL	0.0250329	0.863705	0.25	0.028	1
MAEA	0.0250329	0.863452	0.25	0.028	1
GMCL1	0.0250329	0.863114	0.25	0.028	1
PLEKHA8	0.0250329	0.861642	0.25	0.028	1
CNP	0.0250329	0.861032	0.25	0.028	1
RFX5	0.0250329	0.860234	0.25	0.028	1
SERINC5	0.0250329	0.859057	0.25	0.028	1
FBXO18	0.0250329	0.856597	0.25	0.028	1
ZNF720	0.0250329	0.852416	0.25	0.028	1
NAT10	0.0250329	0.850106	0.25	0.028	1
SENP5	0.0250329	0.849883	0.25	0.028	1
DCAF6	0.0250329	0.849775	0.25	0.028	1
C15orf48	0.0250329	0.846129	0.25	0.028	1
IPO5	0.0250329	0.842625	0.25	0.028	1
IMPACT	0.0250329	0.838358	0.25	0.028	1
TAF11	0.0250329	0.83611	0.25	0.028	1
FKBP15	0.0250329	0.834499	0.25	0.028	1
C1RL-AS1	0.0250329	0.814553	0.25	0.028	1
KLHDC3	0.0250329	0.813655	0.25	0.028	1
NCK1	0.0250329	0.811871	0.25	0.028	1
DUSP1	0.0257296	-2.32274	0.25	0.764	1
HIGD1A	0.0261549	1.08873	0.5	0.125	1
UBQLN1	0.0261549	1.0057	0.5	0.125	1
GNG2	0.0261549	0.983759	0.5	0.125	1
IFI16	0.0261549	0.884064	0.5	0.125	1
FOXN3	0.0266036	1.29124	0.5	0.139	1
CTNNB1	0.0266036	1.25738	0.5	0.139	1
RPL11	0.0278925	-1.2268	0.5	0.944	1
EEF1D	0.028013	-2.05186	0	0.639	1
CALM2	0.0280164	-1.95369	0	0.639	1
PPP1R18	0.0292104	1.69043	0.5	0.139	1
TMED10	0.0292104	1.50303	0.5	0.139	1
RPS15A	0.0293104	-1.28422	0.5	0.861	1
RPS12	0.029565	-1.28345	0.5	0.931	1
MED14	0.0298599	1.21178	0.25	0.028	1
DGKZ	0.0298599	1.01478	0.25	0.028	1
SPTBN1	0.0298599	0.993311	0.25	0.028	1
UTP15	0.0298599	0.967247	0.25	0.028	1
CCDC126	0.0298599	0.964776	0.25	0.028	1
CLASP2	0.0298599	0.956167	0.25	0.028	1
VRK2	0.0298599	0.946842	0.25	0.028	1
STK16	0.0298599	0.944533	0.25	0.028	1
SKAP2	0.0298599	0.940955	0.25	0.028	1
NCOA2	0.0298599	0.938102	0.25	0.028	1
TMEM30A	0.0298599	0.920537	0.25	0.028	1
RPAP2	0.0298599	0.91375	0.25	0.028	1
CTDSP2	0.0298599	0.907713	0.25	0.028	1
ADRM1	0.0298599	0.906024	0.25	0.028	1
NUP50	0.0298599	0.904584	0.25	0.028	1
DCAF11	0.0298599	0.903356	0.25	0.028	1
PIK3R4	0.0298599	0.901868	0.25	0.028	1
SLC6A6	0.0298599	0.900418	0.25	0.028	1
YIPF1	0.0298599	0.898526	0.25	0.028	1
ADAM8	0.0298599	0.889437	0.25	0.028	1
TSPOAP1-AS1	0.0298599	0.857195	0.25	0.028	1
COPB2	0.0298599	0.854286	0.25	0.028	1
SKIV2L	0.0298599	0.853908	0.25	0.028	1
EXOC2	0.0298599	0.851979	0.25	0.028	1
CASP7	0.0298599	0.836117	0.25	0.028	1
WDR75	0.0298599	0.829676	0.25	0.028	1
ANKRD36C	0.0298599	0.826868	0.25	0.028	1
CIZ1	0.0298599	0.818276	0.25	0.028	1
NEPRO	0.0298599	0.813484	0.25	0.028	1
FCGR2A	0.0298599	0.812548	0.25	0.028	1
POLR3K	0.0298599	0.811223	0.25	0.028	1
TRPV2	0.0298599	0.810279	0.25	0.028	1
HLTF	0.0298599	0.809156	0.25	0.028	1
SPPL3	0.0298599	0.798577	0.25	0.028	1
INTS6L	0.0298599	0.794561	0.25	0.028	1
APEX1	0.0298599	0.793174	0.25	0.028	1
TRIM14	0.0298599	0.791239	0.25	0.028	1
RUVBL2	0.0298599	0.79078	0.25	0.028	1
LENG1	0.0298599	0.789128	0.25	0.028	1
TMEM42	0.0298599	0.784751	0.25	0.028	1
ZBTB20	0.0298599	0.778595	0.25	0.028	1
USP25	0.0298599	0.774115	0.25	0.028	1
AC245014.3	0.0298599	0.762973	0.25	0.028	1
PTAR1	0.0298599	0.760961	0.25	0.028	1
VWF	0.0298599	0.760517	0.25	0.028	1
DTYMK	0.0298599	0.759569	0.25	0.028	1
FAN1	0.0298599	0.758123	0.25	0.028	1
ING4	0.0298599	0.752434	0.25	0.028	1
CAND1	0.0298599	0.751916	0.25	0.028	1
CPEB4	0.0298599	0.750328	0.25	0.028	1
SS18	0.0298599	0.741481	0.25	0.028	1
SLC27A1	0.0298599	0.730704	0.25	0.028	1
BDP1	0.0298599	0.73025	0.25	0.028	1
RFX2	0.0298599	0.721798	0.25	0.028	1
IRAK1	0.0298599	0.721506	0.25	0.028	1
TRABD	0.0298599	0.676449	0.25	0.028	1
RPS16	0.0304702	-1.08765	0.75	0.931	1
KLRD1	0.0309229	0.717808	0.75	0.306	1
CD99	0.031054	-1.87186	0	0.625	1
HMGB1	0.031054	-2.21754	0	0.625	1
RPL31	0.0314163	-0.865193	1	0.972	1
NSA2	0.0319428	1.58303	0.5	0.153	1
FCER1G	0.032034	1.45897	0.5	0.139	1
PTPN22	0.032034	1.29201	0.5	0.139	1
NUFIP2	0.032034	0.952128	0.5	0.139	1
TXNIP	0.0338529	-1.67431	0.25	0.778	1
RPS18	0.0342602	-1.06367	0.75	0.958	1
EIF3I	0.0350884	0.962944	0.5	0.139	1
RPS3A	0.0352008	-1.08815	0.25	0.944	1
NRDE2	0.0354664	0.91322	0.25	0.028	1
QTRT2	0.0354664	0.788804	0.25	0.028	1
ZNF609	0.0354664	0.785402	0.25	0.028	1
MRPS7	0.0354664	0.778907	0.25	0.028	1
TIMM50	0.0354664	0.776855	0.25	0.028	1
LSG1	0.0354664	0.717452	0.25	0.028	1
ANXA1	0.0360952	-2.05247	0.25	0.736	1
ARHGDIB	0.0370606	-1.21682	0.5	0.875	1
SRSF7	0.0379278	-2.07063	0	0.597	1
C12orf65	0.0380596	1.08965	0.5	0.153	1
HSPA5	0.0381864	1.11472	0.75	0.403	1
SMCHD1	0.0382802	0.731349	0.5	0.125	1
ISG15	0.038388	1.24978	0.5	0.139	1
ATP5PO	0.038388	0.836985	0.5	0.139	1
H3F3B	0.0384071	-1.12922	0.75	0.958	1
RPS23	0.0387684	-1.30233	0.5	0.819	1
PTPRC	0.0396624	0.549277	1	0.708	1
RNF213	0.0406448	1.68011	0.5	0.167	1
NACA	0.0417905	-1.9235	0	0.583	1
PRDX5	0.0419443	1.07587	0.5	0.139	1
XPC	0.0419477	0.74382	0.5	0.139	1
LCP1	0.0423659	0.711274	1	0.639	1
TNFAIP3	0.0430227	-1.55701	0.25	0.806	1
RPS24	0.0436735	-1.20769	0.25	0.861	1
STK17B	0.0439965	1.13096	0.75	0.444	1
SP100	0.0441431	1.30605	0.5	0.167	1
WNK1	0.0441431	1.24959	0.5	0.167	1
MOB1A	0.0451452	1.19895	0.5	0.153	1
SCAF11	0.0451452	0.870449	0.5	0.153	1
SLTM	0.0451452	0.81834	0.5	0.153	1
MT1E	0.0459597	-2.99941	0	0.569	1
S100A10	0.0469573	-1.50979	0.25	0.75	1
CHD4	0.0478922	0.835454	0.5	0.167	1
HSP90B1	0.0479793	1.84427	0.75	0.375	1
RPL38	0.0489978	-1.09379	0.5	0.875	1
COX6C	0.0504482	-2.10843	0	0.556	1
TRBC1	0.0504482	-2.34548	0	0.556	1
CD7	0.0510352	0.912415	0.75	0.375	1
HSPA1A	0.0516262	-1.88399	0.25	0.722	1
KLRC1	0.0533118	1.22217	0.5	0.153	1
DOCK8	0.0533118	0.841928	0.5	0.153	1
FAM96B	0.0533118	0.751705	0.5	0.153	1
RGCC	0.0552716	-2.27935	0	0.542	1
TPSB2	0.0552735	-2.36283	0	0.542	1
UBXN4	0.0578372	1.03587	0.5	0.153	1
ACTG1	0.0591079	0.612696	1	0.736	1
DUSP2	0.06045	-2.31622	0	0.528	1
IL7R	0.060452	-2.32155	0	0.528	1
ZFR	0.060778	0.912676	0.5	0.167	1
RPL39	0.0610618	-0.869252	0.5	0.944	1
HIPK3	0.0623907	1.79483	0.25	0.042	1
SEL1L	0.0623907	1.75613	0.25	0.042	1
SURF4	0.0623907	1.63725	0.25	0.042	1
RASSF2	0.0623907	1.62808	0.25	0.042	1
BTN3A1	0.0623907	1.56814	0.25	0.042	1
SACM1L	0.0623907	1.52675	0.25	0.042	1
CLTA	0.0623907	1.48568	0.25	0.042	1
MAP3K7	0.0623907	1.46571	0.25	0.042	1
SOS1	0.0623907	1.43597	0.25	0.042	1
HSBP1	0.0623907	1.41946	0.25	0.042	1
CCDC82	0.0623907	1.39871	0.25	0.042	1
PLEKHA3	0.0623907	1.33325	0.25	0.042	1
ICE2	0.0623907	1.32005	0.25	0.042	1
SUDS3	0.0623907	1.31979	0.25	0.042	1
AP2A2	0.0623907	1.31159	0.25	0.042	1
STK26	0.0623907	1.31064	0.25	0.042	1
IL18RAP	0.0623907	1.29647	0.25	0.042	1
ACADVL	0.0623907	1.29369	0.25	0.042	1
RBM7	0.0623907	1.29316	0.25	0.042	1
PDXDC1	0.0623907	1.29111	0.25	0.042	1
MED13	0.0623907	1.24476	0.25	0.042	1
FCF1	0.0623907	1.23303	0.25	0.042	1
ATF6	0.0623907	1.2324	0.25	0.042	1
DPYD	0.0623907	1.15638	0.25	0.042	1
CD200R1	0.0623907	1.03873	0.25	0.042	1
USF2	0.0623907	1.02465	0.25	0.042	1
PHLDA2	0.0623907	1.02225	0.25	0.042	1
RPL9P7	0.0623907	1.01707	0.25	0.042	1
GAMT	0.0623907	1.01626	0.25	0.042	1
EP300	0.0623907	1.01081	0.25	0.042	1
LYRM4	0.0623907	1.00995	0.25	0.042	1
VPS37A	0.0623907	1.00182	0.25	0.042	1
STAM2	0.0623907	0.996136	0.25	0.042	1
RAB18	0.0623907	0.994611	0.25	0.042	1
ZFP91	0.0623907	0.98092	0.25	0.042	1
SPG21	0.0623907	0.976358	0.25	0.042	1
SLC30A9	0.0623907	0.975349	0.25	0.042	1
VIPAS39	0.0623907	0.972661	0.25	0.042	1
IL18R1	0.0623907	0.968725	0.25	0.042	1
GBE1	0.0623907	0.967996	0.25	0.042	1
ADRB2	0.0623907	0.966833	0.25	0.042	1
SLC35A3	0.0623907	0.964382	0.25	0.042	1
CDIPT	0.0623907	0.960225	0.25	0.042	1
MFNG	0.0623907	0.956618	0.25	0.042	1
RNU6-6P	0.0623907	0.956594	0.25	0.042	1
EIF2B3	0.0623907	0.953892	0.25	0.042	1
SLC25A43	0.0623907	0.951742	0.25	0.042	1
SAR1B	0.0623907	0.948918	0.25	0.042	1
FAM126A	0.0623907	0.947499	0.25	0.042	1
TRPM7	0.0623907	0.942033	0.25	0.042	1
FAM126B	0.0623907	0.939687	0.25	0.042	1
PELI1	0.0623907	0.934972	0.25	0.042	1
EXOC7	0.0623907	0.933795	0.25	0.042	1
GLUD1	0.0623907	0.928707	0.25	0.042	1
PRPF18	0.0623907	0.927831	0.25	0.042	1
WDFY1	0.0623907	0.923966	0.25	0.042	1
TMEM167A	0.0623907	0.918998	0.25	0.042	1
GSR	0.0623907	0.917088	0.25	0.042	1
HAUS6	0.0623907	0.916624	0.25	0.042	1
CHMP3	0.0623907	0.914873	0.25	0.042	1
GRN	0.0623907	0.914434	0.25	0.042	1
SLC5A3	0.0623907	0.912175	0.25	0.042	1
IGLC2	0.0623907	0.907552	0.25	0.042	1
ARHGEF3	0.0623907	0.907351	0.25	0.042	1
INPP5F	0.0623907	0.905622	0.25	0.042	1
SLC25A12	0.0623907	0.897803	0.25	0.042	1
NPLOC4	0.0623907	0.897018	0.25	0.042	1
WDR41	0.0623907	0.894993	0.25	0.042	1
CISH	0.0623907	0.887122	0.25	0.042	1
RASSF7	0.0623907	0.854787	0.25	0.042	1
TMEM248	0.0623907	0.851259	0.25	0.042	1
TOPORS	0.0623907	0.850516	0.25	0.042	1
EAF1	0.0623907	0.839074	0.25	0.042	1
VPS13B	0.0623907	0.838385	0.25	0.042	1
TKT	0.0623907	0.837526	0.25	0.042	1
TSTD2	0.0623907	0.835872	0.25	0.042	1
PIGS	0.0623907	0.8326	0.25	0.042	1
FAM136A	0.0623907	0.828906	0.25	0.042	1
PIM2	0.0623907	0.828538	0.25	0.042	1
PCID2	0.0623907	0.827913	0.25	0.042	1
UTP18	0.0623907	0.819478	0.25	0.042	1
FGR	0.0623907	0.817614	0.25	0.042	1
CEP120	0.0623907	0.816155	0.25	0.042	1
TSNAX	0.0623907	0.815695	0.25	0.042	1
UQCRC1	0.0623907	0.815277	0.25	0.042	1
IKZF5	0.0623907	0.815093	0.25	0.042	1
MDM2	0.0623907	0.814106	0.25	0.042	1
AP1G1	0.0623907	0.812639	0.25	0.042	1
APPL1	0.0623907	0.810313	0.25	0.042	1
RGL4	0.0623907	0.808129	0.25	0.042	1
MRPL2	0.0623907	0.807622	0.25	0.042	1
IPO8	0.0623907	0.806887	0.25	0.042	1
HAUS2	0.0623907	0.805615	0.25	0.042	1
EXOSC9	0.0623907	0.80503	0.25	0.042	1
KRAS	0.0623907	0.803742	0.25	0.042	1
ZCCHC7	0.0623907	0.802257	0.25	0.042	1
NFKB1	0.0623907	0.802017	0.25	0.042	1
TRAT1	0.0623907	0.798522	0.25	0.042	1
MAD2L2	0.0623907	0.798088	0.25	0.042	1
IGHG1	0.0623907	0.793006	0.25	0.042	1
CDK13	0.0623907	0.792001	0.25	0.042	1
CREBBP	0.0623907	0.79141	0.25	0.042	1
CHD3	0.0623907	0.791273	0.25	0.042	1
PFDN6	0.0623907	0.783638	0.25	0.042	1
ASNA1	0.0623907	0.781963	0.25	0.042	1
HVCN1	0.0623907	0.763788	0.25	0.042	1
HLA-DMA	0.0623907	0.748071	0.25	0.042	1
GZMA	0.0625409	2.11342	0.75	0.458	1
ZFP36L1	0.0625503	0.601805	0.75	0.333	1
ATRX	0.0626774	0.727817	0.5	0.153	1
MACF1	0.0632106	1.36339	0.5	0.181	1
NDUFB9	0.0632106	1.18293	0.5	0.181	1
ARHGAP30	0.0632106	1.00981	0.5	0.181	1
AHNAK	0.0659985	-1.6982	0	0.514	1
RPS5	0.0662352	-1.30619	0.25	0.736	1
ATP5F1E	0.0687417	-1.12586	0.25	0.847	1
STK17A	0.0700772	1.08793	0.5	0.194	1
ATP9B	0.0713261	1.40433	0.25	0.042	1
USP9X	0.0713261	1.31939	0.25	0.042	1
TBK1	0.0713261	1.13852	0.25	0.042	1
MBNL2	0.0713261	1.06779	0.25	0.042	1
SLC25A24	0.0713261	0.944779	0.25	0.042	1
DRAM2	0.0713261	0.919464	0.25	0.042	1
TNKS	0.0713261	0.918112	0.25	0.042	1
PRPF39	0.0713261	0.916296	0.25	0.042	1
SPIDR	0.0713261	0.915823	0.25	0.042	1
INTS6	0.0713261	0.91128	0.25	0.042	1
ORC4	0.0713261	0.908066	0.25	0.042	1
NUP54	0.0713261	0.897636	0.25	0.042	1
MOCS2	0.0713261	0.894009	0.25	0.042	1
DMTF1	0.0713261	0.891258	0.25	0.042	1
METTL14	0.0713261	0.8817	0.25	0.042	1
RAPGEF1	0.0713261	0.880231	0.25	0.042	1
UBR1	0.0713261	0.875019	0.25	0.042	1
TUG1	0.0713261	0.874352	0.25	0.042	1
MED1	0.0713261	0.873833	0.25	0.042	1
SRSF1	0.0713261	0.869735	0.25	0.042	1
DNM1L	0.0713261	0.863998	0.25	0.042	1
TGFBR1	0.0713261	0.858952	0.25	0.042	1
CORO1C	0.0713261	0.856226	0.25	0.042	1
ILF3-AS1	0.0713261	0.851349	0.25	0.042	1
COMMD5	0.0713261	0.845082	0.25	0.042	1
PHF21A	0.0713261	0.84283	0.25	0.042	1
TMEM131L	0.0713261	0.838113	0.25	0.042	1
CHRM3-AS2	0.0713261	0.834393	0.25	0.042	1
ENTPD1	0.0713261	0.832477	0.25	0.042	1
BOLA3	0.0713261	0.825894	0.25	0.042	1
RNASEH2C	0.0713261	0.800826	0.25	0.042	1
SFSWAP	0.0713261	0.778513	0.25	0.042	1
ZC3H14	0.0713261	0.767855	0.25	0.042	1
SEC14L1	0.0713261	0.760745	0.25	0.042	1
CTNNBIP1	0.0713261	0.75094	0.25	0.042	1
C8orf33	0.0713261	0.750473	0.25	0.042	1
ZNF92	0.0713261	0.747896	0.25	0.042	1
HECTD4	0.0713261	0.746188	0.25	0.042	1
TRIP4	0.0713261	0.74464	0.25	0.042	1
APAF1	0.0713261	0.744488	0.25	0.042	1
AHI1	0.0713261	0.74292	0.25	0.042	1
GNL2	0.0713261	0.73593	0.25	0.042	1
OXCT1	0.0713261	0.722106	0.25	0.042	1
REV1	0.0713261	0.720302	0.25	0.042	1
VDAC3	0.0713261	0.713175	0.25	0.042	1
HELB	0.0713261	0.708974	0.25	0.042	1
STARD3NL	0.0713261	0.685687	0.25	0.042	1
RMC1	0.0713261	0.679071	0.25	0.042	1
RPL6P27	0.0713261	0.665362	0.25	0.042	1
NOC3L	0.0713261	0.634328	0.25	0.042	1
SUN1	0.0713261	0.53479	0.25	0.042	1
NDUFV3	0.0713261	0.356656	0.25	0.042	1
RPS27A	0.0713498	-0.811303	0.5	0.944	1
SLC25A5	0.071934	-1.62834	0	0.5	1
AC005912.1	0.0719363	-1.77186	0	0.5	1
RBM8A	0.0719363	-1.8068	0	0.5	1
COX7A2	0.0719363	-1.85647	0	0.5	1
IER2	0.0719363	-1.91064	0	0.5	1
RPL18	0.0732201	-1.32481	0.5	0.778	1
EIF3H	0.0733313	0.899465	0.5	0.181	1
SEPT6	0.0733313	0.786605	0.5	0.181	1
CXCR4	0.0734993	-1.43891	0.25	0.736	1
RPS8	0.0742432	0.69683	1	0.806	1
FOSB	0.0749743	-1.4606	0.25	0.681	1
FTL	0.0750758	-0.860831	0.5	0.944	1
TES	0.0764128	0.879113	0.5	0.167	1
CAPG	0.0764128	0.871406	0.5	0.167	1
POMP	0.0764128	0.593589	0.5	0.167	1
SON	0.0782716	-1.67323	0	0.486	1
ITM2B	0.0782716	-1.75331	0	0.486	1
RPS10	0.078274	-1.51098	0	0.486	1
MORF4L1	0.078274	-1.68629	0	0.486	1
PHLDA1	0.0782764	-1.93662	0	0.486	1
CLEC2B	0.0782764	-2.01731	0	0.486	1
WASF2	0.0788682	0.693009	0.5	0.181	1
TOR1A	0.0812843	0.854755	0.25	0.042	1
FOXJ3	0.0812843	0.8064	0.25	0.042	1
TMED5	0.0812843	0.714075	0.25	0.042	1
EI24	0.0812843	0.713911	0.25	0.042	1
EBLN3P	0.0812843	0.709283	0.25	0.042	1
MPHOSPH9	0.0812843	0.700174	0.25	0.042	1
PUM1	0.0812843	0.698019	0.25	0.042	1
ARID4A	0.0812843	0.669169	0.25	0.042	1
SCFD1	0.0812843	0.658728	0.25	0.042	1
RNF219	0.0812843	0.657789	0.25	0.042	1
MCMBP	0.0812843	0.577132	0.25	0.042	1
FDPS	0.0812843	0.53402	0.25	0.042	1
MKI67	0.0812843	0.528037	0.25	0.042	1
RPS26	0.0813688	-1.12989	0.25	0.806	1
HSPA9	0.0822385	1.01052	0.5	0.208	1
IQGAP1	0.0822627	0.821077	0.75	0.389	1
MAP1LC3B	0.0850362	-1.52707	0	0.472	1
TPM3	0.0850362	-1.64	0	0.472	1
RPL35	0.0870499	-0.956784	0.5	0.903	1
THOC2	0.0885533	0.698534	0.5	0.167	1
TRAC	0.0901755	-1.29327	0.25	0.653	1
CYTIP	0.0922387	-1.64539	0	0.458	1
CDC42	0.0922415	-1.61406	0	0.458	1
CD44	0.0922415	-1.77247	0	0.458	1
TOMM7	0.0922415	-1.82632	0	0.458	1
DAP3	0.0923423	0.711382	0.25	0.042	1
TTF2	0.0923423	0.663479	0.25	0.042	1
CDC73	0.0923423	0.556221	0.25	0.042	1
RGS2	0.0933505	-1.5068	0.25	0.667	1
RPL8	0.0940561	-0.992057	0.5	0.778	1
CACYBP	0.0941171	0.882354	0.5	0.208	1
CD164	0.0941171	0.716441	0.5	0.208	1
PGK1	0.0949869	1.44533	0.5	0.222	1
ZFP36	0.095436	-1.00471	0.25	0.861	1
CD48	0.0993118	1.04277	0.5	0.194	1
RPL23AP42	0.0999032	-1.54352	0	0.444	1
CLK1	0.0999032	-1.56367	0	0.444	1
COMMD6	0.0999032	-1.71017	0	0.444	1
LIMD2	0.101328	1.04623	0.5	0.222	1
RBX1	0.102198	0.460831	0.5	0.167	1
HSPE1	0.10276	-1.36541	0.5	0.75	1
CCL3	0.104503	0.976444	0.5	0.181	1
CD2	0.104686	-1.09301	0.25	0.694	1
HSPA1B	0.106163	-1.51247	0.25	0.639	1
ZCRB1	0.106184	0.656414	0.5	0.194	1
SDCBP	0.108001	1.0079	0.5	0.222	1
SRRM2	0.108001	0.856525	0.5	0.222	1
HERPUD1	0.10804	-1.47211	0	0.431	1
ATP5MD	0.10804	-1.72189	0	0.431	1
IL2RG	0.108043	-1.62226	0	0.431	1
AMD1	0.108043	-1.62822	0	0.431	1
CCNL1	0.108043	-1.67191	0	0.431	1
UQCR11	0.108043	-1.77962	0	0.431	1
COX5B	0.108043	-1.79325	0	0.431	1
SNHG8	0.108043	-1.79391	0	0.431	1
SOD1	0.108043	-1.92393	0	0.431	1
RPLP0	0.10969	-0.948989	0.5	0.819	1
SNORD13	0.110297	0.935048	0.25	0.056	1
IRF7	0.11031	1.72394	0.25	0.056	1
PAPD4	0.11031	1.6522	0.25	0.056	1
PTK2B	0.11031	1.51779	0.25	0.056	1
EIF2AK2	0.11031	1.44853	0.25	0.056	1
YWHAH	0.11031	1.43779	0.25	0.056	1
CRKL	0.11031	1.43754	0.25	0.056	1
CYTH4	0.11031	1.41072	0.25	0.056	1
FAM200B	0.11031	1.33523	0.25	0.056	1
PARN	0.11031	1.31794	0.25	0.056	1
PRKCQ-AS1	0.11031	1.29329	0.25	0.056	1
ETS2	0.11031	1.27111	0.25	0.056	1
PPP4R3B	0.11031	1.26107	0.25	0.056	1
LMBRD1	0.11031	1.23355	0.25	0.056	1
CYB5B	0.11031	1.22661	0.25	0.056	1
MSL3	0.11031	1.20556	0.25	0.056	1
COMMD8	0.11031	1.18815	0.25	0.056	1
ATG3	0.11031	1.1734	0.25	0.056	1
MIS18BP1	0.11031	1.16853	0.25	0.056	1
GBP3	0.11031	1.12718	0.25	0.056	1
LAGE3	0.11031	1.09449	0.25	0.056	1
TAB2	0.11031	0.980483	0.25	0.056	1
LUC7L2	0.11031	0.952691	0.25	0.056	1
MLLT6	0.11031	0.949983	0.25	0.056	1
MRPL44	0.11031	0.949746	0.25	0.056	1
MVD	0.11031	0.949589	0.25	0.056	1
ZNF160	0.11031	0.938337	0.25	0.056	1
ST6GAL1	0.11031	0.93671	0.25	0.056	1
COL4A3BP	0.11031	0.934659	0.25	0.056	1
HPGD	0.11031	0.932536	0.25	0.056	1
LAT2	0.11031	0.932309	0.25	0.056	1
SERPING1	0.11031	0.931643	0.25	0.056	1
AAMP	0.11031	0.918745	0.25	0.056	1
METTL17	0.11031	0.912351	0.25	0.056	1
PSMC3	0.11031	0.911001	0.25	0.056	1
M6PR	0.11031	0.908092	0.25	0.056	1
PPP1R16B	0.11031	0.906919	0.25	0.056	1
POLK	0.11031	0.902699	0.25	0.056	1
TAF9	0.11031	0.902328	0.25	0.056	1
IST1	0.11031	0.900987	0.25	0.056	1
PSMC6	0.11031	0.890528	0.25	0.056	1
PMM1	0.11031	0.889755	0.25	0.056	1
GSDMD	0.11031	0.88443	0.25	0.056	1
NFX1	0.11031	0.884424	0.25	0.056	1
UBE2H	0.11031	0.878495	0.25	0.056	1
USP11	0.11031	0.876923	0.25	0.056	1
FASLG	0.11031	0.876235	0.25	0.056	1
CLTC	0.11031	0.874092	0.25	0.056	1
DYM	0.11031	0.861913	0.25	0.056	1
TOX4	0.11031	0.858634	0.25	0.056	1
MLH1	0.11031	0.857653	0.25	0.056	1
ACSL3	0.11031	0.8541	0.25	0.056	1
SCNM1	0.11031	0.853297	0.25	0.056	1
SPPL2A	0.11031	0.848052	0.25	0.056	1
YTHDF3	0.11031	0.843337	0.25	0.056	1
RALGAPA1	0.11031	0.841368	0.25	0.056	1
LATS1	0.11031	0.82976	0.25	0.056	1
GIT2	0.11031	0.826459	0.25	0.056	1
C5orf56	0.11031	0.81178	0.25	0.056	1
ACSL5	0.11031	0.804698	0.25	0.056	1
MLEC	0.11031	0.779211	0.25	0.056	1
RANBP9	0.11031	0.769996	0.25	0.056	1
RTL8C	0.11031	0.768578	0.25	0.056	1
GNB1	0.11031	0.768237	0.25	0.056	1
OAZ2	0.11031	0.768028	0.25	0.056	1
UBE2G1	0.11031	0.767538	0.25	0.056	1
VPS35	0.11031	0.762596	0.25	0.056	1
XPNPEP1	0.11031	0.758854	0.25	0.056	1
YKT6	0.11031	0.751595	0.25	0.056	1
LTA4H	0.11031	0.750459	0.25	0.056	1
FAM172A	0.11031	0.747974	0.25	0.056	1
CAPRIN2	0.11031	0.745044	0.25	0.056	1
NIPSNAP2	0.11031	0.743988	0.25	0.056	1
MTND4P12	0.11031	0.731838	0.25	0.056	1
CPD	0.11031	0.730187	0.25	0.056	1
CUL5	0.11031	0.729518	0.25	0.056	1
VAMP4	0.11031	0.722983	0.25	0.056	1
TSC1	0.11031	0.722525	0.25	0.056	1
ZNF107	0.11031	0.712244	0.25	0.056	1
CYB5R4	0.11031	0.710842	0.25	0.056	1
PLCG2	0.11031	0.693237	0.25	0.056	1
MT-RNR1	0.111056	0.411505	1	1	1
DYNC1I2	0.113439	0.736165	0.5	0.194	1
HNRNPA3	0.113982	0.359784	0.75	0.403	1
SET	0.115136	0.974927	0.5	0.236	1
PAXX	0.116675	-1.68874	0	0.417	1
UBL5	0.116678	-1.55125	0	0.417	1
CDKN1B	0.116678	-1.58907	0	0.417	1
CD63	0.116681	-1.43279	0	0.417	1
RPL27	0.118684	-0.871953	0.75	0.875	1
RPL32	0.119009	-0.750631	0.75	0.931	1
SF3B1	0.119207	0.816518	0.75	0.444	1
AKAP9	0.119599	0.449598	0.5	0.181	1
IKZF3	0.121979	0.880297	0.5	0.208	1
ID2	0.122296	-1.16982	0.5	0.708	1
BIRC3	0.122389	0.917969	0.5	0.222	1
ST8SIA4	0.122911	1.09705	0.25	0.056	1
GLYR1	0.122911	1.02412	0.25	0.056	1
PCNX1	0.122911	0.876601	0.25	0.056	1
RLIM	0.122911	0.870376	0.25	0.056	1
ATP2A3	0.122911	0.865783	0.25	0.056	1
GFM1	0.122911	0.862632	0.25	0.056	1
THAP5	0.122911	0.854454	0.25	0.056	1
GPR34	0.122911	0.85039	0.25	0.056	1
WASHC3	0.122911	0.840489	0.25	0.056	1
KIF2A	0.122911	0.825947	0.25	0.056	1
SUCO	0.122911	0.818607	0.25	0.056	1
ELOVL6	0.122911	0.817406	0.25	0.056	1
ZMPSTE24	0.122911	0.806118	0.25	0.056	1
ATP6AP2	0.122911	0.79855	0.25	0.056	1
CDKN2AIP	0.122911	0.79107	0.25	0.056	1
CHIC2	0.122911	0.775578	0.25	0.056	1
CARD19	0.122911	0.77005	0.25	0.056	1
MTSS1	0.122911	0.747985	0.25	0.056	1
HAVCR2	0.122911	0.723057	0.25	0.056	1
FTSJ3	0.122911	0.714502	0.25	0.056	1
CDC14A	0.122911	0.693692	0.25	0.056	1
AUTS2	0.122911	0.689205	0.25	0.056	1
COA1	0.122911	0.688556	0.25	0.056	1
WDR82	0.122911	0.687658	0.25	0.056	1
ABL1	0.122911	0.681472	0.25	0.056	1
DOCK2	0.122911	0.680245	0.25	0.056	1
MPPE1	0.122911	0.678206	0.25	0.056	1
TRIM44	0.122911	0.674212	0.25	0.056	1
C6orf89	0.122911	0.672692	0.25	0.056	1
RCSD1	0.122911	0.669681	0.25	0.056	1
P4HA1	0.122911	0.666717	0.25	0.056	1
HDLBP	0.122911	0.66302	0.25	0.056	1
CUL1	0.122911	0.661865	0.25	0.056	1
THOC1	0.122911	0.661178	0.25	0.056	1
STRBP	0.122911	0.643343	0.25	0.056	1
DIAPH2	0.122911	0.642402	0.25	0.056	1
PELO	0.122911	0.639461	0.25	0.056	1
GRIPAP1	0.122911	0.633068	0.25	0.056	1
PCMTD1	0.122911	0.619624	0.25	0.056	1
GPR108	0.122911	0.608814	0.25	0.056	1
PAG1	0.122911	0.599721	0.25	0.056	1
HCP5	0.122911	0.501575	0.25	0.056	1
RPL41P5	0.125834	-1.50967	0	0.403	1
ITM2A	0.125834	-1.64552	0	0.403	1
SPRR3	0.125838	-1.50044	0	0.403	1
CSTB	0.125838	-1.68849	0	0.403	1
CYTOR	0.125838	-1.72729	0	0.403	1
RPS3	0.127446	-0.686609	1	0.903	1
SYNE2	0.130123	1.06599	0.5	0.222	1
RPS6	0.132925	-0.713195	0.5	0.875	1
HSP90AB1	0.134718	-0.762197	0.25	0.819	1
CITED2	0.135534	-1.46928	0	0.389	1
SAMSN1	0.135534	-1.55873	0	0.389	1
FKBP5	0.135534	-1.55975	0	0.389	1
SAP18	0.135534	-1.75583	0	0.389	1
EFCAB14	0.136593	0.510522	0.25	0.056	1
TOB2	0.136608	0.748152	0.25	0.056	1
SLC35B1	0.136608	0.729622	0.25	0.056	1
SGMS1	0.136608	0.715746	0.25	0.056	1
FAM120A	0.136608	0.644975	0.25	0.056	1
NSUN2	0.136608	0.62206	0.25	0.056	1
MAP3K2	0.136608	0.619424	0.25	0.056	1
TYMP	0.136608	0.6067	0.25	0.056	1
NPEPPS	0.136608	0.60135	0.25	0.056	1
SPTLC1	0.136608	0.571617	0.25	0.056	1
PSMD11	0.136608	0.527091	0.25	0.056	1
FBL	0.136608	0.504616	0.25	0.056	1
COL1A2	0.136608	0.422053	0.25	0.056	1
SYF2	0.137541	0.565855	0.5	0.194	1
PSME2	0.137877	0.960841	0.5	0.236	1
LDHA	0.137877	0.681299	0.5	0.236	1
FGFR1OP2	0.138232	0.757759	0.5	0.222	1
TAX1BP1	0.142411	1.0723	0.5	0.278	1
PCBP1	0.143979	1.41462	0.5	0.264	1
CST7	0.144358	0.718777	0.75	0.458	1
FAU	0.145367	-0.815663	0.5	0.875	1
CIRBP	0.145785	-1.3684	0	0.375	1
GADD45B	0.145789	-1.42286	0	0.375	1
CYBA	0.145792	-1.46558	0	0.375	1
ROMO1	0.145792	-1.60204	0	0.375	1
ATF3	0.145792	-1.60936	0	0.375	1
HNRNPH1	0.146182	0.65464	0.5	0.236	1
RPL22	0.149669	-1.05418	0.25	0.625	1
GNLY	0.150484	1.94651	0.5	0.278	1
ATP5F1C	0.150484	1.03824	0.5	0.278	1
TAOK3	0.151454	0.640259	0.25	0.056	1
ZMYM4	0.151454	0.596055	0.25	0.056	1
USP3	0.151454	0.587979	0.25	0.056	1
SCAMP3	0.151454	0.547455	0.25	0.056	1
RIOK1	0.151454	0.531041	0.25	0.056	1
GLS	0.151454	0.516999	0.25	0.056	1
MT-ATP8	0.151701	0.870989	0.75	0.583	1
GPBP1	0.155605	0.565136	0.5	0.222	1
CELF2	0.15561	0.640921	0.5	0.222	1
CNBP	0.156637	-1.27179	0	0.361	1
SELENOW	0.156637	-1.44604	0	0.361	1
CIB1	0.156637	-1.51063	0	0.361	1
DYNLL1	0.156637	-1.53583	0	0.361	1
TUBA1B	0.156637	-1.53881	0	0.361	1
NOP10	0.156637	-1.55573	0	0.361	1
GLIPR1	0.156637	-1.56676	0	0.361	1
SLA2	0.163648	1.41779	0.25	0.069	1
NUDT5	0.163648	1.33152	0.25	0.069	1
LPIN2	0.163648	1.30628	0.25	0.069	1
PREX1	0.163648	1.2927	0.25	0.069	1
KPNA3	0.163648	1.27091	0.25	0.069	1
MTIF3	0.163648	1.24437	0.25	0.069	1
SZRD1	0.163648	1.20545	0.25	0.069	1
MIDN	0.163648	1.14204	0.25	0.069	1
SENP7	0.163648	1.13024	0.25	0.069	1
SLC2A1	0.163648	0.985716	0.25	0.069	1
KLRG1	0.163648	0.970253	0.25	0.069	1
CPNE3	0.163648	0.887054	0.25	0.069	1
SBNO1	0.163648	0.875927	0.25	0.069	1
ST3GAL5	0.163648	0.874097	0.25	0.069	1
NPRL2	0.163648	0.872401	0.25	0.069	1
RANBP2	0.163648	0.871778	0.25	0.069	1
DIMT1	0.163648	0.871191	0.25	0.069	1
LAP3	0.163648	0.867402	0.25	0.069	1
PLEKHB2	0.163648	0.861562	0.25	0.069	1
KANSL1	0.163648	0.861492	0.25	0.069	1
DYNLL2	0.163648	0.856126	0.25	0.069	1
SNRNP200	0.163648	0.843977	0.25	0.069	1
MALT1	0.163648	0.828753	0.25	0.069	1
NEDD1	0.163648	0.828037	0.25	0.069	1
CMIP	0.163648	0.820336	0.25	0.069	1
CRTAP	0.163648	0.811185	0.25	0.069	1
ZNF292	0.163648	0.807823	0.25	0.069	1
CREB1	0.163648	0.80689	0.25	0.069	1
SRRD	0.163648	0.802234	0.25	0.069	1
COQ10B	0.163648	0.795154	0.25	0.069	1
YPEL1	0.163648	0.794324	0.25	0.069	1
MSI2	0.163648	0.783325	0.25	0.069	1
SAR1A	0.163648	0.726966	0.25	0.069	1
CTBS	0.163648	0.723522	0.25	0.069	1
TSG101	0.163648	0.717393	0.25	0.069	1
N4BP2L1	0.163648	0.713532	0.25	0.069	1
LAIR1	0.163648	0.705877	0.25	0.069	1
PLEK	0.163648	0.704511	0.25	0.069	1
PSMA3-AS1	0.163648	0.700202	0.25	0.069	1
PSMD1	0.163648	0.698442	0.25	0.069	1
PLEKHO1	0.163648	0.694807	0.25	0.069	1
PHYH	0.163648	0.687826	0.25	0.069	1
IPCEF1	0.163648	0.687258	0.25	0.069	1
RAB6A	0.163648	0.685482	0.25	0.069	1
RALGDS	0.163648	0.67182	0.25	0.069	1
ADSS	0.163648	0.665685	0.25	0.069	1
ENSA	0.163933	0.929135	0.5	0.236	1
RPL24	0.164701	-0.938149	0.5	0.819	1
TMSB4XP4	0.168087	-1.19098	0	0.347	1
DBI	0.168087	-1.41912	0	0.347	1
PCED1B-AS1	0.168087	-1.46308	0	0.347	1
TRGC2	0.168091	-1.41022	0	0.347	1
NDUFS5	0.168091	-1.64308	0	0.347	1
RORA	0.173396	0.603275	0.5	0.236	1
PIK3R1	0.173396	0.34183	0.5	0.236	1
NCOR1	0.174594	0.393102	0.5	0.222	1
NDUFB6	0.174599	0.362961	0.5	0.222	1
IFITM2	0.17495	-0.782586	0.25	0.722	1
IFNG	0.175957	-1.7322	0.25	0.542	1
SERF2	0.177042	-0.839471	0.5	0.75	1
RPSA	0.178739	-1.01308	0.25	0.625	1
SPON2	0.179207	0.735241	0.25	0.069	1
PDIA4	0.17922	1.02926	0.25	0.069	1
LUC7L3	0.17922	1.02197	0.25	0.069	1
PRKRIP1	0.17922	1.0152	0.25	0.069	1
ZFC3H1	0.17922	0.935214	0.25	0.069	1
C1D	0.17922	0.825147	0.25	0.069	1
SECISBP2	0.17922	0.808307	0.25	0.069	1
MAPRE2	0.17922	0.804588	0.25	0.069	1
ANKRD28	0.17922	0.799395	0.25	0.069	1
H2AFY	0.17922	0.793634	0.25	0.069	1
WAC	0.17922	0.792963	0.25	0.069	1
FAM173A	0.17922	0.78164	0.25	0.069	1
XRCC6	0.17922	0.77565	0.25	0.069	1
TNPO1	0.17922	0.772713	0.25	0.069	1
TSEN54	0.17922	0.769782	0.25	0.069	1
CPNE1	0.17922	0.753926	0.25	0.069	1
STAT3	0.17922	0.739586	0.25	0.069	1
EFR3A	0.17922	0.722858	0.25	0.069	1
FRG1CP	0.17922	0.715469	0.25	0.069	1
HDAC1	0.17922	0.707484	0.25	0.069	1
DAZAP1	0.17922	0.702922	0.25	0.069	1
NUP88	0.17922	0.699175	0.25	0.069	1
ELK4	0.17922	0.685416	0.25	0.069	1
RNASEH2B	0.17922	0.676524	0.25	0.069	1
UBR5	0.17922	0.670901	0.25	0.069	1
TAOK1	0.17922	0.670693	0.25	0.069	1
PPM1B	0.17922	0.667692	0.25	0.069	1
MDFIC	0.17922	0.660125	0.25	0.069	1
TMEM109	0.17922	0.660094	0.25	0.069	1
USP48	0.17922	0.647843	0.25	0.069	1
KDM2A	0.17922	0.629204	0.25	0.069	1
PCF11	0.17922	0.629148	0.25	0.069	1
HELZ	0.17922	0.627763	0.25	0.069	1
DCP1A	0.17922	0.627217	0.25	0.069	1
ANAPC4	0.17922	0.625539	0.25	0.069	1
SSNA1	0.17922	0.625003	0.25	0.069	1
DCAF7	0.17922	0.619091	0.25	0.069	1
PTGS2	0.17922	0.618489	0.25	0.069	1
PIK3CD	0.17922	0.612009	0.25	0.069	1
CBLL1	0.17922	0.591173	0.25	0.069	1
ZNF664	0.17922	0.569421	0.25	0.069	1
RPL21P28	0.180183	-1.26997	0	0.333	1
ATP5IF1	0.180183	-1.30797	0	0.333	1
ATP5MF	0.180183	-1.33996	0	0.333	1
HSPB1	0.180183	-1.37248	0	0.333	1
TRMT112	0.180183	-1.44995	0	0.333	1
TUBA4A	0.180183	-1.45226	0	0.333	1
TBCB	0.180183	-1.46816	0	0.333	1
SNRPB2	0.180183	-1.5131	0	0.333	1
GPX4	0.180183	-1.51393	0	0.333	1
CD8B	0.180183	-1.61487	0	0.333	1
ANAPC16	0.180183	-1.62575	0	0.333	1
DDX5	0.18038	-0.586312	0.5	0.875	1
RPL5	0.182569	-1.0309	0.5	0.708	1
HCST	0.183346	-0.902273	0.5	0.722	1
UBB	0.188676	-0.489287	0.75	0.944	1
SLC25A6	0.192936	-1.17617	0	0.319	1
PPP2R5C	0.192936	-1.2822	0	0.319	1
C11orf58	0.192936	-1.32223	0	0.319	1
COX7B	0.192936	-1.71567	0	0.319	1
SRRM1	0.192941	-1.10913	0	0.319	1
WDR1	0.192941	-1.11124	0	0.319	1
TLN1	0.192941	-1.21547	0	0.319	1
NOP58	0.192941	-1.24824	0	0.319	1
PPIB	0.192941	-1.24906	0	0.319	1
CFLAR	0.192941	-1.29955	0	0.319	1
HNRNPM	0.192941	-1.32162	0	0.319	1
DDIT3	0.192941	-1.34546	0	0.319	1
ITM2C	0.192941	-1.35347	0	0.319	1
LDHB	0.192941	-1.4075	0	0.319	1
SPRY1	0.192941	-1.76277	0	0.319	1
GIMAP7	0.195266	0.448465	0.5	0.222	1
BCL2	0.195868	0.763838	0.25	0.069	1
UBE2B	0.195868	0.74675	0.25	0.069	1
PPIL3	0.195868	0.717544	0.25	0.069	1
CDK12	0.195868	0.710077	0.25	0.069	1
ZNF276	0.195868	0.654822	0.25	0.069	1
ZNF207	0.195868	0.645446	0.25	0.069	1
RCOR3	0.195868	0.644725	0.25	0.069	1
OSBPL3	0.195868	0.643514	0.25	0.069	1
TFRC	0.195868	0.630535	0.25	0.069	1
LRPAP1	0.195868	0.609498	0.25	0.069	1
CHD9	0.195868	0.606263	0.25	0.069	1
PLEKHA2	0.195868	0.600205	0.25	0.069	1
RNF114	0.195868	0.557967	0.25	0.069	1
RPL12	0.196011	-0.674641	0.5	0.875	1
TPT1	0.196672	-0.460478	0.75	0.972	1
MT-ND5	0.196684	0.610751	1	0.986	1
TAGLN2	0.197401	-0.997489	0.25	0.611	1
S100A11	0.198578	1.42004	0.75	0.528	1
CSDE1	0.199133	0.494558	0.5	0.264	1
KLF6	0.199347	-0.981246	0.75	0.819	1
RPS25	0.202336	-0.871584	0.5	0.792	1
MT-ND4L	0.203988	0.882666	1	0.833	1
NCL	0.204711	0.731114	0.75	0.486	1
KTN1	0.206249	0.584502	0.5	0.222	1
SEC61B	0.20639	-1.26675	0	0.306	1
HLA-DPA1	0.206395	-1.25805	0	0.306	1
ARHGAP15	0.206395	-1.30342	0	0.306	1
DNAJB4	0.206395	-1.38401	0	0.306	1
HP1BP3	0.209657	0.40355	0.5	0.264	1
RPL28	0.212618	-0.683131	0.75	0.861	1
PTMA	0.213304	-0.456424	1	0.986	1
TIMM8B	0.213622	0.609772	0.25	0.069	1
PTPN6	0.213622	0.576057	0.25	0.069	1
NUP62	0.213622	0.531377	0.25	0.069	1
GNPTG	0.213622	0.49962	0.25	0.069	1
MRPL54	0.213622	0.497188	0.25	0.069	1
TAF7	0.215345	0.563958	0.5	0.236	1
RAB1A	0.219141	0.818485	0.25	0.083	1
MSL1	0.219153	1.47929	0.25	0.083	1
TUFM	0.219153	1.31589	0.25	0.083	1
GTF2H5	0.219153	1.29162	0.25	0.083	1
XRN2	0.219153	1.10016	0.25	0.083	1
ITPR2	0.219153	1.085	0.25	0.083	1
LONP2	0.219153	1.05895	0.25	0.083	1
AKIRIN2	0.219153	1.03826	0.25	0.083	1
ZKSCAN1	0.219153	1.01644	0.25	0.083	1
GABPB1-IT1	0.219153	0.849845	0.25	0.083	1
MRPS31	0.219153	0.84104	0.25	0.083	1
HNRNPH2	0.219153	0.825526	0.25	0.083	1
ATF2	0.219153	0.808816	0.25	0.083	1
PPP2R1A	0.219153	0.791924	0.25	0.083	1
UBR2	0.219153	0.780612	0.25	0.083	1
GOLGA4	0.219153	0.756083	0.25	0.083	1
RBM6	0.219153	0.754742	0.25	0.083	1
YTHDF2	0.219153	0.743383	0.25	0.083	1
TIA1	0.219153	0.741114	0.25	0.083	1
HECA	0.219153	0.736777	0.25	0.083	1
TAPBP	0.219153	0.735632	0.25	0.083	1
TRIP11	0.219153	0.729308	0.25	0.083	1
GBP1	0.219153	0.710162	0.25	0.083	1
ZMYM5	0.219153	0.68089	0.25	0.083	1
MRPL32	0.219153	0.655419	0.25	0.083	1
YARS	0.219153	0.641135	0.25	0.083	1
HMCES	0.219153	0.626923	0.25	0.083	1
CYB5R3	0.219153	0.626456	0.25	0.083	1
PRPF6	0.219153	0.606287	0.25	0.083	1
RTF1	0.219153	0.589749	0.25	0.083	1
RPL18AP3	0.220568	-1.16648	0	0.292	1
YWHAQ	0.220579	-1.05928	0	0.292	1
TSPYL2	0.220579	-1.16459	0	0.292	1
EIF1B	0.220579	-1.17287	0	0.292	1
EMB	0.220579	-1.19412	0	0.292	1
RHOH	0.220579	-1.22053	0	0.292	1
MT-TW	0.220579	-1.3336	0	0.292	1
CD8A	0.220579	-1.44849	0	0.292	1
DSTN	0.220579	-1.53652	0	0.292	1
NFKBIZ	0.222877	-1.25702	0.25	0.569	1
COX7C	0.223545	-0.746339	0.25	0.653	1
TMA7	0.22949	-0.938941	0.25	0.583	1
MT-ND3	0.230803	-0.373995	0.5	0.944	1
AKAP13	0.235041	0.742532	0.5	0.292	1
C6orf48	0.235524	-1.01926	0	0.278	1
PSMA4	0.235524	-1.12462	0	0.278	1
GTF2B	0.235524	-1.3943	0	0.278	1
PSMB4	0.23553	-0.950995	0	0.278	1
C9orf16	0.23553	-1.10031	0	0.278	1
NEDD8	0.23553	-1.13621	0	0.278	1
SBDS	0.23553	-1.17655	0	0.278	1
G3BP2	0.23553	-1.22244	0	0.278	1
RAN	0.23553	-1.22379	0	0.278	1
EGR1	0.23553	-1.31161	0	0.278	1
MYADM	0.23553	-1.32318	0	0.278	1
SNRPG	0.23553	-1.37122	0	0.278	1
UBAC2	0.237029	0.744264	0.25	0.083	1
SPN	0.237042	1.21846	0.25	0.083	1
CXCL8	0.237042	1.03634	0.25	0.083	1
WAS	0.237042	0.975593	0.25	0.083	1
MRPL13	0.237042	0.948678	0.25	0.083	1
C16orf87	0.237042	0.749119	0.25	0.083	1
TOMM22	0.237042	0.74907	0.25	0.083	1
GID8	0.237042	0.74835	0.25	0.083	1
VSIR	0.237042	0.733274	0.25	0.083	1
PSMD13	0.237042	0.729291	0.25	0.083	1
PITPNC1	0.237042	0.718517	0.25	0.083	1
ELAVL1	0.237042	0.714072	0.25	0.083	1
NOL9	0.237042	0.683131	0.25	0.083	1
UQCRFS1	0.237042	0.655513	0.25	0.083	1
TOP2B	0.237042	0.614792	0.25	0.083	1
TBL1XR1	0.237042	0.610236	0.25	0.083	1
BRWD1	0.237042	0.603718	0.25	0.083	1
DUSP23	0.237042	0.60222	0.25	0.083	1
AKIRIN1	0.237042	0.597384	0.25	0.083	1
MALSU1	0.237042	0.585339	0.25	0.083	1
GPBP1L1	0.237042	0.582727	0.25	0.083	1
MTHFD2	0.237042	0.58174	0.25	0.083	1
EIF4B	0.237042	0.577558	0.25	0.083	1
TMEM50B	0.237042	0.575873	0.25	0.083	1
PTPN2	0.237042	0.551097	0.25	0.083	1
CTSB	0.237042	0.547962	0.25	0.083	1
TATDN1	0.237042	0.486489	0.25	0.083	1
OST4	0.239033	-0.910804	0.25	0.583	1
PPP1R15A	0.241938	-1.03327	0.25	0.569	1
DEK	0.243633	0.465703	0.5	0.264	1
PCBP2	0.246513	0.425606	0.5	0.292	1
OCIAD1	0.247598	0.424431	0.5	0.25	1
ACTB	0.249531	0.482418	1	0.972	1
SNHG15	0.251284	-1.1258	0	0.264	1
TOB1	0.251284	-1.19573	0	0.264	1
UBE2D2	0.251284	-1.20573	0	0.264	1
UQCRQ	0.251284	-1.27957	0	0.264	1
COPS9	0.251284	-1.28262	0	0.264	1
GSTK1	0.251284	-1.29621	0	0.264	1
OXNAD1	0.251284	-1.34207	0	0.264	1
TPSAB1	0.251284	-1.34478	0	0.264	1
SKAP1	0.251289	-0.946861	0	0.264	1
PTGES3	0.251289	-0.999419	0	0.264	1
SCAND1	0.251289	-1.08102	0	0.264	1
NDUFB11	0.251289	-1.08172	0	0.264	1
HSPH1	0.251289	-1.08176	0	0.264	1
SLC25A3	0.251289	-1.0955	0	0.264	1
AC007969.1	0.251289	-1.1168	0	0.264	1
PLIN2	0.251289	-1.15511	0	0.264	1
C4orf3	0.251289	-1.15781	0	0.264	1
SEC62	0.251289	-1.16662	0	0.264	1
C12orf57	0.251289	-1.17962	0	0.264	1
DUSP10	0.251289	-1.19212	0	0.264	1
RPL13P12	0.251289	-1.20454	0	0.264	1
AL450405.1	0.251289	-1.23381	0	0.264	1
ELOC	0.251289	-1.33822	0	0.264	1
GZMH	0.251289	-1.42924	0	0.264	1
RNF38	0.255938	0.703301	0.25	0.083	1
MOB4	0.255938	0.677193	0.25	0.083	1
RRN3	0.255938	0.664393	0.25	0.083	1
NUP214	0.255938	0.612004	0.25	0.083	1
SSH2	0.255938	0.568873	0.25	0.083	1
COA4	0.255938	0.559792	0.25	0.083	1
TGOLN2	0.255938	0.536388	0.25	0.083	1
ZCCHC6	0.255938	0.518541	0.25	0.083	1
AHSA2P	0.255938	0.503387	0.25	0.083	1
PRDM2	0.255938	0.496068	0.25	0.083	1
RASA1	0.255938	0.494297	0.25	0.083	1
STXBP3	0.255938	0.444044	0.25	0.083	1
RPL35A	0.258839	-0.745268	0.75	0.889	1
RPL36AL	0.258963	-0.939395	0.25	0.583	1
ACTR3	0.264152	0.443246	0.5	0.236	1
CAST	0.265076	0.693169	0.5	0.306	1
TRAPPC1	0.267897	-1.06215	0	0.25	1
PRR13	0.267897	-1.11319	0	0.25	1
MRPS21	0.267897	-1.18975	0	0.25	1
ANP32A	0.267903	-0.968279	0	0.25	1
SQSTM1	0.267903	-1.00239	0	0.25	1
RAB8B	0.267903	-1.03849	0	0.25	1
ATP5PB	0.267903	-1.05476	0	0.25	1
SH3BGRL	0.267903	-1.08304	0	0.25	1
RGS10	0.267903	-1.1074	0	0.25	1
SNRPD3	0.267903	-1.14711	0	0.25	1
CASP8	0.267903	-1.26891	0	0.25	1
ATP5MPL	0.267903	-1.27593	0	0.25	1
C1orf43	0.267903	-1.29372	0	0.25	1
ZBTB1	0.267903	-1.29563	0	0.25	1
UQCR10	0.267903	-1.38585	0	0.25	1
MT-CO2	0.274247	0.814911	1	0.986	1
PRPS1	0.274942	1.20074	0.25	0.097	1
PITPNB	0.274942	1.17089	0.25	0.097	1
CNOT2	0.274942	1.15463	0.25	0.097	1
FDFT1	0.274942	0.925455	0.25	0.097	1
HADHA	0.274942	0.836311	0.25	0.097	1
KRT13	0.274942	0.764119	0.25	0.097	1
DHX9	0.274942	0.760455	0.25	0.097	1
CAMLG	0.274942	0.753327	0.25	0.097	1
SMC1A	0.274942	0.74373	0.25	0.097	1
TCEAL8	0.274942	0.737078	0.25	0.097	1
PET100	0.274942	0.715041	0.25	0.097	1
KLF10	0.274942	0.709878	0.25	0.097	1
MTDH	0.274942	0.692777	0.25	0.097	1
PTPN4	0.274942	0.682664	0.25	0.097	1
NORAD	0.274942	0.619166	0.25	0.097	1
UBA5	0.274942	0.615371	0.25	0.097	1
ABLIM1	0.274942	0.607851	0.25	0.097	1
LYSMD3	0.274942	0.593406	0.25	0.097	1
ZEB1	0.274942	0.588739	0.25	0.097	1
SIRPG	0.274942	0.588294	0.25	0.097	1
ASH1L	0.275856	0.636348	0.25	0.083	1
TMEM107	0.275856	0.591981	0.25	0.083	1
SYNGR1	0.275856	0.584272	0.25	0.083	1
CENPK	0.275856	0.526282	0.25	0.083	1
CWC25	0.275856	0.513978	0.25	0.083	1
SPRR1B	0.275856	0.510305	0.25	0.083	1
TTC37	0.275856	0.495515	0.25	0.083	1
LMNA	0.276039	0.297133	0.5	0.278	1
RPS27L	0.277292	0.826628	0.5	0.333	1
ZFAS1	0.279151	-1.02114	0.25	0.486	1
PFN1	0.279322	-0.380958	1	0.931	1
MSN	0.282852	1.13757	0.5	0.347	1
EIF4G2	0.282857	0.734699	0.5	0.347	1
CCNI	0.283258	0.990735	0.5	0.292	1
SRGN	0.284478	-0.343064	0.75	0.931	1
AL365357.1	0.285417	-0.974995	0	0.236	1
RPL39P3	0.285417	-1.02035	0	0.236	1
SNHG9	0.285417	-1.0804	0	0.236	1
APRT	0.285417	-1.12621	0	0.236	1
AL590867.2	0.285423	-0.843208	0	0.236	1
GLUL	0.285423	-0.940569	0	0.236	1
RPL23AP2	0.285423	-0.957836	0	0.236	1
CMTM3	0.285423	-0.976507	0	0.236	1
SMDT1	0.285423	-0.999914	0	0.236	1
CRBN	0.285423	-1.0018	0	0.236	1
DDX21	0.285423	-1.01403	0	0.236	1
PAIP2	0.285423	-1.02814	0	0.236	1
WIPF1	0.285423	-1.03603	0	0.236	1
ERH	0.285423	-1.0699	0	0.236	1
IDI1	0.285423	-1.07943	0	0.236	1
RSRP1	0.285423	-1.08193	0	0.236	1
EML4	0.285423	-1.09711	0	0.236	1
SVIP	0.285423	-1.09793	0	0.236	1
SYTL2	0.285423	-1.1007	0	0.236	1
CSTA	0.285423	-1.10568	0	0.236	1
ITGB2	0.285423	-1.12598	0	0.236	1
MT1F	0.285423	-1.58423	0	0.236	1
AURKAIP1	0.2946	1.00372	0.25	0.097	1
NDUFC1	0.2946	0.98336	0.25	0.097	1
CHCHD7	0.2946	0.831548	0.25	0.097	1
PARP1	0.2946	0.736048	0.25	0.097	1
COA3	0.2946	0.718819	0.25	0.097	1
CXorf38	0.2946	0.71702	0.25	0.097	1
SNX3	0.2946	0.661444	0.25	0.097	1
PPP4R2	0.2946	0.657061	0.25	0.097	1
C6orf62	0.2946	0.637791	0.25	0.097	1
FAM118A	0.2946	0.635468	0.25	0.097	1
TIPRL	0.2946	0.630922	0.25	0.097	1
METTL5	0.2946	0.6265	0.25	0.097	1
LAMTOR5	0.2946	0.57978	0.25	0.097	1
SEPT11	0.2946	0.575785	0.25	0.097	1
ANKRD17	0.2946	0.565446	0.25	0.097	1
RRN3P1	0.2946	0.536294	0.25	0.097	1
SERPINB1	0.2946	0.529297	0.25	0.097	1
ZEB2	0.2946	0.495768	0.25	0.097	1
PPHLN1	0.2946	0.46862	0.25	0.097	1
TIMM17B	0.296806	0.467277	0.25	0.083	1
PTPRE	0.296806	0.39573	0.25	0.083	1
IFI27L2	0.296806	0.384578	0.25	0.083	1
NDUFA4	0.297998	-0.926507	0.25	0.556	1
HLA-E	0.298334	0.331572	0.75	0.681	1
VDAC1	0.302347	0.417998	0.5	0.333	1
POLR1D	0.303903	-0.991207	0	0.222	1
ARRDC3	0.303903	-1.0412	0	0.222	1
TCF25	0.303903	-1.06753	0	0.222	1
GABARAPL2	0.303903	-1.10253	0	0.222	1
AC016739.1	0.30391	-0.809429	0	0.222	1
RPL15P3	0.30391	-0.841018	0	0.222	1
ATF4	0.30391	-0.866096	0	0.222	1
ATM	0.30391	-0.876391	0	0.222	1
UBE2S	0.30391	-0.879607	0	0.222	1
ARGLU1	0.30391	-0.898004	0	0.222	1
RAP1B	0.30391	-0.901004	0	0.222	1
VAPA	0.30391	-0.907717	0	0.222	1
RNF7	0.30391	-0.937654	0	0.222	1
AREG	0.30391	-0.947176	0	0.222	1
IK	0.30391	-0.953265	0	0.222	1
PDCD4	0.30391	-0.971831	0	0.222	1
TIPARP	0.30391	-0.974454	0	0.222	1
CSNK2B	0.30391	-0.977099	0	0.222	1
HIGD2A	0.30391	-0.984738	0	0.222	1
NR3C1	0.30391	-0.987424	0	0.222	1
PRPF4B	0.30391	-0.992176	0	0.222	1
LRRFIP1	0.30391	-1.01516	0	0.222	1
VPS13C	0.30391	-1.01996	0	0.222	1
MRPL18	0.30391	-1.05214	0	0.222	1
UQCRH	0.30391	-1.10647	0	0.222	1
BCAS2	0.30391	-1.11108	0	0.222	1
DRAP1	0.30391	-1.13691	0	0.222	1
MT1G	0.30391	-1.78856	0	0.222	1
PSMB8	0.308504	0.328552	0.5	0.264	1
DDX3X	0.310033	0.721291	0.5	0.389	1
VIM	0.313953	-0.665353	0.75	0.764	1
GNB2	0.31518	0.645905	0.25	0.097	1
HBP1	0.31518	0.644411	0.25	0.097	1
TFAM	0.31518	0.554279	0.25	0.097	1
ZMAT2	0.31518	0.54069	0.25	0.097	1
FLNA	0.31518	0.537766	0.25	0.097	1
PBRM1	0.31518	0.511051	0.25	0.097	1
PDCD10	0.31518	0.433083	0.25	0.097	1
MRPL21	0.31518	0.414372	0.25	0.097	1
LIMS1	0.31518	0.399735	0.25	0.097	1
FAM129A	0.31518	0.362368	0.25	0.097	1
PSMA3	0.316529	0.569319	0.5	0.306	1
ELK3	0.318795	0.412741	0.25	0.083	1
SAMD9L	0.318795	0.366382	0.25	0.083	1
MT-RNR2	0.32284	0.295487	1	1	1
PHIP	0.323425	-0.84986	0	0.208	1
CTSG	0.323425	-0.880045	0	0.208	1
PAPOLA	0.323425	-0.926364	0	0.208	1
PRDM1	0.323425	-0.966873	0	0.208	1
CSRNP1	0.323432	-0.806052	0	0.208	1
AP001324.1	0.323432	-0.82595	0	0.208	1
POLR2G	0.323432	-0.851381	0	0.208	1
PSMA1	0.323432	-0.879868	0	0.208	1
RSL24D1	0.323432	-0.881526	0	0.208	1
RNF44	0.323432	-0.895568	0	0.208	1
CDC42SE2	0.323432	-0.912199	0	0.208	1
LSM7	0.323432	-0.928712	0	0.208	1
HNRNPH3	0.323432	-0.946765	0	0.208	1
JAML	0.323432	-0.955887	0	0.208	1
ZC3H15	0.323432	-0.956967	0	0.208	1
GATA3	0.323432	-0.958719	0	0.208	1
SEC61G	0.323432	-0.96778	0	0.208	1
GCC2	0.323432	-0.975514	0	0.208	1
SH3GLB1	0.323432	-0.97553	0	0.208	1
CCNH	0.323432	-0.984984	0	0.208	1
PDE4B	0.323432	-0.988327	0	0.208	1
CRTAM	0.323432	-1.05736	0	0.208	1
HLA-DQB1	0.323432	-1.11507	0	0.208	1
JTB	0.323432	-1.15194	0	0.208	1
SLC2A3	0.323432	-1.15563	0	0.208	1
UXT	0.323432	-1.2034	0	0.208	1
AC103591.3	0.323432	-1.32994	0	0.208	1
CLIC1	0.325006	-0.76861	0.25	0.542	1
JAK1	0.328864	0.255712	0.5	0.333	1
RAC2	0.329492	0.317852	0.75	0.542	1
DOK2	0.329957	0.532224	0.25	0.111	1
TANK	0.329967	1.45343	0.25	0.111	1
FAM133B	0.329967	0.923062	0.25	0.111	1
PPP1CC	0.329967	0.733632	0.25	0.111	1
TOP1	0.329967	0.715598	0.25	0.111	1
UBE2A	0.329967	0.688877	0.25	0.111	1
TSPAN14	0.329967	0.676939	0.25	0.111	1
ILF2	0.329967	0.65709	0.25	0.111	1
ARHGAP9	0.329967	0.552796	0.25	0.111	1
FYB1	0.334454	0.634464	0.5	0.347	1
FAM204A	0.336682	0.580236	0.25	0.097	1
BATF	0.336682	0.461263	0.25	0.097	1
IKZF1	0.336682	0.458389	0.25	0.097	1
PSMG2	0.336682	0.391918	0.25	0.097	1
PFDN5	0.338417	-0.680961	0.5	0.694	1
CCL4	0.339362	-1.4937	0.5	0.708	1
HNRNPDL	0.339702	0.68863	0.5	0.361	1
UQCRB	0.341007	-0.736816	0.25	0.528	1
SUMO1	0.344062	-0.840556	0	0.194	1
NOP53	0.344062	-0.884288	0	0.194	1
SNHG25	0.344062	-0.965543	0	0.194	1
ANKRD12	0.344062	-1.18896	0	0.194	1
EVI2B	0.34407	-0.826157	0	0.194	1
CTSC	0.34407	-0.834766	0	0.194	1
LITAF	0.34407	-0.83555	0	0.194	1
YTHDC1	0.34407	-0.850316	0	0.194	1
PNISR	0.34407	-0.859031	0	0.194	1
UFM1	0.34407	-0.860483	0	0.194	1
PAFAH1B1	0.34407	-0.873827	0	0.194	1
RSRC2	0.34407	-0.883674	0	0.194	1
RBL2	0.34407	-0.887284	0	0.194	1
DYNLRB1	0.34407	-0.890597	0	0.194	1
ANXA6	0.34407	-0.89198	0	0.194	1
DNAJC15	0.34407	-0.894029	0	0.194	1
PEBP1	0.34407	-0.896941	0	0.194	1
PIK3IP1	0.34407	-0.905106	0	0.194	1
SNW1	0.34407	-0.915602	0	0.194	1
RTRAF	0.34407	-0.919196	0	0.194	1
SF3B6	0.34407	-0.931887	0	0.194	1
CNOT1	0.34407	-0.9364	0	0.194	1
PRMT2	0.34407	-0.942601	0	0.194	1
LRRC75A-AS1	0.34407	-0.951766	0	0.194	1
EID1	0.34407	-0.959145	0	0.194	1
HIST1H1E	0.34407	-0.963677	0	0.194	1
RBMS1	0.34407	-1.0007	0	0.194	1
CARD16	0.34407	-1.0396	0	0.194	1
SLC38A1	0.34407	-1.06302	0	0.194	1
CTLA4	0.34407	-1.26338	0	0.194	1
TNF	0.34407	-1.43204	0	0.194	1
ACTR2	0.345262	1.36412	0.5	0.472	1
KLRB1	0.350907	0.507905	0.5	0.319	1
HNRNPF	0.350962	1.09232	0.25	0.111	1
CEBPZ	0.350962	0.966061	0.25	0.111	1
XRN1	0.350962	0.953051	0.25	0.111	1
C4orf48	0.350962	0.680554	0.25	0.111	1
RAB1B	0.350962	0.638623	0.25	0.111	1
POLR2E	0.350962	0.591579	0.25	0.111	1
PPP1CB	0.350962	0.580531	0.25	0.111	1
STAT1	0.350962	0.571167	0.25	0.111	1
CCT3	0.350962	0.526374	0.25	0.111	1
PPA1	0.350962	0.519023	0.25	0.111	1
NCKAP1L	0.350962	0.489	0.25	0.111	1
RAB10	0.350962	0.476504	0.25	0.111	1
MXD1	0.350962	0.459747	0.25	0.111	1
BRD7	0.350962	0.389757	0.25	0.111	1
ANXA2	0.351736	-0.819169	0.25	0.486	1
LGALS1	0.358464	-0.731971	0.25	0.556	1
MAN1A2	0.359105	0.529841	0.25	0.097	1
SRSF6	0.359105	0.463564	0.25	0.097	1
RMDN1	0.359105	0.436247	0.25	0.097	1
UBA3	0.359105	0.419173	0.25	0.097	1
DEF6	0.359105	0.410374	0.25	0.097	1
AP3B1	0.359105	0.37345	0.25	0.097	1
TXNDC9	0.359105	0.349442	0.25	0.097	1
SELENOS	0.359105	0.322417	0.25	0.097	1
RASSF1	0.359105	0.262489	0.25	0.097	1
JUNB	0.362049	-0.579521	0.75	0.792	1
SYNRG	0.365911	-0.808476	0	0.181	1
DNAJC8	0.365911	-0.906433	0	0.181	1
CFDP1	0.365911	-0.908466	0	0.181	1
GABARAPL1	0.365911	-0.916132	0	0.181	1
LINC02446	0.365911	-1.02528	0	0.181	1
PTMAP2	0.365919	-0.676295	0	0.181	1
AAK1	0.365919	-0.692062	0	0.181	1
AC073861.1	0.365919	-0.716882	0	0.181	1
FNBP4	0.365919	-0.718905	0	0.181	1
SRPRA	0.365919	-0.73484	0	0.181	1
SNHG16	0.365919	-0.736339	0	0.181	1
RSL1D1	0.365919	-0.736775	0	0.181	1
CKS2	0.365919	-0.737768	0	0.181	1
UBE2L3	0.365919	-0.750466	0	0.181	1
[truncated: 842 more rows]

## Sheet: P20112001_PCR_T_BvsMPR_T_B.diff
gene_id	p_val	avg_logFC	pct.1	pct.2	p_val_adj
MTND1P23	3.58255e-30	-1.99892	0.019	0.722	1.06667e-25
RPL12	1.79243e-29	-2.01275	0.099	0.875	5.33679e-25
RPS3A	2.52855e-29	-1.7982	0.168	0.944	7.5285e-25
RPL27A	1.01128e-27	-1.5899	0.317	0.986	3.01098e-23
RPLP2	3.28497e-25	-1.72089	0.373	0.972	9.78067e-21
RPS12	3.95538e-24	-1.66412	0.217	0.931	1.17768e-19
RPLP1	5.12271e-23	-1.1684	0.658	1	1.52523e-18
RPL30	7.19277e-23	-1.47382	0.298	0.958	2.14157e-18
RPL7A	1.12989e-22	-1.56032	0.087	0.75	3.36413e-18
RPL13	2.08996e-22	-1.51702	0.323	0.944	6.22264e-18
RPL37	9.28859e-22	-1.38492	0.335	0.944	2.76558e-17
RPL38	1.86794e-21	-1.51841	0.186	0.875	5.56159e-17
S100A8	5.25085e-21	-1.49103	0.006	0.5	1.56339e-16
RPS2	5.47907e-21	-1.41533	0.286	0.931	1.63134e-16
RPLP0	1.11363e-20	-1.34045	0.137	0.819	3.31573e-16
RPL28	1.97806e-20	-1.32319	0.168	0.861	5.88948e-16
RPS15A	4.01346e-20	-1.40736	0.193	0.861	1.19497e-15
RPS29	4.48926e-20	-1.04324	0.764	1	1.33663e-15
RPS27A	4.9692e-20	-1.26792	0.391	0.944	1.47953e-15
CCL4	1.14706e-19	1.97905	0.95	0.708	3.41526e-15
RPL10	3.33746e-19	-1.37122	0.261	0.889	9.93694e-15
GAPDH	3.85993e-18	-1.23136	0.211	0.875	1.14925e-13
RPL23	4.20084e-18	-1.1604	0.255	0.903	1.25076e-13
RPS28	4.32493e-18	-1.33788	0.23	0.847	1.28771e-13
S100A9	4.88628e-18	-1.32862	0.012	0.458	1.45484e-13
SPRR3	1.12244e-17	-1.50044	0	0.403	3.34196e-13
CD52	1.88381e-17	-1.17706	0.528	0.986	5.60885e-13
EEF1D	8.05678e-17	-1.12086	0.081	0.639	2.39882e-12
RPL13A	1.02125e-15	-1.11064	0.379	0.944	3.04068e-11
RPL32	3.442e-15	-1.00588	0.335	0.931	1.02482e-10
RPS21	5.47098e-15	-1.03404	0.292	0.931	1.62893e-10
RPS5	6.51568e-15	-1.11588	0.161	0.736	1.93998e-10
RPL22	1.10034e-14	-1.01284	0.093	0.625	3.27616e-10
CCL4L2	1.12664e-14	3.24101	0.696	0.194	3.35446e-10
UBA52	1.50071e-14	-0.960699	0.174	0.792	4.4682e-10
RPS3	2.47116e-14	-1.09183	0.379	0.903	7.35763e-10
RPL26	3.12949e-14	-0.945999	0.186	0.806	9.31775e-10
RPSA	3.95332e-14	-0.980274	0.106	0.625	1.17706e-09
RPL35A	4.34998e-14	-1.05273	0.292	0.889	1.29516e-09
PPDPF	4.74783e-14	-0.978014	0.05	0.486	1.41362e-09
FAU	7.32315e-14	-0.961006	0.267	0.875	2.1804e-09
RPS23	7.94505e-14	-1.09358	0.248	0.819	2.36556e-09
RPL23A	8.26045e-14	-0.934921	0.547	0.972	2.45947e-09
RPL14	9.60007e-14	-1.01228	0.329	0.917	2.85833e-09
FTH1	9.73282e-14	-0.995329	0.497	0.958	2.89785e-09
RPL24	1.04193e-13	-1.02117	0.217	0.819	3.10224e-09
RPL37A	1.4721e-13	-1.06118	0.379	0.944	4.38304e-09
MTATP6P1	1.5389e-13	1.21895	0.851	0.819	4.58191e-09
EEF1B2	1.97703e-13	-1.01527	0.112	0.625	5.88641e-09
RPL8	2.81028e-13	-0.952808	0.193	0.778	8.36732e-09
RPL19	3.37275e-13	-0.990284	0.286	0.833	1.0042e-08
ZFAS1	4.25418e-13	-1.21743	0.062	0.486	1.26664e-08
RPL21	5.07295e-13	-0.861892	0.615	0.972	1.51042e-08
FTL	7.83159e-13	-0.975359	0.373	0.944	2.33178e-08
PAXX	8.80517e-13	-1.20027	0.037	0.417	2.62165e-08
RACK1	1.33814e-12	-0.862335	0.155	0.694	3.98419e-08
TRBC1	1.53569e-12	-1.12764	0.099	0.556	4.57237e-08
RPL39	2.39806e-12	-0.808555	0.404	0.944	7.13999e-08
MT-ND4L	2.6956e-12	1.20328	0.851	0.833	8.02589e-08
RPS16	2.90914e-12	-0.760861	0.329	0.931	8.66167e-08
RPS10	3.25225e-12	-0.69371	0.062	0.486	9.68325e-08
SNHG6	3.48439e-12	-0.941668	0.062	0.472	1.03744e-07
HLA-B	4.74554e-12	-0.650106	0.342	0.944	1.41294e-07
RPS13	9.43681e-12	-0.917231	0.329	0.875	2.80972e-07
AL450405.1	1.23239e-11	-1.23381	0	0.264	3.66932e-07
RPS20	1.46211e-11	-0.877617	0.298	0.861	4.35329e-07
RPS6	1.48607e-11	-0.812059	0.317	0.875	4.42464e-07
RPS9	3.08619e-11	-0.839415	0.174	0.681	9.18881e-07
RPL35	3.41973e-11	-0.728974	0.304	0.903	1.01819e-06
AC116533.1	3.5869e-11	-0.957642	0.006	0.278	1.06796e-06
TAGLN2	6.02988e-11	-0.890994	0.143	0.611	1.79534e-06
CD3D	6.09571e-11	-0.892837	0.23	0.75	1.81494e-06
TPSB2	6.2093e-11	-1.11841	0.112	0.542	1.84876e-06
COX7C	6.5668e-11	-0.723063	0.155	0.653	1.9552e-06
TPT1	8.60108e-11	-0.726011	0.391	0.972	2.56089e-06
RGCC	9.0634e-11	-1.01292	0.118	0.542	2.69854e-06
RPL5	1.34785e-10	-0.894046	0.211	0.708	4.01308e-06
MT-ND5	1.66892e-10	0.631673	0.944	0.986	4.96903e-06
AL365357.1	1.75471e-10	-0.974995	0	0.236	5.22449e-06
RPS19	1.9083e-10	-0.728633	0.596	0.958	5.68177e-06
RPL11	1.93832e-10	-0.696699	0.422	0.944	5.77117e-06
RPL10A	2.15842e-10	-0.68604	0.161	0.667	6.42649e-06
RPS15	2.32707e-10	-0.777789	0.298	0.847	6.9286e-06
HNRNPM	2.37497e-10	-1.00107	0.025	0.319	7.07124e-06
RPL3	2.48722e-10	-0.791307	0.205	0.722	7.40544e-06
SUMO2	2.74953e-10	-0.693547	0.068	0.444	8.18645e-06
HINT1	2.78987e-10	-0.723875	0.112	0.556	8.30654e-06
RPS24	2.99374e-10	-0.796154	0.342	0.861	8.91356e-06
TRAC	3.25835e-10	-0.775642	0.168	0.653	9.7014e-06
RPL41P5	5.16722e-10	-0.789969	0.056	0.403	1.53849e-05
TMSB4X	7.09797e-10	-0.430263	0.95	1	2.11335e-05
MT-ND4	7.19869e-10	0.552763	1	0.972	2.14334e-05
SNHG5	9.36087e-10	-0.865049	0.112	0.514	2.78711e-05
H2AFV	1.0507e-09	-1.0726	0.012	0.264	3.12836e-05
SH3BGRL3	1.14056e-09	-0.664875	0.534	0.986	3.3959e-05
RPL31	1.44762e-09	-0.629456	0.615	0.972	4.31016e-05
WDR1	1.77945e-09	-0.709608	0.031	0.319	5.29815e-05
VDAC1	2.13803e-09	-0.773404	0.037	0.333	6.36576e-05
OAZ1	2.32895e-09	-0.698536	0.112	0.514	6.93421e-05
CIB1	2.88115e-09	-0.885715	0.05	0.361	8.57833e-05
MT-RNR1	3.48073e-09	0.445016	1	1	0.000103635
RPL23AP42	4.46828e-09	-0.627938	0.081	0.444	0.000133038
RPS7	5.13645e-09	-0.715817	0.255	0.764	0.000152933
UCP2	6.35979e-09	-0.577809	0.056	0.375	0.000189357
EIF3K	7.95311e-09	-0.805219	0.037	0.319	0.000236796
PFDN5	8.22031e-09	-0.518515	0.205	0.694	0.000244752
CCL3L1	9.13203e-09	2.80307	0.429	0.056	0.000271897
RPS18	1.0689e-08	-0.612637	0.484	0.958	0.000318255
RPL27	1.12743e-08	-0.676815	0.348	0.875	0.000335681
DCN	1.1829e-08	1.92741	0.435	0.069	0.000352198
CSTA	1.23386e-08	-0.957272	0.012	0.236	0.000367369
C9orf16	1.25808e-08	-0.61819	0.025	0.278	0.000374581
PNRC1	1.67575e-08	-0.554715	0.193	0.667	0.000498939
RPS14	2.18493e-08	-0.562473	0.497	0.944	0.00065054
AP001324.1	2.37474e-08	-0.702077	0.006	0.208	0.000707055
PPIA	2.3896e-08	-0.538626	0.174	0.625	0.000711479
RPS25	2.58345e-08	-0.820175	0.292	0.792	0.000769196
RPL41	2.69874e-08	-0.54916	0.453	0.931	0.000803523
SLC25A6	3.5907e-08	-0.616756	0.043	0.319	0.00106909
RPL18	3.69343e-08	-0.657522	0.311	0.778	0.00109968
RPS4X	4.45674e-08	-0.638004	0.267	0.75	0.00132695
RPL29	4.6392e-08	-0.553687	0.186	0.639	0.00138127
LIMD2	4.67259e-08	-0.661754	0.012	0.222	0.00139122
RPS27	4.72229e-08	-0.419858	0.938	1	0.00140601
ACTB	4.83635e-08	-0.514979	0.652	0.972	0.00143997
AC016739.1	5.04521e-08	-0.628788	0.012	0.222	0.00150216
CIRBP	6.91888e-08	-0.554282	0.068	0.375	0.00206003
MT-ATP6	7.52403e-08	0.485963	0.975	1	0.0022402
LGALS3	7.59066e-08	-0.557628	0.075	0.389	0.00226004
OLA1	8.45619e-08	-0.706646	0.006	0.194	0.00251775
NACA	1.00348e-07	-0.475225	0.161	0.583	0.00298777
TOMM7	1.19615e-07	-0.62505	0.112	0.458	0.00356141
CD3E	1.27936e-07	-0.56936	0.155	0.556	0.00380917
HSPB1	1.3526e-07	-0.651194	0.056	0.333	0.00402724
RPL21P28	1.37841e-07	-0.612081	0.056	0.333	0.00410408
SLC25A5	1.41124e-07	-0.347275	0.124	0.5	0.00420181
TRBC2	1.54369e-07	-0.650976	0.286	0.736	0.00459619
RPL13P12	1.63095e-07	-0.804954	0.031	0.264	0.004856
SOD1	1.74499e-07	-0.8113	0.106	0.431	0.00519553
MT-CO2	1.84646e-07	0.499882	0.969	0.986	0.00549764
SNHG15	1.97956e-07	-0.734836	0.031	0.264	0.00589393
COTL1	1.9796e-07	-0.659202	0.031	0.264	0.00589407
SKAP1	2.06634e-07	-0.466715	0.031	0.264	0.00615232
VAMP2	2.14608e-07	-0.739597	0.043	0.292	0.00638974
ATP5F1C	2.29915e-07	-0.665565	0.037	0.278	0.0068455
RPS8	2.35685e-07	-0.485437	0.292	0.806	0.00701728
MYADM	2.54817e-07	-0.742101	0.037	0.278	0.00758691
TRA2B	2.56706e-07	-0.386773	0.118	0.472	0.00764317
LAPTM5	2.74739e-07	-0.444187	0.112	0.458	0.00818007
C6orf48	2.88141e-07	-0.512892	0.037	0.278	0.0085791
PSMB4	2.88147e-07	-0.434659	0.037	0.278	0.00857929
RPL9	3.09679e-07	-0.52337	0.348	0.847	0.00922038
RAC2	3.17594e-07	-0.46395	0.149	0.542	0.00945605
SARAF	3.37555e-07	-0.323085	0.118	0.472	0.0100504
MTND3P10	4.07933e-07	-0.645756	0	0.153	0.0121458
MT-CO1	4.27327e-07	0.386333	1	1	0.0127232
RPS11	4.47783e-07	-0.625365	0.28	0.75	0.0133323
AL590867.2	4.68651e-07	-0.370366	0.025	0.236	0.0139536
PMAIP1	4.7074e-07	-0.547281	0.068	0.347	0.0140158
UBC	5.00837e-07	-0.465407	0.317	0.778	0.0149119
CYBA	5.17645e-07	-0.539736	0.081	0.375	0.0154124
VIM	5.31699e-07	-0.521849	0.286	0.764	0.0158308
COX8A	5.3965e-07	-0.570904	0.081	0.375	0.0160675
CHCHD2	5.86078e-07	-0.428677	0.13	0.486	0.0174499
EEF1A1	5.97977e-07	-0.45227	0.453	0.903	0.0178042
HSPE1	6.19226e-07	-0.527446	0.304	0.75	0.0184368
CDKN1B	6.67207e-07	-0.534867	0.099	0.417	0.0198654
DAD1	6.98906e-07	-0.411446	0.075	0.361	0.0208092
SCAND1	7.92636e-07	-0.599586	0.037	0.264	0.0235999
NDUFS5	7.97733e-07	-0.698843	0.075	0.347	0.0237517
RARRES3	8.1141e-07	-0.39028	0.13	0.486	0.0241589
FOSB	8.3287e-07	-0.468225	0.242	0.681	0.0247979
RPL36AL	9.05767e-07	-0.347629	0.18	0.583	0.0269683
MZT2B	9.36987e-07	-0.884556	0.006	0.167	0.0278978
ENO2	1.00385e-06	-0.708799	0.019	0.208	0.0298887
NEU1	1.01572e-06	-0.676585	0.006	0.167	0.0302422
RPL37P2	1.04336e-06	-0.58314	0.006	0.167	0.0310649
PAK2	1.11931e-06	-0.633429	0.056	0.306	0.0333263
ATP5MC3	1.19187e-06	-0.613901	0.081	0.361	0.0354866
SEC61B	1.24691e-06	-0.459158	0.056	0.306	0.0371254
HLA-A	1.42442e-06	-0.446792	0.242	0.667	0.0424106
PSMA3	1.43901e-06	-0.584093	0.056	0.306	0.0428451
IRF1	1.44343e-06	-0.67962	0.118	0.431	0.0429766
NSMCE3	1.44491e-06	-0.637877	0	0.139	0.0430208
UBXN1	1.44491e-06	-0.706906	0	0.139	0.0430208
UBE2S	1.46282e-06	-0.502644	0.025	0.222	0.0435541
SRSF2	1.87247e-06	-0.315899	0.106	0.417	0.0557511
IGHA1	1.92322e-06	-0.94383	0.012	0.181	0.0572619
ESD	2.01972e-06	-0.566194	0.012	0.181	0.0601352
VPS28	2.01972e-06	-0.615578	0.012	0.181	0.0601352
RPL22L1	2.15234e-06	-0.86275	0.043	0.264	0.0640839
CSTB	2.29502e-06	-0.624926	0.106	0.403	0.068332
FUS	2.31571e-06	-0.30802	0.093	0.389	0.0689479
TPSAB1	2.36624e-06	-0.713737	0.043	0.264	0.0704526
GUK1	2.42985e-06	-0.516751	0.087	0.361	0.0723464
RPL36	2.60032e-06	-0.502542	0.466	0.847	0.0774218
C12orf57	2.60052e-06	-0.532663	0.043	0.264	0.077428
MAP1LC3B	2.63588e-06	-0.261393	0.13	0.472	0.0784808
LMNA	2.67132e-06	-0.465416	0.05	0.278	0.0795358
RGS2	2.87878e-06	-0.480991	0.255	0.667	0.0857129
EIF1B	2.93956e-06	-0.414143	0.056	0.292	0.0875224
IER2	3.1172e-06	-0.484003	0.155	0.5	0.0928115
CDKN1A	3.12495e-06	-0.603594	0.019	0.194	0.0930424
ATP6V0E1	3.22758e-06	-0.477951	0.093	0.375	0.0960981
SF3B5	3.26143e-06	-0.49871	0.05	0.278	0.0971057
LRRC75A-AS1	3.26979e-06	-0.556701	0.019	0.194	0.0973546
NDUFB1	3.45416e-06	-0.489539	0.062	0.306	0.102844
BTF3	3.49488e-06	-0.499428	0.143	0.486	0.104057
BEST1	3.61709e-06	-0.52075	0.006	0.153	0.107695
RNF166	3.61709e-06	-0.599575	0.006	0.153	0.107695
TPI1	3.76641e-06	-0.437464	0.137	0.472	0.112141
PSME1	3.92232e-06	-0.253519	0.137	0.472	0.116783
CD7	4.20626e-06	-0.641044	0.099	0.375	0.125237
RPL15	4.55798e-06	-0.404304	0.478	0.972	0.135709
CTSG	4.69108e-06	-0.480479	0.025	0.208	0.139672
SERP1	5.05789e-06	-0.565172	0.031	0.222	0.150594
RASAL3	5.0867e-06	-0.619529	0	0.125	0.151451
ARPC2	5.43892e-06	-0.471097	0.193	0.556	0.161938
CSNK2B	5.48219e-06	-0.549296	0.031	0.222	0.163227
RNF7	5.59347e-06	-0.503028	0.031	0.222	0.16654
ITM2B	5.61605e-06	-0.360609	0.149	0.486	0.167212
ACTG1	5.99705e-06	-0.464533	0.304	0.736	0.178556
TRMT10C	6.27834e-06	-0.768188	0.012	0.167	0.186931
IDI1	6.70684e-06	-0.551637	0.037	0.236	0.199689
SVIP	6.83631e-06	-0.49852	0.037	0.236	0.203544
TUBB4B	7.29287e-06	-0.627508	0.043	0.25	0.217138
GAS5	7.32412e-06	-0.614508	0.068	0.306	0.218068
PABPC1	7.61083e-06	-0.380322	0.422	0.889	0.226605
RORA	7.66481e-06	-0.363783	0.037	0.236	0.228212
UBE2D2	7.98955e-06	-0.489889	0.05	0.264	0.237881
GPX4	8.39354e-06	-0.514744	0.081	0.333	0.249909
RGS10	8.44288e-06	-0.54467	0.043	0.25	0.251378
DYNLT1	8.65606e-06	-0.510002	0.081	0.333	0.257726
REX1BD	8.98152e-06	-0.708818	0.019	0.181	0.267416
CHD2	9.03903e-06	-0.367038	0.05	0.264	0.269128
SPOCK2	9.60185e-06	-0.635197	0.019	0.181	0.285885
PTGES3	9.86786e-06	-0.421617	0.05	0.264	0.293806
CKS2	1.00379e-05	-0.537282	0.019	0.181	0.298869
HCST	1.00839e-05	-0.361947	0.298	0.722	0.300237
CFDP1	1.04926e-05	-0.582949	0.019	0.181	0.312406
MT-CO3	1.05593e-05	0.33467	0.994	1	0.314391
TMEM160	1.14932e-05	-0.752744	0.006	0.139	0.342199
FXYD5	1.17268e-05	-0.429451	0.137	0.444	0.349155
ZCRB1	1.17576e-05	-0.681954	0.025	0.194	0.350071
LDLRAD4	1.17993e-05	-0.780778	0.006	0.139	0.351314
S100A10	1.21062e-05	-0.420088	0.323	0.75	0.36045
RPS2P46	1.24351e-05	-0.447248	0.006	0.139	0.370243
RPS3AP6	1.24351e-05	-0.520543	0.006	0.139	0.370243
PPP6C	1.24351e-05	-0.531322	0.006	0.139	0.370243
LAMTOR1	1.24351e-05	-0.536598	0.006	0.139	0.370243
LINC01871	1.27636e-05	-0.589625	0.23	0.611	0.380025
S100A4	1.33225e-05	-0.540731	0.677	0.944	0.396665
DYNLL1	1.53843e-05	-0.538313	0.099	0.361	0.458051
SAT1	1.59881e-05	-0.330901	0.242	0.611	0.476031
RGS1	1.62059e-05	-0.551155	0.708	0.931	0.482515
OST4	1.68291e-05	-0.408025	0.211	0.583	0.501069
FUBP1	1.76741e-05	-0.442679	0.031	0.208	0.526229
DOK2	1.78166e-05	-0.493656	0	0.111	0.530472
DUSP4	1.78174e-05	-0.588009	0	0.111	0.530496
RPS3AP26	1.78174e-05	-0.605013	0	0.111	0.530496
RPL23AP74	1.78174e-05	-0.628171	0	0.111	0.530496
R3HDM2	1.78174e-05	-0.629643	0	0.111	0.530496
GPX1	1.96936e-05	-0.529767	0.037	0.222	0.586358
SNRPC	2.02639e-05	-0.70736	0.012	0.153	0.603336
SELENOW	2.06998e-05	-0.410738	0.099	0.361	0.616317
CD63	2.17412e-05	-0.302443	0.124	0.417	0.647323
AC113935.1	2.17523e-05	-0.464079	0.012	0.153	0.647654
RPS7P1	2.17523e-05	-0.512032	0.012	0.153	0.647654
NOP10	2.18933e-05	-0.406158	0.099	0.361	0.651852
RPL13AP25	2.22712e-05	-0.358231	0.012	0.153	0.663104
PSMA5	2.22712e-05	-0.466853	0.012	0.153	0.663104
ERH	2.23183e-05	-0.487893	0.043	0.236	0.664505
PDE4D	2.27177e-05	-0.440704	0.043	0.236	0.676398
NDUFB11	2.50719e-05	-0.435084	0.056	0.264	0.746492
COMMD6	2.53854e-05	-0.387674	0.143	0.444	0.755824
CCNI	2.58023e-05	-0.434398	0.068	0.292	0.768238
CD44	2.61331e-05	-0.434313	0.149	0.458	0.778086
RHOA	2.62966e-05	-0.368277	0.137	0.444	0.782956
PSMB8	2.85976e-05	-0.301103	0.056	0.264	0.851464
ATF3	2.88624e-05	-0.421941	0.112	0.375	0.859348
CST7	2.8869e-05	-0.392389	0.155	0.458	0.859545
SPTAN1	3.03946e-05	-0.646288	0.019	0.167	0.904969
CCL5	3.2354e-05	0.457453	0.981	0.931	0.963308
NFKBIZ	3.43658e-05	-0.443566	0.236	0.569	1
ROMO1	3.57405e-05	-0.419912	0.112	0.375	1
MYL12B	3.70704e-05	-0.324806	0.267	0.694	1
C19orf53	3.74613e-05	-0.662074	0.062	0.264	1
SHISA5	3.96247e-05	-0.547671	0.025	0.181	1
CTLA4	4.02312e-05	-0.806188	0.031	0.194	1
ODC1	4.02685e-05	-0.541712	0.006	0.125	1
EBAG9	4.02685e-05	-0.776533	0.006	0.125	1
SNHG1	4.1325e-05	-0.59879	0.006	0.125	1
NAE1	4.24077e-05	-0.476588	0.006	0.125	1
MZT2A	4.24077e-05	-0.559794	0.006	0.125	1
DNAJC15	4.68736e-05	-0.518737	0.031	0.194	1
AMD1	4.73512e-05	-0.323184	0.137	0.431	1
LDHB	4.98106e-05	-0.426261	0.087	0.319	1
TRGC2	5.04746e-05	-0.393189	0.099	0.347	1
MT1F	5.15684e-05	-0.635547	0.05	0.236	1
PLP2	5.5326e-05	-0.518457	0.081	0.306	1
ATP6V1F	5.55444e-05	-0.469731	0.037	0.208	1
SNHG9	5.60552e-05	-0.52784	0.05	0.236	1
LINC02195	5.88984e-05	-0.982979	0.012	0.139	1
ATP6V1G1	5.9464e-05	-0.31306	0.106	0.361	1
SH3GLB1	6.18675e-05	-0.385411	0.037	0.208	1
RPL39P3	6.19289e-05	-0.399797	0.05	0.236	1
RBPJ	6.2028e-05	-0.41049	0.043	0.222	1
RFC1	6.61505e-05	-0.658063	0.012	0.139	1
VAPA	6.64351e-05	-0.285778	0.043	0.222	1
VAMP8	6.69435e-05	-0.384905	0.062	0.264	1
MRPL18	6.75823e-05	-0.385019	0.043	0.222	1
RPL18A	6.80571e-05	-0.437149	0.429	0.861	1
TRAPPC1	6.91518e-05	-0.257227	0.056	0.25	1
SCAMP2	6.92816e-05	-0.532573	0.012	0.139	1
EMC7	6.92816e-05	-0.538944	0.012	0.139	1
SMIM27	6.92816e-05	-0.574283	0.012	0.139	1
COX4I1	7.00519e-05	-0.285324	0.205	0.556	1
CD8B	7.05496e-05	-0.565686	0.099	0.333	1
HIKESHI	7.08973e-05	-0.439428	0.012	0.139	1
CTNNB1	7.08992e-05	-0.476277	0.012	0.139	1
FDX1	7.25525e-05	-0.41555	0.012	0.139	1
SPEN	7.25525e-05	-0.428705	0.012	0.139	1
TALDO1	7.25525e-05	-0.458497	0.012	0.139	1
UBE2L6	7.25525e-05	-0.4674	0.012	0.139	1
LYZ	7.25525e-05	-0.483824	0.012	0.139	1
SETD5	7.25525e-05	-0.487577	0.012	0.139	1
LEPROTL1	7.59388e-05	-0.335847	0.118	0.375	1
SPRY1	8.71791e-05	-0.722364	0.099	0.319	1
SOCS1	9.46159e-05	-0.615054	0.019	0.153	1
HNRNPU	0.000100564	-0.310275	0.093	0.319	1
ARPC4	0.000100791	-0.44168	0.019	0.153	1
C12orf65	0.000100791	-0.449411	0.019	0.153	1
CYCS	0.000101911	-0.473085	0.124	0.375	1
DDX39A	0.00010293	-0.3395	0.019	0.153	1
AC034236.1	0.000102932	-0.390624	0.019	0.153	1
VTI1B	0.000102932	-0.440335	0.019	0.153	1
CD53	0.000103378	-0.294174	0.18	0.5	1
RPN2	0.0001091	-0.529402	0.025	0.167	1
CTSD	0.000124632	-0.392395	0.031	0.181	1
GTF2B	0.000128257	-0.532901	0.075	0.278	1
EIF3D	0.000130122	-0.467862	0.025	0.167	1
GABARAPL2	0.000130413	-0.541815	0.05	0.222	1
UXT	0.000130925	-0.642474	0.043	0.208	1
PPP1R15A	0.000132249	-0.277812	0.23	0.569	1
JPT1	0.000134179	-0.538271	0.031	0.181	1
ARHGAP15	0.000134932	-0.30554	0.087	0.306	1
CDK2AP2	0.000139208	-0.39182	0.031	0.181	1
C16orf54	0.000139208	-0.447927	0.031	0.181	1
NSMCE4A	0.000139902	-0.586641	0.006	0.111	1
RPS28P7	0.000139907	-0.490178	0.006	0.111	1
NDUFA8	0.000139907	-0.507615	0.006	0.111	1
DNM2	0.000139907	-0.510982	0.006	0.111	1
RHEB	0.000139907	-0.515728	0.006	0.111	1
ATP5F1D	0.000140437	-0.535193	0.056	0.236	1
AC087343.1	0.000143514	-0.298384	0.006	0.111	1
SELENOH	0.000143514	-0.396764	0.006	0.111	1
GRSF1	0.000143514	-0.404471	0.006	0.111	1
POLR2E	0.000143514	-0.420049	0.006	0.111	1
MARCH6	0.000143514	-0.552247	0.006	0.111	1
NCOR1	0.000143675	-0.347846	0.05	0.222	1
WDR83OS	0.000146312	-0.277583	0.081	0.292	1
MT1G	0.000148373	-0.621784	0.05	0.222	1
SEPT6	0.000149801	-0.306949	0.031	0.181	1
ERP29	0.000149801	-0.364102	0.031	0.181	1
TUBA1A	0.000150657	-0.589333	0.118	0.361	1
MRPS21	0.000150906	-0.460619	0.062	0.25	1
ANXA6	0.000153156	-0.420721	0.037	0.194	1
FGFR1OP2	0.000153213	-0.409516	0.05	0.222	1
AC007969.1	0.000157669	-0.346001	0.068	0.264	1
OCIAD1	0.000157841	-0.368913	0.062	0.25	1
APOBEC3C	0.000158202	-0.448688	0.05	0.222	1
TSPO	0.000162628	-0.348053	0.062	0.25	1
PSMA1	0.000173876	-0.281094	0.043	0.208	1
MGAT4A	0.000176776	-0.365412	0.043	0.208	1
ANP32A	0.000185912	-0.298235	0.062	0.25	1
SNHG12	0.000217891	-0.657105	0.012	0.125	1
TUBA1C	0.000222854	-0.56898	0.012	0.125	1
KLRB1	0.000226362	-0.293846	0.099	0.319	1
MTF2	0.000227923	-0.463706	0.012	0.125	1
FKBP11	0.0002331	-0.294654	0.012	0.125	1
NUCB1	0.0002331	-0.299308	0.012	0.125	1
IFI6	0.0002331	-0.358029	0.012	0.125	1
CDK11B	0.0002331	-0.360948	0.012	0.125	1
SRA1	0.0002331	-0.392139	0.012	0.125	1
SYNGR2	0.0002331	-0.435522	0.012	0.125	1
SNHG3	0.0002331	-0.517176	0.012	0.125	1
DENR	0.0002331	-0.518902	0.012	0.125	1
ATP5F1E	0.000239036	-0.397452	0.441	0.847	1
RPS27L	0.000241104	-0.331097	0.106	0.333	1
OXNAD1	0.000259693	-0.530066	0.075	0.264	1
CMPK1	0.000266421	-0.6567	0.019	0.139	1
ZC3H12A	0.000266421	-0.693081	0.019	0.139	1
CALM1	0.000277779	-0.413539	0.422	0.806	1
SFPQ	0.000281574	-0.263792	0.093	0.306	1
NDUFB6	0.000281861	-0.658185	0.056	0.222	1
LAMTOR4	0.000282417	-0.460081	0.087	0.292	1
CFLAR	0.000284088	-0.250053	0.099	0.319	1
ATXN2L	0.000289203	-0.460704	0.019	0.139	1
COPS9	0.000290082	-0.460752	0.075	0.264	1
ZFP36	0.000291581	-0.407343	0.503	0.861	1
H1FX	0.000295177	-0.497858	0.019	0.139	1
TXNL4A	0.000301267	-0.552289	0.019	0.139	1
PPIL4	0.000307474	-0.367442	0.019	0.139	1
XRCC1	0.000307474	-0.419667	0.019	0.139	1
SPARCL1	0.000312662	1.37462	0.242	0.056	1
RPL10P16	0.000313794	-0.290626	0.019	0.139	1
PRDX5	0.000313794	-0.481215	0.019	0.139	1
PPP3CA	0.0003138	-0.270515	0.019	0.139	1
IDH3G	0.0003138	-0.361677	0.019	0.139	1
LSM5	0.00031892	-0.618638	0.025	0.153	1
ARF1	0.000321813	-0.317311	0.087	0.292	1
COX7B	0.000321841	-0.619271	0.112	0.319	1
ARID4B	0.000324296	-0.403928	0.062	0.236	1
MDH2	0.000331264	-0.51781	0.025	0.153	1
SNRPD3	0.000336727	-0.42082	0.068	0.25	1
SSR4	0.000340381	-0.357868	0.112	0.333	1
DRAP1	0.000348077	-0.428929	0.056	0.222	1
STK10	0.000371028	-0.335415	0.025	0.153	1
CCDC107	0.000371035	-0.321753	0.025	0.153	1
PSMD8	0.00037254	-0.51421	0.037	0.181	1
TMF1	0.000375282	-0.503185	0.031	0.167	1
PHB	0.000378082	-0.314686	0.025	0.153	1
ACAP2	0.000378082	-0.349463	0.025	0.153	1
COPE	0.000378082	-0.39217	0.025	0.153	1
CSNK2A1	0.000381999	-0.42863	0.031	0.167	1
SRSF10	0.000384656	-0.513217	0.043	0.194	1
NDUFA11	0.00039088	-0.43278	0.043	0.194	1
THOC7	0.000395771	-0.424751	0.031	0.167	1
DUSP2	0.000397123	-0.298862	0.23	0.528	1
HLA-DQB1	0.000400665	-0.48976	0.05	0.208	1
SNHG25	0.000416772	-0.38861	0.043	0.194	1
ANXA7	0.000417301	-0.311833	0.031	0.167	1
YBX1	0.000419051	-0.338298	0.037	0.181	1
TMEM14B	0.000419051	-0.383784	0.037	0.181	1
SPCS1	0.000423502	-0.266703	0.043	0.194	1
USP7	0.000424717	-0.291627	0.031	0.167	1
SERTAD1	0.000424717	-0.325846	0.031	0.167	1
SELENOF	0.000424717	-0.401259	0.031	0.167	1
HNRNPUL1	0.000433304	-0.373536	0.037	0.181	1
ARHGAP30	0.000440599	-0.322784	0.037	0.181	1
PAFAH1B1	0.000451402	-0.263943	0.043	0.194	1
HMGN1	0.000451429	-0.258214	0.062	0.236	1
PTMA	0.000502696	-0.266662	0.702	0.986	1
BTG2	0.000578223	-0.370772	0.242	0.556	1
IL7R	0.000595777	-0.255475	0.236	0.528	1
RPS26	0.00060876	-0.257882	0.391	0.806	1
RAN	0.000609647	-0.349911	0.087	0.278	1
TYROBP	0.000641031	-0.340441	0.075	0.25	1
LBH	0.000680263	-0.385727	0.081	0.264	1
DEGS1	0.000706174	-0.409991	0.012	0.111	1
USP1	0.000706174	-0.443953	0.012	0.111	1
TMEM256	0.000706174	-0.474657	0.012	0.111	1
NXT1	0.000706174	-0.483322	0.012	0.111	1
NMI	0.000706174	-0.558143	0.012	0.111	1
SRRT	0.000721749	-0.376874	0.012	0.111	1
TMEM170A	0.000721749	-0.390237	0.012	0.111	1
EIF4E	0.000721749	-0.392962	0.012	0.111	1
MPG	0.000721749	-0.46137	0.012	0.111	1
NDUFA3	0.0007376	-0.363152	0.112	0.319	1
AL138785.1	0.000737643	-0.270107	0.012	0.111	1
BCL10	0.000737643	-0.287202	0.012	0.111	1
TOP1	0.000737643	-0.293322	0.012	0.111	1
RPS19BP1	0.000737643	-0.300982	0.012	0.111	1
TBC1D10C	0.000737643	-0.304489	0.012	0.111	1
FNDC3A	0.000737643	-0.324543	0.012	0.111	1
ERGIC3	0.000737643	-0.38056	0.012	0.111	1
ERCC1	0.000737643	-0.40289	0.012	0.111	1
DCAF5	0.000737643	-0.419958	0.012	0.111	1
NME3	0.000737643	-0.433455	0.012	0.111	1
TRAPPC2L	0.000737643	-0.445834	0.012	0.111	1
SSSCA1	0.000737643	-0.465993	0.012	0.111	1
STK17B	0.000738747	-0.271053	0.18	0.444	1
ENO1	0.000751051	-0.251694	0.124	0.347	1
MT-TL1	0.000832648	-0.895715	0.019	0.125	1
ZRANB2	0.000863879	-0.28322	0.068	0.236	1
ITGB2	0.000863879	-0.326208	0.068	0.236	1
PSENEN	0.000866222	-0.474496	0.019	0.125	1
H2AFJ	0.000866222	-0.592846	0.019	0.125	1
GPBP1	0.000879679	-0.278889	0.062	0.222	1
HNRNPAB	0.000883466	-0.472223	0.019	0.125	1
LMO4	0.000883466	-0.562786	0.019	0.125	1
ABCB1	0.000901029	-0.371061	0.019	0.125	1
FOS	0.000904195	-0.298745	0.627	0.903	1
C11orf58	0.000926894	-0.280647	0.112	0.319	1
SNRPA	0.000937129	-0.286879	0.019	0.125	1
RPS27AP16	0.000937129	-0.287322	0.019	0.125	1
MED30	0.000937129	-0.319126	0.019	0.125	1
KIAA1143	0.000937129	-0.385372	0.019	0.125	1
PRRC2B	0.000937129	-0.467521	0.019	0.125	1
TRIR	0.000944587	-0.463615	0.025	0.139	1
LINC02446	0.000948556	-0.289519	0.043	0.181	1
RNF145	0.000964369	-0.379078	0.037	0.167	1
HEBP2	0.000988868	-0.483879	0.031	0.153	1
GADD45A	0.000996072	-0.422046	0.037	0.167	1
IFI35	0.000997584	-0.448249	0.025	0.139	1
ICAM1	0.00100588	-0.423757	0.031	0.153	1
RAD23A	0.00101228	-0.464932	0.037	0.167	1
GIMAP2	0.00101585	-0.394004	0.025	0.139	1
ZNRD1	0.00101585	-0.485305	0.025	0.139	1
CAPN2	0.00102451	-0.342451	0.043	0.181	1
CAPNS1	0.00102874	-0.327085	0.037	0.167	1
BSG	0.0010344	-0.257379	0.025	0.139	1
NOP56	0.00103442	-0.469622	0.025	0.139	1
SSR2	0.00104015	-0.31356	0.056	0.208	1
PSMC5	0.00105331	-0.258004	0.025	0.139	1
PHPT1	0.00105331	-0.305806	0.025	0.139	1
PCM1	0.00105331	-0.320282	0.025	0.139	1
SMARCA2	0.00105855	-0.32751	0.031	0.153	1
LSM14A	0.00106239	-0.334647	0.037	0.167	1
AFF4	0.00107249	-0.296317	0.025	0.139	1
ILF3	0.00107251	-0.283258	0.025	0.139	1
DPM1	0.00107251	-0.300952	0.025	0.139	1
NOP53	0.00107872	-0.286611	0.05	0.194	1
RBMS1	0.00107874	-0.346572	0.05	0.194	1
CASP3	0.0010796	-0.299632	0.037	0.167	1
PSMB1	0.00108928	-0.305814	0.043	0.181	1
DIAPH1	0.00109507	-0.319785	0.031	0.153	1
PDIA6	0.00109507	-0.341773	0.031	0.153	1
MAGOH	0.00109706	-0.358879	0.037	0.167	1
COX5B	0.00110037	-0.313195	0.18	0.431	1
PDCD6IP	0.00111377	-0.255578	0.031	0.153	1
RALY	0.00113278	-0.302822	0.037	0.167	1
ACAP1	0.00115204	-0.253051	0.031	0.153	1
FKBP3	0.00115204	-0.2604	0.031	0.153	1
NDUFA10	0.00119356	-0.302401	0.043	0.181	1
MT-CYB	0.00133869	0.288297	0.988	1	1
PSMB9	0.00139137	-0.302057	0.118	0.319	1
JTB	0.00145695	-0.517324	0.062	0.208	1
HIST1H1E	0.00231998	-0.261824	0.056	0.194	1
CD37	0.00233142	-0.257597	0.05	0.181	1
WASF2	0.0023979	-0.339582	0.05	0.181	1
NDUFB2	0.0024203	-0.357539	0.168	0.389	1
TMSB10	0.00244942	-0.277506	0.733	0.986	1
KLRC1	0.00246641	-0.402564	0.037	0.153	1
PRDX2	0.00248825	-0.3227	0.043	0.167	1
SIT1	0.00250475	-0.440718	0.037	0.153	1
ARNTL	0.00258364	-0.350375	0.019	0.111	1
CSKMT	0.00258364	-0.36629	0.019	0.111	1
LSM3	0.00258364	-0.416862	0.019	0.111	1
NSD3	0.00260792	-0.270611	0.05	0.181	1
WAPL	0.00263279	-0.253251	0.019	0.111	1
ANKRD37	0.00263279	-0.293171	0.019	0.111	1
UPP1	0.00263279	-0.308832	0.019	0.111	1
ATP2B1-AS1	0.00263279	-0.329904	0.019	0.111	1
LPIN1	0.00263279	-0.363557	0.019	0.111	1
ANAPC5	0.00263279	-0.383168	0.019	0.111	1
TUBB2A	0.00263279	-0.414453	0.019	0.111	1
CASP8	0.00263641	-0.343982	0.087	0.25	1
SEMA4D	0.00264451	-0.281951	0.05	0.181	1
PPIE	0.00266769	-0.39863	0.031	0.139	1
SETX	0.00267678	-0.327876	0.043	0.167	1
AP2M1	0.0026828	-0.299649	0.019	0.111	1
YIPF5	0.0026828	-0.299951	0.019	0.111	1
SP110	0.0026828	-0.301748	0.019	0.111	1
RNF6	0.0026828	-0.302756	0.019	0.111	1
GPI	0.0026828	-0.326148	0.019	0.111	1
MRPS6	0.0026828	-0.349843	0.019	0.111	1
MRPL51	0.00271136	-0.376903	0.031	0.139	1
TIGIT	0.00271597	-0.46732	0.025	0.125	1
KRT10	0.00271602	-0.364698	0.043	0.167	1
WHAMM	0.00273367	-0.267378	0.019	0.111	1
TTC1	0.00273367	-0.289398	0.019	0.111	1
LINC00892	0.00273367	-0.328244	0.019	0.111	1
SMIM37	0.00273367	-0.332021	0.019	0.111	1
EIF3J	0.00273367	-0.337004	0.019	0.111	1
SAFB2	0.00273367	-0.378209	0.019	0.111	1
TRG-AS1	0.00274644	-0.346445	0.037	0.153	1
AFG3L2	0.00276347	-0.381795	0.025	0.125	1
SMARCC1	0.00280067	-0.363131	0.031	0.139	1
MUS81	0.00281173	-0.329425	0.025	0.125	1
ARHGAP25	0.00281173	-0.369114	0.025	0.125	1
OTUD6B-AS1	0.00281173	-0.378841	0.025	0.125	1
LSM6	0.00283163	-0.300024	0.037	0.153	1
TTC3	0.00284632	-0.293295	0.031	0.139	1
BCAP31	0.00291056	-0.283585	0.025	0.125	1
PARVG	0.00293967	-0.290394	0.031	0.139	1
CMTM7	0.00296112	-0.250871	0.025	0.125	1
BLOC1S1	0.00296112	-0.398974	0.025	0.125	1
SLC3A2	0.00296116	-0.281262	0.025	0.125	1
GSTP1	0.00296807	-0.337095	0.161	0.375	1
ANAPC16	0.00300456	-0.33571	0.137	0.333	1
BCL2A1	0.00310615	-0.403278	0.068	0.208	1
A2M	0.00334488	1.30898	0.137	0.014	1
SYF2	0.00391779	-0.370447	0.062	0.194	1
GNLY	0.00414672	0.895681	0.41	0.278	1
PAF1	0.00417423	-0.276604	0.068	0.208	1
ADCYAP1	0.00433759	1.1927	0.106	0	1
REEP5	0.00455595	-0.304983	0.062	0.194	1
MALAT1	0.00459387	0.250979	1	1	1
GNG5	0.00471732	-0.330659	0.093	0.25	1
IER5	0.0051001	-0.289908	0.056	0.181	1
ZFAND2A	0.0053895	-0.374471	0.043	0.153	1
POLR2J	0.00585947	-0.25662	0.05	0.167	1
CTSA	0.00619773	-0.455927	0.037	0.139	1
DUSP1	0.00622453	-0.337075	0.534	0.764	1
MMADHC	0.00666482	-0.259973	0.037	0.139	1
COX7A2L	0.00666482	-0.303675	0.037	0.139	1
KARS	0.00685211	-0.299724	0.031	0.125	1
IGHG4	0.00685211	-0.428766	0.031	0.125	1
EIF1	0.00693883	-0.251435	0.59	0.917	1
NIN	0.00695121	-0.384493	0.025	0.111	1
RHOC	0.00706102	-0.294503	0.037	0.139	1
DSTN	0.00706366	-0.262883	0.124	0.292	1
METTL23	0.00706557	-0.358832	0.031	0.125	1
POLR3GL	0.00706678	-0.350765	0.025	0.111	1
TMC8	0.00718407	-0.414523	0.025	0.111	1
TSPYL1	0.00728514	-0.261808	0.031	0.125	1
METAP2	0.00728514	-0.295521	0.031	0.125	1
SSU72	0.0073031	-0.429141	0.025	0.111	1
BRD7	0.0074239	-0.269041	0.025	0.111	1
SAE1	0.0074239	-0.381353	0.025	0.111	1
ZNF331	0.00744861	1.2406	0.28	0.153	1
NSD1	0.00754649	-0.282468	0.025	0.111	1
AP3S1	0.00754649	-0.300943	0.025	0.111	1
SF1	0.00762586	-0.327771	0.031	0.125	1
SUPT20H	0.00767089	-0.2965	0.025	0.111	1
MPC1	0.00779713	-0.257013	0.025	0.111	1
FABP4	0.00801013	1.18006	0.118	0.014	1
CCL3	0.0082555	1.4352	0.342	0.181	1
CST3	0.0100279	-0.415638	0.093	0.236	1
MT-ATP8	0.010092	0.807388	0.54	0.583	1
SNX6	0.0104797	-0.272974	0.056	0.167	1
IER3	0.011408	-0.287006	0.056	0.167	1
PTTG1	0.0116774	-0.394941	0.05	0.153	1
XCL1	0.0118985	1.17824	0.36	0.236	1
CYFIP2	0.0123269	-0.424669	0.043	0.139	1
H2AFZ	0.0123764	-0.25824	0.143	0.319	1
HERPUD1	0.0123999	0.372399	0.193	0.431	1
CANX	0.0125902	-0.267723	0.05	0.153	1
ISG15	0.0129921	-0.470592	0.043	0.139	1
CCT2	0.0131632	-0.286255	0.043	0.139	1
CMC2	0.0138681	-0.308903	0.043	0.139	1
SEC11A	0.0142328	-0.25569	0.043	0.139	1
BTG1	0.014387	-0.265072	0.646	0.903	1
TNFSF10	0.0143886	-0.384819	0.037	0.125	1
SPTY2D1	0.0145872	-0.392368	0.037	0.125	1
AREG	0.0146302	0.328857	0.087	0.222	1
RGS16	0.0149916	-0.344845	0.037	0.125	1
ID2	0.0150192	-0.257421	0.416	0.708	1
MRPL33	0.0161172	-0.297039	0.068	0.181	1
BIN1	0.0169662	-0.362848	0.031	0.111	1
WDR43	0.0172118	-0.290315	0.031	0.111	1
ICOS	0.0174605	-0.307744	0.031	0.111	1
MT1X	0.017825	-0.279697	0.441	0.764	1
ADIRF	0.0188418	1.27996	0.217	0.111	1
DHRS7	0.0207943	0.273322	0.137	0.306	1
PIK3R1	0.0244497	0.998838	0.329	0.236	1
DDX5	0.0245783	0.423936	0.696	0.875	1
PPP1R18	0.0255463	-0.278112	0.05	0.139	1
HBB	0.0321767	1.63376	0.043	0.125	1
IFITM1	0.0329211	1.30324	0.217	0.125	1
STARD7	0.0347224	-0.306464	0.037	0.111	1
IFI16	0.0403762	1.05408	0.217	0.125	1
SRGN	0.0472287	0.294243	0.801	0.931	1
RNASE1	0.0506538	0.959185	0.199	0.111	1
HLA-DMA	0.051092	0.951471	0.118	0.042	1
CLK1	0.0530812	0.338861	0.224	0.444	1
EGR1	0.0589	0.90413	0.329	0.278	1
PECAM1	0.0680087	0.801598	0.112	0.042	1
SELENOP	0.0723325	1.00657	0.143	0.069	1
CD69	0.0725351	0.346943	0.888	0.972	1
RPS17	0.0756385	0.280909	0.068	0.153	1
APOD	0.0810926	0.941236	0.124	0.056	1
ATM	0.0858103	0.351974	0.112	0.222	1
AHNAK	0.100342	0.386253	0.273	0.514	1
PRPF40A	0.101338	0.323122	0.13	0.25	1
ZRSR2	0.10145	0.260623	0.056	0.125	1
GLRX	0.10145	0.256817	0.056	0.125	1
NUCB2	0.104918	0.834435	0.193	0.125	1
SUMO1	0.108955	0.306401	0.099	0.194	1
GLUL	0.111045	0.269851	0.124	0.236	1
MAF	0.112065	0.312945	0.075	0.153	1
CD46	0.117202	0.818665	0.118	0.056	1
RHOH	0.118665	0.268523	0.161	0.292	1
PDIA3	0.121601	0.260498	0.248	0.444	1
CD74	0.128741	0.390743	0.46	0.5	1
AIMP1	0.130093	0.255415	0.068	0.139	1
CEP350	0.134446	0.26615	0.068	0.139	1
SAMSN1	0.135585	0.323819	0.224	0.389	1
APOLD1	0.137186	0.740223	0.112	0.056	1
EIF5	0.13758	0.321097	0.242	0.431	1
ATP5PD	0.13786	0.322763	0.137	0.25	1
LAPTM4A	0.14635	0.313702	0.087	0.167	1
CXCL8	0.152065	0.805767	0.143	0.083	1
ZFP36L2	0.15375	0.752582	0.497	0.639	1
THRAP3	0.155601	0.261028	0.106	0.194	1
HSPA5	0.156482	0.341411	0.23	0.403	1
CITED2	0.167144	0.323075	0.224	0.389	1
MT2A	0.172962	-0.498458	0.745	0.861	1
ISCU	0.178276	0.43125	0.099	0.181	1
RSL1D1	0.178276	0.396952	0.099	0.181	1
PTPN22	0.185285	0.262849	0.075	0.139	1
CCNH	0.186648	0.281415	0.118	0.208	1
NUB1	0.195102	0.253294	0.075	0.139	1
IFI27	0.197104	0.640484	0.118	0.069	1
NR4A2	0.202045	0.422337	0.273	0.472	1
RNF213	0.204217	0.302065	0.093	0.167	1
RSRC2	0.206336	0.42919	0.112	0.194	1
PTGER4	0.218019	0.463428	0.149	0.25	1
ARL6IP5	0.218125	0.361094	0.205	0.347	1
BCLAF1	0.220572	0.368225	0.23	0.389	1
UBE2D3	0.224377	0.309397	0.13	0.222	1
EVL	0.225968	0.27287	0.168	0.278	1
NT5C3A	0.227938	0.399654	0.068	0.125	1
CGGBP1	0.227939	0.354516	0.068	0.125	1
ACP1	0.227939	0.3477	0.068	0.125	1
MTCO1P12	0.230887	0.259103	0.087	0.153	1
PDE4B	0.230957	0.450175	0.124	0.208	1
PSAP	0.232277	0.26302	0.124	0.208	1
NDUFB8	0.23395	0.276277	0.087	0.153	1
LYAR	0.237983	0.686926	0.143	0.097	1
FOXP1	0.24087	0.295018	0.106	0.181	1
CALM2	0.246837	0.327914	0.354	0.639	1
BIRC3	0.253148	0.44462	0.137	0.222	1
PRRC2C	0.263312	0.262119	0.13	0.208	1
PRDM1	0.263464	0.857731	0.23	0.208	1
MORF4L2	0.26462	0.255331	0.081	0.139	1
RPAIN	0.268598	0.364809	0.062	0.111	1
DHX36	0.268598	0.320713	0.062	0.111	1
UBE2I	0.268598	0.302795	0.062	0.111	1
ITGA4	0.268598	0.296844	0.062	0.111	1
DNAJB6	0.268598	0.281485	0.062	0.111	1
HSPH1	0.269119	0.473231	0.161	0.264	1
IVNS1ABP	0.288692	0.464512	0.137	0.222	1
RAP1A	0.289113	0.298012	0.093	0.153	1
GZMK	0.29375	0.478678	0.143	0.097	1
TSC22D3	0.29422	0.319791	0.671	0.847	1
SYNE2	0.296852	0.319259	0.143	0.222	1
DDX17	0.298559	0.288836	0.168	0.264	1
ZFP36L1	0.300755	0.318551	0.211	0.333	1
SARS	0.305156	0.298061	0.093	0.153	1
CBX3	0.306664	0.438601	0.286	0.472	1
SMAP2	0.313239	0.343669	0.112	0.181	1
ZFAND5	0.31324	0.365471	0.112	0.181	1
CDC37	0.313577	0.311714	0.075	0.125	1
HLA-DPA1	0.32224	0.298026	0.193	0.306	1
MGP	0.322748	0.773754	0.13	0.097	1
XCL2	0.329693	0.73659	0.298	0.292	1
UFC1	0.337604	0.342184	0.087	0.139	1
ZFR	0.346813	0.532268	0.106	0.167	1
STAT4	0.35392	0.250468	0.087	0.139	1
MRPS36	0.354384	0.384713	0.106	0.167	1
TRAM1	0.356293	0.382862	0.106	0.167	1
STOM	0.360094	0.268998	0.068	0.111	1
MPC2	0.362425	0.447041	0.068	0.111	1
SLC9A3R1	0.364766	0.270246	0.068	0.111	1
BHLHE40	0.365973	0.387985	0.161	0.25	1
GIMAP7	0.38127	0.311128	0.149	0.222	1
PPP1CA	0.384089	0.559528	0.099	0.153	1
HNRNPDL	0.384276	0.407319	0.23	0.361	1
EIF4G2	0.401004	0.310423	0.23	0.347	1
IL32	0.406479	0.326292	0.453	0.722	1
SERPINB9	0.408161	0.286775	0.081	0.125	1
UBQLN1	0.408162	0.321402	0.081	0.125	1
ZC3HAV1	0.412877	0.343625	0.081	0.125	1
EIF3E	0.412877	0.504972	0.081	0.125	1
RPA3	0.412877	0.413747	0.081	0.125	1
SLK	0.41721	0.491024	0.155	0.236	1
AC243960.1	0.421585	0.393264	0.13	0.194	1
ST13	0.42759	0.395266	0.112	0.167	1
PPP2R5C	0.430057	0.379161	0.211	0.319	1
USP15	0.43341	0.441316	0.13	0.194	1
BUD31	0.439364	0.392893	0.093	0.139	1
OPTN	0.442474	0.367969	0.112	0.167	1
KMT2C	0.443253	0.274583	0.124	0.181	1
GMFG	0.448067	0.351623	0.261	0.389	1
ARL6IP1	0.453389	0.336029	0.093	0.139	1
PRNP	0.457809	0.355216	0.075	0.111	1
HIST1H4C	0.466653	0.689233	0.354	0.403	1
SUCLG1	0.470534	0.293868	0.124	0.181	1
C8orf59	0.472739	0.252618	0.118	0.167	1
EIF5B	0.473692	0.490858	0.075	0.111	1
ZCCHC11	0.473692	0.335094	0.075	0.111	1
COPS2	0.476369	0.320575	0.075	0.111	1
CLDND1	0.477754	0.718462	0.118	0.097	1
NDUFA5	0.479053	0.370528	0.075	0.111	1
ZBTB1	0.482464	0.772335	0.248	0.25	1
CDC42SE1	0.488256	0.324084	0.118	0.167	1
HIST1H1C	0.489653	0.343705	0.087	0.125	1
KLRD1	0.49081	0.357494	0.211	0.306	1
TMED4	0.49406	0.266512	0.137	0.194	1
PRKDC	0.501423	0.412652	0.106	0.153	1
SRP14	0.501679	0.373316	0.311	0.472	1
HLA-F	0.503796	0.47337	0.106	0.153	1
ADGRE5	0.503796	0.424051	0.106	0.153	1
CAMTA1	0.505106	0.465597	0.087	0.125	1
FKBP5	0.507993	0.57985	0.335	0.389	1
ASCC3	0.515549	0.369836	0.087	0.125	1
EEF2	0.518177	0.331736	0.087	0.125	1
ATP5MG	0.539741	0.288346	0.429	0.528	1
SEPT2	0.552188	0.323642	0.099	0.139	1
BUB3	0.556213	0.656492	0.161	0.153	1
KMT2E-AS1	0.55906	0.838493	0.174	0.167	1
FNBP1	0.564981	0.538052	0.224	0.319	1
PPP1R10	0.565125	0.485181	0.099	0.139	1
NAP1L4	0.56773	0.601132	0.099	0.139	1
CWF19L2	0.574774	0.291543	0.081	0.111	1
IKZF1	0.575558	0.583094	0.112	0.097	1
IFNG	0.58695	0.68662	0.46	0.542	1
ODF2L	0.589291	0.418754	0.081	0.111	1
PSMA7	0.591287	0.362669	0.522	0.681	1
ABI1	0.591915	0.746071	0.124	0.167	1
NPC2	0.592215	0.312059	0.081	0.111	1
YME1L1	0.594843	0.418883	0.112	0.153	1
SLFN5	0.596782	0.391541	0.124	0.167	1
EIF1AX	0.599934	0.4823	0.112	0.153	1
RBM39	0.622123	0.633876	0.398	0.542	1
ATP5PO	0.637538	0.347712	0.106	0.139	1
ELF1	0.63959	0.550494	0.342	0.417	1
N4BP2L2	0.642287	0.553096	0.093	0.125	1
SON	0.644841	0.504523	0.366	0.486	1
RBL2	0.649411	0.490835	0.143	0.194	1
TMOD3	0.65657	0.403021	0.106	0.139	1
AKAP13	0.659415	0.688104	0.248	0.292	1
DDX6	0.660005	0.4376	0.137	0.181	1
HSPA1B	0.665394	0.389483	0.478	0.639	1
PYHIN1	0.665814	0.560703	0.13	0.125	1
WIPF1	0.669099	0.418972	0.174	0.236	1
CARD16	0.669607	0.305424	0.149	0.194	1
TNFAIP3	0.674062	0.68136	0.54	0.806	1
TRAF5	0.686038	0.2501	0.087	0.111	1
NAMPT	0.689089	0.356934	0.087	0.111	1
KIAA1551	0.689545	0.613513	0.168	0.222	1
VPS26A	0.68962	0.374982	0.118	0.153	1
CACYBP	0.690215	0.67754	0.155	0.208	1
TRA2A	0.694666	0.470389	0.137	0.181	1
NDUFB4	0.703035	0.551508	0.155	0.153	1
MOB1A	0.705664	0.436241	0.118	0.153	1
KMT2A	0.722975	0.390008	0.087	0.111	1
SCAF11	0.724895	0.660024	0.149	0.153	1
AC103591.3	0.7289	0.613182	0.199	0.208	1
GGNBP2	0.729197	0.399289	0.087	0.111	1
SYNCRIP	0.730178	0.321077	0.106	0.097	1
POMP	0.751346	0.311484	0.137	0.167	1
SHOC2	0.754112	0.425979	0.099	0.125	1
IFITM3	0.758174	0.536237	0.23	0.319	1
TMPO	0.760068	0.397338	0.099	0.125	1
CCR5	0.764106	0.584412	0.13	0.167	1
FLII	0.764106	0.486704	0.13	0.167	1
ARID5B	0.767162	0.524652	0.112	0.139	1
ATP5PF	0.778193	0.474954	0.273	0.319	1
IKZF3	0.778799	0.330798	0.168	0.208	1
SP100	0.787589	0.71132	0.155	0.167	1
PTP4A2	0.797514	0.548007	0.124	0.153	1
CTSS	0.798087	0.556104	0.143	0.181	1
TOB1	0.801667	0.671618	0.23	0.264	1
IL6ST	0.804388	0.560852	0.112	0.139	1
SMC5	0.812085	0.354981	0.093	0.111	1
MT-TW	0.817126	0.672065	0.248	0.292	1
CEBPZ	0.821904	0.576068	0.112	0.111	1
PPP1CB	0.840572	0.411407	0.093	0.111	1
CRBN	0.84096	0.725972	0.205	0.236	1
FABP5	0.844432	0.28418	0.118	0.139	1
PDCD4	0.84734	0.487004	0.174	0.222	1
PSME2	0.850055	0.661466	0.186	0.236	1
EVI2A	0.854978	0.407921	0.106	0.125	1
SLC38A2	0.857276	0.496022	0.137	0.167	1
NEAT1	0.861653	0.378217	0.143	0.167	1
VPS29	0.864045	0.300044	0.112	0.111	1
C4orf3	0.86594	0.525251	0.205	0.264	1
PARP8	0.87281	0.710369	0.255	0.347	1
SERBP1	0.873236	0.438508	0.118	0.139	1
YWHAE	0.874231	0.760537	0.118	0.125	1
ARPP19	0.874231	0.602789	0.118	0.125	1
PTPRC	0.875029	0.377901	0.435	0.708	1
CBLB	0.877166	0.49046	0.118	0.125	1
ARL4C	0.881577	0.525657	0.255	0.333	1
SERINC1	0.891349	0.527849	0.106	0.125	1
LCP2	0.897049	0.604349	0.161	0.181	1
POLR2K	0.899305	0.43871	0.118	0.139	1
FBXW2	0.908048	0.56781	0.106	0.111	1
CRTAM	0.9529	0.740716	0.174	0.208	1
SMARCA5	0.96808	0.589611	0.161	0.194	1
PRF1	0.972964	0.558172	0.099	0.111	1
THEMIS	0.982504	0.567834	0.099	0.111	1
CLU	0.988928	0.412079	0.137	0.153	1
TNRC6B	0.993961	0.495333	0.112	0.125	1
CDC42SE2	1	0.615547	0.174	0.208	1

## Sheet: PDL1-low_PCRvsIPR.diffexpresse
gene_id	p_val	avg_logFC	pct.1	pct.2	p_val_adj
N4BP1	1.20469e-27	-1.90075	0	0.75	3.58686e-23
IGLC3	7.60104e-21	-2.43728	0.006	0.75	2.26313e-16
ALG5	8.04734e-19	-1.48004	0	0.5	2.39602e-14
MTHFD1	8.04734e-19	-1.59018	0	0.5	2.39602e-14
IRS1	8.04734e-19	-1.62676	0	0.5	2.39602e-14
SPATA33	8.04734e-19	-1.68878	0	0.5	2.39602e-14
SLFN12	8.04734e-19	-1.79121	0	0.5	2.39602e-14
ADGRG3	8.04734e-19	-1.90124	0	0.5	2.39602e-14
CCND1	8.04734e-19	-1.92817	0	0.5	2.39602e-14
KRT6C	8.04734e-19	-1.92817	0	0.5	2.39602e-14
STAU2	1.72174e-16	-1.65733	0.013	0.75	5.12631e-12
IGHA1	1.72174e-16	-1.73902	0.013	0.75	5.12631e-12
LTB	3.9603e-14	-2.25161	0.019	0.75	1.17914e-09
CMPK1	5.10537e-14	-1.96414	0.019	0.75	1.52007e-09
LDB2	7.86291e-13	-1.866	0.006	0.5	2.3411e-08
BTBD9	1.10175e-12	-1.34627	0.006	0.5	3.28035e-08
ZDHHC3	1.10175e-12	-1.34711	0.006	0.5	3.28035e-08
INTS13	1.10175e-12	-1.45612	0.006	0.5	3.28035e-08
PDS5B	1.10175e-12	-1.45779	0.006	0.5	3.28035e-08
CRTC3	1.10175e-12	-1.48263	0.006	0.5	3.28035e-08
CDK6	1.10175e-12	-1.49975	0.006	0.5	3.28035e-08
PLEKHF1	1.10175e-12	-1.52925	0.006	0.5	3.28035e-08
MED23	1.10175e-12	-1.5549	0.006	0.5	3.28035e-08
AFAP1L2	1.10175e-12	-1.57259	0.006	0.5	3.28035e-08
SDCCAG8	1.10175e-12	-1.70062	0.006	0.5	3.28035e-08
CTNNB1	1.10175e-12	-1.77286	0.006	0.5	3.28035e-08
NSUN5	1.10175e-12	-1.78993	0.006	0.5	3.28035e-08
IGHG3	1.10175e-12	-1.82188	0.006	0.5	3.28035e-08
MAZ	1.10175e-12	-2.13172	0.006	0.5	3.28035e-08
CCND2	3.55476e-12	-2.49856	0.057	1	1.05839e-07
KLRC2	5.77568e-12	-1.92864	0.025	0.75	1.71965e-07
IGHG4	2.43655e-10	-1.79443	0.032	0.75	7.25459e-06
CD81	3.53553e-10	-1.55051	0.032	0.75	1.05267e-05
RIF1	3.53553e-10	-1.5543	0.032	0.75	1.05267e-05
ALDH3B1	4.81317e-10	-0.956892	0	0.25	1.43307e-05
TYMP	4.81317e-10	-0.956892	0	0.25	1.43307e-05
VASH1	4.81317e-10	-0.956892	0	0.25	1.43307e-05
SMARCB1	4.81317e-10	-0.956892	0	0.25	1.43307e-05
CEP128	4.81317e-10	-0.956892	0	0.25	1.43307e-05
CSPP1	4.81317e-10	-0.956892	0	0.25	1.43307e-05
LILRA1	4.81317e-10	-0.956892	0	0.25	1.43307e-05
TRIM14	4.81317e-10	-0.956892	0	0.25	1.43307e-05
XPNPEP1	4.81317e-10	-0.956892	0	0.25	1.43307e-05
NAT9	4.81317e-10	-0.956892	0	0.25	1.43307e-05
USP5	4.81317e-10	-0.956892	0	0.25	1.43307e-05
GMDS	4.81317e-10	-0.956892	0	0.25	1.43307e-05
NCF2	4.81317e-10	-0.956892	0	0.25	1.43307e-05
FKBP15	4.81317e-10	-0.956892	0	0.25	1.43307e-05
INVS	4.81317e-10	-0.956892	0	0.25	1.43307e-05
HVCN1	4.81317e-10	-0.956892	0	0.25	1.43307e-05
ZNF133	4.81317e-10	-0.956892	0	0.25	1.43307e-05
EIF2S2P4	4.81317e-10	-0.956892	0	0.25	1.43307e-05
SLC27A1	4.81317e-10	-0.956892	0	0.25	1.43307e-05
ZNF426	4.81317e-10	-0.956892	0	0.25	1.43307e-05
AHI1	4.81317e-10	-0.956892	0	0.25	1.43307e-05
FHOD1	4.81317e-10	-0.956892	0	0.25	1.43307e-05
ZNF189	4.81317e-10	-0.956892	0	0.25	1.43307e-05
BMP2K	4.81317e-10	-0.956892	0	0.25	1.43307e-05
KIFC3	4.81317e-10	-0.956892	0	0.25	1.43307e-05
RMC1	4.81317e-10	-0.956892	0	0.25	1.43307e-05
WDPCP	4.81317e-10	-0.956892	0	0.25	1.43307e-05
FGD2	4.81317e-10	-0.956892	0	0.25	1.43307e-05
CREB5	4.81317e-10	-0.956892	0	0.25	1.43307e-05
SLC12A9	4.81317e-10	-0.956892	0	0.25	1.43307e-05
DIAPH2	4.81317e-10	-0.956892	0	0.25	1.43307e-05
TMEM86A	4.81317e-10	-0.956892	0	0.25	1.43307e-05
PPARGC1B	4.81317e-10	-0.956892	0	0.25	1.43307e-05
UBE2J2	4.81317e-10	-0.956892	0	0.25	1.43307e-05
JMJD8	4.81317e-10	-0.956892	0	0.25	1.43307e-05
HDX	4.81317e-10	-0.956892	0	0.25	1.43307e-05
ZFYVE1	4.81317e-10	-0.956892	0	0.25	1.43307e-05
C15orf48	4.81317e-10	-0.956892	0	0.25	1.43307e-05
DTYMK	4.81317e-10	-0.956892	0	0.25	1.43307e-05
SPRR1B	4.81317e-10	-0.956892	0	0.25	1.43307e-05
SPHK1	4.81317e-10	-0.956892	0	0.25	1.43307e-05
CTNNBIP1	4.81317e-10	-0.956892	0	0.25	1.43307e-05
ZBTB18	4.81317e-10	-0.956892	0	0.25	1.43307e-05
MPZL1	4.81317e-10	-0.956892	0	0.25	1.43307e-05
C1RL-AS1	4.81317e-10	-0.956892	0	0.25	1.43307e-05
RNU1-1	4.81317e-10	-0.956892	0	0.25	1.43307e-05
LINC00899	4.81317e-10	-0.956892	0	0.25	1.43307e-05
RBM14	4.81317e-10	-0.956892	0	0.25	1.43307e-05
AC010343.1	4.81317e-10	-0.956892	0	0.25	1.43307e-05
RNF139-AS1	4.81317e-10	-0.956892	0	0.25	1.43307e-05
NAIP	4.81317e-10	-0.956892	0	0.25	1.43307e-05
SCARNA9	4.81317e-10	-0.956892	0	0.25	1.43307e-05
AC245014.3	4.81317e-10	-0.956892	0	0.25	1.43307e-05
PIK3R6	4.81317e-10	-0.956892	0	0.25	1.43307e-05
AC006486.2	4.81317e-10	-0.956892	0	0.25	1.43307e-05
FGR	4.81317e-10	-1.02588	0	0.25	1.43307e-05
HS3ST1	4.81317e-10	-1.02588	0	0.25	1.43307e-05
ADAM28	4.81317e-10	-1.02588	0	0.25	1.43307e-05
LAMA3	4.81317e-10	-1.02588	0	0.25	1.43307e-05
MRPL43	4.81317e-10	-1.02588	0	0.25	1.43307e-05
COL17A1	4.81317e-10	-1.02588	0	0.25	1.43307e-05
MTHFD2	4.81317e-10	-1.02588	0	0.25	1.43307e-05
OXCT1	4.81317e-10	-1.02588	0	0.25	1.43307e-05
TXNDC16	4.81317e-10	-1.02588	0	0.25	1.43307e-05
KLHL42	4.81317e-10	-1.02588	0	0.25	1.43307e-05
MAEA	4.81317e-10	-1.02588	0	0.25	1.43307e-05
STRN4	4.81317e-10	-1.02588	0	0.25	1.43307e-05
MUL1	4.81317e-10	-1.02588	0	0.25	1.43307e-05
MSH2	4.81317e-10	-1.02588	0	0.25	1.43307e-05
ABL1	4.81317e-10	-1.02588	0	0.25	1.43307e-05
RASSF7	4.81317e-10	-1.02588	0	0.25	1.43307e-05
APOL4	4.81317e-10	-1.02588	0	0.25	1.43307e-05
POLA1	4.81317e-10	-1.02588	0	0.25	1.43307e-05
SLC35A2	4.81317e-10	-1.02588	0	0.25	1.43307e-05
NARFL	4.81317e-10	-1.02588	0	0.25	1.43307e-05
PPP2CB	4.81317e-10	-1.02588	0	0.25	1.43307e-05
PLEKHA8	4.81317e-10	-1.02588	0	0.25	1.43307e-05
PTPRZ1	4.81317e-10	-1.02588	0	0.25	1.43307e-05
EZH2	4.81317e-10	-1.02588	0	0.25	1.43307e-05
ZMIZ1	4.81317e-10	-1.02588	0	0.25	1.43307e-05
PLXNA1	4.81317e-10	-1.02588	0	0.25	1.43307e-05
IL1R1	4.81317e-10	-1.02588	0	0.25	1.43307e-05
AMPD2	4.81317e-10	-1.02588	0	0.25	1.43307e-05
NSUN4	4.81317e-10	-1.02588	0	0.25	1.43307e-05
MREG	4.81317e-10	-1.02588	0	0.25	1.43307e-05
FMOD	4.81317e-10	-1.02588	0	0.25	1.43307e-05
CD244	4.81317e-10	-1.02588	0	0.25	1.43307e-05
ELK1	4.81317e-10	-1.02588	0	0.25	1.43307e-05
FMO5	4.81317e-10	-1.02588	0	0.25	1.43307e-05
CAMK1	4.81317e-10	-1.02588	0	0.25	1.43307e-05
PLEKHA8P1	4.81317e-10	-1.02588	0	0.25	1.43307e-05
RTL8C	4.81317e-10	-1.02588	0	0.25	1.43307e-05
C9orf40	4.81317e-10	-1.02588	0	0.25	1.43307e-05
NAT10	4.81317e-10	-1.02588	0	0.25	1.43307e-05
IGF2BP3	4.81317e-10	-1.02588	0	0.25	1.43307e-05
DCAF7	4.81317e-10	-1.02588	0	0.25	1.43307e-05
ITGA11	4.81317e-10	-1.02588	0	0.25	1.43307e-05
ASCC1	4.81317e-10	-1.02588	0	0.25	1.43307e-05
DNA2	4.81317e-10	-1.02588	0	0.25	1.43307e-05
CDH11	4.81317e-10	-1.02588	0	0.25	1.43307e-05
RFX5	4.81317e-10	-1.02588	0	0.25	1.43307e-05
SSBP2	4.81317e-10	-1.02588	0	0.25	1.43307e-05
GFOD1	4.81317e-10	-1.02588	0	0.25	1.43307e-05
MMS22L	4.81317e-10	-1.02588	0	0.25	1.43307e-05
DOK2	4.81317e-10	-1.02588	0	0.25	1.43307e-05
THY1	4.81317e-10	-1.02588	0	0.25	1.43307e-05
RDH13	4.81317e-10	-1.02588	0	0.25	1.43307e-05
PRRT3	4.81317e-10	-1.02588	0	0.25	1.43307e-05
RYK	4.81317e-10	-1.02588	0	0.25	1.43307e-05
NAB2	4.81317e-10	-1.02588	0	0.25	1.43307e-05
SLC33A1	4.81317e-10	-1.02588	0	0.25	1.43307e-05
PAQR8	4.81317e-10	-1.02588	0	0.25	1.43307e-05
NAT1	4.81317e-10	-1.02588	0	0.25	1.43307e-05
EHBP1L1	4.81317e-10	-1.02588	0	0.25	1.43307e-05
SLC19A1	4.81317e-10	-1.02588	0	0.25	1.43307e-05
UBE2O	4.81317e-10	-1.02588	0	0.25	1.43307e-05
SSNA1	4.81317e-10	-1.02588	0	0.25	1.43307e-05
GRINA	4.81317e-10	-1.02588	0	0.25	1.43307e-05
GEMIN4	4.81317e-10	-1.02588	0	0.25	1.43307e-05
ZNF816	4.81317e-10	-1.02588	0	0.25	1.43307e-05
NRBP2	4.81317e-10	-1.02588	0	0.25	1.43307e-05
ANKFY1	4.81317e-10	-1.02588	0	0.25	1.43307e-05
ZNF107	4.81317e-10	-1.02588	0	0.25	1.43307e-05
ACSL5	4.81317e-10	-1.02588	0	0.25	1.43307e-05
ZNF720	4.81317e-10	-1.02588	0	0.25	1.43307e-05
PDGFA	4.81317e-10	-1.02588	0	0.25	1.43307e-05
ASNA1	4.81317e-10	-1.02588	0	0.25	1.43307e-05
NUP62	4.81317e-10	-1.02588	0	0.25	1.43307e-05
ANKRD10-IT1	4.81317e-10	-1.02588	0	0.25	1.43307e-05
NR2F1-AS1	4.81317e-10	-1.02588	0	0.25	1.43307e-05
AC010186.3	4.81317e-10	-1.02588	0	0.25	1.43307e-05
TSPOAP1-AS1	4.81317e-10	-1.02588	0	0.25	1.43307e-05
DCP1A	4.81317e-10	-1.02588	0	0.25	1.43307e-05
AC096586.1	4.81317e-10	-1.02588	0	0.25	1.43307e-05
AC114271.1	4.81317e-10	-1.02588	0	0.25	1.43307e-05
C6orf163	4.81317e-10	-1.02588	0	0.25	1.43307e-05
MTCP1	4.81317e-10	-1.02588	0	0.25	1.43307e-05
AC007038.1	4.81317e-10	-1.02588	0	0.25	1.43307e-05
CATSPERB	4.81317e-10	-1.02588	0	0.25	1.43307e-05
RPL4P6	4.81317e-10	-1.02588	0	0.25	1.43307e-05
AL606807.1	4.81317e-10	-1.02588	0	0.25	1.43307e-05
AC091181.1	4.81317e-10	-1.02588	0	0.25	1.43307e-05
NCAPD2	4.81317e-10	-1.13625	0	0.25	1.43307e-05
TSPAN17	4.81317e-10	-1.13625	0	0.25	1.43307e-05
YIPF1	4.81317e-10	-1.13625	0	0.25	1.43307e-05
RAB11FIP3	4.81317e-10	-1.13625	0	0.25	1.43307e-05
NUP50	4.81317e-10	-1.13625	0	0.25	1.43307e-05
YPEL1	4.81317e-10	-1.13625	0	0.25	1.43307e-05
DCAF11	4.81317e-10	-1.13625	0	0.25	1.43307e-05
MXRA5	4.81317e-10	-1.13625	0	0.25	1.43307e-05
FAM173A	4.81317e-10	-1.13625	0	0.25	1.43307e-05
GDAP1	4.81317e-10	-1.13625	0	0.25	1.43307e-05
ITGB8	4.81317e-10	-1.13625	0	0.25	1.43307e-05
TIMELESS	4.81317e-10	-1.13625	0	0.25	1.43307e-05
DBN1	4.81317e-10	-1.13625	0	0.25	1.43307e-05
CISH	4.81317e-10	-1.13625	0	0.25	1.43307e-05
NEK4	4.81317e-10	-1.13625	0	0.25	1.43307e-05
ELMOD3	4.81317e-10	-1.13625	0	0.25	1.43307e-05
CHMP3	4.81317e-10	-1.13625	0	0.25	1.43307e-05
STRN	4.81317e-10	-1.13625	0	0.25	1.43307e-05
MTERF2	4.81317e-10	-1.13625	0	0.25	1.43307e-05
FAM126A	4.81317e-10	-1.13625	0	0.25	1.43307e-05
WRNIP1	4.81317e-10	-1.13625	0	0.25	1.43307e-05
IDO1	4.81317e-10	-1.13625	0	0.25	1.43307e-05
HSPBP1	4.81317e-10	-1.13625	0	0.25	1.43307e-05
CERS5	4.81317e-10	-1.13625	0	0.25	1.43307e-05
CDR2	4.81317e-10	-1.13625	0	0.25	1.43307e-05
ZFHX3	4.81317e-10	-1.13625	0	0.25	1.43307e-05
INTS7	4.81317e-10	-1.13625	0	0.25	1.43307e-05
FAM193B	4.81317e-10	-1.13625	0	0.25	1.43307e-05
FADS1	4.81317e-10	-1.13625	0	0.25	1.43307e-05
PITPNC1	4.81317e-10	-1.13625	0	0.25	1.43307e-05
MIER3	4.81317e-10	-1.13625	0	0.25	1.43307e-05
UBR1	4.81317e-10	-1.13625	0	0.25	1.43307e-05
SERPINI1	4.81317e-10	-1.13625	0	0.25	1.43307e-05
MFSD8	4.81317e-10	-1.13625	0	0.25	1.43307e-05
CEP44	4.81317e-10	-1.13625	0	0.25	1.43307e-05
HDGFL3	4.81317e-10	-1.13625	0	0.25	1.43307e-05
NUDT8	4.81317e-10	-1.13625	0	0.25	1.43307e-05
KRT13	4.81317e-10	-1.13625	0	0.25	1.43307e-05
RNASEH2C	4.81317e-10	-1.13625	0	0.25	1.43307e-05
TRAF6	4.81317e-10	-1.13625	0	0.25	1.43307e-05
MACC1	4.81317e-10	-1.13625	0	0.25	1.43307e-05
UBE2H	4.81317e-10	-1.13625	0	0.25	1.43307e-05
SPIN2B	4.81317e-10	-1.13625	0	0.25	1.43307e-05
MAPK12	4.81317e-10	-1.13625	0	0.25	1.43307e-05
PIK3R4	4.81317e-10	-1.13625	0	0.25	1.43307e-05
ZNF335	4.81317e-10	-1.13625	0	0.25	1.43307e-05
PAPSS2	4.81317e-10	-1.13625	0	0.25	1.43307e-05
SLC5A3	4.81317e-10	-1.13625	0	0.25	1.43307e-05
SKIV2L	4.81317e-10	-1.13625	0	0.25	1.43307e-05
ITPRIPL2	4.81317e-10	-1.13625	0	0.25	1.43307e-05
PSMA6P1	4.81317e-10	-1.13625	0	0.25	1.43307e-05
EBF2	4.81317e-10	-1.13625	0	0.25	1.43307e-05
SGO1-AS1	4.81317e-10	-1.13625	0	0.25	1.43307e-05
TATDN1P1	4.81317e-10	-1.13625	0	0.25	1.43307e-05
AL136126.1	4.81317e-10	-1.13625	0	0.25	1.43307e-05
AC112220.4	4.81317e-10	-1.13625	0	0.25	1.43307e-05
ELOVL3	4.81317e-10	-1.13625	0	0.25	1.43307e-05
S100A7	4.81317e-10	-1.13625	0	0.25	1.43307e-05
FCRLB	4.81317e-10	-1.13625	0	0.25	1.43307e-05
LINC00513	4.81317e-10	-1.13625	0	0.25	1.43307e-05
CCDC78	4.81317e-10	-1.13625	0	0.25	1.43307e-05
RF00019-168	4.81317e-10	-1.13625	0	0.25	1.43307e-05
CDC42-IT1	4.81317e-10	-1.13625	0	0.25	1.43307e-05
VPS13D	4.81317e-10	-1.19325	0	0.25	1.43307e-05
TOLLIP	4.81317e-10	-1.19325	0	0.25	1.43307e-05
IFT27	4.81317e-10	-1.19325	0	0.25	1.43307e-05
MTG2	4.81317e-10	-1.19325	0	0.25	1.43307e-05
TAF1C	4.81317e-10	-1.19325	0	0.25	1.43307e-05
PTOV1	4.81317e-10	-1.19325	0	0.25	1.43307e-05
RAB11FIP2	4.81317e-10	-1.19325	0	0.25	1.43307e-05
PPARD	4.81317e-10	-1.19325	0	0.25	1.43307e-05
COL4A3BP	4.81317e-10	-1.19325	0	0.25	1.43307e-05
STK16	4.81317e-10	-1.19325	0	0.25	1.43307e-05
QPCT	4.81317e-10	-1.19325	0	0.25	1.43307e-05
PTGIS	4.81317e-10	-1.19325	0	0.25	1.43307e-05
SLC25A23	4.81317e-10	-1.19325	0	0.25	1.43307e-05
NCLN	4.81317e-10	-1.19325	0	0.25	1.43307e-05
KRT17	4.81317e-10	-1.19325	0	0.25	1.43307e-05
MYBBP1A	4.81317e-10	-1.19325	0	0.25	1.43307e-05
TNS3	4.81317e-10	-1.19325	0	0.25	1.43307e-05
GPAT3	4.81317e-10	-1.19325	0	0.25	1.43307e-05
NAA30	4.81317e-10	-1.19325	0	0.25	1.43307e-05
CBX8	4.81317e-10	-1.19325	0	0.25	1.43307e-05
CACNA1A	4.81317e-10	-1.19325	0	0.25	1.43307e-05
TRPM2	4.81317e-10	-1.19325	0	0.25	1.43307e-05
RBAK	4.81317e-10	-1.19325	0	0.25	1.43307e-05
LUC7L2	4.81317e-10	-1.19325	0	0.25	1.43307e-05
DGKZ	4.81317e-10	-1.19325	0	0.25	1.43307e-05
C18orf25	4.81317e-10	-1.19325	0	0.25	1.43307e-05
CENPH	4.81317e-10	-1.19325	0	0.25	1.43307e-05
NRGN	4.81317e-10	-1.19325	0	0.25	1.43307e-05
C16orf87	4.81317e-10	-1.19325	0	0.25	1.43307e-05
ODR4	4.81317e-10	-1.19325	0	0.25	1.43307e-05
AHCYL2	4.81317e-10	-1.19325	0	0.25	1.43307e-05
SLC37A1	4.81317e-10	-1.19325	0	0.25	1.43307e-05
GMEB1	4.81317e-10	-1.19325	0	0.25	1.43307e-05
ELF3	4.81317e-10	-1.19325	0	0.25	1.43307e-05
HSPA4L	4.81317e-10	-1.19325	0	0.25	1.43307e-05
UTP15	4.81317e-10	-1.19325	0	0.25	1.43307e-05
SNAPC4	4.81317e-10	-1.19325	0	0.25	1.43307e-05
TVP23C	4.81317e-10	-1.19325	0	0.25	1.43307e-05
YES1	4.81317e-10	-1.19325	0	0.25	1.43307e-05
PNMA1	4.81317e-10	-1.19325	0	0.25	1.43307e-05
ZNF354C	4.81317e-10	-1.19325	0	0.25	1.43307e-05
LRRC75A	4.81317e-10	-1.19325	0	0.25	1.43307e-05
PHLDA2	4.81317e-10	-1.19325	0	0.25	1.43307e-05
DNAH14	4.81317e-10	-1.19325	0	0.25	1.43307e-05
MAP3K5	4.81317e-10	-1.19325	0	0.25	1.43307e-05
PARVA	4.81317e-10	-1.19325	0	0.25	1.43307e-05
ENTPD7	4.81317e-10	-1.19325	0	0.25	1.43307e-05
IGHG2	4.81317e-10	-1.19325	0	0.25	1.43307e-05
ZNF845	4.81317e-10	-1.19325	0	0.25	1.43307e-05
EXOC3-AS1	4.81317e-10	-1.19325	0	0.25	1.43307e-05
AC016596.1	4.81317e-10	-1.19325	0	0.25	1.43307e-05
SNHG26	4.81317e-10	-1.19325	0	0.25	1.43307e-05
PPIL3	4.81317e-10	-1.19325	0	0.25	1.43307e-05
NDUFB2-AS1	4.81317e-10	-1.19325	0	0.25	1.43307e-05
BX679664.3	4.81317e-10	-1.19325	0	0.25	1.43307e-05
RNY4	4.81317e-10	-1.19325	0	0.25	1.43307e-05
LINC00921	4.81317e-10	-1.19325	0	0.25	1.43307e-05
RPS4Y1	4.81317e-10	-1.19325	0	0.25	1.43307e-05
MTFR2	4.81317e-10	-1.19325	0	0.25	1.43307e-05
MMP1	4.81317e-10	-1.19325	0	0.25	1.43307e-05
RF00019-458	4.81317e-10	-1.19325	0	0.25	1.43307e-05
PRPF40B	4.81317e-10	-1.43679	0	0.25	1.43307e-05
C11orf74	4.81317e-10	-1.43679	0	0.25	1.43307e-05
CTBP2	4.81317e-10	-1.43679	0	0.25	1.43307e-05
LAGE3	4.81317e-10	-1.43679	0	0.25	1.43307e-05
RNF14	4.81317e-10	-1.5215	0	0.25	1.43307e-05
FDFT1	4.81317e-10	-1.5215	0	0.25	1.43307e-05
PPIL2	4.81317e-10	-1.5215	0	0.25	1.43307e-05
DNAL4	4.81317e-10	-1.5215	0	0.25	1.43307e-05
CYB5B	4.81317e-10	-1.5215	0	0.25	1.43307e-05
FBXO2	4.81317e-10	-1.5215	0	0.25	1.43307e-05
NCAM1	4.81317e-10	-1.5215	0	0.25	1.43307e-05
GDPD1	4.81317e-10	-1.5215	0	0.25	1.43307e-05
HPS3	4.81317e-10	-1.5215	0	0.25	1.43307e-05
ZNF318	4.81317e-10	-1.5215	0	0.25	1.43307e-05
MROH1	4.81317e-10	-1.5215	0	0.25	1.43307e-05
SCFD2	4.81317e-10	-1.5215	0	0.25	1.43307e-05
KIR2DL4	4.81317e-10	-1.5215	0	0.25	1.43307e-05
LINC00888	4.81317e-10	-1.5215	0	0.25	1.43307e-05
NFAT5	4.81317e-10	-1.65443	0	0.25	1.43307e-05
INPPL1	4.81317e-10	-1.65443	0	0.25	1.43307e-05
IFT140	4.81317e-10	-1.65443	0	0.25	1.43307e-05
ZNF470	4.81317e-10	-1.65443	0	0.25	1.43307e-05
FAM200B	4.81317e-10	-1.65443	0	0.25	1.43307e-05
AL356488.3	4.81317e-10	-1.65443	0	0.25	1.43307e-05
USP9Y	4.81317e-10	-1.65443	0	0.25	1.43307e-05
STAP1	4.81317e-10	-1.72198	0	0.25	1.43307e-05
SASS6	4.81317e-10	-1.72198	0	0.25	1.43307e-05
PINK1	4.81317e-10	-1.72198	0	0.25	1.43307e-05
AL359915.2	4.81317e-10	-1.72198	0	0.25	1.43307e-05
CD3EAP	4.81317e-10	-1.75971	0	0.25	1.43307e-05
ATP9B	4.81317e-10	-1.75971	0	0.25	1.43307e-05
SLC10A7	4.81317e-10	-1.99404	0	0.25	1.43307e-05
TET2	8.11454e-10	-1.52675	0.013	0.5	2.41602e-05
S100A9	1.04493e-09	-1.42815	0.013	0.5	3.11119e-05
LIMD2	1.04493e-09	-1.7012	0.013	0.5	3.11119e-05
TAF3	1.34346e-09	-1.24178	0.013	0.5	4.00003e-05
CELF1	1.34346e-09	-1.31554	0.013	0.5	4.00003e-05
HMGCS1	1.34346e-09	-1.33301	0.013	0.5	4.00003e-05
CASP8AP2	1.34346e-09	-1.35836	0.013	0.5	4.00003e-05
NDFIP2	1.34346e-09	-1.37704	0.013	0.5	4.00003e-05
CTBP1	1.34346e-09	-1.383	0.013	0.5	4.00003e-05
HM13	1.34346e-09	-1.38851	0.013	0.5	4.00003e-05
ZNF680	1.34346e-09	-1.39186	0.013	0.5	4.00003e-05
TMEM71	1.34346e-09	-1.39306	0.013	0.5	4.00003e-05
FBXL3	1.34346e-09	-1.44168	0.013	0.5	4.00003e-05
ATE1	1.34346e-09	-1.4471	0.013	0.5	4.00003e-05
CREB3L2	1.34346e-09	-1.50479	0.013	0.5	4.00003e-05
SETX	2.73349e-09	-1.75837	0.038	0.75	8.13868e-05
ATP6V0E1	7.26922e-09	-1.77997	0.076	1	0.000216434
CAPZA1	3.53435e-08	-2.20313	0.051	0.75	0.00105232
CNTRL	4.63266e-08	-1.27548	0.045	0.75	0.00137933
GBP2	4.63266e-08	-1.34369	0.045	0.75	0.00137933
HMGN1	4.63266e-08	-1.38443	0.045	0.75	0.00137933
RPS6KA3	4.63266e-08	-1.60408	0.045	0.75	0.00137933
DOCK5	5.35385e-08	-1.6981	0.019	0.5	0.00159405
FURIN	5.35385e-08	-2.06012	0.019	0.5	0.00159405
RBM17	5.35385e-08	-2.077	0.019	0.5	0.00159405
UBA6	6.55358e-08	-1.73089	0.019	0.5	0.00195126
C12orf65	8.01198e-08	-1.5334	0.019	0.5	0.00238549
LPIN1	8.01198e-08	-1.71422	0.019	0.5	0.00238549
TNRC6A	8.01198e-08	-1.76366	0.019	0.5	0.00238549
EIF2S3	9.78022e-08	-1.28454	0.019	0.5	0.00291196
REV3L	9.78022e-08	-1.61802	0.019	0.5	0.00291196
USP33	9.78251e-08	-1.20272	0.019	0.5	0.00291264
ZNF24	9.78251e-08	-1.22903	0.019	0.5	0.00291264
CUL3	9.78251e-08	-1.24986	0.019	0.5	0.00291264
CSF1	9.78251e-08	-1.28816	0.019	0.5	0.00291264
VPS41	9.78251e-08	-1.29258	0.019	0.5	0.00291264
SNRPA1	9.78251e-08	-1.31143	0.019	0.5	0.00291264
SUZ12	9.78251e-08	-1.32221	0.019	0.5	0.00291264
ACOT13	9.78251e-08	-1.32734	0.019	0.5	0.00291264
NF1	9.78251e-08	-1.33531	0.019	0.5	0.00291264
MSH6	9.78251e-08	-1.34072	0.019	0.5	0.00291264
NIN	9.78251e-08	-1.35881	0.019	0.5	0.00291264
ZCRB1	9.78251e-08	-1.36788	0.019	0.5	0.00291264
GALNT1	9.78251e-08	-1.36991	0.019	0.5	0.00291264
SRSF9	9.78251e-08	-1.37898	0.019	0.5	0.00291264
ARFGAP2	9.78251e-08	-1.44031	0.019	0.5	0.00291264
WAPL	9.78251e-08	-1.5197	0.019	0.5	0.00291264
PRDX5	9.78251e-08	-1.55075	0.019	0.5	0.00291264
CCDC69	9.78251e-08	-1.58948	0.019	0.5	0.00291264
PRPF38B	2.74461e-07	-1.1833	0.051	0.75	0.0081718
TYROBP	5.15356e-07	-1.64378	0.057	0.75	0.0153442
EIF3A	5.15356e-07	-1.72017	0.057	0.75	0.0153442
KLRC1	1.05246e-06	-1.70069	0.025	0.5	0.0313361
RTF2	1.24417e-06	-1.5516	0.025	0.5	0.0370438
DDX10	1.24417e-06	-1.68851	0.025	0.5	0.0370438
IRF2BP2	1.38297e-06	-1.647	0.064	0.75	0.0411765
MYDGF	1.7329e-06	-1.13108	0.025	0.5	0.0515954
RASGRP1	1.73318e-06	-1.11387	0.025	0.5	0.0516036
SEPT6	1.73318e-06	-1.11434	0.025	0.5	0.0516036
FGD5-AS1	1.73318e-06	-1.1324	0.025	0.5	0.0516036
PHB2	1.73318e-06	-1.16686	0.025	0.5	0.0516036
ANKRD11	1.73318e-06	-1.18763	0.025	0.5	0.0516036
RNF216	1.73318e-06	-1.20528	0.025	0.5	0.0516036
RPF1	1.73318e-06	-1.22884	0.025	0.5	0.0516036
RAD51C	1.73318e-06	-1.23325	0.025	0.5	0.0516036
LPXN	1.73318e-06	-1.23406	0.025	0.5	0.0516036
PAK1IP1	1.73318e-06	-1.24256	0.025	0.5	0.0516036
NUP153	1.73318e-06	-1.24475	0.025	0.5	0.0516036
NCR3	1.73318e-06	-1.25207	0.025	0.5	0.0516036
LSM10	1.73318e-06	-1.26019	0.025	0.5	0.0516036
WNK1	1.73318e-06	-1.28009	0.025	0.5	0.0516036
RARS	1.73318e-06	-1.30199	0.025	0.5	0.0516036
FOXN3	1.73318e-06	-1.42523	0.025	0.5	0.0516036
RALB	1.73318e-06	-1.42613	0.025	0.5	0.0516036
TBC1D31	1.73318e-06	-1.78058	0.025	0.5	0.0516036
MBNL1	1.96775e-06	-1.5205	0.115	1	0.0585879
ARF6	4.27427e-06	-1.14997	0.064	0.75	0.127262
UPF2	4.27457e-06	-1.14359	0.064	0.75	0.127271
SNU13	4.95431e-06	-1.55408	0.07	0.75	0.14751
IL2RB	6.70127e-06	-2.0955	0.032	0.5	0.199524
FCER1G	7.74097e-06	-1.74574	0.032	0.5	0.23048
PRF1	9.65604e-06	-1.83448	0.083	0.75	0.287499
HIGD1A	1.03012e-05	-1.29646	0.032	0.5	0.306709
B4GALT1	1.03012e-05	-1.4281	0.032	0.5	0.306709
FYN	1.2302e-05	-1.45857	0.076	0.75	0.366279
USP8	1.26131e-05	-0.960998	0.07	0.75	0.375543
XAF1	1.26131e-05	-1.11762	0.07	0.75	0.375543
TM9SF3	1.36587e-05	-0.828383	0.032	0.5	0.406673
KLHL24	1.36587e-05	-0.975859	0.032	0.5	0.406673
STIP1	1.36587e-05	-1.05442	0.032	0.5	0.406673
PPT1	1.36587e-05	-1.13622	0.032	0.5	0.406673
LRPPRC	1.36587e-05	-1.14294	0.032	0.5	0.406673
RSRC1	1.36587e-05	-1.14742	0.032	0.5	0.406673
INPP5D	1.36587e-05	-1.1866	0.032	0.5	0.406673
LINC-PINT	1.36587e-05	-1.1922	0.032	0.5	0.406673
SUCLG2	1.36587e-05	-1.36228	0.032	0.5	0.406673
CPEB3	1.48694e-05	-1.08697	0.006	0.25	0.44272
IL13RA1	1.48694e-05	-1.36699	0.006	0.25	0.44272
SIL1	1.48694e-05	-1.37462	0.006	0.25	0.44272
ZNF646	1.48694e-05	-1.4485	0.006	0.25	0.44272
EMC8	1.48694e-05	-1.46058	0.006	0.25	0.44272
SZRD1	1.48694e-05	-1.57034	0.006	0.25	0.44272
CHST2	1.48694e-05	-1.57208	0.006	0.25	0.44272
NFATC3	1.48694e-05	-1.58109	0.006	0.25	0.44272
HIPK2	1.48694e-05	-1.61221	0.006	0.25	0.44272
LPIN2	1.48694e-05	-1.61761	0.006	0.25	0.44272
DPP8	1.48694e-05	-1.6309	0.006	0.25	0.44272
PRKCA	1.48694e-05	-1.69879	0.006	0.25	0.44272
ATL3	1.48694e-05	-1.97117	0.006	0.25	0.44272
COASY	1.48694e-05	-2.1182	0.006	0.25	0.44272
PDHX	1.91992e-05	-0.697816	0.006	0.25	0.571638
PGM2L1	1.91992e-05	-0.775367	0.006	0.25	0.571638
MAP3K2	1.91992e-05	-0.786949	0.006	0.25	0.571638
IPO8	1.91992e-05	-0.789179	0.006	0.25	0.571638
GPBP1L1	1.91992e-05	-0.821697	0.006	0.25	0.571638
AFDN	1.91992e-05	-0.822837	0.006	0.25	0.571638
NCK1-AS1	1.91992e-05	-0.826144	0.006	0.25	0.571638
RMDN1	1.91992e-05	-0.829035	0.006	0.25	0.571638
LINC02256	1.91992e-05	-0.829035	0.006	0.25	0.571638
AGAP6	1.91992e-05	-0.829292	0.006	0.25	0.571638
PDPR	1.91992e-05	-0.830055	0.006	0.25	0.571638
FAN1	1.91992e-05	-0.830809	0.006	0.25	0.571638
MTND4P12	1.91992e-05	-0.830809	0.006	0.25	0.571638
TNIP2	1.91992e-05	-0.831801	0.006	0.25	0.571638
RUVBL2	1.91992e-05	-0.831801	0.006	0.25	0.571638
MKI67	1.91992e-05	-0.832291	0.006	0.25	0.571638
MRPL2	1.91992e-05	-0.833057	0.006	0.25	0.571638
S100A8	1.91992e-05	-0.835847	0.006	0.25	0.571638
SCAMP3	1.91992e-05	-0.837214	0.006	0.25	0.571638
STK3	1.91992e-05	-0.838108	0.006	0.25	0.571638
FTSJ3	1.91992e-05	-0.838329	0.006	0.25	0.571638
SPPL3	1.91992e-05	-0.83964	0.006	0.25	0.571638
C8orf33	1.91992e-05	-0.83964	0.006	0.25	0.571638
MED26	1.91992e-05	-0.840922	0.006	0.25	0.571638
COPS7A	1.91992e-05	-0.84197	0.006	0.25	0.571638
NOC3L	1.91992e-05	-0.843607	0.006	0.25	0.571638
PRR5	1.91992e-05	-0.844355	0.006	0.25	0.571638
GRN	1.91992e-05	-0.844475	0.006	0.25	0.571638
C2CD5	1.91992e-05	-0.851836	0.006	0.25	0.571638
IL1RAP	1.91992e-05	-0.852867	0.006	0.25	0.571638
TBC1D4	1.91992e-05	-0.855194	0.006	0.25	0.571638
WBP4	1.91992e-05	-0.855356	0.006	0.25	0.571638
DROSHA	1.91992e-05	-0.858648	0.006	0.25	0.571638
UTP18	1.91992e-05	-0.859995	0.006	0.25	0.571638
PTPN6	1.91992e-05	-0.860288	0.006	0.25	0.571638
HECTD4	1.91992e-05	-0.860288	0.006	0.25	0.571638
RFX2	1.91992e-05	-0.864896	0.006	0.25	0.571638
CTNND1	1.91992e-05	-0.864896	0.006	0.25	0.571638
PALD1	1.91992e-05	-0.865817	0.006	0.25	0.571638
STARD3NL	1.91992e-05	-0.867229	0.006	0.25	0.571638
KLHDC3	1.91992e-05	-0.867229	0.006	0.25	0.571638
RGS12	1.91992e-05	-0.86798	0.006	0.25	0.571638
GNB4	1.91992e-05	-0.872011	0.006	0.25	0.571638
RNASEL	1.91992e-05	-0.874537	0.006	0.25	0.571638
DCLRE1C	1.91992e-05	-0.886995	0.006	0.25	0.571638
TTF2	1.91992e-05	-0.887088	0.006	0.25	0.571638
SLC6A6	1.91992e-05	-0.890365	0.006	0.25	0.571638
SPRTN	1.91992e-05	-0.89291	0.006	0.25	0.571638
STX12	1.91992e-05	-0.894863	0.006	0.25	0.571638
MGAT2	1.91992e-05	-0.897507	0.006	0.25	0.571638
GRIPAP1	1.91992e-05	-0.898023	0.006	0.25	0.571638
PIM2	1.91992e-05	-0.898023	0.006	0.25	0.571638
TMEM42	1.91992e-05	-0.89828	0.006	0.25	0.571638
P4HA1	1.91992e-05	-0.898789	0.006	0.25	0.571638
UBE2G1	1.91992e-05	-0.898789	0.006	0.25	0.571638
METTL6	1.91992e-05	-0.898789	0.006	0.25	0.571638
COL9A2	1.91992e-05	-0.899043	0.006	0.25	0.571638
RFXANK	1.91992e-05	-0.899043	0.006	0.25	0.571638
TXLNA	1.91992e-05	-0.899295	0.006	0.25	0.571638
LRCH3	1.91992e-05	-0.899797	0.006	0.25	0.571638
PLEKHO1	1.91992e-05	-0.900542	0.006	0.25	0.571638
EAF1	1.91992e-05	-0.900789	0.006	0.25	0.571638
RNF219	1.91992e-05	-0.902248	0.006	0.25	0.571638
TMEM248	1.91992e-05	-0.90414	0.006	0.25	0.571638
KLRC4	1.91992e-05	-0.904835	0.006	0.25	0.571638
WRAP73	1.91992e-05	-0.905994	0.006	0.25	0.571638
ING4	1.91992e-05	-0.907615	0.006	0.25	0.571638
UQCRC1	1.91992e-05	-0.907757	0.006	0.25	0.571638
IFT88	1.91992e-05	-0.907757	0.006	0.25	0.571638
AC025171.1	1.91992e-05	-0.907976	0.006	0.25	0.571638
CREBBP	1.91992e-05	-0.909058	0.006	0.25	0.571638
SLC31A1	1.91992e-05	-0.909273	0.006	0.25	0.571638
FBXO45	1.91992e-05	-0.909273	0.006	0.25	0.571638
NSUN2	1.91992e-05	-0.912595	0.006	0.25	0.571638
EXOC2	1.91992e-05	-0.912595	0.006	0.25	0.571638
TIMM50	1.91992e-05	-0.916112	0.006	0.25	0.571638
PTAR1	1.91992e-05	-0.91649	0.006	0.25	0.571638
TUBGCP3	1.91992e-05	-0.917237	0.006	0.25	0.571638
IGHM	1.91992e-05	-0.918338	0.006	0.25	0.571638
AGPS	1.91992e-05	-0.920126	0.006	0.25	0.571638
YKT6	1.91992e-05	-0.920126	0.006	0.25	0.571638
DCAF6	1.91992e-05	-0.92065	0.006	0.25	0.571638
MPPE1	1.91992e-05	-0.921855	0.006	0.25	0.571638
MRPL21	1.91992e-05	-0.921855	0.006	0.25	0.571638
NEPRO	1.91992e-05	-0.924182	0.006	0.25	0.571638
C3AR1	1.91992e-05	-0.924344	0.006	0.25	0.571638
NPLOC4	1.91992e-05	-0.924798	0.006	0.25	0.571638
MPRIP	1.91992e-05	-0.924828	0.006	0.25	0.571638
AC135050.6	1.91992e-05	-0.924828	0.006	0.25	0.571638
CYB5R3	1.91992e-05	-0.926252	0.006	0.25	0.571638
KLHL9	1.91992e-05	-0.926872	0.006	0.25	0.571638
TOR1B	1.91992e-05	-0.927484	0.006	0.25	0.571638
SENP5	1.91992e-05	-0.927636	0.006	0.25	0.571638
FDPS	1.91992e-05	-0.929276	0.006	0.25	0.571638
MLEC	1.91992e-05	-0.929859	0.006	0.25	0.571638
SMYD2	1.91992e-05	-0.93072	0.006	0.25	0.571638
TMEM30A	1.91992e-05	-0.931616	0.006	0.25	0.571638
SLC46A3	1.91992e-05	-0.933751	0.006	0.25	0.571638
VCAN	1.91992e-05	-0.933884	0.006	0.25	0.571638
OTUD5	1.91992e-05	-0.934805	0.006	0.25	0.571638
RRN3P1	1.91992e-05	-0.935452	0.006	0.25	0.571638
RNF185	1.91992e-05	-0.936217	0.006	0.25	0.571638
PIGS	1.91992e-05	-0.936343	0.006	0.25	0.571638
ZBTB25	1.91992e-05	-0.938193	0.006	0.25	0.571638
LEMD3	1.91992e-05	-0.938193	0.006	0.25	0.571638
FBXO18	1.91992e-05	-0.938434	0.006	0.25	0.571638
MTSS1	1.91992e-05	-0.938434	0.006	0.25	0.571638
KIF1C	1.91992e-05	-0.939502	0.006	0.25	0.571638
IGHG1	1.91992e-05	-0.940315	0.006	0.25	0.571638
RGL2	1.91992e-05	-0.942555	0.006	0.25	0.571638
RPS6KA4	1.91992e-05	-0.943525	0.006	0.25	0.571638
OTUD7B	1.91992e-05	-0.943525	0.006	0.25	0.571638
CAPRIN2	1.91992e-05	-0.952199	0.006	0.25	0.571638
APOL1	1.91992e-05	-0.952538	0.006	0.25	0.571638
CLOCK	1.91992e-05	-0.952538	0.006	0.25	0.571638
CDKN2D	1.91992e-05	-0.954028	0.006	0.25	0.571638
SEC24C	1.91992e-05	-0.958307	0.006	0.25	0.571638
MALSU1	1.91992e-05	-0.961898	0.006	0.25	0.571638
RGL4	1.91992e-05	-0.961898	0.006	0.25	0.571638
IKZF2	1.91992e-05	-0.963603	0.006	0.25	0.571638
DAG1	1.91992e-05	-0.96371	0.006	0.25	0.571638
SIDT1	1.91992e-05	-0.964192	0.006	0.25	0.571638
TCF20	1.91992e-05	-0.964192	0.006	0.25	0.571638
SCYL2	1.91992e-05	-0.964192	0.006	0.25	0.571638
MAD2L2	1.91992e-05	-0.976603	0.006	0.25	0.571638
TNKS	1.91992e-05	-0.978221	0.006	0.25	0.571638
WDR41	1.91992e-05	-0.995206	0.006	0.25	0.571638
CMIP	1.91992e-05	-1.00043	0.006	0.25	0.571638
THBS4	1.91992e-05	-1.00387	0.006	0.25	0.571638
THAP5	1.91992e-05	-1.00387	0.006	0.25	0.571638
RPL17	1.91992e-05	-1.00414	0.006	0.25	0.571638
FAM118A	1.91992e-05	-1.00469	0.006	0.25	0.571638
TXK	1.91992e-05	-1.00523	0.006	0.25	0.571638
OSTM1	1.91992e-05	-1.00523	0.006	0.25	0.571638
BMT2	1.91992e-05	-1.0063	0.006	0.25	0.571638
POLR2E	1.91992e-05	-1.00865	0.006	0.25	0.571638
USE1	1.91992e-05	-1.00916	0.006	0.25	0.571638
TATDN1	1.91992e-05	-1.00916	0.006	0.25	0.571638
NOL9	1.91992e-05	-1.00916	0.006	0.25	0.571638
PRPF18	1.91992e-05	-1.00941	0.006	0.25	0.571638
RBM27	1.91992e-05	-1.00966	0.006	0.25	0.571638
INPP5F	1.91992e-05	-1.01066	0.006	0.25	0.571638
OLA1	1.91992e-05	-1.01657	0.006	0.25	0.571638
COA4	1.91992e-05	-1.01657	0.006	0.25	0.571638
PARP15	1.91992e-05	-1.01746	0.006	0.25	0.571638
PELI1	1.91992e-05	-1.01768	0.006	0.25	0.571638
DAPK2	1.91992e-05	-1.02091	0.006	0.25	0.571638
GTF2IP12	1.91992e-05	-1.02091	0.006	0.25	0.571638
CAMLG	1.91992e-05	-1.02174	0.006	0.25	0.571638
GMPPA	1.91992e-05	-1.02296	0.006	0.25	0.571638
GID8	1.91992e-05	-1.02495	0.006	0.25	0.571638
AC116533.1	1.91992e-05	-1.02514	0.006	0.25	0.571638
ELP1	1.91992e-05	-1.02648	0.006	0.25	0.571638
CHRM3-AS2	1.91992e-05	-1.02925	0.006	0.25	0.571638
CARF	1.91992e-05	-1.03049	0.006	0.25	0.571638
SURF6	1.91992e-05	-1.03084	0.006	0.25	0.571638
ZFP91	1.91992e-05	-1.03119	0.006	0.25	0.571638
DNAJA2	1.91992e-05	-1.03222	0.006	0.25	0.571638
MYO5A	1.91992e-05	-1.0329	0.006	0.25	0.571638
NUP214	1.91992e-05	-1.03439	0.006	0.25	0.571638
PRKAR2A	1.91992e-05	-1.03724	0.006	0.25	0.571638
ADRM1	1.91992e-05	-1.03785	0.006	0.25	0.571638
CSNK1G2	1.91992e-05	-1.038	0.006	0.25	0.571638
SLC25A43	1.91992e-05	-1.04517	0.006	0.25	0.571638
TNFSF12	1.91992e-05	-1.04517	0.006	0.25	0.571638
SLC25A44	1.91992e-05	-1.04582	0.006	0.25	0.571638
TESPA1	1.91992e-05	-1.04658	0.006	0.25	0.571638
SGMS1	1.91992e-05	-1.04856	0.006	0.25	0.571638
THOC1	1.91992e-05	-1.04904	0.006	0.25	0.571638
NR5A2	1.91992e-05	-1.05148	0.006	0.25	0.571638
TPX2	1.91992e-05	-1.05314	0.006	0.25	0.571638
GSR	1.91992e-05	-1.05314	0.006	0.25	0.571638
NEK1	1.91992e-05	-1.05314	0.006	0.25	0.571638
IGLC2	1.91992e-05	-1.05314	0.006	0.25	0.571638
SRRD	1.91992e-05	-1.05389	0.006	0.25	0.571638
GOLGA4	1.91992e-05	-1.05389	0.006	0.25	0.571638
LAMTOR1	1.91992e-05	-1.05948	0.006	0.25	0.571638
LAT2	1.91992e-05	-1.06032	0.006	0.25	0.571638
TP53	1.91992e-05	-1.06087	0.006	0.25	0.571638
FBXO22	1.91992e-05	-1.06087	0.006	0.25	0.571638
ST6GAL1	1.91992e-05	-1.06291	0.006	0.25	0.571638
CAPN1	1.91992e-05	-1.06304	0.006	0.25	0.571638
ASH1L	1.91992e-05	-1.06331	0.006	0.25	0.571638
TXNRD1	1.91992e-05	-1.06331	0.006	0.25	0.571638
AL392172.1	1.91992e-05	-1.06331	0.006	0.25	0.571638
ZNF746	1.91992e-05	-1.0644	0.006	0.25	0.571638
DRAM2	1.91992e-05	-1.06488	0.006	0.25	0.571638
ACOX1	1.91992e-05	-1.06488	0.006	0.25	0.571638
CXorf38	1.91992e-05	-1.06565	0.006	0.25	0.571638
FRG1CP	1.91992e-05	-1.06642	0.006	0.25	0.571638
ZDHHC18	1.91992e-05	-1.06644	0.006	0.25	0.571638
GAMT	1.91992e-05	-1.07151	0.006	0.25	0.571638
CD200R1	1.91992e-05	-1.07358	0.006	0.25	0.571638
SPIDR	1.91992e-05	-1.07402	0.006	0.25	0.571638
ENTPD1	1.91992e-05	-1.07408	0.006	0.25	0.571638
CTDSP2	1.91992e-05	-1.07408	0.006	0.25	0.571638
PPP1R16B	1.91992e-05	-1.07425	0.006	0.25	0.571638
TNFRSF10B	1.91992e-05	-1.07456	0.006	0.25	0.571638
PITPNA	1.91992e-05	-1.07513	0.006	0.25	0.571638
POLDIP3	1.91992e-05	-1.07533	0.006	0.25	0.571638
NPRL2	1.91992e-05	-1.07557	0.006	0.25	0.571638
GPATCH1	1.91992e-05	-1.07579	0.006	0.25	0.571638
NCKAP1	1.91992e-05	-1.07707	0.006	0.25	0.571638
UTP6	1.91992e-05	-1.07833	0.006	0.25	0.571638
NEU1	1.91992e-05	-1.07833	0.006	0.25	0.571638
GNB2	1.91992e-05	-1.08057	0.006	0.25	0.571638
COPG1	1.91992e-05	-1.08292	0.006	0.25	0.571638
NR2F2	1.91992e-05	-1.08349	0.006	0.25	0.571638
TRAPPC10	1.91992e-05	-1.08607	0.006	0.25	0.571638
TUG1	1.91992e-05	-1.08625	0.006	0.25	0.571638
SLC16A10	1.91992e-05	-1.08889	0.006	0.25	0.571638
DNAJC3-AS1	1.91992e-05	-1.08889	0.006	0.25	0.571638
CCDC126	1.91992e-05	-1.08923	0.006	0.25	0.571638
UBAC2	1.91992e-05	-1.0899	0.006	0.25	0.571638
HNRNPH2	1.91992e-05	-1.0922	0.006	0.25	0.571638
STK32C	1.91992e-05	-1.0922	0.006	0.25	0.571638
AK3	1.91992e-05	-1.09501	0.006	0.25	0.571638
RPL7AP50	1.91992e-05	-1.10218	0.006	0.25	0.571638
MCM7	1.91992e-05	-1.10359	0.006	0.25	0.571638
NR2F1	1.91992e-05	-1.10359	0.006	0.25	0.571638
UBR2	1.91992e-05	-1.10557	0.006	0.25	0.571638
AAMP	1.91992e-05	-1.10581	0.006	0.25	0.571638
VIPAS39	1.91992e-05	-1.10581	0.006	0.25	0.571638
U2AF2	1.91992e-05	-1.10769	0.006	0.25	0.571638
MOCS2	1.91992e-05	-1.10769	0.006	0.25	0.571638
VPS37A	1.91992e-05	-1.10837	0.006	0.25	0.571638
CLASP2	1.91992e-05	-1.10837	0.006	0.25	0.571638
SNHG1	1.91992e-05	-1.10916	0.006	0.25	0.571638
PER2	1.91992e-05	-1.10993	0.006	0.25	0.571638
ZZEF1	1.91992e-05	-1.11957	0.006	0.25	0.571638
GBE1	1.91992e-05	-1.11957	0.006	0.25	0.571638
LEO1	1.91992e-05	-1.11957	0.006	0.25	0.571638
POLK	1.91992e-05	-1.11991	0.006	0.25	0.571638
H2AFY	1.91992e-05	-1.12345	0.006	0.25	0.571638
PIK3CB	1.91992e-05	-1.31021	0.006	0.25	0.571638
JAKMIP1	1.91992e-05	-1.31954	0.006	0.25	0.571638
EEF2K	1.91992e-05	-1.32166	0.006	0.25	0.571638
UBIAD1	1.91992e-05	-1.32187	0.006	0.25	0.571638
TFIP11	1.91992e-05	-1.38631	0.006	0.25	0.571638
TRAF3IP2	1.91992e-05	-1.40338	0.006	0.25	0.571638
KCTD10	1.91992e-05	-1.40338	0.006	0.25	0.571638
ADPGK	1.91992e-05	-1.40403	0.006	0.25	0.571638
STK26	1.91992e-05	-1.40616	0.006	0.25	0.571638
UBASH3B	1.91992e-05	-1.40616	0.006	0.25	0.571638
WRN	1.91992e-05	-1.4136	0.006	0.25	0.571638
MOSPD3	1.91992e-05	-1.46646	0.006	0.25	0.571638
OSM	1.91992e-05	-1.47336	0.006	0.25	0.571638
BUB1	1.91992e-05	-1.52205	0.006	0.25	0.571638
CASP10	1.91992e-05	-1.52422	0.006	0.25	0.571638
PRKCQ-AS1	1.91992e-05	-1.52502	0.006	0.25	0.571638
GCLC	1.91992e-05	-1.54115	0.006	0.25	0.571638
PURB	1.91992e-05	-1.54579	0.006	0.25	0.571638
ZNF136	1.91992e-05	-1.60024	0.006	0.25	0.571638
HDAC8	1.91992e-05	-1.60252	0.006	0.25	0.571638
CRKL	1.91992e-05	-1.60386	0.006	0.25	0.571638
SLC17A5	1.91992e-05	-1.6058	0.006	0.25	0.571638
NUDT1	1.91992e-05	-1.63438	0.006	0.25	0.571638
SFPQ	2.428e-05	-1.29964	0.076	0.75	0.722913
LARP7	2.49194e-05	-1.72113	0.083	0.75	0.74195
PSME1	2.90543e-05	-1.0714	0.127	1	0.865063
ISG15	3.48955e-05	-1.7372	0.038	0.5	1
CD7	3.90553e-05	-1.57141	0.089	0.75	1
DNAJC19	3.95538e-05	-1.49247	0.038	0.5	1
ATP5F1C	3.95538e-05	-1.69426	0.038	0.5	1
MYH9	5.8217e-05	-1.49627	0.096	0.75	1
ITPR1	6.47762e-05	-0.93085	0.038	0.5	1
RORA	6.47762e-05	-0.955844	0.038	0.5	1
RB1	6.47762e-05	-0.957224	0.038	0.5	1
CDC40	6.47762e-05	-0.988344	0.038	0.5	1
MAP4	6.47762e-05	-1.04337	0.038	0.5	1
ITGB1	6.47762e-05	-1.0465	0.038	0.5	1
NONO	6.47762e-05	-1.05938	0.038	0.5	1
DARS	6.47762e-05	-1.13336	0.038	0.5	1
HIPK1	6.47762e-05	-1.13542	0.038	0.5	1
VDAC1	6.47762e-05	-1.18147	0.038	0.5	1
ARHGAP30	6.47762e-05	-1.32244	0.038	0.5	1
LCK	7.35563e-05	-0.891307	0.083	0.75	1
PPP1R18	8.08605e-05	-1.98314	0.045	0.5	1
SAMHD1	0.000101375	-1.74773	0.045	0.5	1
NSA2	0.000141553	-1.59846	0.045	0.5	1
KIAA1109	0.000157991	-1.3199	0.045	0.5	1
NDUFB9	0.000176214	-1.24049	0.045	0.5	1
SRRM2	0.0001964	-0.964836	0.045	0.5	1
NEMF	0.0001964	-0.999633	0.045	0.5	1
NUMA1	0.0001964	-1.25027	0.045	0.5	1
UBLCP1	0.00021873	-0.978112	0.045	0.5	1
XPC	0.000218745	-0.836877	0.045	0.5	1
BRK1	0.000218745	-0.915862	0.045	0.5	1
TMEM123	0.000218745	-0.954473	0.045	0.5	1
MTPN	0.000218745	-1.00895	0.045	0.5	1
GNG11	0.000218745	-1.03059	0.045	0.5	1
TAF15	0.000218745	-1.03983	0.045	0.5	1
EIF3I	0.000218745	-1.11825	0.045	0.5	1
OAZ1	0.000249662	-0.935085	0.096	0.75	1
GNAS	0.000258457	-0.988043	0.166	1	1
PGK1	0.000264734	-1.65667	0.051	0.5	1
BUD31	0.000291325	-0.838642	0.096	0.75	1
EEF1B2	0.000379397	-1.29373	0.108	0.75	1
CAP1	0.000470241	-1.19985	0.108	0.75	1
TRDC	0.000479777	-1.23395	0.051	0.5	1
NUDT5	0.000506229	-1.49136	0.013	0.25	1
SOS1	0.000506229	-1.49389	0.013	0.25	1
TUFM	0.000506229	-1.57342	0.013	0.25	1
MLXIP	0.000506229	-1.59829	0.013	0.25	1
SNRPC	0.000506229	-1.61724	0.013	0.25	1
PTK2B	0.000506229	-1.69321	0.013	0.25	1
SEL1L	0.000506229	-1.76889	0.013	0.25	1
ZNF638	0.000528579	-1.03081	0.051	0.5	1
NDUFB6	0.000528579	-1.03705	0.051	0.5	1
FGFR1OP2	0.000528579	-1.15511	0.051	0.5	1
NCOR1	0.000581977	-0.727725	0.051	0.5	1
LMNA	0.000581977	-0.747914	0.051	0.5	1
PPDPF	0.000581977	-0.801435	0.051	0.5	1
OCIAD1	0.000581977	-0.82598	0.051	0.5	1
MDM4	0.000581977	-0.839729	0.051	0.5	1
ZFAND6	0.000581977	-0.914953	0.051	0.5	1
MS4A6A	0.000581977	-0.923496	0.051	0.5	1
STT3B	0.000581977	-1.00757	0.051	0.5	1
WASF2	0.000581977	-1.02041	0.051	0.5	1
ARAP2	0.000581977	-1.02568	0.051	0.5	1
MT-TE	0.000581977	-1.0743	0.051	0.5	1
CCNI	0.000583416	-1.50371	0.057	0.5	1
SLC25A12	0.000601199	-0.97422	0.013	0.25	1
DNMT3A	0.000601199	-0.978849	0.013	0.25	1
CSAD	0.000601199	-1.03185	0.013	0.25	1
IARS	0.000601199	-1.25144	0.013	0.25	1
CSF1R	0.000601199	-1.26545	0.013	0.25	1
LCLAT1	0.000601199	-1.32564	0.013	0.25	1
AP2A2	0.000601199	-1.34152	0.013	0.25	1
ETS2	0.000601199	-1.34234	0.013	0.25	1
CYTH4	0.000601199	-1.43929	0.013	0.25	1
AGO4	0.000601199	-1.43996	0.013	0.25	1
LRRC57	0.000601199	-1.47221	0.013	0.25	1
ARPC4	0.000601199	-1.47245	0.013	0.25	1
SLA2	0.000601199	-1.49738	0.013	0.25	1
DGKD	0.000601199	-1.50087	0.013	0.25	1
ZNF141	0.000601199	-1.50973	0.013	0.25	1
ZMYM2	0.000601199	-1.51701	0.013	0.25	1
CDK11B	0.000601199	-1.5409	0.013	0.25	1
IVNS1ABP	0.00069403	-1.35131	0.134	0.75	1
CENPX	0.000700086	-1.55645	0.057	0.5	1
GMCL1	0.000712542	-0.611447	0.013	0.25	1
HAUS2	0.000712542	-0.616461	0.013	0.25	1
PUM1	0.000712542	-0.6238	0.013	0.25	1
ZNF518A	0.000712542	-0.662556	0.013	0.25	1
FBL	0.000712542	-0.672123	0.013	0.25	1
TIMM17B	0.000712542	-0.676114	0.013	0.25	1
ZNF609	0.000712542	-0.680887	0.013	0.25	1
MCMBP	0.000712542	-0.687942	0.013	0.25	1
TAF11	0.000712542	-0.691633	0.013	0.25	1
IFI6	0.000712542	-0.691951	0.013	0.25	1
MRPL54	0.000712542	-0.714763	0.013	0.25	1
QTRT2	0.000712542	-0.725106	0.013	0.25	1
LENG1	0.000712542	-0.725829	0.013	0.25	1
REV1	0.000712542	-0.725853	0.013	0.25	1
LYZ	0.000712542	-0.729043	0.013	0.25	1
NPEPPS	0.000712542	-0.733521	0.013	0.25	1
SCAPER	0.000712542	-0.733561	0.013	0.25	1
RALGDS	0.000712542	-0.744615	0.013	0.25	1
PLCG2	0.000712542	-0.745318	0.013	0.25	1
OAZ2	0.000712542	-0.746297	0.013	0.25	1
CPEB4	0.000712542	-0.746482	0.013	0.25	1
MPHOSPH9	0.000712542	-0.747879	0.013	0.25	1
EI24	0.000712542	-0.751095	0.013	0.25	1
IMPACT	0.000712542	-0.755783	0.013	0.25	1
RF00003-11	0.000712542	-0.767847	0.013	0.25	1
USP25	0.000712542	-0.771781	0.013	0.25	1
APEX1	0.000712542	-0.772145	0.013	0.25	1
CIZ1	0.000712542	-0.773019	0.013	0.25	1
RAD18	0.000712542	-0.774806	0.013	0.25	1
CDC73	0.000712542	-0.775141	0.013	0.25	1
AUTS2	0.000712542	-0.775777	0.013	0.25	1
TRPV2	0.000712542	-0.776552	0.013	0.25	1
EXOC6	0.000712542	-0.777386	0.013	0.25	1
IPO5	0.000712542	-0.778847	0.013	0.25	1
RPRD1A	0.000712542	-0.780142	0.013	0.25	1
ABLIM1	0.000712542	-0.782334	0.013	0.25	1
DEF6	0.000712542	-0.784593	0.013	0.25	1
PSMA5	0.000712542	-0.787657	0.013	0.25	1
GPALPP1	0.000712542	-0.788601	0.013	0.25	1
LAIR1	0.000712542	-0.7932	0.013	0.25	1
ZNF276	0.000712542	-0.793858	0.013	0.25	1
DUSP23	0.000712542	-0.793973	0.013	0.25	1
CBLL1	0.000712542	-0.796076	0.013	0.25	1
RAB3D	0.000712542	-0.796353	0.013	0.25	1
WDR75	0.000712542	-0.796951	0.013	0.25	1
CDKN2AIP	0.000712542	-0.800053	0.013	0.25	1
HLTF	0.000712542	-0.801344	0.013	0.25	1
C6orf89	0.000712542	-0.80402	0.013	0.25	1
TKT	0.000712542	-0.804435	0.013	0.25	1
SPTLC1	0.000712542	-0.806476	0.013	0.25	1
CDK13	0.000712542	-0.807368	0.013	0.25	1
H2AFV	0.000712542	-0.808546	0.013	0.25	1
PIK3CD	0.000712542	-0.808778	0.013	0.25	1
PTPN4	0.000712542	-0.809329	0.013	0.25	1
TTC37	0.000712542	-0.809838	0.013	0.25	1
EFEMP1	0.000712542	-0.810148	0.013	0.25	1
ANKS3	0.000712542	-0.810581	0.013	0.25	1
LPAR5	0.000712542	-0.810877	0.013	0.25	1
FAM57A	0.000712542	-0.811992	0.013	0.25	1
PSMD1	0.000712542	-0.812239	0.013	0.25	1
TFDP2	0.000712542	-0.812983	0.013	0.25	1
BRWD3	0.000712542	-0.813442	0.013	0.25	1
CALU	0.000712542	-0.81553	0.013	0.25	1
LIN7C	0.000712542	-0.815819	0.013	0.25	1
ANKRD17	0.000712542	-0.816489	0.013	0.25	1
KIAA0319L	0.000712542	-0.816523	0.013	0.25	1
POLD3	0.000712542	-0.816544	0.013	0.25	1
FBXL4	0.000712542	-0.817004	0.013	0.25	1
SRA1	0.000712542	-0.819856	0.013	0.25	1
LRPAP1	0.000712542	-0.819905	0.013	0.25	1
CTSK	0.000712542	-0.822533	0.013	0.25	1
ABHD3	0.000712542	-0.825102	0.013	0.25	1
WDR82	0.000712542	-0.826239	0.013	0.25	1
AP1G2	0.000712542	-0.827514	0.013	0.25	1
COMT	0.000712542	-0.827721	0.013	0.25	1
FAM136A	0.000712542	-0.82865	0.013	0.25	1
CD101	0.000712542	-0.830264	0.013	0.25	1
SH2B3	0.000712542	-0.830379	0.013	0.25	1
ZNF92	0.000712542	-0.831154	0.013	0.25	1
FAM120A	0.000712542	-0.832671	0.013	0.25	1
TIA1	0.000712542	-0.833105	0.013	0.25	1
THBS2	0.000712542	-0.833656	0.013	0.25	1
HCP5	0.000712542	-0.834249	0.013	0.25	1
GPR180	0.000712542	-0.834599	0.013	0.25	1
VRK2	0.000712542	-0.834671	0.013	0.25	1
MBP	0.000712542	-0.835479	0.013	0.25	1
CASP7	0.000712542	-0.837311	0.013	0.25	1
SIRPG	0.000712542	-0.83908	0.013	0.25	1
ABI2	0.000712542	-0.841402	0.013	0.25	1
MCCC2	0.000712542	-0.843054	0.013	0.25	1
TCAF2	0.000712542	-0.843072	0.013	0.25	1
PELO	0.000712542	-0.848224	0.013	0.25	1
EXOSC9	0.000712542	-0.850834	0.013	0.25	1
IKZF5	0.000712542	-0.856079	0.013	0.25	1
MYOF	0.000712542	-0.856565	0.013	0.25	1
ZNF664	0.000712542	-0.857475	0.013	0.25	1
WWC3	0.000712542	-0.858664	0.013	0.25	1
NIPSNAP2	0.000712542	-0.858761	0.013	0.25	1
CDC14A	0.000712542	-0.859063	0.013	0.25	1
TOGARAM2	0.000712542	-0.859369	0.013	0.25	1
NRIP1	0.000712542	-0.859536	0.013	0.25	1
LASP1	0.000712542	-0.8599	0.013	0.25	1
CCR1	0.000712542	-0.863773	0.013	0.25	1
SS18	0.000712542	-0.879428	0.013	0.25	1
APAF1	0.000712542	-0.884191	0.013	0.25	1
ZNF33A	0.000712542	-0.889395	0.013	0.25	1
SPPL2A	0.000712542	-0.893203	0.013	0.25	1
MRPL19	0.000712542	-0.896986	0.013	0.25	1
PPP4R2	0.000712542	-0.897951	0.013	0.25	1
NMI	0.000712542	-0.89801	0.013	0.25	1
TGFBR1	0.000712542	-0.900103	0.013	0.25	1
KDM4C	0.000712542	-0.904702	0.013	0.25	1
TOB2	0.000712542	-0.905462	0.013	0.25	1
GNB1	0.000712542	-0.906358	0.013	0.25	1
CCNG2	0.000712542	-0.907676	0.013	0.25	1
PRMT7	0.000712542	-0.91077	0.013	0.25	1
YTHDF3	0.000712542	-0.915303	0.013	0.25	1
JAG1	0.000712542	-0.916607	0.013	0.25	1
KANK1	0.000712542	-0.917205	0.013	0.25	1
DYM	0.000712542	-0.922275	0.013	0.25	1
METTL17	0.000712542	-0.922376	0.013	0.25	1
SUN1	0.000712542	-0.922751	0.013	0.25	1
COL3A1	0.000712542	-0.926282	0.013	0.25	1
SNX11	0.000712542	-0.926783	0.013	0.25	1
SERPINE1	0.000712542	-0.928593	0.013	0.25	1
MLH1	0.000712542	-0.928693	0.013	0.25	1
ACSL3	0.000712542	-0.929128	0.013	0.25	1
EXOC7	0.000712542	-0.929199	0.013	0.25	1
CHIC2	0.000712542	-0.929371	0.013	0.25	1
DIDO1	0.000712542	-0.93143	0.013	0.25	1
CDK12	0.000712542	-0.934255	0.013	0.25	1
SLC25A39	0.000712542	-0.93597	0.013	0.25	1
CEP164	0.000712542	-0.936057	0.013	0.25	1
RFK	0.000712542	-0.936627	0.013	0.25	1
GSDMD	0.000712542	-0.937012	0.013	0.25	1
HAUS6	0.000712542	-0.938063	0.013	0.25	1
ILF3-AS1	0.000712542	-0.93943	0.013	0.25	1
MFNG	0.000712542	-0.940825	0.013	0.25	1
SYNGR1	0.000712542	-0.944292	0.013	0.25	1
CCDC50	0.000712542	-0.945168	0.013	0.25	1
AGPAT1	0.000712542	-0.951093	0.013	0.25	1
NEDD1	0.000712542	-0.95266	0.013	0.25	1
FOXJ3	0.000712542	-0.952824	0.013	0.25	1
IFIT3	0.000712542	-0.954005	0.013	0.25	1
PXN	0.000712542	-0.954099	0.013	0.25	1
SUCLA2	0.000712542	-0.954185	0.013	0.25	1
NUP54	0.000712542	-0.954383	0.013	0.25	1
SNX20	0.000712542	-0.954405	0.013	0.25	1
GALNT6	0.000712542	-0.955589	0.013	0.25	1
TMEM176A	0.000712542	-0.965251	0.013	0.25	1
FLNA	0.000712542	-0.965801	0.013	0.25	1
PPP2R1A	0.000712542	-0.965921	0.013	0.25	1
TRPM7	0.000712542	-0.969102	0.013	0.25	1
PHLDB2	0.000712542	-0.970168	0.013	0.25	1
TAB2	0.000712542	-0.974551	0.013	0.25	1
SRSF1	0.000712542	-0.975706	0.013	0.25	1
RPL13AP25	0.000712542	-0.97688	0.013	0.25	1
SAR1B	0.000712542	-0.981023	0.013	0.25	1
CRTAP	0.000712542	-0.983168	0.013	0.25	1
ELOVL6	0.000712542	-0.983369	0.013	0.25	1
EIF2B3	0.000712542	-0.983424	0.013	0.25	1
STAM2	0.000712542	-0.988594	0.013	0.25	1
ORC4	0.000712542	-0.988974	0.013	0.25	1
RFC2	0.000712542	-0.990742	0.013	0.25	1
RCOR3	0.000712542	-0.994114	0.013	0.25	1
DNM1L	0.000712542	-0.995268	0.013	0.25	1
SLC35A3	0.000712542	-0.996633	0.013	0.25	1
ADGRL4	0.000712542	-0.997284	0.013	0.25	1
SNAPC3	0.000712542	-1.00011	0.013	0.25	1
ATXN2L	0.000712542	-1.00115	0.013	0.25	1
MVD	0.000712542	-1.00131	0.013	0.25	1
ZBTB37	0.000712542	-1.00335	0.013	0.25	1
BTBD10	0.000712542	-1.00456	0.013	0.25	1
TOP1	0.000712542	-1.00464	0.013	0.25	1
MRPL44	0.000712542	-1.00568	0.013	0.25	1
EFR3A	0.000712542	-1.00839	0.013	0.25	1
FLI1	0.000712542	-1.0088	0.013	0.25	1
HYOU1	0.000712542	-1.01052	0.013	0.25	1
LYRM4	0.000712542	-1.01094	0.013	0.25	1
TNPO1	0.000712542	-1.01376	0.013	0.25	1
HDAC1	0.000712542	-1.01446	0.013	0.25	1
SECISBP2	0.000712542	-1.01743	0.013	0.25	1
TMEM109	0.000712542	-1.02205	0.013	0.25	1
BPNT1	0.000712542	-1.02632	0.013	0.25	1
PLEKHB2	0.000712542	-1.03024	0.013	0.25	1
PTTG1IP	0.000712542	-1.03173	0.013	0.25	1
UBE2Q1	0.000712542	-1.03303	0.013	0.25	1
SNORD13	0.000712542	-1.03419	0.013	0.25	1
DIMT1	0.000712542	-1.03531	0.013	0.25	1
MED1	0.000712542	-1.05279	0.013	0.25	1
LINS1	0.000712542	-1.10074	0.013	0.25	1
PRKRIP1	0.000712542	-1.14223	0.013	0.25	1
DRAIC	0.000712542	-1.18772	0.013	0.25	1
GBP3	0.000712542	-1.2408	0.013	0.25	1
RRBP1	0.000712542	-1.2523	0.013	0.25	1
IRF3	0.000712542	-1.25565	0.013	0.25	1
PDE4DIP	0.000712542	-1.26033	0.013	0.25	1
PDXDC1	0.000712542	-1.2869	0.013	0.25	1
MCM6	0.000712542	-1.30028	0.013	0.25	1
DENR	0.000712542	-1.3006	0.013	0.25	1
AURKAIP1	0.000712542	-1.30864	0.013	0.25	1
RAD23B	0.000712542	-1.32498	0.013	0.25	1
MTIF3	0.000712542	-1.32947	0.013	0.25	1
MED14	0.000712542	-1.33889	0.013	0.25	1
SUDS3	0.000712542	-1.41489	0.013	0.25	1
KPNA3	0.000712542	-1.42003	0.013	0.25	1
EIF3B	0.000712542	-1.43266	0.013	0.25	1
UGDH	0.000712542	-1.43441	0.013	0.25	1
PRR5L	0.000712542	-1.44476	0.013	0.25	1
SPN	0.000712542	-1.52807	0.013	0.25	1
APOBR	0.000712542	-1.53032	0.013	0.25	1
HNRNPA1	0.00077101	-1.21648	0.217	1	1
STK17B	0.00112121	-1.41639	0.166	0.75	1
ARPC2	0.00118192	-0.558827	0.172	1	1
PSMB8	0.00130116	-0.615168	0.057	0.5	1
LDHA	0.00130116	-0.697849	0.057	0.5	1
UCP2	0.00130116	-0.775453	0.057	0.5	1
DYNC1I2	0.00130116	-0.875967	0.057	0.5	1
GNG2	0.00130116	-0.912667	0.057	0.5	1
POSTN	0.00130116	-0.946714	0.057	0.5	1
PSMA3	0.00130116	-1.14043	0.057	0.5	1
PTP4A2	0.00150265	-0.968982	0.121	0.75	1
PRKAR1A	0.00157674	-1.46023	0.064	0.5	1
RACK1	0.00165228	-1.15124	0.134	0.75	1
ACTG1	0.00168785	-1.13644	0.287	1	1
CCL4	0.00200138	3.49735	0.962	0.5	1
PSAP	0.00217648	-0.659	0.121	0.75	1
CLEC2D	0.00217648	-0.725983	0.121	0.75	1
TES	0.00235853	-0.793934	0.064	0.5	1
HSP90B1	0.00247868	-2.06217	0.146	0.75	1
CARD8	0.00255228	-0.648522	0.064	0.5	1
CGGBP1	0.00255228	-0.69731	0.064	0.5	1
NUFIP2	0.00255228	-0.749424	0.064	0.5	1
GPBP1	0.00255228	-0.830725	0.064	0.5	1
DOCK8	0.00255228	-0.856002	0.064	0.5	1
SYF2	0.00255228	-0.924156	0.064	0.5	1
UBE2D3	0.00264464	-0.976598	0.134	0.75	1
PTPN22	0.00291157	-1.03113	0.07	0.5	1
SURF4	0.00307074	-1.59897	0.019	0.25	1
SUPT6H	0.00307074	-1.79514	0.019	0.25	1
PRNP	0.00313749	-1.10669	0.07	0.5	1
PRPF40A	0.00323011	-0.573276	0.127	0.75	1
TMED10	0.0034751	-1.38213	0.076	0.5	1
PREX1	0.0034971	-1.27979	0.019	0.25	1
SLC25A11	0.0034971	-1.40775	0.019	0.25	1
GZMB	0.00354192	-1.37975	0.338	1	1
UCHL5	0.00363795	-1.29369	0.07	0.5	1
PPA1	0.00397667	-0.83899	0.019	0.25	1
SPON2	0.00397667	-0.920766	0.019	0.25	1
UQCRFS1	0.00397667	-0.923292	0.019	0.25	1
LONP2	0.00397667	-1.15068	0.019	0.25	1
KIAA1143	0.00397667	-1.23149	0.019	0.25	1
ZKSCAN1	0.00397667	-1.2394	0.019	0.25	1
ICE2	0.00397667	-1.24198	0.019	0.25	1
MIDN	0.00397667	-1.24478	0.019	0.25	1
MGME1	0.00397667	-1.27415	0.019	0.25	1
CEP290	0.00397667	-1.41685	0.019	0.25	1
YWHAH	0.00397667	-1.42737	0.019	0.25	1
HNRNPA3	0.00439227	-0.54568	0.134	0.75	1
GNPTG	0.00451483	-0.672288	0.019	0.25	1
INTS6L	0.00451522	-0.562125	0.019	0.25	1
TOPORS	0.00451522	-0.576367	0.019	0.25	1
C19orf12	0.00451522	-0.585483	0.019	0.25	1
SSH2	0.00451522	-0.588575	0.019	0.25	1
AGTRAP	0.00451522	-0.617952	0.019	0.25	1
CUL5	0.00451522	-0.619465	0.019	0.25	1
MTND2P28	0.00451522	-0.625268	0.019	0.25	1
RASSF1	0.00451522	-0.634475	0.019	0.25	1
PON2	0.00451522	-0.635157	0.019	0.25	1
ENO2	0.00451522	-0.637332	0.019	0.25	1
TIMM8B	0.00451522	-0.637679	0.019	0.25	1
CAND1	0.00451522	-0.648024	0.019	0.25	1
SFSWAP	0.00451522	-0.65012	0.019	0.25	1
FAM105A	0.00451522	-0.655302	0.019	0.25	1
IRAK1	0.00451522	-0.657193	0.019	0.25	1
RIOK1	0.00451522	-0.65947	0.019	0.25	1
RERE	0.00451522	-0.661946	0.019	0.25	1
ASTE1	0.00451522	-0.666413	0.019	0.25	1
NRP1	0.00451522	-0.6677	0.019	0.25	1
HAVCR2	0.00451522	-0.667817	0.019	0.25	1
ZMYM4	0.00451522	-0.669535	0.019	0.25	1
LIMS1	0.00451522	-0.675955	0.019	0.25	1
N4BP2L1	0.00451522	-0.676621	0.019	0.25	1
STRBP	0.00451522	-0.67886	0.019	0.25	1
PLXDC2	0.00451522	-0.6817	0.019	0.25	1
SCFD1	0.00451522	-0.692101	0.019	0.25	1
TRIM44	0.00451522	-0.692781	0.019	0.25	1
FCGR2A	0.00451522	-0.697805	0.019	0.25	1
PCID2	0.00451522	-0.698771	0.019	0.25	1
CDK5RAP1	0.00451522	-0.700508	0.019	0.25	1
TRABD	0.00451522	-0.704189	0.019	0.25	1
LYSMD3	0.00451522	-0.705365	0.019	0.25	1
FBXW11	0.00451522	-0.707082	0.019	0.25	1
CEP192	0.00451522	-0.709526	0.019	0.25	1
C5orf63	0.00451522	-0.711535	0.019	0.25	1
MARCKS	0.00451522	-0.714195	0.019	0.25	1
COA1	0.00451522	-0.714255	0.019	0.25	1
RBBP7	0.00451522	-0.71466	0.019	0.25	1
PLEK	0.00451522	-0.716733	0.019	0.25	1
CDKN1A	0.00451522	-0.716946	0.019	0.25	1
GPR108	0.00451522	-0.717335	0.019	0.25	1
FN1	0.00451522	-0.718277	0.019	0.25	1
RNU6-6P	0.00451522	-0.721133	0.019	0.25	1
ZMYM5	0.00451522	-0.722736	0.019	0.25	1
PRKACA	0.00451522	-0.724315	0.019	0.25	1
SLC7A6	0.00451522	-0.724987	0.019	0.25	1
C1RL	0.00451522	-0.728656	0.019	0.25	1
ARHGAP9	0.00451522	-0.729529	0.019	0.25	1
FBN1	0.00451522	-0.730945	0.019	0.25	1
VPS13B	0.00451522	-0.731212	0.019	0.25	1
MYL9	0.00451522	-0.732898	0.019	0.25	1
VWF	0.00451522	-0.733058	0.019	0.25	1
TSNAX	0.00451522	-0.73373	0.019	0.25	1
ZBTB20	0.00451522	-0.733931	0.019	0.25	1
TULP4	0.00451522	-0.734029	0.019	0.25	1
TLE3	0.00451522	-0.734706	0.019	0.25	1
PPP3CA	0.00451522	-0.738307	0.019	0.25	1
SNX13	0.00451522	-0.739725	0.019	0.25	1
GALNT7	0.00451522	-0.744799	0.019	0.25	1
POLR2D	0.00451522	-0.74568	0.019	0.25	1
FAM3C	0.00451522	-0.746915	0.019	0.25	1
UBA5	0.00451522	-0.747271	0.019	0.25	1
SMARCC1	0.00451522	-0.747339	0.019	0.25	1
TMEM41B	0.00451522	-0.748256	0.019	0.25	1
BICDL1	0.00451522	-0.750116	0.019	0.25	1
CNP	0.00451522	-0.751112	0.019	0.25	1
TIGIT	0.00451522	-0.752647	0.019	0.25	1
RBM6	0.00451522	-0.754979	0.019	0.25	1
DRG1	0.00451522	-0.758412	0.019	0.25	1
DDX59	0.00451522	-0.761411	0.019	0.25	1
NCKAP1L	0.00451522	-0.764691	0.019	0.25	1
FTO	0.00451522	-0.767258	0.019	0.25	1
VAMP4	0.00451522	-0.767834	0.019	0.25	1
ADAM8	0.00451522	-0.777347	0.019	0.25	1
TRIP4	0.00451522	-0.780661	0.019	0.25	1
USP11	0.00451522	-0.780989	0.019	0.25	1
MDM2	0.00451522	-0.781039	0.019	0.25	1
EBLN3P	0.00451522	-0.781565	0.019	0.25	1
LSM3	0.00451522	-0.781748	0.019	0.25	1
FAM172A	0.00451522	-0.782839	0.019	0.25	1
UNC13D	0.00451522	-0.795771	0.019	0.25	1
PLK2	0.00451522	-0.800505	0.019	0.25	1
VSIR	0.00451522	-0.807765	0.019	0.25	1
ADAMTS1	0.00451522	-0.807912	0.019	0.25	1
IFNAR1	0.00451522	-0.821465	0.019	0.25	1
YTHDF2	0.00451522	-0.826929	0.019	0.25	1
TMEM19	0.00451522	-0.831134	0.019	0.25	1
HSDL2	0.00451522	-0.839059	0.019	0.25	1
TCEAL8	0.00451522	-0.842707	0.019	0.25	1
SLC30A9	0.00451522	-0.842988	0.019	0.25	1
UBXN2A	0.00451522	-0.845118	0.019	0.25	1
GPR34	0.00451522	-0.846515	0.019	0.25	1
CLTC	0.00451522	-0.848886	0.019	0.25	1
MSI2	0.00451522	-0.849554	0.019	0.25	1
DAZAP1	0.00451522	-0.851627	0.019	0.25	1
TMEM167A	0.00451522	-0.852384	0.019	0.25	1
PRPF31	0.00451522	-0.852922	0.019	0.25	1
NOP14	0.00451522	-0.860826	0.019	0.25	1
WDFY1	0.00451522	-0.861633	0.019	0.25	1
PHF21A	0.00451522	-0.86807	0.019	0.25	1
SLC35B1	0.00451522	-0.869111	0.019	0.25	1
H1FX	0.00451522	-0.874123	0.019	0.25	1
CTSA	0.00451522	-0.875157	0.019	0.25	1
TOR1A	0.00451522	-0.876043	0.019	0.25	1
COMMD5	0.00451522	-0.877715	0.019	0.25	1
TXNL4A	0.00451522	-0.881671	0.019	0.25	1
RPL9P7	0.00451522	-0.883683	0.019	0.25	1
POLR3A	0.00451522	-0.88513	0.019	0.25	1
ATF2	0.00451522	-0.885339	0.019	0.25	1
GTF2A1	0.00451522	-0.886313	0.019	0.25	1
ETAA1	0.00451522	-0.889271	0.019	0.25	1
CCDC152	0.00451522	-0.896292	0.019	0.25	1
GFM1	0.00451522	-0.896722	0.019	0.25	1
ST3GAL5	0.00451522	-0.897636	0.019	0.25	1
UBE2W	0.00451522	-0.897802	0.019	0.25	1
ZMPSTE24	0.00451522	-0.900601	0.019	0.25	1
METTL23	0.00451522	-0.903915	0.019	0.25	1
PSMC3	0.00451522	-0.907885	0.019	0.25	1
TMEM50B	0.00451522	-0.910031	0.019	0.25	1
C1D	0.00451522	-0.914296	0.019	0.25	1
WAC	0.00451522	-0.91649	0.019	0.25	1
BOLA3	0.00451522	-0.917784	0.019	0.25	1
CPNE1	0.00451522	-0.923591	0.019	0.25	1
SPG21	0.00451522	-0.9324	0.019	0.25	1
NUP88	0.00451522	-0.939512	0.019	0.25	1
MRPL3	0.00451522	-0.941854	0.019	0.25	1
FAM204A	0.00451522	-0.946405	0.019	0.25	1
M6PR	0.00451522	-0.956554	0.019	0.25	1
PMM1	0.00451522	-0.960541	0.019	0.25	1
SNX3	0.00451522	-0.961755	0.019	0.25	1
PLEKHA3	0.00451522	-0.985371	0.019	0.25	1
RBM7	0.00451522	-1.03073	0.019	0.25	1
PRRC2B	0.00451522	-1.14446	0.019	0.25	1
MED13	0.00451522	-1.14922	0.019	0.25	1
SLC2A1	0.00451522	-1.17207	0.019	0.25	1
ST8SIA4	0.00451522	-1.19262	0.019	0.25	1
MSL3	0.00451522	-1.24025	0.019	0.25	1
MAP3K7	0.00451522	-1.32907	0.019	0.25	1
THOC2	0.00452557	-0.515164	0.07	0.5	1
FAM96B	0.00452557	-0.720036	0.07	0.5	1
STOM	0.00452557	-0.765907	0.07	0.5	1
HIST1H1D	0.00452557	-0.975838	0.07	0.5	1
TMEM59	0.00452557	-0.987924	0.07	0.5	1
RPL23	0.00453435	-0.789912	0.248	1	1
RPS8	0.00460286	-1.17402	0.287	1	1
CST7	0.00505522	-1.09099	0.159	0.75	1
PCBP1	0.00528494	-1.54823	0.083	0.5	1
COX8A	0.00566277	-1.13427	0.076	0.5	1
RAC2	0.00618623	-0.786779	0.146	0.75	1
RPL7A	0.00643951	-1.15897	0.083	0.5	1
EIF3H	0.00648391	-0.826724	0.076	0.5	1
GAPDH	0.00672789	-1.15899	0.191	0.75	1
SLTM	0.00693337	-0.749329	0.076	0.5	1
XRCC5	0.00721191	-0.78612	0.146	0.75	1
CD69	0.00737677	2.16163	0.898	0.25	1
IQGAP1	0.00739889	-0.935343	0.172	0.75	1
PLP2	0.00741045	-0.863207	0.076	0.5	1
EIF5B	0.00741063	-0.498875	0.076	0.5	1
CHD4	0.00741063	-0.704931	0.076	0.5	1
RPL12	0.0076442	-1.37145	0.089	0.5	1
UBXN4	0.00781623	-1.0404	0.083	0.5	1
RPL28	0.0087858	-0.671608	0.153	0.75	1
PDIA3	0.00898301	-0.769875	0.229	1	1
AHCYL1	0.00926512	-1.62174	0.025	0.25	1
IRF7	0.00926512	-1.77772	0.025	0.25	1
NCL	0.00981158	-0.834803	0.172	0.75	1
RNF213	0.0100033	-1.36205	0.096	0.5	1
SUPT16H	0.0100601	-0.842414	0.083	0.5	1
CTSD	0.0102887	-1.23584	0.025	0.25	1
PRPS1	0.0102887	-1.35266	0.025	0.25	1
TRIR	0.0102887	-1.37755	0.025	0.25	1
DNAJB1	0.0104005	3.74194	0.745	0	1
IGFBP7	0.0107039	-0.671623	0.083	0.5	1
MACF1	0.011245	-1.18349	0.096	0.5	1
TAF7	0.0113842	-0.455612	0.083	0.5	1
HNRNPU	0.0113842	-0.509967	0.083	0.5	1
UBQLN1	0.0113842	-0.668867	0.083	0.5	1
NPC2	0.0113842	-0.683103	0.083	0.5	1
CD47	0.0113842	-0.696441	0.083	0.5	1
ACADVL	0.0114117	-1.08841	0.025	0.25	1
PARN	0.0114117	-1.19504	0.025	0.25	1
MAN2A1	0.0114117	-1.23316	0.025	0.25	1
NIPBL	0.0114117	-1.29847	0.025	0.25	1
BHLHE40	0.0119864	-0.71763	0.166	0.75	1
GZMA	0.0125386	-2.52763	0.248	0.75	1
TMEM131L	0.0126422	-0.838354	0.025	0.25	1
SERPING1	0.0126422	-0.927316	0.025	0.25	1
TRG-AS1	0.0126422	-1.16266	0.025	0.25	1
ATF6B	0.0126422	-1.17876	0.025	0.25	1
CCDC186	0.0126422	-1.26625	0.025	0.25	1
SUPT5H	0.0126422	-1.30287	0.025	0.25	1
RGS1	0.0130588	3.96807	0.72	0	1
TAX1BP1	0.0131712	-1.01847	0.089	0.5	1
HLA-B	0.0138829	-0.770974	0.325	1	1
DAP3	0.013988	-0.58685	0.025	0.25	1
IFIT2	0.0139888	-0.388529	0.025	0.25	1
UBA3	0.0139888	-0.482883	0.025	0.25	1
PAG1	0.0139888	-0.48889	0.025	0.25	1
CYBB	0.0139888	-0.493239	0.025	0.25	1
BSG	0.0139888	-0.50265	0.025	0.25	1
DNAJC3	0.0139888	-0.509957	0.025	0.25	1
SAMD9	0.0139888	-0.542449	0.025	0.25	1
NAA10	0.0139888	-0.54826	0.025	0.25	1
ZCCHC7	0.0139888	-0.553593	0.025	0.25	1
PSMD11	0.0139888	-0.556017	0.025	0.25	1
RNF181	0.0139888	-0.559447	0.025	0.25	1
STK10	0.0139888	-0.567241	0.025	0.25	1
PDE7A	0.0139888	-0.571553	0.025	0.25	1
PLEKHA2	0.0139888	-0.572381	0.025	0.25	1
LTA4H	0.0139888	-0.57816	0.025	0.25	1
SERPINB1	0.0139888	-0.579543	0.025	0.25	1
TMED5	0.0139888	-0.587601	0.025	0.25	1
SEPT11	0.0139888	-0.600186	0.025	0.25	1
GCNT1	0.0139888	-0.602014	0.025	0.25	1
NSD1	0.0139888	-0.605441	0.025	0.25	1
SAR1A	0.0139888	-0.609075	0.025	0.25	1
AP1G1	0.0139888	-0.609964	0.025	0.25	1
CYB5R4	0.0139888	-0.612	0.025	0.25	1
RAB14	0.0139888	-0.621635	0.025	0.25	1
EFCAB14	0.0139888	-0.625446	0.025	0.25	1
BRWD1	0.0139888	-0.628034	0.025	0.25	1
APPL1	0.0139888	-0.641366	0.025	0.25	1
MXD1	0.0139888	-0.641791	0.025	0.25	1
AHSA2P	0.0139888	-0.645765	0.025	0.25	1
CEP120	0.0139888	-0.646612	0.025	0.25	1
IWS1	0.0139888	-0.646646	0.025	0.25	1
NFKB1	0.0139888	-0.649358	0.025	0.25	1
BRD7	0.0139888	-0.651	0.025	0.25	1
GUCD1	0.0139888	-0.6515	0.025	0.25	1
VPS35	0.0139888	-0.663692	0.025	0.25	1
SLFN13	0.0139888	-0.663928	0.025	0.25	1
UBR7	0.0139888	-0.665083	0.025	0.25	1
RAB6A	0.0139888	-0.66534	0.025	0.25	1
PARP2	0.0139888	-0.665933	0.025	0.25	1
OGDH	0.0139888	-0.672131	0.025	0.25	1
PDIA6	0.0139888	-0.673598	0.025	0.25	1
RANBP9	0.0139888	-0.676427	0.025	0.25	1
PHYH	0.0139888	-0.676859	0.025	0.25	1
PRPF6	0.0139888	-0.680238	0.025	0.25	1
TOMM22	0.0139888	-0.681808	0.025	0.25	1
METTL14	0.0139888	-0.692914	0.025	0.25	1
TAOK1	0.0139888	-0.697551	0.025	0.25	1
PPIE	0.0139888	-0.700554	0.025	0.25	1
RALGAPA1	0.0139888	-0.705098	0.025	0.25	1
PPM1B	0.0139888	-0.711409	0.025	0.25	1
KARS	0.0139888	-0.712033	0.025	0.25	1
SMC1A	0.0139888	-0.714673	0.025	0.25	1
SBNO1	0.0139888	-0.71843	0.025	0.25	1
CDIPT	0.0139888	-0.726837	0.025	0.25	1
CD82	0.0139888	-0.728406	0.025	0.25	1
NDUFS8	0.0139888	-0.730642	0.025	0.25	1
BCAP31	0.0139888	-0.733912	0.025	0.25	1
STX3	0.0139888	-0.738065	0.025	0.25	1
ANXA7	0.0139888	-0.740067	0.025	0.25	1
FASLG	0.0139888	-0.742357	0.025	0.25	1
METTL5	0.0139888	-0.747928	0.025	0.25	1
ACAP2	0.0139888	-0.748245	0.025	0.25	1
OMA1	0.0139888	-0.749249	0.025	0.25	1
COPE	0.0139888	-0.752197	0.025	0.25	1
YIPF4	0.0139888	-0.755513	0.025	0.25	1
NUPL2	0.0139888	-0.756149	0.025	0.25	1
NFX1	0.0139888	-0.759322	0.025	0.25	1
ELAVL1	0.0139888	-0.760212	0.025	0.25	1
RAPGEF1	0.0139888	-0.764534	0.025	0.25	1
CORO1C	0.0139888	-0.770839	0.025	0.25	1
ZYX	0.0139888	-0.77124	0.025	0.25	1
FAM126B	0.0139888	-0.775151	0.025	0.25	1
PRMT1	0.0139888	-0.777422	0.025	0.25	1
SUPT20H	0.0139888	-0.778544	0.025	0.25	1
ADRB2	0.0139888	-0.780572	0.025	0.25	1
IFI44	0.0139888	-0.781052	0.025	0.25	1
USF2	0.0139888	-0.781153	0.025	0.25	1
WASHC3	0.0139888	-0.782795	0.025	0.25	1
ZNF250	0.0139888	-0.784023	0.025	0.25	1
RRN3	0.0139888	-0.789484	0.025	0.25	1
LAP3	0.0139888	-0.790348	0.025	0.25	1
SHISA5	0.0139888	-0.792799	0.025	0.25	1
C4orf48	0.0139888	-0.794088	0.025	0.25	1
PSMC6	0.0139888	-0.802038	0.025	0.25	1
RAB1B	0.0139888	-0.80727	0.025	0.25	1
SUCO	0.0139888	-0.808688	0.025	0.25	1
EIF3D	0.0139888	-0.810049	0.025	0.25	1
TSEN54	0.0139888	-0.810241	0.025	0.25	1
EP300	0.0139888	-0.814073	0.025	0.25	1
RAB1A	0.0139888	-0.814816	0.025	0.25	1
STAT1	0.0139888	-0.815533	0.025	0.25	1
NPTN	0.0139888	-0.816037	0.025	0.25	1
LATS1	0.0139888	-0.819581	0.025	0.25	1
E2F4	0.0139888	-0.819846	0.025	0.25	1
CUL4A	0.0139888	-0.830941	0.025	0.25	1
ZNF160	0.0139888	-0.837149	0.025	0.25	1
RAB18	0.0139888	-0.85488	0.025	0.25	1
HACD3	0.0139888	-0.857765	0.025	0.25	1
ATP2A3	0.0139888	-0.868349	0.025	0.25	1
TMEM131	0.0139888	-1.07361	0.025	0.25	1
STAB1	0.0139888	-1.08467	0.025	0.25	1
WARS	0.0139888	-1.3157	0.025	0.25	1
PPIA	0.0146163	-0.407757	0.159	0.75	1
RPS27L	0.0150238	-1.17259	0.102	0.5	1
UBA52	0.0152955	-0.466109	0.159	0.75	1
HNRNPH1	0.0156772	-0.75908	0.089	0.5	1
ATRX	0.0166009	-0.483883	0.089	0.5	1
CD164	0.0166011	-0.702695	0.089	0.5	1
CAPG	0.0166011	-0.747863	0.089	0.5	1
MT2A	0.0167168	2.90527	0.758	0.25	1
SET	0.0167358	-0.916367	0.096	0.5	1
CD48	0.0176801	-0.981077	0.102	0.5	1
CTSW	0.0185125	-1.27138	0.108	0.5	1
SF3B1	0.0186974	-0.898353	0.197	0.75	1
ACTB	0.0189292	-1.09031	0.643	1	1
RPL34	0.0192251	2.21993	0.745	0.25	1
RASSF2	0.0196364	-1.44458	0.032	0.25	1
CCDC88A	0.0196364	-1.79046	0.032	0.25	1
KLRB1	0.0197335	-0.80027	0.096	0.5	1
KTN1	0.020832	-0.779723	0.096	0.5	1
MOB1A	0.0218569	-0.804812	0.102	0.5	1
HSPA9	0.0219834	-0.815675	0.096	0.5	1
LCP1	0.022583	-0.778941	0.325	1	1
S100A11	0.0231634	-1.59766	0.21	0.75	1
CSDE1	0.0231894	-0.406815	0.096	0.5	1
CELF2	0.0231894	-0.502804	0.096	0.5	1
SYNCRIP	0.0231898	-0.598213	0.096	0.5	1
IGFBP5	0.0233882	-1.11475	0.032	0.25	1
ADGRG1	0.0233882	-1.22537	0.032	0.25	1
SENP7	0.0254872	-1.09415	0.032	0.25	1
XRN2	0.0254872	-1.09594	0.032	0.25	1
ATXN1	0.0254872	-1.14948	0.032	0.25	1
CNOT2	0.0254872	-1.16082	0.032	0.25	1
FERMT3	0.0254872	-1.25343	0.032	0.25	1
OTUB1	0.0254872	-1.25811	0.032	0.25	1
CLTA	0.0254872	-1.26459	0.032	0.25	1
B2M	0.0256245	0.65828	1	1	1
FOS	0.0258718	3.27726	0.637	0	1
CHCHD7	0.0277462	-0.961333	0.032	0.25	1
CPVL	0.0277472	-0.978528	0.032	0.25	1
SMARCA2	0.0277472	-1.11266	0.032	0.25	1
USP9X	0.0277472	-1.19278	0.032	0.25	1
ACTR2	0.0280212	-1.60654	0.146	0.5	1
TRBC2	0.028369	-0.510571	0.293	1	1
STK17A	0.0292023	-0.839055	0.108	0.5	1
MSN	0.0292167	-1.28693	0.121	0.5	1
NDUFV3	0.0301769	-0.480357	0.032	0.25	1
STAT6	0.0301769	-0.568796	0.032	0.25	1
TIPRL	0.0301769	-0.619201	0.032	0.25	1
TMEM168	0.0301769	-0.649111	0.032	0.25	1
SLC25A24	0.0301769	-0.782669	0.032	0.25	1
ITPR2	0.0301769	-1.00441	0.032	0.25	1
CHD3	0.030178	-0.322564	0.032	0.25	1
CPD	0.030178	-0.387178	0.032	0.25	1
EIF4B	0.030178	-0.409282	0.032	0.25	1
CNOT7	0.030178	-0.423693	0.032	0.25	1
RASA1	0.030178	-0.444679	0.032	0.25	1
KDM2A	0.030178	-0.461913	0.032	0.25	1
FUBP1	0.030178	-0.475322	0.032	0.25	1
SAMD9L	0.030178	-0.477534	0.032	0.25	1
CASC4	0.030178	-0.486869	0.032	0.25	1
EIF6	0.030178	-0.504878	0.032	0.25	1
ACAP1	0.030178	-0.507872	0.032	0.25	1
TXNDC9	0.030178	-0.509232	0.032	0.25	1
CRIM1	0.030178	-0.514055	0.032	0.25	1
NORAD	0.030178	-0.515036	0.032	0.25	1
RNASEH2B	0.030178	-0.516615	0.032	0.25	1
GGA2	0.030178	-0.525558	0.032	0.25	1
CNST	0.030178	-0.528412	0.032	0.25	1
NCK1	0.030178	-0.530003	0.032	0.25	1
PMS1	0.030178	-0.535693	0.032	0.25	1
YBX1	0.030178	-0.538191	0.032	0.25	1
SERINC5	0.030178	-0.539845	0.032	0.25	1
TBX21	0.030178	-0.544071	0.032	0.25	1
YARS	0.030178	-0.550071	0.032	0.25	1
INPP4A	0.030178	-0.551172	0.032	0.25	1
TMEM219	0.030178	-0.557528	0.032	0.25	1
TBL1XR1	0.030178	-0.557704	0.032	0.25	1
SCNM1	0.030178	-0.558856	0.032	0.25	1
C1GALT1	0.030178	-0.560337	0.032	0.25	1
DST	0.030178	-0.561444	0.032	0.25	1
MTDH	0.030178	-0.563044	0.032	0.25	1
PSIP1	0.030178	-0.563052	0.032	0.25	1
PCMTD1	0.030178	-0.575963	0.032	0.25	1
USP48	0.030178	-0.580034	0.032	0.25	1
RHOC	0.030178	-0.580698	0.032	0.25	1
NPAT	0.030178	-0.58083	0.032	0.25	1
PFDN6	0.030178	-0.582218	0.032	0.25	1
LSG1	0.030178	-0.593397	0.032	0.25	1
TSTD2	0.030178	-0.5942	0.032	0.25	1
PSMA3-AS1	0.030178	-0.602613	0.032	0.25	1
PTPRE	0.030178	-0.609784	0.032	0.25	1
PDZD8	0.030178	-0.612652	0.032	0.25	1
BIN1	0.030178	-0.620613	0.032	0.25	1
SNRPB	0.030178	-0.628391	0.032	0.25	1
THOC7	0.030178	-0.639884	0.032	0.25	1
SMG1P3	0.030178	-0.642684	0.032	0.25	1
NCOA2	0.030178	-0.644979	0.032	0.25	1
KIF2A	0.030178	-0.652773	0.032	0.25	1
DMTF1	0.030178	-0.658195	0.032	0.25	1
SKAP2	0.030178	-0.664502	0.032	0.25	1
RLIM	0.030178	-0.666029	0.032	0.25	1
AGO2	0.030178	-0.667515	0.032	0.25	1
LSM6	0.030178	-0.669834	0.032	0.25	1
ARID4A	0.030178	-0.674124	0.032	0.25	1
HPGD	0.030178	-0.67419	0.032	0.25	1
PPP1R7	0.030178	-0.675074	0.032	0.25	1
SPTY2D1	0.030178	-0.675171	0.032	0.25	1
IL18R1	0.030178	-0.677815	0.032	0.25	1
ZMAT2	0.030178	-0.684483	0.032	0.25	1
TMEM107	0.030178	-0.688571	0.032	0.25	1
PET100	0.030178	-0.689352	0.032	0.25	1
SELENOF	0.030178	-0.690288	0.032	0.25	1
NLRC3	0.030178	-0.698622	0.032	0.25	1
CAPN2	0.030178	-0.704553	0.032	0.25	1
EPAS1	0.030178	-0.705437	0.032	0.25	1
MAN1A2	0.030178	-0.707377	0.032	0.25	1
PRPF39	0.030178	-0.710718	0.032	0.25	1
ARHGAP45	0.030178	-0.711741	0.032	0.25	1
ATP6AP2	0.030178	-0.716724	0.032	0.25	1
CENPK	0.030178	-0.716928	0.032	0.25	1
STRAP	0.030178	-0.718494	0.032	0.25	1
TFAM	0.030178	-0.722782	0.032	0.25	1
CMC2	0.030178	-0.725583	0.032	0.25	1
CD247	0.030178	-0.727356	0.032	0.25	1
COL4A1	0.030178	-0.731398	0.032	0.25	1
PSMD13	0.030178	-0.733173	0.032	0.25	1
NRDE2	0.030178	-0.74232	0.032	0.25	1
ZNF195	0.030178	-0.745895	0.032	0.25	1
PPP1CC	0.030178	-0.7491	0.032	0.25	1
UTP11	0.030178	-0.749767	0.032	0.25	1
SERP1	0.030178	-0.749841	0.032	0.25	1
UBE2B	0.030178	-0.750045	0.032	0.25	1
COTL1	0.030178	-0.75282	0.032	0.25	1
TSPAN14	0.030178	-0.758685	0.032	0.25	1
ITFG1	0.030178	-0.76681	0.032	0.25	1
KPNA5	0.030178	-0.77122	0.032	0.25	1
CALM3	0.030178	-0.792344	0.032	0.25	1
CCT5	0.030178	-0.792672	0.032	0.25	1
MLLT6	0.030178	-0.801425	0.032	0.25	1
YY1	0.030178	-0.81848	0.032	0.25	1
MIS18BP1	0.030178	-0.846648	0.032	0.25	1
ANKRD49	0.030178	-0.855968	0.032	0.25	1
GLYR1	0.030178	-0.866321	0.032	0.25	1
SAP30BP	0.030178	-0.876788	0.032	0.25	1
AKIRIN2	0.030178	-0.959991	0.032	0.25	1
ATF6	0.030178	-0.96317	0.032	0.25	1
ATG3	0.030178	-1.03277	0.032	0.25	1
DEK	0.0312488	-0.486624	0.102	0.5	1
HSPA8	0.0329368	3.16336	0.605	0	1
PABPC1	0.0338887	-0.762601	0.408	1	1
GADD45A	0.0339345	-1.60214	0.038	0.25	1
HIPK3	0.0339345	-1.61582	0.038	0.25	1
S100A4	0.0348393	2.33058	0.688	0.25	1
TSC22D3	0.0358015	2.23244	0.688	0.25	1
SPARC	0.0366077	-1.3289	0.038	0.25	1
PAPD4	0.0366077	-1.47394	0.038	0.25	1
ENSA	0.037936	-0.830388	0.115	0.5	1
HSPA5	0.0389719	-0.776282	0.223	0.75	1
ATP5PO	0.0389761	-0.472739	0.108	0.5	1
SLAMF7	0.0394583	-1.14118	0.038	0.25	1
BTN3A1	0.0394583	-1.23887	0.038	0.25	1
SDCBP	0.0397261	-0.775183	0.115	0.5	1
ZFR	0.0408495	-0.362693	0.108	0.5	1
BRD2	0.0408495	-0.448043	0.108	0.5	1
SMCHD1	0.0408495	-0.501298	0.108	0.5	1
FCF1	0.0424951	-1.03365	0.038	0.25	1
GTF2H5	0.0424951	-1.16215	0.038	0.25	1
BTG1	0.0445928	2.09149	0.662	0.25	1
ZFC3H1	0.0457273	-0.959175	0.038	0.25	1
PDIA4	0.0457273	-1.0088	0.038	0.25	1
HNRNPF	0.0457273	-1.09	0.038	0.25	1
RPS11	0.047465	-0.351274	0.268	1	1
VEGFA	0.0491643	-0.667105	0.038	0.25	1
COMMD8	0.0491643	-0.914445	0.038	0.25	1
PPIG	0.0491643	-1.02803	0.038	0.25	1
CYFIP2	0.0491643	-1.09276	0.038	0.25	1
SARAF	0.0497838	-0.382938	0.115	0.5	1
PCBP2	0.0497843	-0.509105	0.115	0.5	1
SYNE2	0.0505318	-0.76397	0.127	0.5	1
MSL1	0.0515485	-1.42671	0.045	0.25	1
PSMB9	0.0520334	-0.304298	0.115	0.5	1
LEPROTL1	0.0520334	-0.336403	0.115	0.5	1
LAPTM5	0.0520334	-0.423372	0.115	0.5	1
PNRC1	0.052311	-0.284829	0.197	0.75	1
SELENOS	0.052814	-0.336434	0.038	0.25	1
UBR5	0.052814	-0.483744	0.038	0.25	1
AP3B1	0.0528154	-0.323309	0.038	0.25	1
IFI27L2	0.0528154	-0.335512	0.038	0.25	1
PSMC4	0.0528154	-0.361549	0.038	0.25	1
RABAC1	0.0528154	-0.370382	0.038	0.25	1
VAMP2	0.0528154	-0.378723	0.038	0.25	1
CALCOCO2	0.0528154	-0.381792	0.038	0.25	1
SSR3	0.0528154	-0.384054	0.038	0.25	1
HDLBP	0.0528154	-0.394104	0.038	0.25	1
TFRC	0.0528154	-0.401618	0.038	0.25	1
TAOK3	0.0528154	-0.404297	0.038	0.25	1
ANKRD36C	0.0528154	-0.408925	0.038	0.25	1
CWC15	0.0528154	-0.425087	0.038	0.25	1
TSC1	0.0528154	-0.427434	0.038	0.25	1
PTP4A1	0.0528154	-0.440999	0.038	0.25	1
RAB10	0.0528154	-0.441841	0.038	0.25	1
BATF	0.0528154	-0.447536	0.038	0.25	1
MRPS7	0.0528154	-0.447763	0.038	0.25	1
MED28	0.0528154	-0.4506	0.038	0.25	1
AHR	0.0528154	-0.450679	0.038	0.25	1
GNL2	0.0528154	-0.451006	0.038	0.25	1
GLS	0.0528154	-0.453044	0.038	0.25	1
C5orf56	0.0528154	-0.468371	0.038	0.25	1
CYLD	0.0528154	-0.468684	0.038	0.25	1
CUL1	0.0528154	-0.470596	0.038	0.25	1
ZCCHC6	0.0528154	-0.478483	0.038	0.25	1
AZIN1	0.0528154	-0.481088	0.038	0.25	1
LEPROT	0.0528154	-0.490151	0.038	0.25	1
STAMBPL1	0.0528154	-0.490556	0.038	0.25	1
STXBP3	0.0528154	-0.491448	0.038	0.25	1
MRPL32	0.0528154	-0.492168	0.038	0.25	1
C21orf91	0.0528154	-0.495711	0.038	0.25	1
G3BP1	0.0528154	-0.498089	0.038	0.25	1
TOMM20	0.0528154	-0.502064	0.038	0.25	1
PTPN2	0.0528154	-0.503163	0.038	0.25	1
HMCES	0.0528154	-0.505915	0.038	0.25	1
EWSR1	0.0528154	-0.510087	0.038	0.25	1
RNF114	0.0528154	-0.510895	0.038	0.25	1
ANAPC4	0.0528154	-0.517853	0.038	0.25	1
COL1A2	0.0528154	-0.519431	0.038	0.25	1
CWC25	0.0528154	-0.531909	0.038	0.25	1
PAK2	0.0528154	-0.53229	0.038	0.25	1
ZC3H14	0.0528154	-0.533037	0.038	0.25	1
POLR3K	0.0528154	-0.538119	0.038	0.25	1
RAB11A	0.0528154	-0.543051	0.038	0.25	1
RPL6P27	0.0528154	-0.548189	0.038	0.25	1
ZBTB10	0.0528154	-0.556812	0.038	0.25	1
OSBPL3	0.0528154	-0.563293	0.038	0.25	1
INTS6	0.0528154	-0.601824	0.038	0.25	1
TRIP11	0.0528154	-0.609636	0.038	0.25	1
STAT3	0.0528154	-0.619727	0.038	0.25	1
ATP6V1F	0.0528154	-0.621149	0.038	0.25	1
NR1D2	0.0528154	-0.622761	0.038	0.25	1
EIF3K	0.0528154	-0.623035	0.038	0.25	1
GIT2	0.0528154	-0.62603	0.038	0.25	1
UBE2A	0.0528154	-0.638774	0.038	0.25	1
ARHGAP18	0.0528154	-0.642432	0.038	0.25	1
AES	0.0528154	-0.647511	0.038	0.25	1
TPP1	0.0528154	-0.659203	0.038	0.25	1
COA3	0.0528154	-0.663048	0.038	0.25	1
MRPS31	0.0528154	-0.663796	0.038	0.25	1
KANSL1	0.0528154	-0.687841	0.038	0.25	1
DYNLL2	0.0528154	-0.700734	0.038	0.25	1
TAF9	0.0528154	-0.711751	0.038	0.25	1
GPX1	0.0528154	-0.915507	0.038	0.25	1
MRPL13	0.0528154	-0.923582	0.038	0.25	1
OSBPL8	0.0528154	-0.985833	0.038	0.25	1
ZFP36L1	0.0541858	-0.289678	0.197	0.75	1
RPL9	0.0591571	-0.577428	0.338	1	1
NFKBIA	0.0616136	1.75797	0.694	0.5	1
RBX1	0.0621716	-0.345703	0.121	0.5	1
BIRC3	0.0622538	-0.485755	0.127	0.5	1
HP1BP3	0.0648179	-0.371571	0.121	0.5	1
RPLP0	0.0648179	-0.468336	0.121	0.5	1
TPI1	0.0648185	-0.362745	0.121	0.5	1
JAK1	0.0648185	-0.418237	0.121	0.5	1
PSMB1	0.0670252	-1.04776	0.045	0.25	1
RPS27	0.067216	0.821489	0.936	1	1
CAST	0.0673338	-0.766772	0.134	0.5	1
EIF2AK2	0.0714398	-1.14366	0.045	0.25	1
FAM133B	0.0760929	-0.794485	0.045	0.25	1
KLRD1	0.0769974	-0.33946	0.217	0.75	1
RPL22L1	0.0809873	-0.629843	0.045	0.25	1
TGOLN2	0.0809888	-0.266909	0.045	0.25	1
RTF1	0.0809888	-0.267004	0.045	0.25	1
USP3	0.0809888	-0.285283	0.045	0.25	1
FIS1	0.0809888	-0.309078	0.045	0.25	1
CHD9	0.0809888	-0.314199	0.045	0.25	1
MAN1A1	0.0809888	-0.316236	0.045	0.25	1
PBXIP1	0.0809888	-0.321371	0.045	0.25	1
TSG101	0.0809888	-0.354899	0.045	0.25	1
PDE4D	0.0809888	-0.381799	0.045	0.25	1
RBPJ	0.0809888	-0.38293	0.045	0.25	1
CASP4	0.0809888	-0.383123	0.045	0.25	1
PPHLN1	0.0809888	-0.388565	0.045	0.25	1
TOP2B	0.0809888	-0.39213	0.045	0.25	1
PRDM2	0.0809888	-0.392621	0.045	0.25	1
IPCEF1	0.0809888	-0.394747	0.045	0.25	1
DCK	0.0809888	-0.402834	0.045	0.25	1
MGAT4A	0.0809888	-0.419207	0.045	0.25	1
KRAS	0.0809888	-0.420098	0.045	0.25	1
ZCCHC8	0.0809888	-0.424338	0.045	0.25	1
ELK4	0.0809888	-0.427889	0.045	0.25	1
SRSF10	0.0809888	-0.429244	0.045	0.25	1
ZEB1	0.0809888	-0.435863	0.045	0.25	1
NOLC1	0.0809888	-0.436393	0.045	0.25	1
PSMG2	0.0809888	-0.446221	0.045	0.25	1
CTBS	0.0809888	-0.457686	0.045	0.25	1
NDUFA11	0.0809888	-0.459903	0.045	0.25	1
PCF11	0.0809888	-0.464217	0.045	0.25	1
AKIRIN1	0.0809888	-0.47914	0.045	0.25	1
RAC1	0.0809888	-0.485069	0.045	0.25	1
BIN2	0.0809888	-0.497869	0.045	0.25	1
GBP1	0.0809888	-0.498897	0.045	0.25	1
CARD19	0.0809888	-0.502848	0.045	0.25	1
PSPC1	0.0809888	-0.510407	0.045	0.25	1
ARHGEF3	0.0809888	-0.512878	0.045	0.25	1
RPAP2	0.0809888	-0.51818	0.045	0.25	1
RANBP1	0.0809888	-0.539508	0.045	0.25	1
XRCC6	0.0809888	-0.5509	0.045	0.25	1
TOX4	0.0809888	-0.555014	0.045	0.25	1
GABPB1-IT1	0.0809888	-0.579832	0.045	0.25	1
MOB4	0.0809888	-0.584183	0.045	0.25	1
RPS6KB1	0.0809888	-0.585992	0.045	0.25	1
PCNX1	0.0809888	-0.587868	0.045	0.25	1
CPNE3	0.0809888	-0.58828	0.045	0.25	1
TNFAIP8	0.0809888	-0.605873	0.045	0.25	1
TUBB4B	0.0809888	-0.614046	0.045	0.25	1
MALT1	0.0809888	-0.614811	0.045	0.25	1
DDX3X	0.0818242	-0.684361	0.134	0.5	1
PSME4	0.0856899	-1.06163	0.051	0.25	1
SACM1L	0.0856899	-1.1312	0.051	0.25	1
EIF1	0.0881102	1.96839	0.586	0.25	1
MT1X	0.090724	3.43546	0.452	0	1
PPP4R3B	0.0907783	-1.00469	0.051	0.25	1
HNRNPA0	0.0907783	-1.05034	0.051	0.25	1
S100A6	0.0941968	2.50894	0.446	0	1
POMP	0.0951565	-0.276335	0.134	0.5	1
H2AFZ	0.0951565	-0.381635	0.134	0.5	1
PCGF5	0.096107	-0.840138	0.051	0.25	1
APP	0.096107	-0.893097	0.051	0.25	1
SP100	0.0963487	-0.610914	0.146	0.5	1
ITGA1	0.0992408	-1.17044	0.057	0.25	1
HOPX	0.0998487	-0.618313	0.146	0.5	1
WAS	0.101683	-0.879374	0.051	0.25	1
ICAM3	0.101683	-0.969602	0.051	0.25	1
ACIN1	0.104678	-1.10892	0.057	0.25	1
SNRNP200	0.107514	-0.425509	0.051	0.25	1
CREB1	0.107514	-0.523753	0.051	0.25	1
EIF5A	0.107514	-0.531859	0.051	0.25	1
C19orf53	0.107514	-0.694837	0.051	0.25	1
DPYD	0.107514	-0.710106	0.051	0.25	1
CCDC82	0.107514	-0.94153	0.051	0.25	1
HMGB1	0.109114	2.38849	0.42	0	1
XRN1	0.11035	-1.01408	0.057	0.25	1
CD3E	0.112647	-0.289623	0.14	0.5	1
CHD2	0.113606	-0.255975	0.051	0.25	1
ATP5F1A	0.113606	-0.281833	0.051	0.25	1
LAMTOR2	0.113606	-0.286297	0.051	0.25	1
ELK3	0.113606	-0.288474	0.051	0.25	1
ATP5F1D	0.113606	-0.299125	0.051	0.25	1
PHF11	0.113606	-0.32131	0.051	0.25	1
APOBEC3C	0.113606	-0.331432	0.051	0.25	1
SNX6	0.113606	-0.348072	0.051	0.25	1
TPR	0.113606	-0.366179	0.051	0.25	1
ADSS	0.113606	-0.367304	0.051	0.25	1
IST1	0.113606	-0.369343	0.051	0.25	1
BDP1	0.113606	-0.389878	0.051	0.25	1
CHD1	0.113606	-0.394695	0.051	0.25	1
VDAC3	0.113606	-0.403079	0.051	0.25	1
COPB2	0.113606	-0.438864	0.051	0.25	1
TXNDC17	0.113606	-0.447651	0.051	0.25	1
REL	0.113606	-0.465147	0.051	0.25	1
TMCO1	0.113606	-0.476953	0.051	0.25	1
SF3B5	0.113606	-0.47988	0.051	0.25	1
SEPT1	0.113606	-0.497191	0.051	0.25	1
RANBP2	0.113606	-0.516626	0.051	0.25	1
ATP5MC1	0.113606	-0.51698	0.051	0.25	1
SATB1	0.113606	-0.517247	0.051	0.25	1
ILF2	0.113606	-0.525613	0.051	0.25	1
VDAC2	0.113606	-0.530775	0.051	0.25	1
HADHA	0.113606	-0.549598	0.051	0.25	1
TERF2IP	0.113606	-0.550722	0.051	0.25	1
RNF38	0.113606	-0.558347	0.051	0.25	1
MAPRE2	0.113606	-0.558544	0.051	0.25	1
FKBP1A	0.113606	-0.601398	0.051	0.25	1
TNFAIP3	0.114197	2.26258	0.554	0.25	1
RPS3	0.116834	-0.403351	0.369	1	1
DUSP1	0.120081	2.0096	0.548	0.25	1
H3F3B	0.121812	1.09594	0.726	0.75	1
SEPT7	0.128271	-0.656854	0.166	0.5	1
SRP72	0.128828	-0.944354	0.057	0.25	1
MT1E	0.130216	2.80135	0.389	0	1
IKZF3	0.13245	-0.540418	0.166	0.5	1
GLRX	0.142426	-0.310187	0.057	0.25	1
ARID4B	0.142426	-0.359891	0.057	0.25	1
EIF3M	0.142426	-0.53731	0.057	0.25	1
MBNL2	0.142426	-0.664127	0.057	0.25	1
TBK1	0.142426	-0.799841	0.057	0.25	1
LMBRD1	0.142426	-0.813087	0.057	0.25	1
RPL21	0.144725	1.1723	0.611	0.25	1
RPS9	0.145618	-0.403824	0.166	0.5	1
EEF1A1	0.149139	-0.445286	0.439	1	1
RPLP2	0.149225	2.24736	0.363	0	1
RPL37A	0.149225	2.18848	0.363	0	1
CD84	0.149624	-0.275775	0.057	0.25	1
BST2	0.149624	-0.393201	0.057	0.25	1
NOL8	0.149624	-0.410917	0.057	0.25	1
HNRNPR	0.149626	-0.25042	0.057	0.25	1
TIAL1	0.149626	-0.251091	0.057	0.25	1
PTGS2	0.149626	-0.265866	0.057	0.25	1
COX14	0.149626	-0.267474	0.057	0.25	1
SCP2	0.149626	-0.27089	0.057	0.25	1
CALR	0.149626	-0.290977	0.057	0.25	1
BIRC2	0.149626	-0.292215	0.057	0.25	1
HELB	0.149626	-0.294375	0.057	0.25	1
SSR2	0.149626	-0.313078	0.057	0.25	1
TMX4	0.149626	-0.332212	0.057	0.25	1
KAT6B	0.149626	-0.333252	0.057	0.25	1
CCT3	0.149626	-0.349522	0.057	0.25	1
TSPO	0.149626	-0.357149	0.057	0.25	1
C6orf62	0.149626	-0.369614	0.057	0.25	1
VAMP8	0.149626	-0.376557	0.057	0.25	1
ZNF292	0.149626	-0.37812	0.057	0.25	1
SNHG6	0.149626	-0.380346	0.057	0.25	1
HELZ	0.149626	-0.389763	0.057	0.25	1
DHX9	0.149626	-0.389849	0.057	0.25	1
CAPZA2	0.149626	-0.398604	0.057	0.25	1
GOLGB1	0.149626	-0.407348	0.057	0.25	1
CXCL2	0.149626	-0.412609	0.057	0.25	1
COX5A	0.149626	-0.416039	0.057	0.25	1
UBE2N	0.149626	-0.439034	0.057	0.25	1
LMAN1	0.149626	-0.441648	0.057	0.25	1
SRI	0.149626	-0.443159	0.057	0.25	1
LGALS3	0.149626	-0.469921	0.057	0.25	1
TIMP1	0.149626	-0.494099	0.057	0.25	1
PITPNB	0.149798	-0.898477	0.064	0.25	1
CALM2	0.154293	2.29416	0.357	0	1
PSME2	0.156082	-0.334566	0.172	0.5	1
PAF1	0.156947	-0.878555	0.064	0.25	1
OCIAD2	0.156947	-0.916562	0.064	0.25	1
FYB1	0.157033	-0.465302	0.178	0.5	1
SON	0.159487	2.1563	0.35	0	1
ANXA1	0.160616	1.87572	0.51	0.25	1
FKBP5	0.164819	2.16183	0.344	0	1
SRP9	0.16781	-1.34687	0.076	0.25	1
TANK	0.167812	-1.46594	0.076	0.25	1
IGKC	0.17025	-0.800912	0.07	0.25	1
EGR1	0.170286	2.23818	0.338	0	1
HSBP1	0.172016	-0.854611	0.064	0.25	1
LUC7L3	0.172017	-0.689804	0.064	0.25	1
ARF1	0.17501	-1.16746	0.076	0.25	1
RPL3	0.177628	-0.450077	0.191	0.5	1
HNRNPK	0.177983	-0.584427	0.204	0.5	1
TBCA	0.179947	-0.586439	0.064	0.25	1
DDX5	0.183515	1.02119	0.688	0.5	1
HSPA1B	0.184537	1.92578	0.49	0.25	1
DGUOK	0.185604	-0.789226	0.07	0.25	1
ZRANB2	0.188143	-0.385692	0.064	0.25	1
HBP1	0.188145	-0.289455	0.064	0.25	1
NDUFB1	0.188145	-0.289814	0.064	0.25	1
BCL2A1	0.188145	-0.312643	0.064	0.25	1
MAPK1IP1L	0.188145	-0.322761	0.064	0.25	1
BCL2	0.188145	-0.353617	0.064	0.25	1
SPTBN1	0.188145	-0.38715	0.064	0.25	1
GLUD1	0.188145	-0.46449	0.064	0.25	1
KLRG1	0.188145	-0.572561	0.064	0.25	1
CLEC2B	0.193561	2.20145	0.312	0	1
ATF7IP	0.193596	-1.78046	0.083	0.25	1
CCL5	0.198098	0.471457	0.981	1	1
JUN	0.19965	1.21385	0.611	0.5	1
IL18RAP	0.201957	-0.632255	0.07	0.25	1
RASA2	0.201957	-0.73551	0.07	0.25	1
NDUFB2	0.203201	-0.409871	0.172	0.5	1
SRGN	0.205942	0.653098	0.803	0.75	1
RPL38	0.209598	-0.424052	0.185	0.5	1
RPL35A	0.214934	-0.293123	0.293	0.75	1
RPL29	0.214953	-0.491406	0.172	0.5	1
IDS	0.217447	-0.894551	0.083	0.25	1
AC005912.1	0.21924	2.03136	0.287	0	1
NPM1	0.219242	2.01239	0.287	0	1
GAS5	0.219336	-0.424793	0.07	0.25	1
DOCK10	0.219336	-0.612521	0.07	0.25	1
IFNG	0.220634	2.43017	0.465	0.25	1
RPS12	0.220903	-0.418847	0.197	0.5	1
RPL37	0.222061	-0.438286	0.325	0.75	1
GPR171	0.223088	-0.772486	0.076	0.25	1
CD99	0.226061	1.93853	0.28	0	1
EIF4A2	0.226062	1.96631	0.28	0	1
ATP5MC3	0.228418	-0.271999	0.07	0.25	1
CD55	0.228418	-0.283257	0.07	0.25	1
JMJD1C	0.228418	-0.310668	0.07	0.25	1
ZC3H13	0.228418	-0.312297	0.07	0.25	1
ZNF207	0.228418	-0.318501	0.07	0.25	1
TUBB	0.228418	-0.370343	0.07	0.25	1
TAPBP	0.228418	-0.384497	0.07	0.25	1
AC099560.2	0.228418	-0.399065	0.07	0.25	1
RECQL	0.228418	-0.578733	0.07	0.25	1
EIF4G2	0.230665	-0.437412	0.217	0.5	1
AHNAK	0.23305	2.1004	0.274	0	1
PSMB3	0.234479	-0.752038	0.083	0.25	1
COX6C	0.240209	2.06406	0.268	0	1
SRSF7	0.240209	1.88231	0.268	0	1
COX7A2	0.240211	1.90155	0.268	0	1
RPL36	0.240613	1.40529	0.452	0.25	1
HSPA1A	0.240614	1.66331	0.452	0.25	1
RPL41	0.240614	1.44498	0.452	0.25	1
CXCR4	0.240615	1.66622	0.452	0.25	1
ARF4	0.241045	-0.693254	0.076	0.25	1
RBM8A	0.247546	1.96505	0.261	0	1
UGP2	0.253663	-0.778718	0.089	0.25	1
U2SURP	0.254211	-1.02675	0.096	0.25	1
ZBTB1	0.255063	2.08998	0.255	0	1
RPL32	0.258217	-0.273987	0.325	0.75	1
COQ10B	0.259995	-0.259157	0.076	0.25	1
LAMTOR4	0.261763	-0.745994	0.083	0.25	1
MT-TW	0.262765	2.02122	0.248	0	1
SPARCL1	0.262766	1.77472	0.248	0	1
RPS7	0.262767	1.77584	0.248	0	1
RPL23A	0.265114	1.0623	0.541	0.5	1
RPS19	0.265167	-0.508632	0.586	0.75	1
KLF10	0.269847	-0.272363	0.076	0.25	1
MORF4L2	0.269847	-0.28529	0.076	0.25	1
CD3D	0.278748	1.79547	0.236	0	1
DUSP2	0.278749	2.03921	0.236	0	1
TOB1	0.278749	1.88866	0.236	0	1
HLA-A	0.278749	1.87137	0.236	0	1
IL7R	0.278749	2.08185	0.236	0	1
PRDM1	0.278749	1.84575	0.236	0	1
SNHG8	0.287039	1.81417	0.229	0	1
CITED2	0.28704	1.81337	0.229	0	1
CLK1	0.28704	1.92397	0.229	0	1
RPL18A	0.290204	1.29515	0.427	0.25	1
HSP90AB1	0.291438	0.856537	0.554	0.25	1
RPS28	0.295536	1.76105	0.223	0	1
IFITM1	0.295539	1.85882	0.223	0	1
ADIRF	0.295539	1.83995	0.223	0	1
MT-ND1	0.300585	-0.418705	0.656	1	1
HMGB2	0.301225	-0.534439	0.089	0.25	1
CCL4L2	0.3016	1.64845	0.713	0.75	1
PHLDA1	0.304251	1.94085	0.217	0	1
SAMSN1	0.304251	1.88184	0.217	0	1
CYTIP	0.304252	1.70063	0.217	0	1
PPP2R5C	0.304252	1.68179	0.217	0	1
KMT2E	0.309654	-0.255988	0.21	0.5	1
PPP1CA	0.311958	0.303437	0.083	0.25	1
PHF20	0.311958	-0.268523	0.083	0.25	1
NDUFA13	0.311958	-0.472071	0.083	0.25	1
MORF4L1	0.313186	1.71665	0.21	0	1
MT-ND3	0.316015	0.429028	0.745	0.5	1
CRBN	0.322349	1.73975	0.204	0	1
CD52	0.323962	1.34176	0.516	0.5	1
NDUFC1	0.330646	-0.529514	0.096	0.25	1
CD2	0.331647	1.05346	0.42	0.25	1
RNASE1	0.331749	1.61015	0.197	0	1
AC103591.3	0.331749	1.95767	0.197	0	1
C4orf3	0.331749	1.68518	0.197	0	1
CCNL1	0.33175	1.72479	0.197	0	1
CDC42	0.33175	1.65531	0.197	0	1
HERPUD1	0.341397	1.85838	0.191	0	1
HLA-DPA1	0.341397	1.53364	0.191	0	1
PSMA7	0.342402	0.927933	0.522	0.5	1
ARPC5	0.343302	-0.573133	0.089	0.25	1
HNRNPDL	0.349393	-0.277433	0.223	0.5	1
ITM2A	0.351298	1.62887	0.185	0	1
CYTOR	0.351299	1.68798	0.185	0	1
SAP18	0.351299	1.59322	0.185	0	1
ZFP36L2	0.356629	1.41893	0.503	0.5	1
CCL3L1	0.357488	0.757554	0.439	1	1
VMP1	0.35953	-0.56482	0.102	0.25	1
CRTAM	0.361466	1.81911	0.178	0	1
COX5B	0.361466	1.4883	0.178	0	1
IL2RG	0.361467	1.65654	0.178	0	1
GADD45B	0.371913	1.59851	0.172	0	1
TPM3	0.371913	1.53314	0.172	0	1
RPL26	0.371913	1.50982	0.172	0	1
PDCD4	0.371913	1.45638	0.172	0	1
TPT1	0.374247	-0.280141	0.382	0.75	1
SSB	0.377025	-0.55655	0.108	0.25	1
CEBPZ	0.381281	-0.399258	0.102	0.25	1
CDC42SE2	0.382648	1.50517	0.166	0	1
ATP5MD	0.382649	1.61546	0.166	0	1
RHOH	0.382649	1.50859	0.166	0	1
WIPF1	0.382649	1.44089	0.166	0	1
UQCR10	0.382649	1.39995	0.166	0	1
SNHG5	0.383046	-0.607081	0.115	0.25	1
YWHAE	0.392453	-0.379889	0.102	0.25	1
UBB	0.392693	0.544209	0.739	0.75	1
IER2	0.393686	1.44581	0.159	0	1
DBI	0.393687	1.40715	0.159	0	1
HSPH1	0.393688	1.56446	0.159	0	1
ZFAND5	0.398844	-0.551842	0.108	0.25	1
NDUFB4	0.405045	1.44882	0.153	0	1
ITM2B	0.405045	1.41167	0.153	0	1
UQCR11	0.405046	1.59367	0.153	0	1
CNBP	0.405046	1.50873	0.153	0	1
BUB3	0.405046	1.3395	0.153	0	1
RPS26	0.405283	0.870524	0.376	0.25	1
TXNIP	0.406507	1.71626	0.369	0.25	1
LYAR	0.416738	1.30461	0.146	0	1
TUBA1B	0.416739	1.51782	0.146	0	1
CD8A	0.416739	1.46264	0.146	0	1
TBCB	0.416739	1.43119	0.146	0	1
ATP5MF	0.416739	1.39915	0.146	0	1
NACA	0.416739	1.39742	0.146	0	1
RBL2	0.416739	1.397	0.146	0	1
SELENOP	0.416739	1.39056	0.146	0	1
COMMD6	0.416739	1.34101	0.146	0	1
CD44	0.416739	1.31954	0.146	0	1
CTSS	0.418248	-0.751	0.134	0.25	1
XCL1	0.422154	1.59839	0.363	0.25	1
ZFP36	0.423676	0.618544	0.51	0.25	1
HINT1	0.42714	-0.392104	0.102	0.25	1
GLIPR1	0.428786	1.34964	0.14	0	1
CARD16	0.428786	1.33823	0.14	0	1
AMD1	0.428786	1.32343	0.14	0	1
RSRP1	0.428786	1.30351	0.14	0	1
SRRM1	0.428786	1.26212	0.14	0	1
TUBA4A	0.428787	1.48613	0.14	0	1
SLC2A3	0.428787	1.39688	0.14	0	1
A2M	0.428787	1.38743	0.14	0	1
UBL5	0.428787	1.33758	0.14	0	1
CLU	0.428787	1.31426	0.14	0	1
RPL18AP3	0.428787	1.31252	0.14	0	1
TRMT112	0.428787	1.30614	0.14	0	1
GNLY	0.430038	-1.07166	0.401	0.5	1
ATP5F1E	0.433788	0.714681	0.433	0.25	1
ATP5IF1	0.44121	1.5491	0.134	0	1
G3BP2	0.44121	1.33308	0.134	0	1
ANAPC16	0.44121	1.29472	0.134	0	1
MGP	0.44121	1.27899	0.134	0	1
CYCS	0.442686	-0.500029	0.121	0.25	1
MT-ND4L	0.443115	0.335424	0.847	1	1
RPS3A	0.445745	-0.839997	0.146	0.25	1
IFITM3	0.447894	0.276892	0.223	0.5	1
RPL15	0.44813	1.15182	0.471	0.5	1
PDE4B	0.45403	1.45775	0.127	0	1
APOD	0.45403	1.24748	0.127	0	1
ABI1	0.454031	1.64387	0.127	0	1
DUSP10	0.454031	1.35113	0.127	0	1
EMB	0.454031	1.34957	0.127	0	1
PCED1B-AS1	0.454031	1.33405	0.127	0	1
DNAJB4	0.454031	1.29919	0.127	0	1
MAP1LC3B	0.454031	1.26983	0.127	0	1
PAIP2	0.454031	1.22749	0.127	0	1
FLII	0.454031	1.20857	0.127	0	1
ELOC	0.454031	1.20427	0.127	0	1
RUNX3	0.465539	-0.449877	0.121	0.25	1
CCNH	0.467277	1.28453	0.121	0	1
ATP5MPL	0.467277	1.26568	0.121	0	1
RGCC	0.467278	1.28456	0.121	0	1
DSTN	0.467278	1.27797	0.121	0	1
FABP4	0.467278	1.25898	0.121	0	1
TIPARP	0.467278	1.19432	0.121	0	1
PLIN2	0.467278	1.15332	0.121	0	1
ELF1	0.471862	1.25881	0.344	0.25	1
FNBP1	0.479185	0.517778	0.229	0.5	1
SH3BGRL	0.480978	1.09741	0.115	0	1
ARID5B	0.480979	1.32489	0.115	0	1
SYTL2	0.480979	1.28655	0.115	0	1
TSPYL2	0.480979	1.28356	0.115	0	1
TPSB2	0.480979	1.2624	0.115	0	1
CLDND1	0.480979	1.21178	0.115	0	1
POLR2K	0.480979	1.17878	0.115	0	1
TMSB4XP4	0.480979	1.15027	0.115	0	1
LRRFIP1	0.480979	1.12068	0.115	0	1
IFI27	0.480979	1.11401	0.115	0	1
RSRC2	0.48098	1.33132	0.115	0	1
GZMH	0.48098	1.27185	0.115	0	1
SLC25A5	0.48098	1.2716	0.115	0	1
ITM2C	0.48098	1.26076	0.115	0	1
SNRPG	0.48098	1.25338	0.115	0	1
ATM	0.48098	1.24622	0.115	0	1
SLC25A3	0.48098	1.24054	0.115	0	1
SEC62	0.48098	1.23416	0.115	0	1
[truncated: 159 more rows]

## Sheet: PDL1-low_PCRvsMPR.diffexpresse
gene_id	p_val	avg_logFC	pct.1	pct.2	p_val_adj
RPS3A	1.34009e-30	-1.92815	0.146	0.944	3.99e-26
RPL12	7.85625e-30	-2.04609	0.089	0.875	2.33912e-25
MTND1P23	1.55688e-29	-1.99291	0.019	0.722	4.63545e-25
RPL27A	1.45075e-27	-1.58927	0.306	0.986	4.31946e-23
RPLP2	4.68609e-25	-1.71865	0.363	0.972	1.39524e-20
RPS12	1.01725e-24	-1.7023	0.197	0.931	3.02877e-20
RPLP1	4.74955e-23	-1.17694	0.65	1	1.41413e-18
RPL30	6.43686e-23	-1.49084	0.293	0.958	1.91651e-18
RPL7A	1.24387e-22	-1.56609	0.083	0.75	3.70348e-18
RPL13	2.31532e-22	-1.51512	0.312	0.944	6.89362e-18
RPLP0	6.31839e-22	-1.41733	0.121	0.819	1.88124e-17
RPL37	7.3341e-22	-1.39967	0.325	0.944	2.18366e-17
RPS2	1.07175e-21	-1.46945	0.268	0.931	3.19103e-17
RPL38	3.15605e-21	-1.51784	0.185	0.875	9.39682e-17
RPL28	4.63974e-21	-1.35474	0.153	0.861	1.38144e-16
CCL4	7.84578e-21	2.00366	0.962	0.708	2.336e-16
S100A8	1.46864e-20	-1.48819	0.006	0.5	4.37274e-16
RPS27A	8.05966e-20	-1.26351	0.382	0.944	2.39968e-15
RPS15A	8.73763e-20	-1.39773	0.191	0.861	2.60154e-15
RPS29	9.79143e-20	-1.03362	0.758	1	2.9153e-15
RPL10	3.10699e-19	-1.37503	0.248	0.889	9.25075e-15
GAPDH	3.6363e-19	-1.28824	0.191	0.875	1.08267e-14
RPL23	4.22366e-18	-1.16641	0.248	0.903	1.25755e-13
RPS28	6.61437e-18	-1.33409	0.223	0.847	1.96936e-13
S100A9	1.22178e-17	-1.32489	0.013	0.458	3.63773e-13
CD52	1.52687e-17	-1.18954	0.516	0.986	4.54609e-13
SPRR3	2.60945e-17	-1.50044	0	0.403	7.76936e-13
EEF1D	6.78445e-17	-1.12443	0.076	0.639	2.02e-12
UBA52	1.65372e-15	-1.01378	0.159	0.792	4.9238e-11
RPL32	2.05999e-15	-1.02462	0.325	0.931	6.13343e-11
CCL4L2	2.24093e-15	3.26602	0.713	0.194	6.67213e-11
RPL13A	2.86164e-15	-1.09253	0.382	0.944	8.52024e-11
RPL26	9.53782e-15	-0.95854	0.172	0.806	2.83979e-10
RPS5	9.60336e-15	-1.10937	0.159	0.736	2.8593e-10
RPSA	1.38362e-14	-0.993062	0.096	0.625	4.1196e-10
MTATP6P1	1.41187e-14	1.24133	0.86	0.819	4.20369e-10
RPS21	2.0914e-14	-1.01237	0.299	0.931	6.22692e-10
RPL22	3.10923e-14	-0.996882	0.096	0.625	9.25743e-10
RPS3	3.32109e-14	-1.08996	0.369	0.903	9.88822e-10
RACK1	4.75625e-14	-0.930368	0.134	0.694	1.41613e-09
RPL37A	4.75878e-14	-1.09167	0.363	0.944	1.41688e-09
FAU	6.3867e-14	-0.965417	0.261	0.875	1.90158e-09
RPL8	7.08565e-14	-0.98731	0.178	0.778	2.10968e-09
RPL35A	9.37454e-14	-1.03839	0.293	0.889	2.79117e-09
RPL23A	9.44752e-14	-0.938181	0.541	0.972	2.81291e-09
PPDPF	1.11805e-13	-0.963291	0.051	0.486	3.32889e-09
RPS23	1.12939e-13	-1.08891	0.242	0.819	3.36264e-09
RPL19	1.69988e-13	-1.00948	0.274	0.833	5.06122e-09
RPL24	1.77363e-13	-1.01091	0.217	0.819	5.28082e-09
EEF1B2	1.8365e-13	-1.01394	0.108	0.625	5.468e-09
FTH1	2.16016e-13	-0.98127	0.497	0.958	6.43166e-09
RPL14	2.47359e-13	-0.996124	0.331	0.917	7.36487e-09
FTL	3.98883e-13	-0.990892	0.357	0.944	1.18763e-08
RPL21	4.50279e-13	-0.869478	0.611	0.972	1.34066e-08
HLA-B	8.02006e-13	-0.687868	0.325	0.944	2.38789e-08
ZFAS1	9.67256e-13	-1.20317	0.064	0.486	2.87991e-08
TRBC1	1.52013e-12	-1.12452	0.096	0.556	4.52604e-08
PAXX	1.8543e-12	-1.19047	0.038	0.417	5.52099e-08
SNHG6	2.15445e-12	-0.949489	0.057	0.472	6.41466e-08
MT-ND4L	2.20944e-12	1.21809	0.847	0.833	6.57838e-08
RPS6	4.02809e-12	-0.839742	0.299	0.875	1.19932e-07
RPL39	5.56525e-12	-0.793003	0.401	0.944	1.657e-07
RPS10	7.37555e-12	-0.679584	0.064	0.486	2.196e-07
RPS16	7.45366e-12	-0.743308	0.331	0.931	2.21925e-07
RPS20	1.09661e-11	-0.888484	0.293	0.861	3.26504e-07
RPS13	1.16927e-11	-0.911878	0.325	0.875	3.48137e-07
RPL35	1.79169e-11	-0.740684	0.293	0.903	5.33457e-07
RPS9	1.8272e-11	-0.84043	0.166	0.681	5.4403e-07
AL450405.1	2.13842e-11	-1.23381	0	0.264	6.36695e-07
SUMO2	3.91479e-11	-0.726589	0.057	0.444	1.16559e-06
AC116533.1	6.25329e-11	-0.955026	0.006	0.278	1.86185e-06
TPT1	6.39557e-11	-0.740619	0.382	0.972	1.90422e-06
COX7C	6.67373e-11	-0.721055	0.153	0.653	1.98704e-06
HINT1	6.82688e-11	-0.758719	0.102	0.556	2.03263e-06
RPL5	8.32662e-11	-0.905759	0.204	0.708	2.47917e-06
RPL10A	8.65431e-11	-0.70255	0.153	0.667	2.57673e-06
RPS19	8.71826e-11	-0.750346	0.586	0.958	2.59578e-06
RPL3	9.68015e-11	-0.806725	0.191	0.722	2.88217e-06
TRAC	1.0678e-10	-0.790068	0.153	0.653	3.17928e-06
RPS15	1.16028e-10	-0.793519	0.287	0.847	3.45462e-06
TPSB2	1.40189e-10	-1.10044	0.115	0.542	4.17399e-06
RPL11	1.45831e-10	-0.702062	0.414	0.944	4.34198e-06
TAGLN2	1.46901e-10	-0.872631	0.146	0.611	4.37384e-06
TMSB4X	1.49841e-10	-0.468293	0.949	1	4.46137e-06
CD3D	1.69409e-10	-0.8719	0.236	0.75	5.04399e-06
RGCC	2.02138e-10	-0.994791	0.121	0.542	6.01847e-06
OAZ1	2.32222e-10	-0.747802	0.096	0.514	6.91418e-06
MT-ND5	2.62017e-10	0.635253	0.943	0.986	7.80128e-06
RPS24	2.66201e-10	-0.796651	0.331	0.861	7.92588e-06
AL365357.1	2.87351e-10	-0.974995	0	0.236	8.55559e-06
HNRNPM	4.23427e-10	-0.994108	0.025	0.319	1.26071e-05
MT-ND4	8.08269e-10	0.555553	1	0.972	2.40654e-05
RPL41P5	9.99437e-10	-0.776981	0.057	0.403	2.97572e-05
CIB1	1.46159e-09	-0.900815	0.045	0.361	4.35173e-05
SH3BGRL3	1.47095e-09	-0.662976	0.522	0.986	4.37961e-05
RPL31	1.51824e-09	-0.631091	0.618	0.972	4.5204e-05
H2AFV	1.73916e-09	-1.06774	0.013	0.264	5.17817e-05
SNHG5	1.98819e-09	-0.848211	0.115	0.514	5.91964e-05
CSTA	2.8284e-09	-0.997769	0.006	0.236	8.42127e-05
LGALS3	2.98301e-09	-0.782617	0.057	0.389	8.88163e-05
WDR1	3.11018e-09	-0.701216	0.032	0.319	9.26025e-05
RPS7	3.39562e-09	-0.736319	0.248	0.764	0.000101101
PPIA	3.49186e-09	-0.624788	0.159	0.625	0.000103967
VDAC1	3.77519e-09	-0.763469	0.038	0.333	0.000112403
CCL3L1	4.71416e-09	2.82745	0.439	0.056	0.00014036
RPS18	4.84779e-09	-0.639761	0.478	0.958	0.000144338
RPL27	4.96165e-09	-0.699202	0.338	0.875	0.000147728
ACTB	5.54571e-09	-0.60789	0.643	0.972	0.000165118
DCN	5.96192e-09	1.95037	0.446	0.069	0.00017751
MT-RNR1	6.56472e-09	0.440096	1	1	0.000195458
PFDN5	8.77208e-09	-0.515687	0.204	0.694	0.00026118
RPL23AP42	8.80074e-09	-0.612774	0.083	0.444	0.000262033
RPL29	9.91006e-09	-0.594363	0.172	0.639	0.000295062
UCP2	1.15982e-08	-0.564307	0.057	0.375	0.000345325
EIF3K	1.36406e-08	-0.795195	0.038	0.319	0.000406134
NACA	1.61419e-08	-0.526082	0.146	0.583	0.00048061
RPL21P28	1.95364e-08	-0.652497	0.045	0.333	0.000581678
C9orf16	2.05611e-08	-0.608491	0.025	0.278	0.000612186
CD3E	2.24629e-08	-0.600194	0.14	0.556	0.000668809
RPS4X	2.82017e-08	-0.641308	0.255	0.75	0.000839679
RPS14	2.86726e-08	-0.557741	0.49	0.944	0.000853698
AP001324.1	3.58229e-08	-0.699113	0.006	0.208	0.00106659
CIRBP	3.98168e-08	-0.561479	0.064	0.375	0.00118551
PNRC1	4.03592e-08	-0.534748	0.197	0.667	0.00120166
PAK2	4.43449e-08	-0.734908	0.038	0.306	0.00132033
SLC25A5	4.7354e-08	-0.356744	0.115	0.5	0.00140992
SOD1	5.18509e-08	-0.843475	0.096	0.431	0.00154381
RPL41	5.77072e-08	-0.532747	0.452	0.931	0.00171817
SLC25A6	6.04649e-08	-0.605899	0.045	0.319	0.00180028
MT-ATP6	6.09197e-08	0.487372	0.975	1	0.00181382
RPS27	6.65773e-08	-0.411604	0.936	1	0.00198227
RPL18	6.78517e-08	-0.640689	0.312	0.778	0.00202022
RPS25	6.84685e-08	-0.798454	0.299	0.792	0.00203858
LIMD2	7.09302e-08	-0.654974	0.013	0.222	0.00211188
AC016739.1	7.65881e-08	-0.624586	0.013	0.222	0.00228033
TOMM7	9.7713e-08	-0.622315	0.108	0.458	0.00290931
VAMP2	1.05604e-07	-0.754944	0.038	0.292	0.00314426
VIM	1.08041e-07	-0.552794	0.268	0.764	0.00321681
OLA1	1.23949e-07	-0.70384	0.006	0.194	0.00369046
MBNL1	1.27285e-07	-0.310781	0.115	0.486	0.00378979
RPS11	1.4591e-07	-0.657283	0.268	0.75	0.00434432
RPL37P2	1.62247e-07	-0.629087	0	0.167	0.00483073
MZT2B	1.62247e-07	-0.932231	0	0.167	0.00483073
NDUFS5	1.90122e-07	-0.721412	0.064	0.347	0.0056607
TRA2B	2.03281e-07	-0.382286	0.115	0.472	0.0060525
HSPB1	2.26479e-07	-0.638187	0.057	0.333	0.00674319
MT-CO2	2.37997e-07	0.497494	0.968	0.986	0.00708613
RPS8	2.4135e-07	-0.477191	0.287	0.806	0.00718595
CHCHD2	2.44124e-07	-0.437668	0.121	0.486	0.00726855
RPL13P12	2.54181e-07	-0.796597	0.032	0.264	0.00756797
RPL9	2.59642e-07	-0.527059	0.338	0.847	0.00773059
RAC2	2.7648e-07	-0.468927	0.146	0.542	0.0082319
SARAF	2.78051e-07	-0.318949	0.115	0.472	0.00827869
PMAIP1	2.84772e-07	-0.550665	0.064	0.347	0.00847881
ATP5MC3	2.92999e-07	-0.644122	0.07	0.361	0.00872377
CYBA	3.06449e-07	-0.562098	0.076	0.375	0.0091242
SNHG15	3.0842e-07	-0.726625	0.032	0.264	0.0091829
COTL1	3.08427e-07	-0.650311	0.032	0.264	0.00918312
UBC	3.10553e-07	-0.47408	0.306	0.778	0.0092464
SKAP1	3.21919e-07	-0.457047	0.032	0.264	0.00958481
EEF1A1	3.24315e-07	-0.464343	0.439	0.903	0.00965614
ATP6V0E1	3.25669e-07	-0.5215	0.076	0.375	0.00969647
COX8A	3.61342e-07	-0.576486	0.076	0.375	0.0107586
ATP5F1C	3.61968e-07	-0.656025	0.038	0.278	0.0107772
TRBC2	3.69824e-07	-0.629069	0.293	0.736	0.0110111
MYADM	4.01086e-07	-0.730935	0.038	0.278	0.0119419
CDKN1B	4.50493e-07	-0.552019	0.096	0.417	0.013413
C6orf48	4.53417e-07	-0.50282	0.038	0.278	0.0135
PSMB4	4.53427e-07	-0.424436	0.038	0.278	0.0135003
TPI1	5.02367e-07	-0.515408	0.121	0.472	0.0149575
MT-CO1	5.03277e-07	0.385477	1	1	0.0149846
LAPTM5	5.14431e-07	-0.42693	0.115	0.458	0.0153167
HSPE1	5.45084e-07	-0.523665	0.299	0.75	0.0162293
MTND3P10	5.62296e-07	-0.645756	0	0.153	0.0167418
SEC61B	6.4336e-07	-0.467405	0.051	0.306	0.0191554
GUK1	6.50893e-07	-0.537324	0.076	0.361	0.0193797
ARPC2	6.77157e-07	-0.560936	0.172	0.556	0.0201617
AL590867.2	7.02921e-07	-0.360813	0.025	0.236	0.0209288
RARRES3	7.12673e-07	-0.385766	0.127	0.486	0.0212191
RPL36AL	8.82126e-07	-0.347071	0.178	0.583	0.0262644
HLA-A	9.64594e-07	-0.454564	0.236	0.667	0.0287198
ACTG1	1.13188e-06	-0.523743	0.287	0.736	0.0337005
DAD1	1.17735e-06	-0.396034	0.076	0.361	0.0350544
SCAND1	1.21281e-06	-0.589898	0.038	0.264	0.0361102
IRF1	1.28365e-06	-0.676355	0.115	0.431	0.0382193
CD7	1.31338e-06	-0.658998	0.089	0.375	0.0391044
NEU1	1.40602e-06	-0.673884	0.006	0.167	0.0418627
RPN2	1.44429e-06	-0.644652	0.006	0.167	0.0430024
ENO2	1.45061e-06	-0.70198	0.019	0.208	0.0431904
EIF1B	1.49819e-06	-0.424093	0.051	0.292	0.044607
BTF3	1.51204e-06	-0.517588	0.134	0.486	0.0450196
PSME1	1.75632e-06	-0.256	0.127	0.472	0.0522927
CSTB	1.85039e-06	-0.62458	0.102	0.403	0.0550936
FOSB	1.86382e-06	-0.44661	0.248	0.681	0.0554934
NSMCE3	1.93567e-06	-0.637877	0	0.139	0.0576327
UBXN1	1.93567e-06	-0.706906	0	0.139	0.0576327
LDLRAD4	1.93567e-06	-0.826724	0	0.139	0.0576327
UBE2S	2.13292e-06	-0.494674	0.025	0.222	0.0635056
RNF7	2.17959e-06	-0.524926	0.025	0.222	0.0648952
CSNK2B	2.17959e-06	-0.571523	0.025	0.222	0.0648952
MAP1LC3B	2.2077e-06	-0.257234	0.127	0.472	0.0657321
PSMA3	2.27509e-06	-0.571112	0.057	0.306	0.0677384
RPL36	2.34234e-06	-0.502089	0.452	0.847	0.0697409
PABPC1	2.58029e-06	-0.418441	0.408	0.889	0.0768257
IGHA1	2.67989e-06	-0.938606	0.013	0.181	0.0797909
CKS2	2.74633e-06	-0.574307	0.013	0.181	0.0817691
ESD	2.81434e-06	-0.561579	0.013	0.181	0.0837943
VPS28	2.81434e-06	-0.610636	0.013	0.181	0.0837943
RPL22L1	3.23959e-06	-0.851991	0.045	0.264	0.0964556
SRSF2	3.26666e-06	-0.298431	0.108	0.417	0.0972614
CD63	3.3151e-06	-0.348844	0.108	0.417	0.0987038
TPSAB1	3.56055e-06	-0.701885	0.045	0.264	0.106012
RPL15	3.62908e-06	-0.40922	0.471	0.972	0.108052
C12orf57	3.91194e-06	-0.5206	0.045	0.264	0.116474
FUS	3.93216e-06	-0.290773	0.096	0.389	0.117076
ZCRB1	4.00887e-06	-0.711468	0.019	0.194	0.11936
LMNA	4.06523e-06	-0.450781	0.051	0.278	0.121038
CDKN1A	4.38998e-06	-0.596969	0.019	0.194	0.130707
LRRC75A-AS1	4.59326e-06	-0.54842	0.019	0.194	0.13676
PTGES3	4.80553e-06	-0.437619	0.045	0.264	0.14308
AC113935.1	4.86647e-06	-0.503856	0.006	0.153	0.144894
BEST1	4.86647e-06	-0.517628	0.006	0.153	0.144894
RNF166	4.86647e-06	-0.597083	0.006	0.153	0.144894
SF3B5	4.95963e-06	-0.48668	0.051	0.278	0.147668
NDUFB1	5.37864e-06	-0.475249	0.064	0.306	0.160144
CCNI	5.43663e-06	-0.512975	0.057	0.292	0.16187
IER2	5.76899e-06	-0.464828	0.159	0.5	0.171766
DYNLT1	5.83703e-06	-0.515493	0.076	0.333	0.173792
GPX4	5.93148e-06	-0.5171	0.076	0.333	0.176604
RGS2	6.14747e-06	-0.459259	0.261	0.667	0.183035
RASAL3	6.62312e-06	-0.619529	0	0.125	0.197197
CTSG	6.65017e-06	-0.472122	0.025	0.208	0.198002
NOP10	6.84298e-06	-0.470074	0.089	0.361	0.203743
SERP1	7.24421e-06	-0.556233	0.032	0.222	0.215689
TRMT10C	8.50444e-06	-0.763706	0.013	0.167	0.253211
IDI1	9.70532e-06	-0.541243	0.038	0.236	0.288966
C19orf53	9.73398e-06	-0.695033	0.051	0.264	0.28982
SVIP	9.89213e-06	-0.487099	0.038	0.236	0.294528
HCST	9.96117e-06	-0.357024	0.293	0.722	0.296584
ITM2B	1.0193e-05	-0.341641	0.153	0.486	0.303486
TUBB4B	1.06713e-05	-0.61735	0.045	0.25	0.317728
RHOA	1.06895e-05	-0.39349	0.127	0.444	0.31827
ERH	1.08789e-05	-0.503211	0.038	0.236	0.323909
FXYD5	1.09548e-05	-0.423983	0.134	0.444	0.326168
RORA	1.10872e-05	-0.352569	0.038	0.236	0.330111
OST4	1.11708e-05	-0.414453	0.204	0.583	0.332598
GAS5	1.12443e-05	-0.601095	0.07	0.306	0.334788
UBE2D2	1.18241e-05	-0.476949	0.051	0.264	0.35205
CCL5	1.19503e-05	0.474776	0.981	0.931	0.355809
REX1BD	1.22691e-05	-0.701018	0.019	0.181	0.365301
RGS10	1.23478e-05	-0.533765	0.045	0.25	0.367643
NDUFB11	1.26856e-05	-0.47422	0.051	0.264	0.377702
SPOCK2	1.31157e-05	-0.630029	0.019	0.181	0.390507
CHD2	1.33706e-05	-0.353608	0.051	0.264	0.398096
S100A10	1.33732e-05	-0.410533	0.318	0.75	0.398174
MT-CO3	1.4058e-05	0.331312	0.994	1	0.418563
CFDP1	1.43311e-05	-0.575895	0.019	0.181	0.426694
SAT1	1.43415e-05	-0.322462	0.236	0.611	0.427003
TMEM160	1.50297e-05	-0.750653	0.006	0.139	0.447493
SELENOW	1.50311e-05	-0.412091	0.096	0.361	0.447537
ARPC3	1.5361e-05	-0.262378	0.134	0.458	0.45736
HIKESHI	1.62616e-05	-0.477957	0.006	0.139	0.484173
RPS2P46	1.62622e-05	-0.444311	0.006	0.139	0.48419
CTNNB1	1.62622e-05	-0.515486	0.006	0.139	0.48419
RPS3AP6	1.62622e-05	-0.518392	0.006	0.139	0.48419
PPP6C	1.62622e-05	-0.528429	0.006	0.139	0.48419
LAMTOR1	1.62622e-05	-0.533482	0.006	0.139	0.48419
RFC1	1.62622e-05	-0.693321	0.006	0.139	0.48419
DNAJC15	1.83665e-05	-0.543585	0.025	0.194	0.546844
CD44	2.09816e-05	-0.452932	0.146	0.458	0.624706
MYL12B	2.24643e-05	-0.325103	0.255	0.694	0.668851
DOK2	2.25481e-05	-0.493656	0	0.111	0.671346
RHEB	2.25491e-05	-0.56344	0	0.111	0.671378
DUSP4	2.25491e-05	-0.588009	0	0.111	0.671378
RPS3AP26	2.25491e-05	-0.605013	0	0.111	0.671378
RPL23AP74	2.25491e-05	-0.628171	0	0.111	0.671378
R3HDM2	2.25491e-05	-0.629643	0	0.111	0.671378
ATF3	2.28213e-05	-0.41951	0.108	0.375	0.679483
DYNLL1	2.44895e-05	-0.522359	0.102	0.361	0.729152
FUBP1	2.46125e-05	-0.433138	0.032	0.208	0.732813
LINC01871	2.52169e-05	-0.568607	0.236	0.611	0.750809
SNRPC	2.66871e-05	-0.70216	0.013	0.153	0.794582
GPX1	2.77211e-05	-0.519623	0.038	0.222	0.825367
RPS7P1	2.86467e-05	-0.50796	0.013	0.153	0.852928
ARPC4	2.86467e-05	-0.511954	0.013	0.153	0.852928
SNHG9	2.90663e-05	-0.546004	0.045	0.236	0.865421
ROMO1	2.92674e-05	-0.417603	0.108	0.375	0.871407
RPL13AP25	2.93298e-05	-0.353385	0.013	0.153	0.873265
PSMA5	2.93298e-05	-0.461572	0.013	0.153	0.873265
VAPA	3.09704e-05	-0.300979	0.038	0.222	0.922112
S100A4	3.1023e-05	-0.518204	0.688	0.944	0.923679
HNRNPU	3.14675e-05	-0.342489	0.083	0.319	0.936912
PDE4D	3.23283e-05	-0.429779	0.045	0.236	0.962543
MRPS21	3.4119e-05	-0.521736	0.051	0.25	1
CFL1	3.43015e-05	-0.262986	0.268	0.694	1
PLP2	3.44161e-05	-0.546893	0.076	0.306	1
SNRPD3	3.47048e-05	-0.479824	0.051	0.25	1
HMGN1	3.59367e-05	-0.324625	0.045	0.236	1
OCIAD1	3.65186e-05	-0.401549	0.051	0.25	1
TRGC2	3.7053e-05	-0.394041	0.096	0.347	1
RGS1	3.72923e-05	-0.527424	0.72	0.931	1
LDHB	3.75785e-05	-0.428073	0.083	0.319	1
AC007969.1	3.835e-05	-0.3783	0.057	0.264	1
ANP32A	3.90774e-05	-0.361822	0.051	0.25	1
VAMP8	3.96258e-05	-0.394498	0.057	0.264	1
SPTAN1	4.03753e-05	-0.640714	0.019	0.167	1
PSMB8	4.16152e-05	-0.286616	0.057	0.264	1
WDR83OS	4.18862e-05	-0.317715	0.07	0.292	1
ATP6V1G1	4.27444e-05	-0.330505	0.102	0.361	1
COMMD6	4.30517e-05	-0.369158	0.146	0.444	1
SFPQ	4.37914e-05	-0.305113	0.076	0.306	1
CASP3	4.4023e-05	-0.38325	0.019	0.167	1
CST7	4.92079e-05	-0.372212	0.159	0.458	1
CTSD	5.00214e-05	-0.415752	0.025	0.181	1
ODC1	5.11917e-05	-0.539946	0.006	0.125	1
EBAG9	5.11917e-05	-0.774509	0.006	0.125	1
PSMD8	5.20839e-05	-0.572976	0.025	0.181	1
SNHG1	5.25355e-05	-0.596784	0.006	0.125	1
SHISA5	5.31451e-05	-0.540423	0.025	0.181	1
NAE1	5.39127e-05	-0.473737	0.006	0.125	1
SYNGR2	5.39127e-05	-0.477471	0.006	0.125	1
MZT2A	5.39127e-05	-0.557392	0.006	0.125	1
CTLA4	5.45413e-05	-0.796883	0.032	0.194	1
CDK2AP2	5.53293e-05	-0.41558	0.025	0.181	1
SEPT6	5.87657e-05	-0.327736	0.025	0.181	1
NFKBIZ	6.31502e-05	-0.421949	0.242	0.569	1
LEPROTL1	6.55706e-05	-0.331504	0.115	0.375	1
ANXA6	6.7236e-05	-0.440888	0.032	0.194	1
SPRY1	6.77587e-05	-0.723594	0.096	0.319	1
UXT	6.82873e-05	-0.66027	0.038	0.208	1
GABARAPL2	6.8665e-05	-0.559643	0.045	0.222	1
RPL18A	6.90828e-05	-0.434192	0.427	0.861	1
MT1F	7.23121e-05	-0.620056	0.051	0.236	1
LINC02195	7.54308e-05	-0.978946	0.013	0.139	1
ATP6V1F	7.60773e-05	-0.459679	0.038	0.208	1
COX4I1	7.65838e-05	-0.274354	0.204	0.556	1
AMD1	7.87331e-05	-0.304785	0.14	0.431	1
TYROBP	7.96642e-05	-0.399869	0.057	0.25	1
ATP5F1D	8.39515e-05	-0.547051	0.051	0.236	1
SH3GLB1	8.47053e-05	-0.374119	0.038	0.208	1
RBPJ	8.5899e-05	-0.398637	0.045	0.222	1
CKLF	8.64786e-05	-0.317524	0.121	0.389	1
CYCS	8.668e-05	-0.469944	0.121	0.375	1
RPL39P3	8.6767e-05	-0.388086	0.051	0.236	1
SCAMP2	8.87229e-05	-0.528277	0.013	0.139	1
EMC7	8.87229e-05	-0.535545	0.013	0.139	1
SMIM27	8.87229e-05	-0.570346	0.013	0.139	1
ATXN2L	9.07934e-05	-0.493885	0.013	0.139	1
TSPO	9.19592e-05	-0.385311	0.057	0.25	1
FDX1	9.29094e-05	-0.41035	0.013	0.139	1
SPEN	9.29094e-05	-0.424087	0.013	0.139	1
TALDO1	9.29094e-05	-0.453649	0.013	0.139	1
UBE2L6	9.29094e-05	-0.462448	0.013	0.139	1
LYZ	9.29094e-05	-0.478749	0.013	0.139	1
SETD5	9.29094e-05	-0.482928	0.013	0.139	1
MRPL18	9.35567e-05	-0.372693	0.045	0.222	1
ARF1	0.000101503	-0.36023	0.076	0.292	1
CD8B	0.000106573	-0.549267	0.102	0.333	1
SOCS1	0.000122253	-0.608745	0.019	0.153	1
DIAPH1	0.00013022	-0.380201	0.019	0.153	1
C12orf65	0.00013022	-0.443749	0.019	0.153	1
DDX39A	0.000132979	-0.3333	0.019	0.153	1
AC034236.1	0.000132982	-0.384236	0.019	0.153	1
VTI1B	0.000132982	-0.433722	0.019	0.153	1
TUBA1A	0.000137002	-0.586339	0.115	0.361	1
ATP5F1E	0.000147386	-0.411176	0.433	0.847	1
NDUFB6	0.000161625	-0.674086	0.051	0.222	1
TMF1	0.000163282	-0.529812	0.025	0.167	1
JTB	0.000165202	-0.613082	0.045	0.208	1
ANXA7	0.000166492	-0.367871	0.025	0.167	1
CALM1	0.000166852	-0.424314	0.408	0.806	1
EIF3D	0.000169761	-0.459922	0.025	0.167	1
NSMCE4A	0.000172915	-0.584653	0.006	0.111	1
RPS28P7	0.000172921	-0.488691	0.006	0.111	1
NDUFA8	0.000172921	-0.505087	0.006	0.111	1
DNM2	0.000172921	-0.508497	0.006	0.111	1
RPS27L	0.000175612	-0.345966	0.102	0.333	1
ENO1	0.000175775	-0.278516	0.108	0.347	1
JPT1	0.000176954	-0.530177	0.032	0.181	1
AC087343.1	0.000177381	-0.295537	0.006	0.111	1
SELENOH	0.000177381	-0.393679	0.006	0.111	1
GRSF1	0.000177381	-0.40169	0.006	0.111	1
SRRT	0.000177381	-0.416517	0.006	0.111	1
POLR2E	0.000177381	-0.417069	0.006	0.111	1
RNF6	0.000177381	-0.422436	0.006	0.111	1
DEGS1	0.000177381	-0.44963	0.006	0.111	1
USP1	0.000177381	-0.483351	0.006	0.111	1
MPG	0.000177381	-0.537753	0.006	0.111	1
MARCH6	0.000177381	-0.549215	0.006	0.111	1
CD53	0.000178594	-0.274547	0.185	0.5	1
KLRB1	0.000180194	-0.292365	0.096	0.319	1
C16orf54	0.000183565	-0.439613	0.032	0.181	1
GTF2B	0.00018371	-0.518297	0.076	0.278	1
CAPN2	0.000186957	-0.3889	0.032	0.181	1
TMEM14B	0.000186957	-0.408853	0.032	0.181	1
YBX1	0.000193918	-0.361674	0.032	0.181	1
ARID4B	0.000193971	-0.412112	0.057	0.236	1
NCOR1	0.00019609	-0.334623	0.051	0.222	1
ERP29	0.000197489	-0.355162	0.032	0.181	1
LAMTOR4	0.000197809	-0.464927	0.083	0.292	1
ARHGAP15	0.000197859	-0.289583	0.089	0.306	1
MT1G	0.00020247	-0.604391	0.051	0.222	1
FGFR1OP2	0.000209041	-0.397354	0.051	0.222	1
CFLAR	0.000210984	-0.251041	0.096	0.319	1
APOBEC3C	0.000215812	-0.437069	0.051	0.222	1
SPARCL1	0.000231825	1.39547	0.248	0.056	1
PSMA1	0.000234345	-0.269682	0.045	0.208	1
MGAT4A	0.000238236	-0.355025	0.045	0.208	1
PPP1R15A	0.000238384	-0.256407	0.236	0.569	1
SNRPD2	0.000250403	-0.2643	0.146	0.417	1
STK17B	0.000257779	-0.285431	0.166	0.444	1
SNHG12	0.000271388	-0.652802	0.013	0.125	1
TUBA1C	0.000277566	-0.564831	0.013	0.125	1
SSR4	0.000279153	-0.35506	0.108	0.333	1
MTF2	0.000283875	-0.460293	0.013	0.125	1
HNRNPAB	0.000283875	-0.504873	0.013	0.125	1
FKBP11	0.000290319	-0.290483	0.013	0.125	1
NUCB1	0.000290319	-0.294209	0.013	0.125	1
IFI6	0.000290319	-0.35223	0.013	0.125	1
CDK11B	0.000290319	-0.356053	0.013	0.125	1
SRA1	0.000290319	-0.387502	0.013	0.125	1
ABCB1	0.000290319	-0.402432	0.013	0.125	1
PSENEN	0.000290319	-0.505534	0.013	0.125	1
SNHG3	0.000290319	-0.51281	0.013	0.125	1
DENR	0.000290319	-0.513966	0.013	0.125	1
CMPK1	0.000334967	-0.651539	0.019	0.139	1
ZC3H12A	0.000334967	-0.687795	0.019	0.139	1
PTMA	0.000337103	-0.281658	0.694	0.986	1
OXNAD1	0.000362734	-0.515999	0.076	0.264	1
H1FX	0.000371062	-0.492113	0.019	0.139	1
CTSA	0.000371062	-0.586842	0.019	0.139	1
GIMAP2	0.000378704	-0.420104	0.019	0.139	1
SMARCC1	0.000378704	-0.461587	0.019	0.139	1
TXNL4A	0.000378704	-0.545616	0.019	0.139	1
PPIL4	0.000386493	-0.361038	0.019	0.139	1
XRCC1	0.000386493	-0.413524	0.019	0.139	1
RPL10P16	0.000394424	-0.28434	0.019	0.139	1
PRDX5	0.000394424	-0.474879	0.019	0.139	1
PPP3CA	0.000394432	-0.264287	0.019	0.139	1
PSMC5	0.000394432	-0.287144	0.019	0.139	1
ILF3	0.000394432	-0.313993	0.019	0.139	1
PCM1	0.000394432	-0.349935	0.019	0.139	1
IDH3G	0.000394432	-0.354889	0.019	0.139	1
TTC3	0.000394432	-0.355303	0.019	0.139	1
C11orf58	0.000400416	-0.298706	0.102	0.319	1
COPS9	0.000404841	-0.446575	0.076	0.264	1
LSM5	0.000405101	-0.611118	0.025	0.153	1
MDH2	0.000420743	-0.508492	0.025	0.153	1
RPS26	0.00042464	-0.259365	0.376	0.806	1
KLRC1	0.000428773	-0.478516	0.025	0.153	1
PDIA6	0.000462349	-0.368371	0.025	0.153	1
COX7B	0.000464355	-0.602447	0.115	0.319	1
DRAP1	0.000468279	-0.416086	0.057	0.222	1
STK10	0.00047111	-0.327366	0.025	0.153	1
CCDC107	0.000471118	-0.313878	0.025	0.153	1
TRG-AS1	0.000471118	-0.434754	0.025	0.153	1
PHB	0.000480042	-0.307497	0.025	0.153	1
ACAP2	0.000480042	-0.341441	0.025	0.153	1
COPE	0.000480042	-0.38327	0.025	0.153	1
CSNK2A1	0.00049038	-0.420098	0.032	0.167	1
LSM14A	0.000499116	-0.356537	0.032	0.167	1
RAD23A	0.000499116	-0.486993	0.032	0.167	1
LINC02446	0.000500265	-0.300299	0.038	0.181	1
SRSF10	0.000505232	-0.501991	0.045	0.194	1
CAPNS1	0.000507998	-0.344598	0.032	0.167	1
THOC7	0.000507998	-0.416763	0.032	0.167	1
NDUFA11	0.000513368	-0.420493	0.045	0.194	1
HLA-DQB1	0.000532312	-0.477985	0.051	0.208	1
KHDRBS1	0.000535533	-0.263547	0.032	0.167	1
USP7	0.000545017	-0.280877	0.032	0.167	1
SERTAD1	0.000545017	-0.316476	0.032	0.167	1
MAGOH	0.000545017	-0.378054	0.032	0.167	1
SELENOF	0.000545017	-0.39228	0.032	0.167	1
SNHG25	0.000547202	-0.377503	0.045	0.194	1
SPCS1	0.000555994	-0.253184	0.045	0.194	1
ZFP36	0.000561586	-0.386171	0.51	0.861	1
HNRNPUL1	0.000562307	-0.363918	0.038	0.181	1
ZRANB2	0.000563421	-0.291198	0.064	0.236	1
ARHGAP30	0.000571732	-0.312635	0.038	0.181	1
PAFAH1B1	0.000592432	-0.252377	0.045	0.194	1
DUSP2	0.000668705	-0.277013	0.236	0.528	1
MT-CYB	0.000842066	0.298887	0.987	1	1
RAN	0.000849186	-0.335175	0.089	0.278	1
TMEM256	0.000855628	-0.469231	0.013	0.111	1
NXT1	0.000855628	-0.478213	0.013	0.111	1
NMI	0.000855628	-0.552862	0.013	0.111	1
TMEM170A	0.000874484	-0.385929	0.013	0.111	1
EIF4E	0.000874484	-0.387953	0.013	0.111	1
FBXO7	0.000893703	-0.304224	0.013	0.111	1
AL138785.1	0.000893724	-0.2655	0.013	0.111	1
BCL10	0.000893724	-0.282323	0.013	0.111	1
TOP1	0.000893724	-0.289042	0.013	0.111	1
RPS19BP1	0.000893724	-0.296028	0.013	0.111	1
TBC1D10C	0.000893724	-0.299586	0.013	0.111	1
FNDC3A	0.000893724	-0.31985	0.013	0.111	1
YIPF5	0.000893724	-0.330891	0.013	0.111	1
GPI	0.000893724	-0.359512	0.013	0.111	1
ERGIC3	0.000893724	-0.376099	0.013	0.111	1
ERCC1	0.000893724	-0.397756	0.013	0.111	1
DCAF5	0.000893724	-0.416171	0.013	0.111	1
NME3	0.000893724	-0.428687	0.013	0.111	1
TRAPPC2L	0.000893724	-0.440852	0.013	0.111	1
SSSCA1	0.000893724	-0.461147	0.013	0.111	1
LBH	0.000935708	-0.370589	0.083	0.264	1
BTG2	0.000988364	-0.349665	0.248	0.556	1
RGS16	0.00101879	-0.593604	0.019	0.125	1
MT-TL1	0.00101879	-0.890122	0.019	0.125	1
NDUFA3	0.00105473	-0.34486	0.115	0.319	1
H2AFJ	0.00105979	-0.584255	0.019	0.125	1
AFG3L2	0.00108085	-0.447309	0.019	0.125	1
LMO4	0.00108085	-0.555661	0.019	0.125	1
COX5B	0.00109712	-0.304949	0.178	0.431	1
MUS81	0.00110229	-0.394643	0.019	0.125	1
TIGIT	0.00112413	-0.496721	0.019	0.125	1
METTL23	0.00114634	-0.4223	0.019	0.125	1
SNRPA	0.00114636	-0.280865	0.019	0.125	1
RPS27AP16	0.00114636	-0.281182	0.019	0.125	1
MED30	0.00114636	-0.311191	0.019	0.125	1
KIAA1143	0.00114636	-0.379098	0.019	0.125	1
PRRC2B	0.00114636	-0.461203	0.019	0.125	1
ITGB2	0.00115879	-0.312279	0.07	0.236	1
GNG5	0.00116117	-0.369616	0.076	0.25	1
GPBP1	0.00116627	-0.265589	0.064	0.222	1
TRIR	0.00116801	-0.457588	0.025	0.139	1
PSMB9	0.00116802	-0.299115	0.115	0.319	1
RNF145	0.00121984	-0.368041	0.038	0.167	1
IFI35	0.00123335	-0.440293	0.025	0.139	1
HEBP2	0.00123642	-0.474674	0.032	0.153	1
PPIE	0.00125586	-0.418598	0.025	0.139	1
ZNRD1	0.00125586	-0.477727	0.025	0.139	1
ICAM1	0.00125761	-0.41518	0.032	0.153	1
GADD45A	0.00125976	-0.412781	0.038	0.167	1
NOP56	0.00127876	-0.461718	0.025	0.139	1
PRMT1	0.00130203	-0.258792	0.025	0.139	1
PHPT1	0.00130203	-0.297458	0.025	0.139	1
SMARCA2	0.00132322	-0.317064	0.032	0.153	1
AFF4	0.00132568	-0.288094	0.025	0.139	1
SIGIRR	0.0013257	-0.251038	0.025	0.139	1
DPM1	0.0013257	-0.292906	0.025	0.139	1
PARVG	0.0013257	-0.316283	0.025	0.139	1
ARHGAP18	0.00134324	-0.284538	0.038	0.167	1
SSR2	0.00136156	-0.301696	0.057	0.208	1
GTF3A	0.00137196	-0.250687	0.045	0.181	1
HIST1H1E	0.00137538	-0.273867	0.051	0.194	1
LSM6	0.00139196	-0.320053	0.032	0.153	1
PSMB1	0.00139299	-0.294449	0.045	0.181	1
NOP53	0.00139555	-0.275213	0.051	0.194	1
RBMS1	0.00139557	-0.334414	0.051	0.194	1
RALY	0.00143181	-0.293049	0.038	0.167	1
SETX	0.00143181	-0.346225	0.038	0.167	1
CCT4	0.00143596	-0.25979	0.045	0.181	1
FKBP3	0.00143961	-0.250887	0.032	0.153	1
NDUFA10	0.00152557	-0.290875	0.045	0.181	1
SEMA4D	0.00152557	-0.296734	0.045	0.181	1
FOS	0.00171505	-0.276433	0.637	0.903	1
GSTP1	0.00187551	-0.344754	0.153	0.375	1
C1orf43	0.00207077	-0.277887	0.083	0.25	1
BCL2A1	0.00207284	-0.414475	0.064	0.208	1
MALAT1	0.00256768	0.264515	1	1	1
ANAPC16	0.00276175	-0.33104	0.134	0.333	1
A2M	0.00286333	1.32779	0.14	0.014	1
PAF1	0.00287892	-0.28563	0.064	0.208	1
NIN	0.00290795	-0.418336	0.019	0.111	1
WASF2	0.0030251	-0.327397	0.051	0.181	1
ARNTL	0.00307728	-0.344524	0.019	0.111	1
CSKMT	0.00307728	-0.35917	0.019	0.111	1
LSM3	0.00307728	-0.411466	0.019	0.111	1
SIT1	0.00308712	-0.430928	0.038	0.153	1
PRDX2	0.00310249	-0.312045	0.045	0.167	1
TNFSF10	0.00310478	-0.473274	0.025	0.125	1
ANKRD37	0.0031357	-0.286746	0.019	0.111	1
UPP1	0.0031357	-0.302425	0.019	0.111	1
PPA1	0.0031357	-0.319967	0.019	0.111	1
ATP2B1-AS1	0.0031357	-0.321303	0.019	0.111	1
LPIN1	0.0031357	-0.357373	0.019	0.111	1
ANAPC5	0.0031357	-0.375978	0.019	0.111	1
TUBB2A	0.0031357	-0.408181	0.019	0.111	1
TMSB10	0.00315015	-0.270458	0.726	0.986	1
NCKAP1L	0.00319512	-0.275691	0.019	0.111	1
AP2M1	0.00319512	-0.291329	0.019	0.111	1
SP110	0.00319512	-0.296033	0.019	0.111	1
MRPS6	0.00319512	-0.343455	0.019	0.111	1
KARS	0.00321439	-0.321097	0.025	0.125	1
WHAMM	0.00325557	-0.260463	0.019	0.111	1
TTC1	0.00325557	-0.282636	0.019	0.111	1
MPC1	0.00325557	-0.285852	0.019	0.111	1
LINC00892	0.00325557	-0.321185	0.019	0.111	1
SMIM37	0.00325557	-0.325446	0.019	0.111	1
EIF3J	0.00325557	-0.330909	0.019	0.111	1
SAFB2	0.00325557	-0.371941	0.019	0.111	1
NSD3	0.00328817	-0.259313	0.051	0.181	1
MRPL51	0.00330233	-0.367056	0.032	0.139	1
CANX	0.00338344	-0.31449	0.038	0.153	1
KRT10	0.00338472	-0.353083	0.045	0.167	1
ARHGAP25	0.00338544	-0.361815	0.025	0.125	1
OTUD6B-AS1	0.00338544	-0.371848	0.025	0.125	1
METAP2	0.00344427	-0.325584	0.025	0.125	1
FCER1G	0.003466	-0.286774	0.032	0.139	1
COX7A2L	0.003466	-0.328403	0.032	0.139	1
CMC2	0.003466	-0.362085	0.032	0.139	1
CASP8	0.00349246	-0.328725	0.089	0.25	1
BCAP31	0.00350404	-0.275321	0.025	0.125	1
NDUFB2	0.00352666	-0.33857	0.172	0.389	1
BANF1	0.00354111	-0.266443	0.038	0.153	1
BLOC1S1	0.00356469	-0.391255	0.025	0.125	1
SLC3A2	0.00356474	-0.272446	0.025	0.125	1
ORMDL2	0.00356474	-0.272683	0.025	0.125	1
PSIP1	0.00357917	-0.259257	0.032	0.139	1
RHOC	0.00357917	-0.346805	0.032	0.139	1
SDHD	0.0036957	-0.254421	0.032	0.139	1
ADCYAP1	0.0038476	1.2103	0.108	0	1
SYF2	0.00494372	-0.358301	0.064	0.194	1
ZNF331	0.00545809	1.2628	0.287	0.153	1
REEP5	0.00574162	-0.291242	0.064	0.194	1
DSTN	0.00610724	-0.258555	0.121	0.292	1
IER5	0.00634974	-0.277275	0.057	0.181	1
ZFAND2A	0.00655649	-0.362827	0.045	0.153	1
GNLY	0.00663969	0.874849	0.401	0.278	1
SNX6	0.00674628	-0.284549	0.051	0.167	1
FABP4	0.00701873	1.19801	0.121	0.014	1
H2AFZ	0.00710663	-0.28245	0.134	0.319	1
CYFIP2	0.00723402	-0.440676	0.038	0.139	1
CCL3	0.00739827	1.45746	0.344	0.181	1
ISG15	0.00744728	-0.487428	0.038	0.139	1
SPTY2D1	0.0081351	-0.412634	0.032	0.125	1
IGHG4	0.0081351	-0.419924	0.032	0.125	1
POLR3GL	0.00829284	-0.343576	0.025	0.111	1
TMC8	0.00842998	-0.406486	0.025	0.111	1
SSU72	0.00856914	-0.422051	0.025	0.111	1
TSPYL1	0.00864671	-0.253307	0.032	0.125	1
CALM3	0.00864671	-0.271104	0.032	0.125	1
BRD7	0.00871036	-0.261243	0.025	0.111	1
SAE1	0.00871036	-0.373833	0.025	0.111	1
NSD1	0.00885365	-0.275078	0.025	0.111	1
AP3S1	0.00885365	-0.293691	0.025	0.111	1
SUPT20H	0.00899904	-0.289	0.025	0.111	1
SF1	0.00904909	-0.319324	0.032	0.125	1
IFITM2	0.00905887	-0.250402	0.465	0.722	1
GZMA	0.010745	-0.414213	0.248	0.458	1
DUSP1	0.0109633	-0.31314	0.548	0.764	1
XCL1	0.0111281	1.18061	0.363	0.236	1
MT-ATP8	0.011281	0.817956	0.535	0.583	1
MRPL33	0.011711	-0.306113	0.064	0.181	1
HERPUD1	0.0125405	0.38627	0.191	0.431	1
CST3	0.0127938	-0.39954	0.096	0.236	1
EZR	0.0133777	0.261756	0.159	0.361	1
IER3	0.0138563	-0.273945	0.057	0.167	1
PTTG1	0.0140244	-0.382469	0.051	0.153	1
ID2	0.0143992	-0.25079	0.401	0.708	1
ADIRF	0.0149821	1.30108	0.223	0.111	1
CCT2	0.0156182	-0.276091	0.045	0.139	1
PPP1R18	0.0164484	-0.292716	0.045	0.139	1
DHRS7	0.0181061	0.280707	0.134	0.306	1
AREG	0.0183802	0.347057	0.089	0.222	1
STARD7	0.0196452	-0.334299	0.032	0.111	1
BIN1	0.0196452	-0.354535	0.032	0.111	1
WDR43	0.0199281	-0.281136	0.032	0.111	1
ICOS	0.0202145	-0.300005	0.032	0.111	1
DDX5	0.0207637	0.434877	0.688	0.875	1
PIK3R1	0.0225255	1.01717	0.331	0.236	1
IFITM1	0.0264191	1.32443	0.223	0.125	1
MT1X	0.0304393	-0.255359	0.452	0.764	1
SRGN	0.0305161	0.310034	0.803	0.931	1
HBB	0.0372447	1.65659	0.045	0.125	1
CD69	0.0384088	0.36884	0.898	0.972	1
EGR1	0.0431285	0.926575	0.338	0.278	1
HLA-DMA	0.0452612	0.968813	0.121	0.042	1
FGL2	0.0454603	1.26791	0.102	0.028	1
VMP1	0.0485325	0.258813	0.102	0.222	1
RNASE1	0.0535255	0.969357	0.197	0.111	1
SELENOP	0.0629645	1.02541	0.146	0.069	1
IFI16	0.0693466	1.02481	0.204	0.125	1
APOD	0.071802	0.959103	0.127	0.056	1
CLK1	0.072825	0.360306	0.229	0.444	1
RPS17	0.0876208	0.297183	0.07	0.153	1
PRPF40A	0.0886241	0.32863	0.127	0.25	1
AIMP1	0.0994747	0.251201	0.064	0.139	1
RNF19A	0.102099	0.83107	0.102	0.042	1
PECAM1	0.102099	0.78469	0.102	0.042	1
GNAS	0.10267	0.25788	0.166	0.306	1
ATM	0.102936	0.369832	0.115	0.222	1
ARL6IP5	0.103149	0.325699	0.185	0.347	1
SAMSN1	0.106409	0.323114	0.217	0.389	1
AHNAK	0.110403	0.402201	0.274	0.514	1
ZFP36L2	0.112897	0.773739	0.503	0.639	1
ZRSR2	0.114838	0.276145	0.057	0.125	1
GLRX	0.114838	0.270884	0.057	0.125	1
LAPTM4A	0.116517	0.312135	0.083	0.167	1
ATP5PD	0.121117	0.305392	0.134	0.25	1
HSPA5	0.122652	0.338435	0.223	0.403	1
APOLD1	0.123559	0.757213	0.115	0.056	1
SUMO1	0.127897	0.323638	0.102	0.194	1
MAF	0.128548	0.329205	0.076	0.153	1
CD46	0.134137	0.822528	0.115	0.056	1
CXCL8	0.134493	0.824925	0.146	0.083	1
UBE2I	0.134953	0.273451	0.051	0.111	1
CD74	0.137669	0.345428	0.459	0.5	1
NUCB2	0.137848	0.833822	0.185	0.125	1
RHOH	0.145613	0.288061	0.166	0.292	1
PTPN22	0.147545	0.260888	0.07	0.139	1
ABRACL	0.164799	0.258672	0.108	0.194	1
KLF9	0.16797	0.264403	0.089	0.167	1
SYNE2	0.170157	0.302025	0.127	0.222	1
AC005912.1	0.170973	0.259501	0.287	0.5	1
NT5C3A	0.176431	0.396136	0.064	0.125	1
CGGBP1	0.176432	0.3503	0.064	0.125	1
ACP1	0.176432	0.342289	0.064	0.125	1
BIRC3	0.176582	0.432214	0.127	0.222	1
EIF5	0.178745	0.342529	0.248	0.431	1
DDX17	0.180188	0.264332	0.153	0.264	1
THRAP3	0.180723	0.27797	0.108	0.194	1
TSC22D3	0.182079	0.344073	0.688	0.847	1
BCLAF1	0.182265	0.372559	0.223	0.389	1
PPP1CA	0.187014	0.537302	0.083	0.153	1
SARS	0.188368	0.260561	0.083	0.153	1
ISCU	0.20482	0.449337	0.102	0.181	1
RSL1D1	0.20482	0.414082	0.102	0.181	1
ZFP36L1	0.205516	0.312126	0.197	0.333	1
DHX36	0.206087	0.312826	0.057	0.111	1
PSAP	0.207986	0.266789	0.121	0.208	1
CITED2	0.211128	0.344087	0.229	0.389	1
LYAR	0.212164	0.705197	0.146	0.097	1
EVL	0.216562	0.282379	0.166	0.278	1
CCNH	0.216901	0.299546	0.121	0.208	1
MORF4L2	0.217477	0.25155	0.076	0.139	1
IFI27	0.219666	0.642028	0.115	0.069	1
PRDM1	0.22149	0.878874	0.236	0.208	1
RNF213	0.232111	0.318062	0.096	0.167	1
RSRC2	0.237417	0.447641	0.115	0.194	1
PRRC2C	0.240591	0.268408	0.127	0.208	1
CD55	0.247667	0.263579	0.07	0.125	1
SERPINB9	0.25309	0.260588	0.07	0.125	1
EIF3E	0.253091	0.48506	0.07	0.125	1
CDC37	0.253091	0.28337	0.07	0.125	1
MT2A	0.253105	-0.474744	0.758	0.861	1
HSPH1	0.253444	0.482707	0.159	0.264	1
PTGER4	0.256441	0.483336	0.153	0.25	1
MTCO1P12	0.259714	0.274881	0.089	0.153	1
UBE2D3	0.260667	0.327174	0.134	0.222	1
NR4A2	0.261413	0.44454	0.28	0.472	1
NDUFB8	0.263085	0.29144	0.089	0.153	1
IVNS1ABP	0.263519	0.470886	0.134	0.222	1
PDE4B	0.266246	0.469421	0.127	0.208	1
FOXP1	0.274067	0.311759	0.108	0.181	1
ZFAND5	0.274068	0.365855	0.108	0.181	1
CALM2	0.275266	0.340475	0.357	0.639	1
EIF4G2	0.281923	0.297287	0.217	0.347	1
MGP	0.291308	0.791847	0.134	0.097	1
RPAIN	0.294927	0.379482	0.064	0.111	1
ITGA4	0.294927	0.310951	0.064	0.111	1
DNAJB6	0.294927	0.295554	0.064	0.111	1
SLC9A3R1	0.294927	0.263821	0.064	0.111	1
PRKAR1A	0.294927	0.257176	0.064	0.111	1
HLA-DPA1	0.307482	0.275591	0.191	0.306	1
TRAM1	0.308914	0.383006	0.102	0.167	1
MRPS36	0.308915	0.385588	0.102	0.167	1
SLK	0.311827	0.485189	0.146	0.236	1
GZMK	0.315408	0.488473	0.14	0.097	1
XCL2	0.319233	0.749439	0.299	0.292	1
RAP1A	0.322797	0.314995	0.096	0.153	1
HIST1H1C	0.330013	0.327736	0.076	0.125	1
HNRNPDL	0.334441	0.411197	0.223	0.361	1
SGK1	0.338606	0.700671	0.102	0.069	1
ANKRD28	0.342955	0.636848	0.102	0.069	1
EEF2	0.342956	0.265127	0.076	0.125	1
SMAP2	0.353157	0.360641	0.115	0.181	1
CDC42SE1	0.359373	0.311708	0.108	0.167	1
GIMAP7	0.360897	0.319542	0.146	0.222	1
UFC1	0.37288	0.3591	0.089	0.139	1
HIST1H4C	0.377214	0.71236	0.363	0.403	1
PRNP	0.379937	0.316766	0.07	0.111	1
ST13	0.381216	0.39622	0.108	0.167	1
CBX3	0.385959	0.460507	0.293	0.472	1
ZFR	0.387311	0.549983	0.108	0.167	1
AC243960.1	0.389966	0.399497	0.127	0.194	1
IL32	0.392088	0.336669	0.446	0.722	1
STOM	0.392243	0.283442	0.07	0.111	1
MPC2	0.394733	0.462798	0.07	0.111	1
USP15	0.397673	0.446941	0.127	0.194	1
COPS2	0.399741	0.314605	0.07	0.111	1
ZBTB1	0.415575	0.794347	0.255	0.25	1
FKBP5	0.416277	0.60208	0.344	0.389	1
BHLHE40	0.421066	0.407351	0.166	0.25	1
ADGRE5	0.445237	0.422739	0.102	0.153	1
PRKDC	0.445237	0.412013	0.102	0.153	1
MOB1A	0.445237	0.394134	0.102	0.153	1
UBQLN1	0.445672	0.336833	0.083	0.125	1
SLFN5	0.449264	0.365544	0.115	0.167	1
ZC3HAV1	0.450701	0.358733	0.083	0.125	1
RPA3	0.450702	0.429458	0.083	0.125	1
GBP5	0.460647	0.251346	0.146	0.208	1
TMED4	0.46172	0.271653	0.134	0.194	1
GMFG	0.464296	0.366191	0.261	0.389	1
BUD31	0.481173	0.409687	0.096	0.139	1
OPTN	0.489761	0.385809	0.115	0.167	1
SEPT2	0.493613	0.32359	0.096	0.139	1
TNFAIP3	0.493869	0.705568	0.554	0.806	1
ARL6IP1	0.496121	0.352287	0.096	0.139	1
ATP5MG	0.500678	0.303381	0.427	0.528	1
PPP1R10	0.501158	0.486453	0.096	0.139	1
PPP2R5C	0.5024	0.399591	0.217	0.319	1
KMT2E-AS1	0.502555	0.859148	0.178	0.167	1
EIF5B	0.511894	0.507493	0.076	0.111	1
ODF2L	0.511894	0.418474	0.076	0.111	1
ZCCHC11	0.511894	0.350069	0.076	0.111	1
NDUFA5	0.517556	0.385425	0.076	0.111	1
C8orf59	0.521349	0.270132	0.121	0.167	1
SUCLG1	0.522038	0.311715	0.127	0.181	1
CLDND1	0.525449	0.722182	0.115	0.097	1
YME1L1	0.537039	0.420355	0.108	0.153	1
IFNG	0.540067	0.697972	0.465	0.542	1
VPS26A	0.54203	0.362499	0.108	0.153	1
EIF1AX	0.544534	0.485589	0.108	0.153	1
SRP14	0.544994	0.389771	0.312	0.472	1
WIPF1	0.546981	0.404852	0.166	0.236	1
CAMTA1	0.547606	0.482686	0.089	0.125	1
CARD16	0.549486	0.298633	0.14	0.194	1
HLA-F	0.552081	0.490047	0.108	0.153	1
ASCC3	0.558631	0.38658	0.089	0.125	1
KLRD1	0.565991	0.378349	0.217	0.306	1
ELF1	0.585972	0.568268	0.344	0.417	1
TMOD3	0.591757	0.390331	0.102	0.139	1
DDX6	0.613287	0.441808	0.134	0.181	1
PSMA7	0.616174	0.347522	0.522	0.681	1
NAP1L4	0.616238	0.618427	0.102	0.139	1
CWF19L2	0.617133	0.30762	0.083	0.111	1
PSME2	0.624847	0.626275	0.172	0.236	1
PPP1CB	0.632322	0.389943	0.083	0.111	1
NPC2	0.635378	0.326984	0.083	0.111	1
PRF1	0.638441	0.381939	0.083	0.111	1
KMT2A	0.644585	0.387658	0.083	0.111	1
GGNBP2	0.644585	0.356425	0.083	0.111	1
ABI1	0.646971	0.766319	0.127	0.167	1
CTSS	0.647844	0.548798	0.134	0.181	1
FNBP1	0.648709	0.560231	0.229	0.319	1
CACYBP	0.655477	0.685844	0.153	0.208	1
AKAP13	0.661722	0.684519	0.248	0.292	1
BUB3	0.678003	0.649968	0.153	0.153	1
IFITM3	0.678292	0.540406	0.223	0.319	1
ATP5PO	0.688516	0.364246	0.108	0.139	1
N4BP2L2	0.690585	0.569796	0.096	0.125	1
SHOC2	0.690585	0.426366	0.096	0.125	1
TMPO	0.690585	0.395998	0.096	0.125	1
SLC38A2	0.693712	0.486918	0.127	0.167	1
SERBP1	0.697008	0.396994	0.108	0.139	1
POMP	0.707938	0.317254	0.134	0.167	1
PYHIN1	0.71002	0.564464	0.127	0.125	1
CCR5	0.712221	0.590099	0.127	0.167	1
FLII	0.712221	0.490356	0.127	0.167	1
RBM39	0.712395	0.638527	0.389	0.542	1
RBL2	0.713532	0.509712	0.146	0.194	1
NEAT1	0.715803	0.374067	0.134	0.167	1
TOB1	0.716471	0.69293	0.236	0.264	1
AC103591.3	0.730957	0.627731	0.197	0.208	1
NAMPT	0.735171	0.373714	0.089	0.111	1
IL6ST	0.73713	0.56216	0.108	0.139	1
SMC5	0.738339	0.354538	0.089	0.111	1
PTP4A2	0.740188	0.539756	0.121	0.153	1
NDUFB4	0.745741	0.525002	0.153	0.153	1
IKZF3	0.755193	0.339879	0.166	0.208	1
TRA2A	0.757459	0.488651	0.14	0.181	1
KIAA1551	0.7609	0.633827	0.172	0.222	1
C4orf3	0.767421	0.527377	0.197	0.264	1
FABP5	0.790105	0.286036	0.115	0.139	1
MT-TW	0.810099	0.687625	0.248	0.292	1
PDCD4	0.814267	0.48455	0.172	0.222	1
HSPA1B	0.816528	0.413312	0.49	0.639	1
SMARCA5	0.81774	0.572979	0.153	0.194	1
YWHAE	0.817955	0.701558	0.102	0.125	1
ARID5B	0.822257	0.543061	0.115	0.139	1
POLR2K	0.836974	0.425948	0.115	0.139	1
ATP5PF	0.843697	0.476525	0.268	0.319	1
CRBN	0.855012	0.737954	0.204	0.236	1
SON	0.855858	0.483062	0.35	0.486	1
CDC42SE2	0.867252	0.592975	0.166	0.208	1
SCAF11	0.874226	0.628123	0.14	0.153	1
PTPRC	0.875981	0.384104	0.433	0.708	1
FBXW2	0.896769	0.552703	0.096	0.111	1
EVI2A	0.908398	0.425786	0.108	0.125	1
CLU	0.927129	0.430416	0.14	0.153	1
ARPP19	0.935794	0.605023	0.115	0.125	1
SP100	0.938461	0.695133	0.146	0.167	1
CBLB	0.938845	0.491243	0.115	0.125	1
TNRC6B	0.939375	0.483953	0.108	0.125	1
SERINC1	0.945582	0.544557	0.108	0.125	1
VPS29	0.959712	0.282179	0.102	0.111	1
LCP2	0.962563	0.587889	0.153	0.181	1
THEMIS	0.969375	0.584737	0.102	0.111	1
CRTAM	0.974844	0.761751	0.178	0.208	1
PARP8	0.977494	0.73218	0.261	0.347	1
ARL4C	0.982761	0.547115	0.261	0.333	1
CEBPZ	0.995163	0.566804	0.102	0.111	1

## Sheet: PDL1-low_MPRvsIPR.diffexpresse
gene_id	p_val	avg_logFC	pct.1	pct.2	p_val_adj
IGLC3	1.25843e-10	-2.47441	0.014	0.75	3.74685e-06
NF1	1.99856e-09	-1.58952	0	0.5	5.95051e-05
MTHFD1	1.99856e-09	-1.59018	0	0.5	5.95051e-05
SPATA33	1.99856e-09	-1.68878	0	0.5	5.95051e-05
NSUN5	1.99856e-09	-1.90124	0	0.5	5.95051e-05
CCND1	1.99856e-09	-1.92817	0	0.5	5.95051e-05
LDB2	1.99856e-09	-1.92817	0	0.5	5.95051e-05
KRT6C	1.99856e-09	-1.92817	0	0.5	5.95051e-05
DOCK5	1.99856e-09	-1.94872	0	0.5	5.95051e-05
IGHG3	1.99856e-09	-1.94872	0	0.5	5.95051e-05
CENPX	1.99856e-09	-2.23963	0	0.5	5.95051e-05
CCL3L1	3.27268e-09	-2.0699	0.056	1	9.74407e-05
RPS6KA3	2.99268e-07	-1.89388	0.042	0.75	0.0089104
XAF1	9.98433e-07	-1.72962	0.056	0.75	0.0297273
CASP8AP2	1.16785e-06	-1.50255	0.014	0.5	0.0347714
CTBP1	1.16785e-06	-1.50499	0.014	0.5	0.0347714
RAD51C	1.16785e-06	-1.52185	0.014	0.5	0.0347714
ZNF680	1.16785e-06	-1.53468	0.014	0.5	0.0347714
IRS1	1.16785e-06	-1.54351	0.014	0.5	0.0347714
MSH6	1.16785e-06	-1.55843	0.014	0.5	0.0347714
ADGRG3	1.16785e-06	-1.8252	0.014	0.5	0.0347714
REV3L	1.16785e-06	-1.90706	0.014	0.5	0.0347714
FURIN	1.16785e-06	-2.29748	0.014	0.5	0.0347714
IRF2BP2	1.59294e-06	-2.01579	0.056	0.75	0.0474281
VPS41	1.65073e-06	-1.499	0.014	0.5	0.0491487
RIF1	2.0058e-06	-1.68084	0.056	0.75	0.0597205
CCND2	2.23665e-06	-2.40436	0.139	1	0.066594
STAU2	2.52043e-06	-1.5093	0.056	0.75	0.0750432
CD81	4.532e-06	-1.63146	0.069	0.75	0.134936
DCN	8.41049e-06	-1.92614	0.069	0.75	0.250414
KLRC2	8.4147e-06	-1.98367	0.069	0.75	0.250539
N4BP1	1.53684e-05	-1.416	0.069	0.75	0.457577
GBP2	1.7824e-05	-1.54564	0.083	0.75	0.530692
ALDH3B1	2.86783e-05	-0.956892	0	0.25	0.853869
NRP1	2.86783e-05	-0.956892	0	0.25	0.853869
STK3	2.86783e-05	-0.956892	0	0.25	0.853869
LILRA1	2.86783e-05	-0.956892	0	0.25	0.853869
MED26	2.86783e-05	-0.956892	0	0.25	0.853869
PON2	2.86783e-05	-0.956892	0	0.25	0.853869
PALD1	2.86783e-05	-0.956892	0	0.25	0.853869
NAT9	2.86783e-05	-0.956892	0	0.25	0.853869
COPS7A	2.86783e-05	-0.956892	0	0.25	0.853869
USP5	2.86783e-05	-0.956892	0	0.25	0.853869
GNB4	2.86783e-05	-0.956892	0	0.25	0.853869
PLXDC2	2.86783e-05	-0.956892	0	0.25	0.853869
WBP4	2.86783e-05	-0.956892	0	0.25	0.853869
ZNF133	2.86783e-05	-0.956892	0	0.25	0.853869
EIF2S2P4	2.86783e-05	-0.956892	0	0.25	0.853869
AFDN	2.86783e-05	-0.956892	0	0.25	0.853869
ZNF426	2.86783e-05	-0.956892	0	0.25	0.853869
FHOD1	2.86783e-05	-0.956892	0	0.25	0.853869
RNASEL	2.86783e-05	-0.956892	0	0.25	0.853869
GUCD1	2.86783e-05	-0.956892	0	0.25	0.853869
KIFC3	2.86783e-05	-0.956892	0	0.25	0.853869
FAM105A	2.86783e-05	-0.956892	0	0.25	0.853869
CREB5	2.86783e-05	-0.956892	0	0.25	0.853869
SLC12A9	2.86783e-05	-0.956892	0	0.25	0.853869
TMEM86A	2.86783e-05	-0.956892	0	0.25	0.853869
DST	2.86783e-05	-0.956892	0	0.25	0.853869
PPARGC1B	2.86783e-05	-0.956892	0	0.25	0.853869
RGS12	2.86783e-05	-0.956892	0	0.25	0.853869
UBE2J2	2.86783e-05	-0.956892	0	0.25	0.853869
HDX	2.86783e-05	-0.956892	0	0.25	0.853869
ZFYVE1	2.86783e-05	-0.956892	0	0.25	0.853869
TNIP2	2.86783e-05	-0.956892	0	0.25	0.853869
ZBTB18	2.86783e-05	-0.956892	0	0.25	0.853869
AGAP6	2.86783e-05	-0.956892	0	0.25	0.853869
LINC00899	2.86783e-05	-0.956892	0	0.25	0.853869
RBM14	2.86783e-05	-0.956892	0	0.25	0.853869
AC010343.1	2.86783e-05	-0.956892	0	0.25	0.853869
RNF139-AS1	2.86783e-05	-0.956892	0	0.25	0.853869
NAIP	2.86783e-05	-0.956892	0	0.25	0.853869
LINC02256	2.86783e-05	-0.956892	0	0.25	0.853869
MARCKS	2.86783e-05	-0.956892	0	0.25	0.853869
AC006486.2	2.86783e-05	-0.956892	0	0.25	0.853869
HS3ST1	2.86783e-05	-1.02588	0	0.25	0.853869
LASP1	2.86783e-05	-1.02588	0	0.25	0.853869
VCAN	2.86783e-05	-1.02588	0	0.25	0.853869
ADAM28	2.86783e-05	-1.02588	0	0.25	0.853869
WWC3	2.86783e-05	-1.02588	0	0.25	0.853869
COL9A2	2.86783e-05	-1.02588	0	0.25	0.853869
LAMA3	2.86783e-05	-1.02588	0	0.25	0.853869
OTUD5	2.86783e-05	-1.02588	0	0.25	0.853869
SIDT1	2.86783e-05	-1.02588	0	0.25	0.853869
TXLNA	2.86783e-05	-1.02588	0	0.25	0.853869
STRN4	2.86783e-05	-1.02588	0	0.25	0.853869
MUL1	2.86783e-05	-1.02588	0	0.25	0.853869
MSH2	2.86783e-05	-1.02588	0	0.25	0.853869
TCF20	2.86783e-05	-1.02588	0	0.25	0.853869
APOL4	2.86783e-05	-1.02588	0	0.25	0.853869
CEP192	2.86783e-05	-1.02588	0	0.25	0.853869
POLA1	2.86783e-05	-1.02588	0	0.25	0.853869
NARFL	2.86783e-05	-1.02588	0	0.25	0.853869
PPP2CB	2.86783e-05	-1.02588	0	0.25	0.853869
PTPRZ1	2.86783e-05	-1.02588	0	0.25	0.853869
EZH2	2.86783e-05	-1.02588	0	0.25	0.853869
FBXL4	2.86783e-05	-1.02588	0	0.25	0.853869
PLXNA1	2.86783e-05	-1.02588	0	0.25	0.853869
IL1R1	2.86783e-05	-1.02588	0	0.25	0.853869
AMPD2	2.86783e-05	-1.02588	0	0.25	0.853869
MREG	2.86783e-05	-1.02588	0	0.25	0.853869
FMOD	2.86783e-05	-1.02588	0	0.25	0.853869
CD244	2.86783e-05	-1.02588	0	0.25	0.853869
TUBGCP3	2.86783e-05	-1.02588	0	0.25	0.853869
ELK1	2.86783e-05	-1.02588	0	0.25	0.853869
KIF1C	2.86783e-05	-1.02588	0	0.25	0.853869
PARP2	2.86783e-05	-1.02588	0	0.25	0.853869
FMO5	2.86783e-05	-1.02588	0	0.25	0.853869
MCCC2	2.86783e-05	-1.02588	0	0.25	0.853869
BICDL1	2.86783e-05	-1.02588	0	0.25	0.853869
IGF2BP3	2.86783e-05	-1.02588	0	0.25	0.853869
TOR1B	2.86783e-05	-1.02588	0	0.25	0.853869
ITGA11	2.86783e-05	-1.02588	0	0.25	0.853869
MYOF	2.86783e-05	-1.02588	0	0.25	0.853869
DNA2	2.86783e-05	-1.02588	0	0.25	0.853869
RNF185	2.86783e-05	-1.02588	0	0.25	0.853869
SLC46A3	2.86783e-05	-1.02588	0	0.25	0.853869
TLE3	2.86783e-05	-1.02588	0	0.25	0.853869
CDH11	2.86783e-05	-1.02588	0	0.25	0.853869
CTSK	2.86783e-05	-1.02588	0	0.25	0.853869
TMEM168	2.86783e-05	-1.02588	0	0.25	0.853869
DCLRE1C	2.86783e-05	-1.02588	0	0.25	0.853869
ADAMTS1	2.86783e-05	-1.02588	0	0.25	0.853869
RDH13	2.86783e-05	-1.02588	0	0.25	0.853869
IWS1	2.86783e-05	-1.02588	0	0.25	0.853869
RYK	2.86783e-05	-1.02588	0	0.25	0.853869
FBN1	2.86783e-05	-1.02588	0	0.25	0.853869
TMEM41B	2.86783e-05	-1.02588	0	0.25	0.853869
FAM57A	2.86783e-05	-1.02588	0	0.25	0.853869
ANKS3	2.86783e-05	-1.02588	0	0.25	0.853869
MGAT2	2.86783e-05	-1.02588	0	0.25	0.853869
SLC33A1	2.86783e-05	-1.02588	0	0.25	0.853869
TCAF2	2.86783e-05	-1.02588	0	0.25	0.853869
NAT1	2.86783e-05	-1.02588	0	0.25	0.853869
DAG1	2.86783e-05	-1.02588	0	0.25	0.853869
EHBP1L1	2.86783e-05	-1.02588	0	0.25	0.853869
SLC19A1	2.86783e-05	-1.02588	0	0.25	0.853869
FBXO45	2.86783e-05	-1.02588	0	0.25	0.853869
LEMD3	2.86783e-05	-1.02588	0	0.25	0.853869
AC025171.1	2.86783e-05	-1.02588	0	0.25	0.853869
GRINA	2.86783e-05	-1.02588	0	0.25	0.853869
GEMIN4	2.86783e-05	-1.02588	0	0.25	0.853869
NRIP1	2.86783e-05	-1.02588	0	0.25	0.853869
KLRC4	2.86783e-05	-1.02588	0	0.25	0.853869
LPAR5	2.86783e-05	-1.02588	0	0.25	0.853869
NRBP2	2.86783e-05	-1.02588	0	0.25	0.853869
THBS2	2.86783e-05	-1.02588	0	0.25	0.853869
GCNT1	2.86783e-05	-1.02588	0	0.25	0.853869
PDGFA	2.86783e-05	-1.02588	0	0.25	0.853869
METTL6	2.86783e-05	-1.02588	0	0.25	0.853869
IGHM	2.86783e-05	-1.02588	0	0.25	0.853869
ANKRD10-IT1	2.86783e-05	-1.02588	0	0.25	0.853869
NR2F1-AS1	2.86783e-05	-1.02588	0	0.25	0.853869
AC010186.3	2.86783e-05	-1.02588	0	0.25	0.853869
AC096586.1	2.86783e-05	-1.02588	0	0.25	0.853869
AC114271.1	2.86783e-05	-1.02588	0	0.25	0.853869
C6orf163	2.86783e-05	-1.02588	0	0.25	0.853869
MTCP1	2.86783e-05	-1.02588	0	0.25	0.853869
AC007038.1	2.86783e-05	-1.02588	0	0.25	0.853869
CATSPERB	2.86783e-05	-1.02588	0	0.25	0.853869
RPL4P6	2.86783e-05	-1.02588	0	0.25	0.853869
AL606807.1	2.86783e-05	-1.02588	0	0.25	0.853869
AC091181.1	2.86783e-05	-1.02588	0	0.25	0.853869
SNX11	2.86783e-05	-1.13625	0	0.25	0.853869
NCAPD2	2.86783e-05	-1.13625	0	0.25	0.853869
SLC25A39	2.86783e-05	-1.13625	0	0.25	0.853869
DAPK2	2.86783e-05	-1.13625	0	0.25	0.853869
RAB11FIP3	2.86783e-05	-1.13625	0	0.25	0.853869
POLDIP3	2.86783e-05	-1.13625	0	0.25	0.853869
JAG1	2.86783e-05	-1.13625	0	0.25	0.853869
MXRA5	2.86783e-05	-1.13625	0	0.25	0.853869
GDAP1	2.86783e-05	-1.13625	0	0.25	0.853869
PRPF31	2.86783e-05	-1.13625	0	0.25	0.853869
ITGB8	2.86783e-05	-1.13625	0	0.25	0.853869
KANK1	2.86783e-05	-1.13625	0	0.25	0.853869
CEP164	2.86783e-05	-1.13625	0	0.25	0.853869
PDHX	2.86783e-05	-1.13625	0	0.25	0.853869
TIMELESS	2.86783e-05	-1.13625	0	0.25	0.853869
THBS4	2.86783e-05	-1.13625	0	0.25	0.853869
DBN1	2.86783e-05	-1.13625	0	0.25	0.853869
MRPL19	2.86783e-05	-1.13625	0	0.25	0.853869
ELMOD3	2.86783e-05	-1.13625	0	0.25	0.853869
EPAS1	2.86783e-05	-1.13625	0	0.25	0.853869
NR5A2	2.86783e-05	-1.13625	0	0.25	0.853869
WRNIP1	2.86783e-05	-1.13625	0	0.25	0.853869
IDO1	2.86783e-05	-1.13625	0	0.25	0.853869
CSNK1G2	2.86783e-05	-1.13625	0	0.25	0.853869
NEK1	2.86783e-05	-1.13625	0	0.25	0.853869
TMEM19	2.86783e-05	-1.13625	0	0.25	0.853869
ZFHX3	2.86783e-05	-1.13625	0	0.25	0.853869
INTS7	2.86783e-05	-1.13625	0	0.25	0.853869
FAM193B	2.86783e-05	-1.13625	0	0.25	0.853869
FADS1	2.86783e-05	-1.13625	0	0.25	0.853869
SERPINI1	2.86783e-05	-1.13625	0	0.25	0.853869
CEP44	2.86783e-05	-1.13625	0	0.25	0.853869
GTF2A1	2.86783e-05	-1.13625	0	0.25	0.853869
HDGFL3	2.86783e-05	-1.13625	0	0.25	0.853869
NUDT8	2.86783e-05	-1.13625	0	0.25	0.853869
NLRC3	2.86783e-05	-1.13625	0	0.25	0.853869
TRAF6	2.86783e-05	-1.13625	0	0.25	0.853869
ZNF746	2.86783e-05	-1.13625	0	0.25	0.853869
SPIN2B	2.86783e-05	-1.13625	0	0.25	0.853869
MAPK12	2.86783e-05	-1.13625	0	0.25	0.853869
ZNF335	2.86783e-05	-1.13625	0	0.25	0.853869
PAPSS2	2.86783e-05	-1.13625	0	0.25	0.853869
ZDHHC18	2.86783e-05	-1.13625	0	0.25	0.853869
PSMA6P1	2.86783e-05	-1.13625	0	0.25	0.853869
EBF2	2.86783e-05	-1.13625	0	0.25	0.853869
SGO1-AS1	2.86783e-05	-1.13625	0	0.25	0.853869
AL136126.1	2.86783e-05	-1.13625	0	0.25	0.853869
AC112220.4	2.86783e-05	-1.13625	0	0.25	0.853869
ELOVL3	2.86783e-05	-1.13625	0	0.25	0.853869
FCRLB	2.86783e-05	-1.13625	0	0.25	0.853869
LINC00513	2.86783e-05	-1.13625	0	0.25	0.853869
CCDC78	2.86783e-05	-1.13625	0	0.25	0.853869
RF00019-168	2.86783e-05	-1.13625	0	0.25	0.853869
CDC42-IT1	2.86783e-05	-1.13625	0	0.25	0.853869
NCKAP1	2.86783e-05	-1.19325	0	0.25	0.853869
U2AF2	2.86783e-05	-1.19325	0	0.25	0.853869
GPATCH1	2.86783e-05	-1.19325	0	0.25	0.853869
MTG2	2.86783e-05	-1.19325	0	0.25	0.853869
TAF1C	2.86783e-05	-1.19325	0	0.25	0.853869
UBE2W	2.86783e-05	-1.19325	0	0.25	0.853869
RAB11FIP2	2.86783e-05	-1.19325	0	0.25	0.853869
PPARD	2.86783e-05	-1.19325	0	0.25	0.853869
SLC16A10	2.86783e-05	-1.19325	0	0.25	0.853869
QPCT	2.86783e-05	-1.19325	0	0.25	0.853869
NCLN	2.86783e-05	-1.19325	0	0.25	0.853869
KRT17	2.86783e-05	-1.19325	0	0.25	0.853869
MYBBP1A	2.86783e-05	-1.19325	0	0.25	0.853869
GPAT3	2.86783e-05	-1.19325	0	0.25	0.853869
CSAD	2.86783e-05	-1.19325	0	0.25	0.853869
NAA30	2.86783e-05	-1.19325	0	0.25	0.853869
CBX8	2.86783e-05	-1.19325	0	0.25	0.853869
CACNA1A	2.86783e-05	-1.19325	0	0.25	0.853869
POLR3A	2.86783e-05	-1.19325	0	0.25	0.853869
BTBD10	2.86783e-05	-1.19325	0	0.25	0.853869
CENPH	2.86783e-05	-1.19325	0	0.25	0.853869
NPTN	2.86783e-05	-1.19325	0	0.25	0.853869
ODR4	2.86783e-05	-1.19325	0	0.25	0.853869
AHCYL2	2.86783e-05	-1.19325	0	0.25	0.853869
ADGRL4	2.86783e-05	-1.19325	0	0.25	0.853869
BPNT1	2.86783e-05	-1.19325	0	0.25	0.853869
ELF3	2.86783e-05	-1.19325	0	0.25	0.853869
HSPA4L	2.86783e-05	-1.19325	0	0.25	0.853869
SNAPC4	2.86783e-05	-1.19325	0	0.25	0.853869
STK32C	2.86783e-05	-1.19325	0	0.25	0.853869
MCM7	2.86783e-05	-1.19325	0	0.25	0.853869
PITPNA	2.86783e-05	-1.19325	0	0.25	0.853869
TVP23C	2.86783e-05	-1.19325	0	0.25	0.853869
NR2F1	2.86783e-05	-1.19325	0	0.25	0.853869
YES1	2.86783e-05	-1.19325	0	0.25	0.853869
SEC24C	2.86783e-05	-1.19325	0	0.25	0.853869
COPG1	2.86783e-05	-1.19325	0	0.25	0.853869
SATB1	2.86783e-05	-1.19325	0	0.25	0.853869
ZBTB37	2.86783e-05	-1.19325	0	0.25	0.853869
NR2F2	2.86783e-05	-1.19325	0	0.25	0.853869
DNAH14	2.86783e-05	-1.19325	0	0.25	0.853869
ZNF250	2.86783e-05	-1.19325	0	0.25	0.853869
PARVA	2.86783e-05	-1.19325	0	0.25	0.853869
ENTPD7	2.86783e-05	-1.19325	0	0.25	0.853869
TXNRD1	2.86783e-05	-1.19325	0	0.25	0.853869
E2F4	2.86783e-05	-1.19325	0	0.25	0.853869
IGHG2	2.86783e-05	-1.19325	0	0.25	0.853869
ZNF845	2.86783e-05	-1.19325	0	0.25	0.853869
EXOC3-AS1	2.86783e-05	-1.19325	0	0.25	0.853869
AC016596.1	2.86783e-05	-1.19325	0	0.25	0.853869
SNHG26	2.86783e-05	-1.19325	0	0.25	0.853869
NDUFB2-AS1	2.86783e-05	-1.19325	0	0.25	0.853869
BX679664.3	2.86783e-05	-1.19325	0	0.25	0.853869
DNAJC3-AS1	2.86783e-05	-1.19325	0	0.25	0.853869
LINC00921	2.86783e-05	-1.19325	0	0.25	0.853869
MTFR2	2.86783e-05	-1.19325	0	0.25	0.853869
MMP1	2.86783e-05	-1.19325	0	0.25	0.853869
RF00019-458	2.86783e-05	-1.19325	0	0.25	0.853869
PRPF40B	2.86783e-05	-1.43679	0	0.25	0.853869
IL13RA1	2.86783e-05	-1.43679	0	0.25	0.853869
CTBP2	2.86783e-05	-1.43679	0	0.25	0.853869
CSF1R	2.86783e-05	-1.43679	0	0.25	0.853869
TRAF3IP2	2.86783e-05	-1.5215	0	0.25	0.853869
TFIP11	2.86783e-05	-1.5215	0	0.25	0.853869
KCTD10	2.86783e-05	-1.5215	0	0.25	0.853869
IGFBP5	2.86783e-05	-1.5215	0	0.25	0.853869
FBXO2	2.86783e-05	-1.5215	0	0.25	0.853869
MGME1	2.86783e-05	-1.5215	0	0.25	0.853869
NCAM1	2.86783e-05	-1.5215	0	0.25	0.853869
GDPD1	2.86783e-05	-1.5215	0	0.25	0.853869
ADPGK	2.86783e-05	-1.5215	0	0.25	0.853869
WRN	2.86783e-05	-1.5215	0	0.25	0.853869
LCLAT1	2.86783e-05	-1.5215	0	0.25	0.853869
MROH1	2.86783e-05	-1.5215	0	0.25	0.853869
SCFD2	2.86783e-05	-1.5215	0	0.25	0.853869
ATF6B	2.86783e-05	-1.5215	0	0.25	0.853869
LINC00888	2.86783e-05	-1.5215	0	0.25	0.853869
GCLC	2.86783e-05	-1.65443	0	0.25	0.853869
PSME4	2.86783e-05	-1.65443	0	0.25	0.853869
MOSPD3	2.86783e-05	-1.65443	0	0.25	0.853869
SLC25A11	2.86783e-05	-1.65443	0	0.25	0.853869
MAN2A1	2.86783e-05	-1.65443	0	0.25	0.853869
PURB	2.86783e-05	-1.65443	0	0.25	0.853869
INPPL1	2.86783e-05	-1.65443	0	0.25	0.853869
BUB1	2.86783e-05	-1.65443	0	0.25	0.853869
ZNF470	2.86783e-05	-1.65443	0	0.25	0.853869
AL356488.3	2.86783e-05	-1.65443	0	0.25	0.853869
STAP1	2.86783e-05	-1.72198	0	0.25	0.853869
DPP8	2.86783e-05	-1.72198	0	0.25	0.853869
DGKD	2.86783e-05	-1.72198	0	0.25	0.853869
ZNF141	2.86783e-05	-1.72198	0	0.25	0.853869
HDAC8	2.86783e-05	-1.72198	0	0.25	0.853869
PINK1	2.86783e-05	-1.72198	0	0.25	0.853869
ZNF136	2.86783e-05	-1.72198	0	0.25	0.853869
AL359915.2	2.86783e-05	-1.72198	0	0.25	0.853869
CD3EAP	2.86783e-05	-1.75971	0	0.25	0.853869
SLC10A7	2.86783e-05	-1.99404	0	0.25	0.853869
CCDC88A	2.86783e-05	-2.19922	0	0.25	0.853869
COASY	2.86783e-05	-2.2471	0	0.25	0.853869
TAF3	2.94256e-05	-1.32591	0.028	0.5	0.876116
ZDHHC3	2.94256e-05	-1.38115	0.028	0.5	0.876116
CUL3	2.94256e-05	-1.47518	0.028	0.5	0.876116
MS4A6A	2.94256e-05	-1.50653	0.028	0.5	0.876116
POSTN	2.94256e-05	-1.51676	0.028	0.5	0.876116
PAK1IP1	2.94256e-05	-1.52095	0.028	0.5	0.876116
TET2	2.94256e-05	-1.55219	0.028	0.5	0.876116
SDCCAG8	2.94256e-05	-1.72914	0.028	0.5	0.876116
CCDC69	2.94256e-05	-1.74032	0.028	0.5	0.876116
MAZ	2.94256e-05	-2.14651	0.028	0.5	0.876116
CELF1	3.82583e-05	-1.31127	0.028	0.5	1
BTBD9	3.82583e-05	-1.32458	0.028	0.5	1
INTS13	4.9571e-05	-1.27573	0.028	0.5	1
HM13	4.9571e-05	-1.31708	0.028	0.5	1
PDS5B	4.9571e-05	-1.37159	0.028	0.5	1
HIPK1	4.9571e-05	-1.37864	0.028	0.5	1
RPF1	4.9571e-05	-1.39689	0.028	0.5	1
NCR3	4.9571e-05	-1.42531	0.028	0.5	1
RARS	4.9571e-05	-1.47802	0.028	0.5	1
SLFN12	4.9571e-05	-1.57705	0.028	0.5	1
LTB	0.000104216	-1.87097	0.097	0.75	1
LARP7	0.000122552	-1.85374	0.097	0.75	1
PRF1	0.000133153	-2.21642	0.111	0.75	1
CDK6	0.000209048	-1.35795	0.042	0.5	1
PLEKHF1	0.000209048	-1.37264	0.042	0.5	1
NUP153	0.000209048	-1.39553	0.042	0.5	1
ZNF24	0.000209048	-1.40213	0.042	0.5	1
MED23	0.000209048	-1.4028	0.042	0.5	1
AFAP1L2	0.000209048	-1.45931	0.042	0.5	1
NDFIP2	0.000209048	-1.48642	0.042	0.5	1
TRDC	0.000209048	-1.81512	0.042	0.5	1
UBA6	0.000209048	-1.82904	0.042	0.5	1
CAPZA1	0.000214259	-2.11042	0.125	0.75	1
RSRC1	0.000258493	-1.32737	0.042	0.5	1
HMGCS1	0.000258493	-1.33367	0.042	0.5	1
GALNT1	0.000318749	-1.32909	0.042	0.5	1
GNG11	0.000318749	-1.35977	0.042	0.5	1
ATE1	0.000318749	-1.40867	0.042	0.5	1
MDM4	0.000391962	-1.24529	0.042	0.5	1
ANKRD11	0.000391962	-1.28472	0.042	0.5	1
UBLCP1	0.000480661	-1.222	0.042	0.5	1
IGHG4	0.000498266	-1.3745	0.125	0.75	1
BUD31	0.000622619	-1.24833	0.139	0.75	1
PTP4A2	0.000658841	-1.50874	0.153	0.75	1
PRPF38B	0.000708915	-1.2218	0.139	0.75	1
ACOT13	0.000716854	-1.17641	0.042	0.5	1
KLHL24	0.000785369	-1.30653	0.056	0.5	1
STIP1	0.000785369	-1.32767	0.056	0.5	1
FBXL3	0.000785369	-1.35639	0.056	0.5	1
B4GALT1	0.000785369	-1.62526	0.056	0.5	1
TNRC6A	0.000785369	-1.78435	0.056	0.5	1
TBC1D31	0.000785369	-1.94525	0.056	0.5	1
ATP6V0E1	0.0008632	-1.25847	0.375	1	1
FYN	0.000915793	-1.43696	0.139	0.75	1
CRTC3	0.000939132	-1.28012	0.056	0.5	1
INPP5D	0.000939132	-1.2911	0.056	0.5	1
DARS	0.000939132	-1.35171	0.056	0.5	1
RALB	0.000939132	-1.54491	0.056	0.5	1
DDX10	0.000939132	-1.71348	0.056	0.5	1
CNTRL	0.0011003	-1.20674	0.167	0.75	1
IGFBP7	0.0011204	-1.16918	0.056	0.5	1
ITPR1	0.0011204	-1.20011	0.056	0.5	1
CD47	0.0011204	-1.25297	0.056	0.5	1
MT-TE	0.0011204	-1.31471	0.056	0.5	1
PPT1	0.0011204	-1.32691	0.056	0.5	1
CREB3L2	0.0011204	-1.38843	0.056	0.5	1
RPLP2	0.00117095	3.96601	0.972	0	1
UPF2	0.00133279	-1.06307	0.139	0.75	1
CMPK1	0.00133279	-1.3126	0.139	0.75	1
RB1	0.00133355	-1.16945	0.056	0.5	1
EIF2S3	0.00133355	-1.19948	0.056	0.5	1
CDC40	0.00133355	-1.24945	0.056	0.5	1
GNAS	0.00135397	-1.24592	0.306	1	1
MBNL1	0.00136097	-1.20972	0.486	1	1
IGHA1	0.00138151	-0.800412	0.181	0.75	1
SETX	0.0013906	-1.41214	0.167	0.75	1
CSF1	0.00158358	-1.15118	0.056	0.5	1
RPL37A	0.00161133	3.28014	0.944	0	1
CD52	0.00162088	2.5313	0.986	0.5	1
ARF6	0.00174264	-1.05821	0.153	0.75	1
RPLP1	0.0017555	1.2378	1	1	1
RGS1	0.00188332	4.49549	0.931	0	1
SUPT16H	0.00204547	-1.31839	0.069	0.5	1
RPL23A	0.00221931	2.00048	0.972	0.5	1
B2M	0.00222102	0.604391	1	1	1
SNRPA1	0.00238802	-1.25623	0.069	0.5	1
ARFGAP2	0.00238802	-1.38626	0.069	0.5	1
RBM17	0.00238802	-1.97695	0.069	0.5	1
EIF3A	0.00240298	-1.62138	0.181	0.75	1
FOS	0.00255304	3.55369	0.903	0	1
PDIA3	0.00263306	-0.987218	0.444	1	1
DNAJC19	0.00278163	-1.65404	0.069	0.5	1
PHB2	0.00278237	-1.10332	0.069	0.5	1
RTF2	0.00278237	-1.5097	0.069	0.5	1
S100A4	0.0027868	2.84879	0.944	0.25	1
RPS27	0.00279727	1.23309	1	1	1
IVNS1ABP	0.00285642	-1.8222	0.222	0.75	1
RPL21	0.00301383	2.04178	0.972	0.25	1
RPL27A	0.00301701	1.7113	0.986	0.5	1
FGD5-AS1	0.00323538	-1.08504	0.069	0.5	1
MYDGF	0.00323538	-1.21007	0.069	0.5	1
RNF216	0.00375463	-1.05458	0.069	0.5	1
ALG5	0.00375463	-1.06795	0.069	0.5	1
HIST1H1D	0.00375463	-1.30774	0.069	0.5	1
RPL34	0.00405347	2.13186	0.944	0.25	1
NUMA1	0.00423025	-1.41613	0.083	0.5	1
UCHL5	0.00423117	-1.76373	0.083	0.5	1
GZMB	0.00430296	-1.45658	0.569	1	1
HMGN1	0.00433129	-1.05981	0.236	0.75	1
IL1RAP	0.00434233	-0.871708	0.014	0.25	1
C2CD5	0.00434233	-0.871969	0.014	0.25	1
MPZL1	0.00434233	-0.873649	0.014	0.25	1
ZNF189	0.00434233	-0.874538	0.014	0.25	1
FGD2	0.00434233	-0.874538	0.014	0.25	1
WDPCP	0.00434233	-0.876073	0.014	0.25	1
PDPR	0.00434233	-0.87626	0.014	0.25	1
CYBB	0.00434233	-0.878976	0.014	0.25	1
EXOC6	0.00434233	-0.881309	0.014	0.25	1
GMDS	0.00434233	-0.881718	0.014	0.25	1
AGTRAP	0.00434233	-0.882484	0.014	0.25	1
BMP2K	0.00434233	-0.888563	0.014	0.25	1
SMARCB1	0.00434233	-0.89014	0.014	0.25	1
SCAPER	0.00434233	-0.890172	0.014	0.25	1
PGM2L1	0.00434233	-0.890172	0.014	0.25	1
NCK1-AS1	0.00434233	-0.890172	0.014	0.25	1
PIK3R6	0.00434233	-0.890172	0.014	0.25	1
TBC1D4	0.00434233	-0.890236	0.014	0.25	1
RERE	0.00434233	-0.890236	0.014	0.25	1
RF00003-11	0.00434233	-0.897251	0.014	0.25	1
INVS	0.00434233	-0.899113	0.014	0.25	1
RAD18	0.00434233	-0.906567	0.014	0.25	1
VASH1	0.00434233	-0.906567	0.014	0.25	1
CTNND1	0.00434233	-0.906567	0.014	0.25	1
SPRTN	0.00434233	-0.911738	0.014	0.25	1
CSPP1	0.00434233	-0.911738	0.014	0.25	1
PDE7A	0.00434233	-0.911738	0.014	0.25	1
CNOT7	0.00434233	-0.915233	0.014	0.25	1
ABI2	0.00434233	-0.931292	0.014	0.25	1
TXNDC16	0.00434233	-0.932375	0.014	0.25	1
CALU	0.00434233	-0.932375	0.014	0.25	1
SCYL2	0.00434233	-0.932375	0.014	0.25	1
ZNF816	0.00434233	-0.932375	0.014	0.25	1
C9orf40	0.00434233	-0.933924	0.014	0.25	1
UBR7	0.00434233	-0.934348	0.014	0.25	1
C3AR1	0.00434233	-0.934348	0.014	0.25	1
SLC7A6	0.00434233	-0.934888	0.014	0.25	1
LRCH3	0.00434233	-0.934888	0.014	0.25	1
POLD3	0.00434233	-0.935126	0.014	0.25	1
SH2B3	0.00434233	-0.935599	0.014	0.25	1
SLC31A1	0.00434233	-0.935599	0.014	0.25	1
UBE2O	0.00434233	-0.935599	0.014	0.25	1
NSUN4	0.00434233	-0.93624	0.014	0.25	1
AC135050.6	0.00434233	-0.937552	0.014	0.25	1
ASCC1	0.00434233	-0.940117	0.014	0.25	1
IFT88	0.00434233	-0.940381	0.014	0.25	1
PRRT3	0.00434233	-0.940381	0.014	0.25	1
C19orf12	0.00434233	-0.940696	0.014	0.25	1
PDZD8	0.00434233	-0.940696	0.014	0.25	1
NAB2	0.00434233	-0.943526	0.014	0.25	1
ZMIZ1	0.00434233	-0.945061	0.014	0.25	1
ASTE1	0.00434233	-0.946493	0.014	0.25	1
FAM3C	0.00434233	-0.946493	0.014	0.25	1
SMYD2	0.00434233	-0.946629	0.014	0.25	1
PRKACA	0.00434233	-0.949842	0.014	0.25	1
MPRIP	0.00434233	-0.950909	0.014	0.25	1
CLOCK	0.00434233	-0.950909	0.014	0.25	1
CCR1	0.00434233	-0.951472	0.014	0.25	1
BRWD3	0.00434233	-0.951472	0.014	0.25	1
RPRD1A	0.00434233	-0.951987	0.014	0.25	1
MMS22L	0.00434233	-0.951987	0.014	0.25	1
PLEKHA8P1	0.00434233	-0.954274	0.014	0.25	1
SLFN13	0.00434233	-0.956458	0.014	0.25	1
OTUD7B	0.00434233	-0.956458	0.014	0.25	1
APOL1	0.00434233	-0.958382	0.014	0.25	1
RGL2	0.00434233	-0.959128	0.014	0.25	1
PMS1	0.00434233	-0.95916	0.014	0.25	1
KIAA0319L	0.00434233	-0.95916	0.014	0.25	1
CDK5RAP1	0.00434233	-0.959224	0.014	0.25	1
DDX59	0.00434233	-0.959224	0.014	0.25	1
RPS6KA4	0.00434233	-0.959224	0.014	0.25	1
STAT6	0.00434233	-0.966239	0.014	0.25	1
CAMK1	0.00434233	-0.967395	0.014	0.25	1
THY1	0.00434233	-0.967395	0.014	0.25	1
KLHL9	0.00434233	-0.967395	0.014	0.25	1
SLC35A2	0.00434233	-0.973387	0.014	0.25	1
ZBTB25	0.00434233	-0.976904	0.014	0.25	1
CD101	0.00434233	-0.976904	0.014	0.25	1
ZCCHC8	0.00434233	-0.980726	0.014	0.25	1
STX12	0.00434233	-0.980726	0.014	0.25	1
MTERF2	0.00434233	-1.04166	0.014	0.25	1
IFIT3	0.00434233	-1.04274	0.014	0.25	1
TFDP2	0.00434233	-1.04417	0.014	0.25	1
USE1	0.00434233	-1.04532	0.014	0.25	1
NUPL2	0.00434233	-1.04549	0.014	0.25	1
CCDC152	0.00434233	-1.04549	0.014	0.25	1
TSPAN17	0.00434233	-1.04597	0.014	0.25	1
NEK4	0.00434233	-1.04597	0.014	0.25	1
STX3	0.00434233	-1.04597	0.014	0.25	1
RAB3D	0.00434233	-1.04603	0.014	0.25	1
DIDO1	0.00434233	-1.04786	0.014	0.25	1
ITPRIPL2	0.00434233	-1.04786	0.014	0.25	1
HSDL2	0.00434233	-1.05049	0.014	0.25	1
HSPBP1	0.00434233	-1.05049	0.014	0.25	1
FTO	0.00434233	-1.05075	0.014	0.25	1
SNX20	0.00434233	-1.05075	0.014	0.25	1
GTF2IP12	0.00434233	-1.05075	0.014	0.25	1
MFSD8	0.00434233	-1.05179	0.014	0.25	1
STRN	0.00434233	-1.05301	0.014	0.25	1
PXN	0.00434233	-1.0536	0.014	0.25	1
RPL17	0.00434233	-1.05476	0.014	0.25	1
DNMT3A	0.00434233	-1.05562	0.014	0.25	1
TPP1	0.00434233	-1.05686	0.014	0.25	1
TNFRSF10B	0.00434233	-1.05802	0.014	0.25	1
MACC1	0.00434233	-1.05802	0.014	0.25	1
ZBTB10	0.00434233	-1.05924	0.014	0.25	1
MYO5A	0.00434233	-1.06021	0.014	0.25	1
YIPF4	0.00434233	-1.06128	0.014	0.25	1
CPEB3	0.00434233	-1.06235	0.014	0.25	1
GALNT6	0.00434233	-1.06235	0.014	0.25	1
VEGFA	0.00434233	-1.06386	0.014	0.25	1
WRAP73	0.00434233	-1.06431	0.014	0.25	1
PLK2	0.00434233	-1.06637	0.014	0.25	1
SURF6	0.00434233	-1.06637	0.014	0.25	1
NPAT	0.00434233	-1.06637	0.014	0.25	1
UBXN2A	0.00434233	-1.0695	0.014	0.25	1
ACOX1	0.00434233	-1.07481	0.014	0.25	1
TPX2	0.00434233	-1.07776	0.014	0.25	1
BMT2	0.00434233	-1.07776	0.014	0.25	1
S100A7	0.00434233	-1.07776	0.014	0.25	1
GALNT7	0.00434233	-1.07847	0.014	0.25	1
TATDN1P1	0.00434233	-1.07847	0.014	0.25	1
TXK	0.00434233	-1.08375	0.014	0.25	1
RBM27	0.00434233	-1.08375	0.014	0.25	1
ELP1	0.00434233	-1.08727	0.014	0.25	1
CARF	0.00434233	-1.09109	0.014	0.25	1
GMEB1	0.00434233	-1.09975	0.014	0.25	1
RBAK	0.00434233	-1.1013	0.014	0.25	1
FBXO22	0.00434233	-1.1013	0.014	0.25	1
ZNF354C	0.00434233	-1.1013	0.014	0.25	1
SERPINE1	0.00434233	-1.10193	0.014	0.25	1
CCDC50	0.00434233	-1.10193	0.014	0.25	1
PTGIS	0.00434233	-1.10297	0.014	0.25	1
PER2	0.00434233	-1.10297	0.014	0.25	1
RPS4Y1	0.00434233	-1.10297	0.014	0.25	1
CUL4A	0.00434233	-1.10303	0.014	0.25	1
AK3	0.00434233	-1.1088	0.014	0.25	1
MRPL3	0.00434233	-1.11001	0.014	0.25	1
COL4A1	0.00434233	-1.11001	0.014	0.25	1
TOLLIP	0.00434233	-1.1107	0.014	0.25	1
SLC37A1	0.00434233	-1.11105	0.014	0.25	1
RPL7AP50	0.00434233	-1.11243	0.014	0.25	1
TNS3	0.00434233	-1.11286	0.014	0.25	1
PHLDB2	0.00434233	-1.114	0.014	0.25	1
UTP11	0.00434233	-1.11459	0.014	0.25	1
ZNF195	0.00434233	-1.11503	0.014	0.25	1
AGPAT1	0.00434233	-1.11828	0.014	0.25	1
AL392172.1	0.00434233	-1.11936	0.014	0.25	1
NRGN	0.00434233	-1.12383	0.014	0.25	1
SLC25A23	0.00434233	-1.12653	0.014	0.25	1
SNAPC3	0.00434233	-1.12653	0.014	0.25	1
YY1	0.00434233	-1.13228	0.014	0.25	1
TRPM2	0.00434233	-1.14076	0.014	0.25	1
LRRC75A	0.00434233	-1.14076	0.014	0.25	1
JAKMIP1	0.00434233	-1.34651	0.014	0.25	1
UBIAD1	0.00434233	-1.35424	0.014	0.25	1
C11orf74	0.00434233	-1.3644	0.014	0.25	1
DRAIC	0.00434233	-1.36692	0.014	0.25	1
UBASH3B	0.00434233	-1.43099	0.014	0.25	1
ZNF646	0.00434233	-1.43826	0.014	0.25	1
RAD23B	0.00434233	-1.44068	0.014	0.25	1
ZNF318	0.00434233	-1.44284	0.014	0.25	1
NFATC3	0.00434233	-1.56248	0.014	0.25	1
UGDH	0.00434233	-1.56248	0.014	0.25	1
PRR5L	0.00434233	-1.56415	0.014	0.25	1
USP9Y	0.00434233	-1.56415	0.014	0.25	1
CHST2	0.00434233	-1.57119	0.014	0.25	1
ADGRG1	0.00434233	-1.57188	0.014	0.25	1
IFT140	0.00434233	-1.57404	0.014	0.25	1
NFAT5	0.00434233	-1.57621	0.014	0.25	1
ATXN1	0.00434233	-1.60928	0.014	0.25	1
OSM	0.00434233	-1.62847	0.014	0.25	1
HIPK2	0.00434233	-1.63568	0.014	0.25	1
CEP290	0.00434233	-1.64959	0.014	0.25	1
SLC17A5	0.00434233	-1.65004	0.014	0.25	1
PRKCA	0.00434233	-1.69874	0.014	0.25	1
MLXIP	0.00434233	-1.69874	0.014	0.25	1
SPARC	0.00434233	-1.78389	0.014	0.25	1
AHCYL1	0.00434233	-1.87415	0.014	0.25	1
EIF1	0.00434495	2.21166	0.917	0.25	1
RPS29	0.00437732	1.24986	1	1	1
RPL41	0.0045169	1.97773	0.931	0.25	1
RPS28	0.00455045	3.09514	0.847	0	1
BTG1	0.00483397	2.33241	0.903	0.25	1
SNU13	0.00522317	-1.32003	0.236	0.75	1
MYH9	0.00527997	-1.60315	0.25	0.75	1
RPS14	0.0054322	1.36372	0.944	0.75	1
TMEM71	0.00555332	-1.10915	0.083	0.5	1
STT3B	0.00555332	-1.1522	0.083	0.5	1
LINC-PINT	0.00555332	-1.18501	0.083	0.5	1
IL2RB	0.00555332	-1.87226	0.083	0.5	1
RAB14	0.00563543	-0.723918	0.014	0.25	1
JMJD8	0.00563543	-0.805298	0.014	0.25	1
PAQR8	0.00563543	-0.837667	0.014	0.25	1
GPR180	0.00563543	-0.860147	0.014	0.25	1
POLR2D	0.00563543	-0.86162	0.014	0.25	1
DROSHA	0.00563543	-0.863387	0.014	0.25	1
ZNF518A	0.00563543	-0.863387	0.014	0.25	1
COL17A1	0.00563543	-0.865795	0.014	0.25	1
MTND2P28	0.00563543	-0.866138	0.014	0.25	1
NCF2	0.00563543	-0.866611	0.014	0.25	1
SPHK1	0.00563543	-0.866669	0.014	0.25	1
RNU1-1	0.00563543	-0.867252	0.014	0.25	1
CEP128	0.00563543	-0.871393	0.014	0.25	1
SCARNA9	0.00563543	-0.871393	0.014	0.25	1
LEPROT	0.00563543	-0.874286	0.014	0.25	1
GGA2	0.00563543	-0.885987	0.014	0.25	1
NOLC1	0.00563543	-0.886829	0.014	0.25	1
C5orf63	0.00563543	-0.896111	0.014	0.25	1
CFH	0.00563543	-0.927642	0.014	0.25	1
CERS5	0.00563543	-0.95525	0.014	0.25	1
ETAA1	0.00563543	-0.960084	0.014	0.25	1
OMA1	0.00563543	-0.973052	0.014	0.25	1
CCNG2	0.00563543	-0.985479	0.014	0.25	1
OSTM1	0.00563543	-0.989547	0.014	0.25	1
PARP15	0.00563543	-1.02138	0.014	0.25	1
PTOV1	0.00563543	-1.04306	0.014	0.25	1
AGO2	0.00563543	-1.05807	0.014	0.25	1
SUCLA2	0.00563543	-1.06393	0.014	0.25	1
HNRNPA1	0.00578863	-0.977805	0.653	1	1
CLEC2D	0.00581157	-0.876115	0.194	0.75	1
DNAJB1	0.00598374	3.49871	0.819	0	1
RPL14	0.00622705	1.92588	0.917	0.25	1
FTH1	0.00672573	1.56261	0.958	1	1
UBE2D3	0.00678028	-1.30377	0.222	0.75	1
RPL26	0.00683486	2.46836	0.806	0	1
HSPA8	0.00683563	2.96703	0.806	0	1
USP8	0.00705042	-0.870782	0.194	0.75	1
CCL4L2	0.00705042	-1.61758	0.194	0.75	1
TM9SF3	0.00723754	-1.04776	0.083	0.5	1
ZNF638	0.00723754	-1.08027	0.083	0.5	1
PSAP	0.00727607	-0.925788	0.208	0.75	1
SUZ12	0.0074994	-1.16714	0.097	0.5	1
MT2A	0.00758145	3.38001	0.861	0.25	1
CAP1	0.00812559	-1.32702	0.278	0.75	1
SRSF9	0.0093667	-1.14815	0.083	0.5	1
LSM10	0.00957239	-1.14263	0.097	0.5	1
RASGRP1	0.00957239	-1.14837	0.097	0.5	1
PRPF40A	0.00979986	-0.901907	0.25	0.75	1
MT1X	0.0100396	3.69082	0.764	0	1
RPS7	0.0100401	2.51216	0.764	0	1
CD69	0.0101455	1.79279	0.972	0.25	1
RPS15	0.0102623	1.88644	0.847	0.25	1
TYROBP	0.0106709	-1.24391	0.25	0.75	1
USP33	0.0107893	-1.03403	0.097	0.5	1
LRPPRC	0.0107893	-1.1015	0.097	0.5	1
RPL15	0.0108531	1.56104	0.972	0.5	1
TMSB4X	0.0108586	0.663914	1	1	1
LCK	0.0113309	-0.909422	0.278	0.75	1
S100A6	0.0113562	2.6925	0.75	0	1
CD3D	0.0113567	2.66737	0.75	0	1
PRKAR1A	0.011922	-1.71741	0.111	0.5	1
PSME1	0.0124479	-0.815398	0.472	1	1
RPL36	0.0125299	1.90737	0.847	0.25	1
BHLHE40	0.0126211	-1.12498	0.25	0.75	1
BRK1	0.0133293	-1.09567	0.111	0.5	1
RPS13	0.0134867	2.04359	0.875	0.25	1
NEMF	0.0136425	-1.23352	0.097	0.5	1
KIAA1109	0.0136425	-1.2665	0.097	0.5	1
SH3BGRL3	0.0136708	1.1247	0.986	0.75	1
MTND1P23	0.0144286	2.26873	0.722	0	1
SUCLG2	0.0148795	-1.12258	0.111	0.5	1
NPC2	0.0148815	-1.01009	0.111	0.5	1
LPXN	0.0148815	-1.0383	0.111	0.5	1
ITGB1	0.0148815	-1.10277	0.111	0.5	1
LPIN1	0.0148815	-1.35685	0.111	0.5	1
RPL10	0.0149102	1.61509	0.889	0.25	1
RPL13	0.0150369	1.4223	0.944	0.5	1
TSC22D3	0.0152319	1.88836	0.847	0.25	1
MAP4	0.0153047	-0.961381	0.097	0.5	1
ZFAND6	0.0153047	-0.99291	0.097	0.5	1
PRNP	0.0165908	-1.42346	0.111	0.5	1
RPL19	0.0166864	1.76885	0.833	0.25	1
CARD8	0.0171427	-0.860721	0.097	0.5	1
SYNCRIP	0.0171427	-0.883191	0.097	0.5	1
CGGBP1	0.0175031	-1.04761	0.125	0.5	1
JUN	0.0181533	1.41493	0.917	0.5	1
EIF4A2	0.0181624	2.11899	0.694	0	1
RPL13A	0.0182119	1.28653	0.944	1	1
EIF5B	0.0184702	-1.00637	0.111	0.5	1
STOM	0.0184702	-1.04935	0.111	0.5	1
ARAP2	0.0184702	-1.08556	0.111	0.5	1
SAMHD1	0.0193898	-1.73442	0.125	0.5	1
NIN	0.0205333	-0.94047	0.111	0.5	1
WAPL	0.0205333	-1.27471	0.111	0.5	1
RPS21	0.0205866	1.31112	0.931	0.5	1
RPS2	0.0205874	1.34808	0.931	0.5	1
RPL30	0.0206186	1.24026	0.958	0.5	1
RPL37	0.0206186	0.961384	0.944	0.75	1
MTPN	0.0214519	-1.02584	0.125	0.5	1
TMEM59	0.0214519	-1.22685	0.125	0.5	1
XRCC5	0.0216033	-1.01325	0.306	0.75	1
RPS20	0.0216138	1.72906	0.861	0.25	1
RPL18A	0.0216165	1.72934	0.861	0.25	1
NFKBIA	0.021685	1.80738	0.861	0.5	1
HLA-A	0.0226551	2.32593	0.667	0	1
NPM1	0.022656	2.20472	0.667	0	1
NONO	0.0227946	-0.987169	0.111	0.5	1
TAF15	0.0227946	-1.0157	0.111	0.5	1
SFPQ	0.0232425	-0.994523	0.306	0.75	1
TMEM123	0.0237024	-0.992364	0.125	0.5	1
GZMK	0.0238666	-0.694036	0.097	0.5	1
NCK1	0.0250329	-0.811871	0.028	0.25	1
KLHDC3	0.0250329	-0.813655	0.028	0.25	1
C1RL-AS1	0.0250329	-0.814553	0.028	0.25	1
FKBP15	0.0250329	-0.834499	0.028	0.25	1
TAF11	0.0250329	-0.83611	0.028	0.25	1
IMPACT	0.0250329	-0.838358	0.028	0.25	1
IPO5	0.0250329	-0.842625	0.028	0.25	1
C15orf48	0.0250329	-0.846129	0.028	0.25	1
DCAF6	0.0250329	-0.849775	0.028	0.25	1
SENP5	0.0250329	-0.849883	0.028	0.25	1
NAT10	0.0250329	-0.850106	0.028	0.25	1
ZNF720	0.0250329	-0.852416	0.028	0.25	1
FBXO18	0.0250329	-0.856597	0.028	0.25	1
SERINC5	0.0250329	-0.859057	0.028	0.25	1
RFX5	0.0250329	-0.860234	0.028	0.25	1
CNP	0.0250329	-0.861032	0.028	0.25	1
PLEKHA8	0.0250329	-0.861642	0.028	0.25	1
GMCL1	0.0250329	-0.863114	0.028	0.25	1
MAEA	0.0250329	-0.863452	0.028	0.25	1
C1RL	0.0250329	-0.863705	0.028	0.25	1
UNC13D	0.0250329	-0.868626	0.028	0.25	1
AP1G2	0.0250329	-0.870434	0.028	0.25	1
RBBP7	0.0250329	-0.871122	0.028	0.25	1
DCK	0.0250329	-0.871762	0.028	0.25	1
LIN7C	0.0250329	-0.874314	0.028	0.25	1
CDKN2D	0.0250329	-0.877088	0.028	0.25	1
ABHD3	0.0250329	-0.877947	0.028	0.25	1
OGDH	0.0250329	-0.878586	0.028	0.25	1
DRG1	0.0250329	-0.879742	0.028	0.25	1
C1GALT1	0.0250329	-0.879984	0.028	0.25	1
TBX21	0.0250329	-0.879992	0.028	0.25	1
CRIM1	0.0250329	-0.881892	0.028	0.25	1
SNX13	0.0250329	-0.882029	0.028	0.25	1
KLHL42	0.0250329	-0.882029	0.028	0.25	1
FBXW11	0.0250329	-0.884741	0.028	0.25	1
RFXANK	0.0250329	-0.88687	0.028	0.25	1
GPALPP1	0.0250329	-0.887213	0.028	0.25	1
AGPS	0.0250329	-0.888287	0.028	0.25	1
PRR5	0.0250329	-0.888759	0.028	0.25	1
GFOD1	0.0250329	-0.888865	0.028	0.25	1
MED28	0.0250329	-0.888989	0.028	0.25	1
TOGARAM2	0.0250329	-0.889845	0.028	0.25	1
MRPL43	0.0250329	-0.89177	0.028	0.25	1
LUM	0.0250329	-0.893455	0.028	0.25	1
COMT	0.0250329	-0.895913	0.028	0.25	1
ANKFY1	0.0250329	-0.896724	0.028	0.25	1
EFEMP1	0.0250329	-0.901325	0.028	0.25	1
MBP	0.0250329	-0.903445	0.028	0.25	1
FN1	0.0250329	-0.911017	0.028	0.25	1
SSBP2	0.0250329	-0.911978	0.028	0.25	1
CXCL2	0.0250329	-0.960198	0.028	0.25	1
IFNAR1	0.0250329	-0.96119	0.028	0.25	1
NR1D2	0.0250329	-0.964586	0.028	0.25	1
GMPPA	0.0250329	-0.966308	0.028	0.25	1
IKZF2	0.0250329	-0.968484	0.028	0.25	1
CNST	0.0250329	-0.969301	0.028	0.25	1
CDR2	0.0250329	-0.974895	0.028	0.25	1
COL3A1	0.0250329	-0.976805	0.028	0.25	1
SLC25A44	0.0250329	-0.978453	0.028	0.25	1
PRMT7	0.0250329	-0.978835	0.028	0.25	1
TESPA1	0.0250329	-0.984467	0.028	0.25	1
TULP4	0.0250329	-0.985171	0.028	0.25	1
INPP4A	0.0250329	-0.986714	0.028	0.25	1
MYL9	0.0250329	-0.987511	0.028	0.25	1
RFK	0.0250329	-0.991905	0.028	0.25	1
DNAJC3	0.0250329	-0.996379	0.028	0.25	1
NOP14	0.0250329	-1.0022	0.028	0.25	1
SMG1P3	0.0250329	-1.00746	0.028	0.25	1
TNFSF12	0.0250329	-1.01154	0.028	0.25	1
ZNF33A	0.0250329	-1.01427	0.028	0.25	1
MIER3	0.0250329	-1.01469	0.028	0.25	1
PTTG1IP	0.0250329	-1.01591	0.028	0.25	1
DNAJA2	0.0250329	-1.01735	0.028	0.25	1
FLI1	0.0250329	-1.02035	0.028	0.25	1
PRKAR2A	0.0250329	-1.02082	0.028	0.25	1
VPS13D	0.0250329	-1.02256	0.028	0.25	1
UTP6	0.0250329	-1.02384	0.028	0.25	1
PNMA1	0.0250329	-1.02852	0.028	0.25	1
TMEM176A	0.0250329	-1.02861	0.028	0.25	1
ZZEF1	0.0250329	-1.02882	0.028	0.25	1
IFT27	0.0250329	-1.03172	0.028	0.25	1
KPNA5	0.0250329	-1.03913	0.028	0.25	1
LEO1	0.0250329	-1.03978	0.028	0.25	1
KDM4C	0.0250329	-1.04199	0.028	0.25	1
HACD3	0.0250329	-1.05566	0.028	0.25	1
RFC2	0.0250329	-1.06132	0.028	0.25	1
UBE2Q1	0.0250329	-1.06161	0.028	0.25	1
MAP3K5	0.0250329	-1.06337	0.028	0.25	1
ITFG1	0.0250329	-1.06641	0.028	0.25	1
HYOU1	0.0250329	-1.07676	0.028	0.25	1
CAPN1	0.0250329	-1.08226	0.028	0.25	1
TRAPPC10	0.0250329	-1.08408	0.028	0.25	1
TP53	0.0250329	-1.08462	0.028	0.25	1
C18orf25	0.0250329	-1.08791	0.028	0.25	1
RPS6KB1	0.0250329	-1.08919	0.028	0.25	1
RNY4	0.0250329	-1.10817	0.028	0.25	1
EEF2K	0.0250329	-1.2262	0.028	0.25	1
STAB1	0.0250329	-1.23123	0.028	0.25	1
LINS1	0.0250329	-1.2718	0.028	0.25	1
CPVL	0.0250329	-1.27196	0.028	0.25	1
IRF3	0.0250329	-1.27884	0.028	0.25	1
IARS	0.0250329	-1.2813	0.028	0.25	1
PIK3CB	0.0250329	-1.28299	0.028	0.25	1
PDE4DIP	0.0250329	-1.29359	0.028	0.25	1
SIL1	0.0250329	-1.29786	0.028	0.25	1
FGL2	0.0250329	-1.30006	0.028	0.25	1
MCM6	0.0250329	-1.30409	0.028	0.25	1
RRBP1	0.0250329	-1.30584	0.028	0.25	1
KIR2DL4	0.0250329	-1.34331	0.028	0.25	1
HPS3	0.0250329	-1.35794	0.028	0.25	1
EMC8	0.0250329	-1.36724	0.028	0.25	1
PPIL2	0.0250329	-1.37302	0.028	0.25	1
RNF14	0.0250329	-1.39085	0.028	0.25	1
TMEM131	0.0250329	-1.40156	0.028	0.25	1
DNAL4	0.0250329	-1.40939	0.028	0.25	1
APP	0.0250329	-1.42264	0.028	0.25	1
CASP10	0.0250329	-1.43153	0.028	0.25	1
EIF3B	0.0250329	-1.49662	0.028	0.25	1
LRRC57	0.0250329	-1.50114	0.028	0.25	1
AGO4	0.0250329	-1.50657	0.028	0.25	1
CCDC186	0.0250329	-1.52963	0.028	0.25	1
WARS	0.0250329	-1.54724	0.028	0.25	1
FERMT3	0.0250329	-1.58654	0.028	0.25	1
SLAMF7	0.0250329	-1.59817	0.028	0.25	1
SASS6	0.0250329	-1.60309	0.028	0.25	1
ZMYM2	0.0250329	-1.62996	0.028	0.25	1
NUDT1	0.0250329	-1.66092	0.028	0.25	1
APOBR	0.0250329	-1.67474	0.028	0.25	1
SUPT6H	0.0250329	-1.89621	0.028	0.25	1
ATL3	0.0250329	-1.95948	0.028	0.25	1
DUSP1	0.0257296	2.32274	0.764	0.25	1
IFI16	0.0261549	-0.884064	0.125	0.5	1
GNG2	0.0261549	-0.983759	0.125	0.5	1
UBQLN1	0.0261549	-1.0057	0.125	0.5	1
HIGD1A	0.0261549	-1.08873	0.125	0.5	1
CTNNB1	0.0266036	-1.25738	0.139	0.5	1
FOXN3	0.0266036	-1.29124	0.139	0.5	1
RPL11	0.0278925	1.2268	0.944	0.5	1
EEF1D	0.028013	2.05186	0.639	0	1
CALM2	0.0280164	1.95369	0.639	0	1
TMED10	0.0292104	-1.50303	0.139	0.5	1
PPP1R18	0.0292104	-1.69043	0.139	0.5	1
RPS15A	0.0293104	1.28422	0.861	0.5	1
RPS12	0.029565	1.28345	0.931	0.5	1
TRABD	0.0298599	-0.676449	0.028	0.25	1
IRAK1	0.0298599	-0.721506	0.028	0.25	1
RFX2	0.0298599	-0.721798	0.028	0.25	1
BDP1	0.0298599	-0.73025	0.028	0.25	1
SLC27A1	0.0298599	-0.730704	0.028	0.25	1
SS18	0.0298599	-0.741481	0.028	0.25	1
CPEB4	0.0298599	-0.750328	0.028	0.25	1
CAND1	0.0298599	-0.751916	0.028	0.25	1
ING4	0.0298599	-0.752434	0.028	0.25	1
FAN1	0.0298599	-0.758123	0.028	0.25	1
DTYMK	0.0298599	-0.759569	0.028	0.25	1
VWF	0.0298599	-0.760517	0.028	0.25	1
PTAR1	0.0298599	-0.760961	0.028	0.25	1
AC245014.3	0.0298599	-0.762973	0.028	0.25	1
USP25	0.0298599	-0.774115	0.028	0.25	1
ZBTB20	0.0298599	-0.778595	0.028	0.25	1
TMEM42	0.0298599	-0.784751	0.028	0.25	1
LENG1	0.0298599	-0.789128	0.028	0.25	1
RUVBL2	0.0298599	-0.79078	0.028	0.25	1
TRIM14	0.0298599	-0.791239	0.028	0.25	1
APEX1	0.0298599	-0.793174	0.028	0.25	1
INTS6L	0.0298599	-0.794561	0.028	0.25	1
SPPL3	0.0298599	-0.798577	0.028	0.25	1
HLTF	0.0298599	-0.809156	0.028	0.25	1
TRPV2	0.0298599	-0.810279	0.028	0.25	1
POLR3K	0.0298599	-0.811223	0.028	0.25	1
FCGR2A	0.0298599	-0.812548	0.028	0.25	1
NEPRO	0.0298599	-0.813484	0.028	0.25	1
CIZ1	0.0298599	-0.818276	0.028	0.25	1
ANKRD36C	0.0298599	-0.826868	0.028	0.25	1
WDR75	0.0298599	-0.829676	0.028	0.25	1
CASP7	0.0298599	-0.836117	0.028	0.25	1
EXOC2	0.0298599	-0.851979	0.028	0.25	1
SKIV2L	0.0298599	-0.853908	0.028	0.25	1
COPB2	0.0298599	-0.854286	0.028	0.25	1
TSPOAP1-AS1	0.0298599	-0.857195	0.028	0.25	1
ADAM8	0.0298599	-0.889437	0.028	0.25	1
YIPF1	0.0298599	-0.898526	0.028	0.25	1
SLC6A6	0.0298599	-0.900418	0.028	0.25	1
PIK3R4	0.0298599	-0.901868	0.028	0.25	1
DCAF11	0.0298599	-0.903356	0.028	0.25	1
NUP50	0.0298599	-0.904584	0.028	0.25	1
ADRM1	0.0298599	-0.906024	0.028	0.25	1
CTDSP2	0.0298599	-0.907713	0.028	0.25	1
RPAP2	0.0298599	-0.91375	0.028	0.25	1
TMEM30A	0.0298599	-0.920537	0.028	0.25	1
NCOA2	0.0298599	-0.938102	0.028	0.25	1
SKAP2	0.0298599	-0.940955	0.028	0.25	1
STK16	0.0298599	-0.944533	0.028	0.25	1
VRK2	0.0298599	-0.946842	0.028	0.25	1
CLASP2	0.0298599	-0.956167	0.028	0.25	1
CCDC126	0.0298599	-0.964776	0.028	0.25	1
UTP15	0.0298599	-0.967247	0.028	0.25	1
SPTBN1	0.0298599	-0.993311	0.028	0.25	1
DGKZ	0.0298599	-1.01478	0.028	0.25	1
MED14	0.0298599	-1.21178	0.028	0.25	1
RPS16	0.0304702	1.08765	0.931	0.75	1
KLRD1	0.0309229	-0.717808	0.306	0.75	1
HMGB1	0.031054	2.21754	0.625	0	1
CD99	0.031054	1.87186	0.625	0	1
RPL31	0.0314163	0.865193	0.972	1	1
NSA2	0.0319428	-1.58303	0.153	0.5	1
NUFIP2	0.032034	-0.952128	0.139	0.5	1
PTPN22	0.032034	-1.29201	0.139	0.5	1
FCER1G	0.032034	-1.45897	0.139	0.5	1
TXNIP	0.0338529	1.67431	0.778	0.25	1
RPS18	0.0342602	1.06367	0.958	0.75	1
EIF3I	0.0350884	-0.962944	0.139	0.5	1
RPS3A	0.0352008	1.08815	0.944	0.25	1
LSG1	0.0354664	-0.717452	0.028	0.25	1
TIMM50	0.0354664	-0.776855	0.028	0.25	1
MRPS7	0.0354664	-0.778907	0.028	0.25	1
ZNF609	0.0354664	-0.785402	0.028	0.25	1
QTRT2	0.0354664	-0.788804	0.028	0.25	1
NRDE2	0.0354664	-0.91322	0.028	0.25	1
ANXA1	0.0360952	2.05247	0.736	0.25	1
ARHGDIB	0.0370606	1.21682	0.875	0.5	1
SRSF7	0.0379278	2.07063	0.597	0	1
C12orf65	0.0380596	-1.08965	0.153	0.5	1
HSPA5	0.0381864	-1.11472	0.403	0.75	1
SMCHD1	0.0382802	-0.731349	0.125	0.5	1
ATP5PO	0.038388	-0.836985	0.139	0.5	1
ISG15	0.038388	-1.24978	0.139	0.5	1
H3F3B	0.0384071	1.12922	0.958	0.75	1
RPS23	0.0387684	1.30233	0.819	0.5	1
PTPRC	0.0396624	-0.549277	0.708	1	1
RNF213	0.0406448	-1.68011	0.167	0.5	1
NACA	0.0417905	1.9235	0.583	0	1
PRDX5	0.0419443	-1.07587	0.139	0.5	1
XPC	0.0419477	-0.74382	0.139	0.5	1
LCP1	0.0423659	-0.711274	0.639	1	1
TNFAIP3	0.0430227	1.55701	0.806	0.25	1
RPS24	0.0436735	1.20769	0.861	0.25	1
STK17B	0.0439965	-1.13096	0.444	0.75	1
WNK1	0.0441431	-1.24959	0.167	0.5	1
SP100	0.0441431	-1.30605	0.167	0.5	1
SLTM	0.0451452	-0.81834	0.153	0.5	1
SCAF11	0.0451452	-0.870449	0.153	0.5	1
MOB1A	0.0451452	-1.19895	0.153	0.5	1
MT1E	0.0459597	2.99941	0.569	0	1
S100A10	0.0469573	1.50979	0.75	0.25	1
CHD4	0.0478922	-0.835454	0.167	0.5	1
HSP90B1	0.0479793	-1.84427	0.375	0.75	1
RPL38	0.0489978	1.09379	0.875	0.5	1
TRBC1	0.0504482	2.34548	0.556	0	1
COX6C	0.0504482	2.10843	0.556	0	1
CD7	0.0510352	-0.912415	0.375	0.75	1
HSPA1A	0.0516262	1.88399	0.722	0.25	1
FAM96B	0.0533118	-0.751705	0.153	0.5	1
DOCK8	0.0533118	-0.841928	0.153	0.5	1
KLRC1	0.0533118	-1.22217	0.153	0.5	1
RGCC	0.0552716	2.27935	0.542	0	1
TPSB2	0.0552735	2.36283	0.542	0	1
UBXN4	0.0578372	-1.03587	0.153	0.5	1
ACTG1	0.0591079	-0.612696	0.736	1	1
DUSP2	0.06045	2.31622	0.528	0	1
IL7R	0.060452	2.32155	0.528	0	1
ZFR	0.060778	-0.912676	0.167	0.5	1
RPL39	0.0610618	0.869252	0.944	0.5	1
HLA-DMA	0.0623907	-0.748071	0.042	0.25	1
HVCN1	0.0623907	-0.763788	0.042	0.25	1
ASNA1	0.0623907	-0.781963	0.042	0.25	1
PFDN6	0.0623907	-0.783638	0.042	0.25	1
CHD3	0.0623907	-0.791273	0.042	0.25	1
CREBBP	0.0623907	-0.79141	0.042	0.25	1
CDK13	0.0623907	-0.792001	0.042	0.25	1
IGHG1	0.0623907	-0.793006	0.042	0.25	1
MAD2L2	0.0623907	-0.798088	0.042	0.25	1
TRAT1	0.0623907	-0.798522	0.042	0.25	1
NFKB1	0.0623907	-0.802017	0.042	0.25	1
ZCCHC7	0.0623907	-0.802257	0.042	0.25	1
KRAS	0.0623907	-0.803742	0.042	0.25	1
EXOSC9	0.0623907	-0.80503	0.042	0.25	1
HAUS2	0.0623907	-0.805615	0.042	0.25	1
IPO8	0.0623907	-0.806887	0.042	0.25	1
MRPL2	0.0623907	-0.807622	0.042	0.25	1
RGL4	0.0623907	-0.808129	0.042	0.25	1
APPL1	0.0623907	-0.810313	0.042	0.25	1
AP1G1	0.0623907	-0.812639	0.042	0.25	1
MDM2	0.0623907	-0.814106	0.042	0.25	1
IKZF5	0.0623907	-0.815093	0.042	0.25	1
UQCRC1	0.0623907	-0.815277	0.042	0.25	1
TSNAX	0.0623907	-0.815695	0.042	0.25	1
CEP120	0.0623907	-0.816155	0.042	0.25	1
FGR	0.0623907	-0.817614	0.042	0.25	1
UTP18	0.0623907	-0.819478	0.042	0.25	1
PCID2	0.0623907	-0.827913	0.042	0.25	1
PIM2	0.0623907	-0.828538	0.042	0.25	1
FAM136A	0.0623907	-0.828906	0.042	0.25	1
PIGS	0.0623907	-0.8326	0.042	0.25	1
TSTD2	0.0623907	-0.835872	0.042	0.25	1
TKT	0.0623907	-0.837526	0.042	0.25	1
VPS13B	0.0623907	-0.838385	0.042	0.25	1
EAF1	0.0623907	-0.839074	0.042	0.25	1
TOPORS	0.0623907	-0.850516	0.042	0.25	1
TMEM248	0.0623907	-0.851259	0.042	0.25	1
RASSF7	0.0623907	-0.854787	0.042	0.25	1
CISH	0.0623907	-0.887122	0.042	0.25	1
WDR41	0.0623907	-0.894993	0.042	0.25	1
NPLOC4	0.0623907	-0.897018	0.042	0.25	1
SLC25A12	0.0623907	-0.897803	0.042	0.25	1
INPP5F	0.0623907	-0.905622	0.042	0.25	1
ARHGEF3	0.0623907	-0.907351	0.042	0.25	1
IGLC2	0.0623907	-0.907552	0.042	0.25	1
SLC5A3	0.0623907	-0.912175	0.042	0.25	1
GRN	0.0623907	-0.914434	0.042	0.25	1
CHMP3	0.0623907	-0.914873	0.042	0.25	1
HAUS6	0.0623907	-0.916624	0.042	0.25	1
GSR	0.0623907	-0.917088	0.042	0.25	1
TMEM167A	0.0623907	-0.918998	0.042	0.25	1
WDFY1	0.0623907	-0.923966	0.042	0.25	1
PRPF18	0.0623907	-0.927831	0.042	0.25	1
GLUD1	0.0623907	-0.928707	0.042	0.25	1
EXOC7	0.0623907	-0.933795	0.042	0.25	1
PELI1	0.0623907	-0.934972	0.042	0.25	1
FAM126B	0.0623907	-0.939687	0.042	0.25	1
TRPM7	0.0623907	-0.942033	0.042	0.25	1
FAM126A	0.0623907	-0.947499	0.042	0.25	1
SAR1B	0.0623907	-0.948918	0.042	0.25	1
SLC25A43	0.0623907	-0.951742	0.042	0.25	1
EIF2B3	0.0623907	-0.953892	0.042	0.25	1
RNU6-6P	0.0623907	-0.956594	0.042	0.25	1
MFNG	0.0623907	-0.956618	0.042	0.25	1
CDIPT	0.0623907	-0.960225	0.042	0.25	1
SLC35A3	0.0623907	-0.964382	0.042	0.25	1
ADRB2	0.0623907	-0.966833	0.042	0.25	1
GBE1	0.0623907	-0.967996	0.042	0.25	1
IL18R1	0.0623907	-0.968725	0.042	0.25	1
VIPAS39	0.0623907	-0.972661	0.042	0.25	1
SLC30A9	0.0623907	-0.975349	0.042	0.25	1
SPG21	0.0623907	-0.976358	0.042	0.25	1
ZFP91	0.0623907	-0.98092	0.042	0.25	1
RAB18	0.0623907	-0.994611	0.042	0.25	1
STAM2	0.0623907	-0.996136	0.042	0.25	1
VPS37A	0.0623907	-1.00182	0.042	0.25	1
LYRM4	0.0623907	-1.00995	0.042	0.25	1
EP300	0.0623907	-1.01081	0.042	0.25	1
GAMT	0.0623907	-1.01626	0.042	0.25	1
RPL9P7	0.0623907	-1.01707	0.042	0.25	1
PHLDA2	0.0623907	-1.02225	0.042	0.25	1
USF2	0.0623907	-1.02465	0.042	0.25	1
CD200R1	0.0623907	-1.03873	0.042	0.25	1
DPYD	0.0623907	-1.15638	0.042	0.25	1
ATF6	0.0623907	-1.2324	0.042	0.25	1
FCF1	0.0623907	-1.23303	0.042	0.25	1
MED13	0.0623907	-1.24476	0.042	0.25	1
PDXDC1	0.0623907	-1.29111	0.042	0.25	1
RBM7	0.0623907	-1.29316	0.042	0.25	1
ACADVL	0.0623907	-1.29369	0.042	0.25	1
IL18RAP	0.0623907	-1.29647	0.042	0.25	1
STK26	0.0623907	-1.31064	0.042	0.25	1
AP2A2	0.0623907	-1.31159	0.042	0.25	1
SUDS3	0.0623907	-1.31979	0.042	0.25	1
ICE2	0.0623907	-1.32005	0.042	0.25	1
PLEKHA3	0.0623907	-1.33325	0.042	0.25	1
CCDC82	0.0623907	-1.39871	0.042	0.25	1
HSBP1	0.0623907	-1.41946	0.042	0.25	1
SOS1	0.0623907	-1.43597	0.042	0.25	1
MAP3K7	0.0623907	-1.46571	0.042	0.25	1
CLTA	0.0623907	-1.48568	0.042	0.25	1
SACM1L	0.0623907	-1.52675	0.042	0.25	1
BTN3A1	0.0623907	-1.56814	0.042	0.25	1
RASSF2	0.0623907	-1.62808	0.042	0.25	1
SURF4	0.0623907	-1.63725	0.042	0.25	1
SEL1L	0.0623907	-1.75613	0.042	0.25	1
HIPK3	0.0623907	-1.79483	0.042	0.25	1
GZMA	0.0625409	-2.11342	0.458	0.75	1
ZFP36L1	0.0625503	-0.601805	0.333	0.75	1
ATRX	0.0626774	-0.727817	0.153	0.5	1
ARHGAP30	0.0632106	-1.00981	0.181	0.5	1
NDUFB9	0.0632106	-1.18293	0.181	0.5	1
MACF1	0.0632106	-1.36339	0.181	0.5	1
AHNAK	0.0659985	1.6982	0.514	0	1
RPS5	0.0662352	1.30619	0.736	0.25	1
ATP5F1E	0.0687417	1.12586	0.847	0.25	1
STK17A	0.0700772	-1.08793	0.194	0.5	1
NDUFV3	0.0713261	-0.356656	0.042	0.25	1
SUN1	0.0713261	-0.53479	0.042	0.25	1
NOC3L	0.0713261	-0.634328	0.042	0.25	1
RPL6P27	0.0713261	-0.665362	0.042	0.25	1
RMC1	0.0713261	-0.679071	0.042	0.25	1
STARD3NL	0.0713261	-0.685687	0.042	0.25	1
HELB	0.0713261	-0.708974	0.042	0.25	1
VDAC3	0.0713261	-0.713175	0.042	0.25	1
REV1	0.0713261	-0.720302	0.042	0.25	1
OXCT1	0.0713261	-0.722106	0.042	0.25	1
GNL2	0.0713261	-0.73593	0.042	0.25	1
AHI1	0.0713261	-0.74292	0.042	0.25	1
APAF1	0.0713261	-0.744488	0.042	0.25	1
TRIP4	0.0713261	-0.74464	0.042	0.25	1
HECTD4	0.0713261	-0.746188	0.042	0.25	1
ZNF92	0.0713261	-0.747896	0.042	0.25	1
C8orf33	0.0713261	-0.750473	0.042	0.25	1
CTNNBIP1	0.0713261	-0.75094	0.042	0.25	1
SEC14L1	0.0713261	-0.760745	0.042	0.25	1
ZC3H14	0.0713261	-0.767855	0.042	0.25	1
SFSWAP	0.0713261	-0.778513	0.042	0.25	1
RNASEH2C	0.0713261	-0.800826	0.042	0.25	1
BOLA3	0.0713261	-0.825894	0.042	0.25	1
ENTPD1	0.0713261	-0.832477	0.042	0.25	1
CHRM3-AS2	0.0713261	-0.834393	0.042	0.25	1
TMEM131L	0.0713261	-0.838113	0.042	0.25	1
PHF21A	0.0713261	-0.84283	0.042	0.25	1
COMMD5	0.0713261	-0.845082	0.042	0.25	1
ILF3-AS1	0.0713261	-0.851349	0.042	0.25	1
CORO1C	0.0713261	-0.856226	0.042	0.25	1
TGFBR1	0.0713261	-0.858952	0.042	0.25	1
DNM1L	0.0713261	-0.863998	0.042	0.25	1
SRSF1	0.0713261	-0.869735	0.042	0.25	1
MED1	0.0713261	-0.873833	0.042	0.25	1
TUG1	0.0713261	-0.874352	0.042	0.25	1
UBR1	0.0713261	-0.875019	0.042	0.25	1
RAPGEF1	0.0713261	-0.880231	0.042	0.25	1
METTL14	0.0713261	-0.8817	0.042	0.25	1
DMTF1	0.0713261	-0.891258	0.042	0.25	1
MOCS2	0.0713261	-0.894009	0.042	0.25	1
NUP54	0.0713261	-0.897636	0.042	0.25	1
ORC4	0.0713261	-0.908066	0.042	0.25	1
INTS6	0.0713261	-0.91128	0.042	0.25	1
SPIDR	0.0713261	-0.915823	0.042	0.25	1
PRPF39	0.0713261	-0.916296	0.042	0.25	1
TNKS	0.0713261	-0.918112	0.042	0.25	1
DRAM2	0.0713261	-0.919464	0.042	0.25	1
SLC25A24	0.0713261	-0.944779	0.042	0.25	1
MBNL2	0.0713261	-1.06779	0.042	0.25	1
TBK1	0.0713261	-1.13852	0.042	0.25	1
USP9X	0.0713261	-1.31939	0.042	0.25	1
ATP9B	0.0713261	-1.40433	0.042	0.25	1
RPS27A	0.0713498	0.811303	0.944	0.5	1
SLC25A5	0.071934	1.62834	0.5	0	1
IER2	0.0719363	1.91064	0.5	0	1
COX7A2	0.0719363	1.85647	0.5	0	1
RBM8A	0.0719363	1.8068	0.5	0	1
AC005912.1	0.0719363	1.77186	0.5	0	1
RPL18	0.0732201	1.32481	0.778	0.5	1
SEPT6	0.0733313	-0.786605	0.181	0.5	1
EIF3H	0.0733313	-0.899465	0.181	0.5	1
CXCR4	0.0734993	1.43891	0.736	0.25	1
RPS8	0.0742432	-0.69683	0.806	1	1
FOSB	0.0749743	1.4606	0.681	0.25	1
FTL	0.0750758	0.860831	0.944	0.5	1
POMP	0.0764128	-0.593589	0.167	0.5	1
CAPG	0.0764128	-0.871406	0.167	0.5	1
TES	0.0764128	-0.879113	0.167	0.5	1
ITM2B	0.0782716	1.75331	0.486	0	1
SON	0.0782716	1.67323	0.486	0	1
MORF4L1	0.078274	1.68629	0.486	0	1
RPS10	0.078274	1.51098	0.486	0	1
CLEC2B	0.0782764	2.01731	0.486	0	1
PHLDA1	0.0782764	1.93662	0.486	0	1
WASF2	0.0788682	-0.693009	0.181	0.5	1
MKI67	0.0812843	-0.528037	0.042	0.25	1
FDPS	0.0812843	-0.53402	0.042	0.25	1
MCMBP	0.0812843	-0.577132	0.042	0.25	1
RNF219	0.0812843	-0.657789	0.042	0.25	1
SCFD1	0.0812843	-0.658728	0.042	0.25	1
ARID4A	0.0812843	-0.669169	0.042	0.25	1
PUM1	0.0812843	-0.698019	0.042	0.25	1
MPHOSPH9	0.0812843	-0.700174	0.042	0.25	1
EBLN3P	0.0812843	-0.709283	0.042	0.25	1
EI24	0.0812843	-0.713911	0.042	0.25	1
TMED5	0.0812843	-0.714075	0.042	0.25	1
FOXJ3	0.0812843	-0.8064	0.042	0.25	1
TOR1A	0.0812843	-0.854755	0.042	0.25	1
RPS26	0.0813688	1.12989	0.806	0.25	1
HSPA9	0.0822385	-1.01052	0.208	0.5	1
IQGAP1	0.0822627	-0.821077	0.389	0.75	1
TPM3	0.0850362	1.64	0.472	0	1
MAP1LC3B	0.0850362	1.52707	0.472	0	1
RPL35	0.0870499	0.956784	0.903	0.5	1
THOC2	0.0885533	-0.698534	0.167	0.5	1
TRAC	0.0901755	1.29327	0.653	0.25	1
CYTIP	0.0922387	1.64539	0.458	0	1
TOMM7	0.0922415	1.82632	0.458	0	1
CD44	0.0922415	1.77247	0.458	0	1
CDC42	0.0922415	1.61406	0.458	0	1
CDC73	0.0923423	-0.556221	0.042	0.25	1
TTF2	0.0923423	-0.663479	0.042	0.25	1
DAP3	0.0923423	-0.711382	0.042	0.25	1
RGS2	0.0933505	1.5068	0.667	0.25	1
RPL8	0.0940561	0.992057	0.778	0.5	1
CD164	0.0941171	-0.716441	0.208	0.5	1
CACYBP	0.0941171	-0.882354	0.208	0.5	1
PGK1	0.0949869	-1.44533	0.222	0.5	1
ZFP36	0.095436	1.00471	0.861	0.25	1
CD48	0.0993118	-1.04277	0.194	0.5	1
COMMD6	0.0999032	1.71017	0.444	0	1
CLK1	0.0999032	1.56367	0.444	0	1
RPL23AP42	0.0999032	1.54352	0.444	0	1
LIMD2	0.101328	-1.04623	0.222	0.5	1
RBX1	0.102198	-0.460831	0.167	0.5	1
HSPE1	0.10276	1.36541	0.75	0.5	1
CCL3	0.104503	-0.976444	0.181	0.5	1
CD2	0.104686	1.09301	0.694	0.25	1
HSPA1B	0.106163	1.51247	0.639	0.25	1
ZCRB1	0.106184	-0.656414	0.194	0.5	1
SRRM2	0.108001	-0.856525	0.222	0.5	1
SDCBP	0.108001	-1.0079	0.222	0.5	1
ATP5MD	0.10804	1.72189	0.431	0	1
HERPUD1	0.10804	1.47211	0.431	0	1
SOD1	0.108043	1.92393	0.431	0	1
SNHG8	0.108043	1.79391	0.431	0	1
COX5B	0.108043	1.79325	0.431	0	1
UQCR11	0.108043	1.77962	0.431	0	1
CCNL1	0.108043	1.67191	0.431	0	1
AMD1	0.108043	1.62822	0.431	0	1
IL2RG	0.108043	1.62226	0.431	0	1
RPLP0	0.10969	0.948989	0.819	0.5	1
SNORD13	0.110297	-0.935048	0.056	0.25	1
PLCG2	0.11031	-0.693237	0.056	0.25	1
CYB5R4	0.11031	-0.710842	0.056	0.25	1
ZNF107	0.11031	-0.712244	0.056	0.25	1
TSC1	0.11031	-0.722525	0.056	0.25	1
VAMP4	0.11031	-0.722983	0.056	0.25	1
CUL5	0.11031	-0.729518	0.056	0.25	1
CPD	0.11031	-0.730187	0.056	0.25	1
MTND4P12	0.11031	-0.731838	0.056	0.25	1
NIPSNAP2	0.11031	-0.743988	0.056	0.25	1
CAPRIN2	0.11031	-0.745044	0.056	0.25	1
FAM172A	0.11031	-0.747974	0.056	0.25	1
LTA4H	0.11031	-0.750459	0.056	0.25	1
YKT6	0.11031	-0.751595	0.056	0.25	1
XPNPEP1	0.11031	-0.758854	0.056	0.25	1
VPS35	0.11031	-0.762596	0.056	0.25	1
UBE2G1	0.11031	-0.767538	0.056	0.25	1
OAZ2	0.11031	-0.768028	0.056	0.25	1
GNB1	0.11031	-0.768237	0.056	0.25	1
RTL8C	0.11031	-0.768578	0.056	0.25	1
RANBP9	0.11031	-0.769996	0.056	0.25	1
MLEC	0.11031	-0.779211	0.056	0.25	1
ACSL5	0.11031	-0.804698	0.056	0.25	1
C5orf56	0.11031	-0.81178	0.056	0.25	1
GIT2	0.11031	-0.826459	0.056	0.25	1
LATS1	0.11031	-0.82976	0.056	0.25	1
RALGAPA1	0.11031	-0.841368	0.056	0.25	1
YTHDF3	0.11031	-0.843337	0.056	0.25	1
SPPL2A	0.11031	-0.848052	0.056	0.25	1
SCNM1	0.11031	-0.853297	0.056	0.25	1
ACSL3	0.11031	-0.8541	0.056	0.25	1
MLH1	0.11031	-0.857653	0.056	0.25	1
TOX4	0.11031	-0.858634	0.056	0.25	1
DYM	0.11031	-0.861913	0.056	0.25	1
CLTC	0.11031	-0.874092	0.056	0.25	1
FASLG	0.11031	-0.876235	0.056	0.25	1
USP11	0.11031	-0.876923	0.056	0.25	1
UBE2H	0.11031	-0.878495	0.056	0.25	1
NFX1	0.11031	-0.884424	0.056	0.25	1
GSDMD	0.11031	-0.88443	0.056	0.25	1
PMM1	0.11031	-0.889755	0.056	0.25	1
PSMC6	0.11031	-0.890528	0.056	0.25	1
IST1	0.11031	-0.900987	0.056	0.25	1
TAF9	0.11031	-0.902328	0.056	0.25	1
POLK	0.11031	-0.902699	0.056	0.25	1
PPP1R16B	0.11031	-0.906919	0.056	0.25	1
M6PR	0.11031	-0.908092	0.056	0.25	1
PSMC3	0.11031	-0.911001	0.056	0.25	1
METTL17	0.11031	-0.912351	0.056	0.25	1
AAMP	0.11031	-0.918745	0.056	0.25	1
SERPING1	0.11031	-0.931643	0.056	0.25	1
LAT2	0.11031	-0.932309	0.056	0.25	1
HPGD	0.11031	-0.932536	0.056	0.25	1
COL4A3BP	0.11031	-0.934659	0.056	0.25	1
ST6GAL1	0.11031	-0.93671	0.056	0.25	1
ZNF160	0.11031	-0.938337	0.056	0.25	1
MVD	0.11031	-0.949589	0.056	0.25	1
MRPL44	0.11031	-0.949746	0.056	0.25	1
MLLT6	0.11031	-0.949983	0.056	0.25	1
LUC7L2	0.11031	-0.952691	0.056	0.25	1
TAB2	0.11031	-0.980483	0.056	0.25	1
LAGE3	0.11031	-1.09449	0.056	0.25	1
GBP3	0.11031	-1.12718	0.056	0.25	1
MIS18BP1	0.11031	-1.16853	0.056	0.25	1
ATG3	0.11031	-1.1734	0.056	0.25	1
COMMD8	0.11031	-1.18815	0.056	0.25	1
MSL3	0.11031	-1.20556	0.056	0.25	1
CYB5B	0.11031	-1.22661	0.056	0.25	1
LMBRD1	0.11031	-1.23355	0.056	0.25	1
PPP4R3B	0.11031	-1.26107	0.056	0.25	1
ETS2	0.11031	-1.27111	0.056	0.25	1
PRKCQ-AS1	0.11031	-1.29329	0.056	0.25	1
PARN	0.11031	-1.31794	0.056	0.25	1
FAM200B	0.11031	-1.33523	0.056	0.25	1
CYTH4	0.11031	-1.41072	0.056	0.25	1
CRKL	0.11031	-1.43754	0.056	0.25	1
YWHAH	0.11031	-1.43779	0.056	0.25	1
EIF2AK2	0.11031	-1.44853	0.056	0.25	1
PTK2B	0.11031	-1.51779	0.056	0.25	1
PAPD4	0.11031	-1.6522	0.056	0.25	1
IRF7	0.11031	-1.72394	0.056	0.25	1
MT-RNR1	0.111056	-0.411505	1	1	1
DYNC1I2	0.113439	-0.736165	0.194	0.5	1
HNRNPA3	0.113982	-0.359784	0.403	0.75	1
SET	0.115136	-0.974927	0.236	0.5	1
PAXX	0.116675	1.68874	0.417	0	1
CDKN1B	0.116678	1.58907	0.417	0	1
UBL5	0.116678	1.55125	0.417	0	1
CD63	0.116681	1.43279	0.417	0	1
RPL27	0.118684	0.871953	0.875	0.75	1
RPL32	0.119009	0.750631	0.931	0.75	1
SF3B1	0.119207	-0.816518	0.444	0.75	1
AKAP9	0.119599	-0.449598	0.181	0.5	1
IKZF3	0.121979	-0.880297	0.208	0.5	1
ID2	0.122296	1.16982	0.708	0.5	1
BIRC3	0.122389	-0.917969	0.222	0.5	1
HCP5	0.122911	-0.501575	0.056	0.25	1
PAG1	0.122911	-0.599721	0.056	0.25	1
GPR108	0.122911	-0.608814	0.056	0.25	1
PCMTD1	0.122911	-0.619624	0.056	0.25	1
GRIPAP1	0.122911	-0.633068	0.056	0.25	1
PELO	0.122911	-0.639461	0.056	0.25	1
DIAPH2	0.122911	-0.642402	0.056	0.25	1
STRBP	0.122911	-0.643343	0.056	0.25	1
THOC1	0.122911	-0.661178	0.056	0.25	1
CUL1	0.122911	-0.661865	0.056	0.25	1
HDLBP	0.122911	-0.66302	0.056	0.25	1
P4HA1	0.122911	-0.666717	0.056	0.25	1
RCSD1	0.122911	-0.669681	0.056	0.25	1
C6orf89	0.122911	-0.672692	0.056	0.25	1
TRIM44	0.122911	-0.674212	0.056	0.25	1
MPPE1	0.122911	-0.678206	0.056	0.25	1
DOCK2	0.122911	-0.680245	0.056	0.25	1
ABL1	0.122911	-0.681472	0.056	0.25	1
WDR82	0.122911	-0.687658	0.056	0.25	1
COA1	0.122911	-0.688556	0.056	0.25	1
AUTS2	0.122911	-0.689205	0.056	0.25	1
CDC14A	0.122911	-0.693692	0.056	0.25	1
FTSJ3	0.122911	-0.714502	0.056	0.25	1
HAVCR2	0.122911	-0.723057	0.056	0.25	1
MTSS1	0.122911	-0.747985	0.056	0.25	1
CARD19	0.122911	-0.77005	0.056	0.25	1
CHIC2	0.122911	-0.775578	0.056	0.25	1
CDKN2AIP	0.122911	-0.79107	0.056	0.25	1
ATP6AP2	0.122911	-0.79855	0.056	0.25	1
ZMPSTE24	0.122911	-0.806118	0.056	0.25	1
ELOVL6	0.122911	-0.817406	0.056	0.25	1
SUCO	0.122911	-0.818607	0.056	0.25	1
KIF2A	0.122911	-0.825947	0.056	0.25	1
WASHC3	0.122911	-0.840489	0.056	0.25	1
GPR34	0.122911	-0.85039	0.056	0.25	1
THAP5	0.122911	-0.854454	0.056	0.25	1
GFM1	0.122911	-0.862632	0.056	0.25	1
ATP2A3	0.122911	-0.865783	0.056	0.25	1
RLIM	0.122911	-0.870376	0.056	0.25	1
PCNX1	0.122911	-0.876601	0.056	0.25	1
GLYR1	0.122911	-1.02412	0.056	0.25	1
ST8SIA4	0.122911	-1.09705	0.056	0.25	1
ITM2A	0.125834	1.64552	0.403	0	1
RPL41P5	0.125834	1.50967	0.403	0	1
CYTOR	0.125838	1.72729	0.403	0	1
CSTB	0.125838	1.68849	0.403	0	1
SPRR3	0.125838	1.50044	0.403	0	1
RPS3	0.127446	0.686609	0.903	1	1
SYNE2	0.130123	-1.06599	0.222	0.5	1
RPS6	0.132925	0.713195	0.875	0.5	1
HSP90AB1	0.134718	0.762197	0.819	0.25	1
SAP18	0.135534	1.75583	0.389	0	1
FKBP5	0.135534	1.55975	0.389	0	1
SAMSN1	0.135534	1.55873	0.389	0	1
CITED2	0.135534	1.46928	0.389	0	1
EFCAB14	0.136593	-0.510522	0.056	0.25	1
COL1A2	0.136608	-0.422053	0.056	0.25	1
FBL	0.136608	-0.504616	0.056	0.25	1
PSMD11	0.136608	-0.527091	0.056	0.25	1
SPTLC1	0.136608	-0.571617	0.056	0.25	1
NPEPPS	0.136608	-0.60135	0.056	0.25	1
TYMP	0.136608	-0.6067	0.056	0.25	1
MAP3K2	0.136608	-0.619424	0.056	0.25	1
NSUN2	0.136608	-0.62206	0.056	0.25	1
FAM120A	0.136608	-0.644975	0.056	0.25	1
SGMS1	0.136608	-0.715746	0.056	0.25	1
SLC35B1	0.136608	-0.729622	0.056	0.25	1
TOB2	0.136608	-0.748152	0.056	0.25	1
SYF2	0.137541	-0.565855	0.194	0.5	1
LDHA	0.137877	-0.681299	0.236	0.5	1
PSME2	0.137877	-0.960841	0.236	0.5	1
FGFR1OP2	0.138232	-0.757759	0.222	0.5	1
TAX1BP1	0.142411	-1.0723	0.278	0.5	1
PCBP1	0.143979	-1.41462	0.264	0.5	1
CST7	0.144358	-0.718777	0.458	0.75	1
FAU	0.145367	0.815663	0.875	0.5	1
CIRBP	0.145785	1.3684	0.375	0	1
GADD45B	0.145789	1.42286	0.375	0	1
ATF3	0.145792	1.60936	0.375	0	1
ROMO1	0.145792	1.60204	0.375	0	1
CYBA	0.145792	1.46558	0.375	0	1
HNRNPH1	0.146182	-0.65464	0.236	0.5	1
RPL22	0.149669	1.05418	0.625	0.25	1
ATP5F1C	0.150484	-1.03824	0.278	0.5	1
GNLY	0.150484	-1.94651	0.278	0.5	1
GLS	0.151454	-0.516999	0.056	0.25	1
RIOK1	0.151454	-0.531041	0.056	0.25	1
SCAMP3	0.151454	-0.547455	0.056	0.25	1
USP3	0.151454	-0.587979	0.056	0.25	1
ZMYM4	0.151454	-0.596055	0.056	0.25	1
TAOK3	0.151454	-0.640259	0.056	0.25	1
MT-ATP8	0.151701	-0.870989	0.583	0.75	1
GPBP1	0.155605	-0.565136	0.222	0.5	1
CELF2	0.15561	-0.640921	0.222	0.5	1
GLIPR1	0.156637	1.56676	0.361	0	1
NOP10	0.156637	1.55573	0.361	0	1
TUBA1B	0.156637	1.53881	0.361	0	1
DYNLL1	0.156637	1.53583	0.361	0	1
CIB1	0.156637	1.51063	0.361	0	1
SELENOW	0.156637	1.44604	0.361	0	1
CNBP	0.156637	1.27179	0.361	0	1
ADSS	0.163648	-0.665685	0.069	0.25	1
RALGDS	0.163648	-0.67182	0.069	0.25	1
RAB6A	0.163648	-0.685482	0.069	0.25	1
IPCEF1	0.163648	-0.687258	0.069	0.25	1
PHYH	0.163648	-0.687826	0.069	0.25	1
PLEKHO1	0.163648	-0.694807	0.069	0.25	1
PSMD1	0.163648	-0.698442	0.069	0.25	1
PSMA3-AS1	0.163648	-0.700202	0.069	0.25	1
PLEK	0.163648	-0.704511	0.069	0.25	1
LAIR1	0.163648	-0.705877	0.069	0.25	1
N4BP2L1	0.163648	-0.713532	0.069	0.25	1
TSG101	0.163648	-0.717393	0.069	0.25	1
CTBS	0.163648	-0.723522	0.069	0.25	1
SAR1A	0.163648	-0.726966	0.069	0.25	1
MSI2	0.163648	-0.783325	0.069	0.25	1
YPEL1	0.163648	-0.794324	0.069	0.25	1
COQ10B	0.163648	-0.795154	0.069	0.25	1
SRRD	0.163648	-0.802234	0.069	0.25	1
CREB1	0.163648	-0.80689	0.069	0.25	1
ZNF292	0.163648	-0.807823	0.069	0.25	1
CRTAP	0.163648	-0.811185	0.069	0.25	1
CMIP	0.163648	-0.820336	0.069	0.25	1
NEDD1	0.163648	-0.828037	0.069	0.25	1
MALT1	0.163648	-0.828753	0.069	0.25	1
SNRNP200	0.163648	-0.843977	0.069	0.25	1
DYNLL2	0.163648	-0.856126	0.069	0.25	1
KANSL1	0.163648	-0.861492	0.069	0.25	1
PLEKHB2	0.163648	-0.861562	0.069	0.25	1
LAP3	0.163648	-0.867402	0.069	0.25	1
DIMT1	0.163648	-0.871191	0.069	0.25	1
RANBP2	0.163648	-0.871778	0.069	0.25	1
NPRL2	0.163648	-0.872401	0.069	0.25	1
ST3GAL5	0.163648	-0.874097	0.069	0.25	1
SBNO1	0.163648	-0.875927	0.069	0.25	1
CPNE3	0.163648	-0.887054	0.069	0.25	1
KLRG1	0.163648	-0.970253	0.069	0.25	1
SLC2A1	0.163648	-0.985716	0.069	0.25	1
SENP7	0.163648	-1.13024	0.069	0.25	1
MIDN	0.163648	-1.14204	0.069	0.25	1
SZRD1	0.163648	-1.20545	0.069	0.25	1
MTIF3	0.163648	-1.24437	0.069	0.25	1
KPNA3	0.163648	-1.27091	0.069	0.25	1
PREX1	0.163648	-1.2927	0.069	0.25	1
LPIN2	0.163648	-1.30628	0.069	0.25	1
NUDT5	0.163648	-1.33152	0.069	0.25	1
SLA2	0.163648	-1.41779	0.069	0.25	1
ENSA	0.163933	-0.929135	0.236	0.5	1
RPL24	0.164701	0.938149	0.819	0.5	1
PCED1B-AS1	0.168087	1.46308	0.347	0	1
DBI	0.168087	1.41912	0.347	0	1
TMSB4XP4	0.168087	1.19098	0.347	0	1
NDUFS5	0.168091	1.64308	0.347	0	1
TRGC2	0.168091	1.41022	0.347	0	1
PIK3R1	0.173396	-0.34183	0.236	0.5	1
RORA	0.173396	-0.603275	0.236	0.5	1
NCOR1	0.174594	-0.393102	0.222	0.5	1
NDUFB6	0.174599	-0.362961	0.222	0.5	1
IFITM2	0.17495	0.782586	0.722	0.25	1
IFNG	0.175957	1.7322	0.542	0.25	1
SERF2	0.177042	0.839471	0.75	0.5	1
RPSA	0.178739	1.01308	0.625	0.25	1
SPON2	0.179207	-0.735241	0.069	0.25	1
ZNF664	0.17922	-0.569421	0.069	0.25	1
CBLL1	0.17922	-0.591173	0.069	0.25	1
PIK3CD	0.17922	-0.612009	0.069	0.25	1
PTGS2	0.17922	-0.618489	0.069	0.25	1
DCAF7	0.17922	-0.619091	0.069	0.25	1
SSNA1	0.17922	-0.625003	0.069	0.25	1
ANAPC4	0.17922	-0.625539	0.069	0.25	1
DCP1A	0.17922	-0.627217	0.069	0.25	1
HELZ	0.17922	-0.627763	0.069	0.25	1
PCF11	0.17922	-0.629148	0.069	0.25	1
KDM2A	0.17922	-0.629204	0.069	0.25	1
USP48	0.17922	-0.647843	0.069	0.25	1
TMEM109	0.17922	-0.660094	0.069	0.25	1
MDFIC	0.17922	-0.660125	0.069	0.25	1
PPM1B	0.17922	-0.667692	0.069	0.25	1
TAOK1	0.17922	-0.670693	0.069	0.25	1
UBR5	0.17922	-0.670901	0.069	0.25	1
RNASEH2B	0.17922	-0.676524	0.069	0.25	1
ELK4	0.17922	-0.685416	0.069	0.25	1
NUP88	0.17922	-0.699175	0.069	0.25	1
DAZAP1	0.17922	-0.702922	0.069	0.25	1
HDAC1	0.17922	-0.707484	0.069	0.25	1
FRG1CP	0.17922	-0.715469	0.069	0.25	1
EFR3A	0.17922	-0.722858	0.069	0.25	1
STAT3	0.17922	-0.739586	0.069	0.25	1
CPNE1	0.17922	-0.753926	0.069	0.25	1
TSEN54	0.17922	-0.769782	0.069	0.25	1
TNPO1	0.17922	-0.772713	0.069	0.25	1
XRCC6	0.17922	-0.77565	0.069	0.25	1
FAM173A	0.17922	-0.78164	0.069	0.25	1
WAC	0.17922	-0.792963	0.069	0.25	1
H2AFY	0.17922	-0.793634	0.069	0.25	1
ANKRD28	0.17922	-0.799395	0.069	0.25	1
MAPRE2	0.17922	-0.804588	0.069	0.25	1
SECISBP2	0.17922	-0.808307	0.069	0.25	1
C1D	0.17922	-0.825147	0.069	0.25	1
ZFC3H1	0.17922	-0.935214	0.069	0.25	1
PRKRIP1	0.17922	-1.0152	0.069	0.25	1
LUC7L3	0.17922	-1.02197	0.069	0.25	1
PDIA4	0.17922	-1.02926	0.069	0.25	1
ANAPC16	0.180183	1.62575	0.333	0	1
CD8B	0.180183	1.61487	0.333	0	1
GPX4	0.180183	1.51393	0.333	0	1
SNRPB2	0.180183	1.5131	0.333	0	1
TBCB	0.180183	1.46816	0.333	0	1
TUBA4A	0.180183	1.45226	0.333	0	1
TRMT112	0.180183	1.44995	0.333	0	1
HSPB1	0.180183	1.37248	0.333	0	1
ATP5MF	0.180183	1.33996	0.333	0	1
ATP5IF1	0.180183	1.30797	0.333	0	1
RPL21P28	0.180183	1.26997	0.333	0	1
DDX5	0.18038	0.586312	0.875	0.5	1
RPL5	0.182569	1.0309	0.708	0.5	1
HCST	0.183346	0.902273	0.722	0.5	1
UBB	0.188676	0.489287	0.944	0.75	1
COX7B	0.192936	1.71567	0.319	0	1
C11orf58	0.192936	1.32223	0.319	0	1
PPP2R5C	0.192936	1.2822	0.319	0	1
SLC25A6	0.192936	1.17617	0.319	0	1
SPRY1	0.192941	1.76277	0.319	0	1
LDHB	0.192941	1.4075	0.319	0	1
ITM2C	0.192941	1.35347	0.319	0	1
DDIT3	0.192941	1.34546	0.319	0	1
HNRNPM	0.192941	1.32162	0.319	0	1
CFLAR	0.192941	1.29955	0.319	0	1
PPIB	0.192941	1.24906	0.319	0	1
NOP58	0.192941	1.24824	0.319	0	1
TLN1	0.192941	1.21547	0.319	0	1
WDR1	0.192941	1.11124	0.319	0	1
SRRM1	0.192941	1.10913	0.319	0	1
GIMAP7	0.195266	-0.448465	0.222	0.5	1
RNF114	0.195868	-0.557967	0.069	0.25	1
PLEKHA2	0.195868	-0.600205	0.069	0.25	1
CHD9	0.195868	-0.606263	0.069	0.25	1
LRPAP1	0.195868	-0.609498	0.069	0.25	1
TFRC	0.195868	-0.630535	0.069	0.25	1
OSBPL3	0.195868	-0.643514	0.069	0.25	1
RCOR3	0.195868	-0.644725	0.069	0.25	1
ZNF207	0.195868	-0.645446	0.069	0.25	1
ZNF276	0.195868	-0.654822	0.069	0.25	1
CDK12	0.195868	-0.710077	0.069	0.25	1
PPIL3	0.195868	-0.717544	0.069	0.25	1
UBE2B	0.195868	-0.74675	0.069	0.25	1
BCL2	0.195868	-0.763838	0.069	0.25	1
RPL12	0.196011	0.674641	0.875	0.5	1
TPT1	0.196672	0.460478	0.972	0.75	1
MT-ND5	0.196684	-0.610751	0.986	1	1
TAGLN2	0.197401	0.997489	0.611	0.25	1
S100A11	0.198578	-1.42004	0.528	0.75	1
CSDE1	0.199133	-0.494558	0.264	0.5	1
KLF6	0.199347	0.981246	0.819	0.75	1
RPS25	0.202336	0.871584	0.792	0.5	1
MT-ND4L	0.203988	-0.882666	0.833	1	1
NCL	0.204711	-0.731114	0.486	0.75	1
KTN1	0.206249	-0.584502	0.222	0.5	1
SEC61B	0.20639	1.26675	0.306	0	1
DNAJB4	0.206395	1.38401	0.306	0	1
ARHGAP15	0.206395	1.30342	0.306	0	1
HLA-DPA1	0.206395	1.25805	0.306	0	1
HP1BP3	0.209657	-0.40355	0.264	0.5	1
RPL28	0.212618	0.683131	0.861	0.75	1
PTMA	0.213304	0.456424	0.986	1	1
MRPL54	0.213622	-0.497188	0.069	0.25	1
GNPTG	0.213622	-0.49962	0.069	0.25	1
NUP62	0.213622	-0.531377	0.069	0.25	1
PTPN6	0.213622	-0.576057	0.069	0.25	1
TIMM8B	0.213622	-0.609772	0.069	0.25	1
TAF7	0.215345	-0.563958	0.236	0.5	1
RAB1A	0.219141	-0.818485	0.083	0.25	1
RTF1	0.219153	-0.589749	0.083	0.25	1
PRPF6	0.219153	-0.606287	0.083	0.25	1
CYB5R3	0.219153	-0.626456	0.083	0.25	1
HMCES	0.219153	-0.626923	0.083	0.25	1
YARS	0.219153	-0.641135	0.083	0.25	1
MRPL32	0.219153	-0.655419	0.083	0.25	1
ZMYM5	0.219153	-0.68089	0.083	0.25	1
GBP1	0.219153	-0.710162	0.083	0.25	1
TRIP11	0.219153	-0.729308	0.083	0.25	1
TAPBP	0.219153	-0.735632	0.083	0.25	1
HECA	0.219153	-0.736777	0.083	0.25	1
TIA1	0.219153	-0.741114	0.083	0.25	1
YTHDF2	0.219153	-0.743383	0.083	0.25	1
RBM6	0.219153	-0.754742	0.083	0.25	1
GOLGA4	0.219153	-0.756083	0.083	0.25	1
UBR2	0.219153	-0.780612	0.083	0.25	1
PPP2R1A	0.219153	-0.791924	0.083	0.25	1
ATF2	0.219153	-0.808816	0.083	0.25	1
HNRNPH2	0.219153	-0.825526	0.083	0.25	1
MRPS31	0.219153	-0.84104	0.083	0.25	1
GABPB1-IT1	0.219153	-0.849845	0.083	0.25	1
ZKSCAN1	0.219153	-1.01644	0.083	0.25	1
AKIRIN2	0.219153	-1.03826	0.083	0.25	1
LONP2	0.219153	-1.05895	0.083	0.25	1
ITPR2	0.219153	-1.085	0.083	0.25	1
XRN2	0.219153	-1.10016	0.083	0.25	1
GTF2H5	0.219153	-1.29162	0.083	0.25	1
TUFM	0.219153	-1.31589	0.083	0.25	1
MSL1	0.219153	-1.47929	0.083	0.25	1
RPL18AP3	0.220568	1.16648	0.292	0	1
DSTN	0.220579	1.53652	0.292	0	1
CD8A	0.220579	1.44849	0.292	0	1
MT-TW	0.220579	1.3336	0.292	0	1
RHOH	0.220579	1.22053	0.292	0	1
EMB	0.220579	1.19412	0.292	0	1
EIF1B	0.220579	1.17287	0.292	0	1
TSPYL2	0.220579	1.16459	0.292	0	1
YWHAQ	0.220579	1.05928	0.292	0	1
NFKBIZ	0.222877	1.25702	0.569	0.25	1
COX7C	0.223545	0.746339	0.653	0.25	1
TMA7	0.22949	0.938941	0.583	0.25	1
MT-ND3	0.230803	0.373995	0.944	0.5	1
AKAP13	0.235041	-0.742532	0.292	0.5	1
GTF2B	0.235524	1.3943	0.278	0	1
PSMA4	0.235524	1.12462	0.278	0	1
C6orf48	0.235524	1.01926	0.278	0	1
SNRPG	0.23553	1.37122	0.278	0	1
MYADM	0.23553	1.32318	0.278	0	1
EGR1	0.23553	1.31161	0.278	0	1
RAN	0.23553	1.22379	0.278	0	1
G3BP2	0.23553	1.22244	0.278	0	1
SBDS	0.23553	1.17655	0.278	0	1
NEDD8	0.23553	1.13621	0.278	0	1
C9orf16	0.23553	1.10031	0.278	0	1
PSMB4	0.23553	0.950995	0.278	0	1
UBAC2	0.237029	-0.744264	0.083	0.25	1
TATDN1	0.237042	-0.486489	0.083	0.25	1
CTSB	0.237042	-0.547962	0.083	0.25	1
PTPN2	0.237042	-0.551097	0.083	0.25	1
TMEM50B	0.237042	-0.575873	0.083	0.25	1
EIF4B	0.237042	-0.577558	0.083	0.25	1
MTHFD2	0.237042	-0.58174	0.083	0.25	1
GPBP1L1	0.237042	-0.582727	0.083	0.25	1
MALSU1	0.237042	-0.585339	0.083	0.25	1
AKIRIN1	0.237042	-0.597384	0.083	0.25	1
DUSP23	0.237042	-0.60222	0.083	0.25	1
BRWD1	0.237042	-0.603718	0.083	0.25	1
TBL1XR1	0.237042	-0.610236	0.083	0.25	1
TOP2B	0.237042	-0.614792	0.083	0.25	1
UQCRFS1	0.237042	-0.655513	0.083	0.25	1
NOL9	0.237042	-0.683131	0.083	0.25	1
ELAVL1	0.237042	-0.714072	0.083	0.25	1
PITPNC1	0.237042	-0.718517	0.083	0.25	1
PSMD13	0.237042	-0.729291	0.083	0.25	1
VSIR	0.237042	-0.733274	0.083	0.25	1
GID8	0.237042	-0.74835	0.083	0.25	1
TOMM22	0.237042	-0.74907	0.083	0.25	1
C16orf87	0.237042	-0.749119	0.083	0.25	1
MRPL13	0.237042	-0.948678	0.083	0.25	1
WAS	0.237042	-0.975593	0.083	0.25	1
CXCL8	0.237042	-1.03634	0.083	0.25	1
SPN	0.237042	-1.21846	0.083	0.25	1
OST4	0.239033	0.910804	0.583	0.25	1
PPP1R15A	0.241938	1.03327	0.569	0.25	1
DEK	0.243633	-0.465703	0.264	0.5	1
PCBP2	0.246513	-0.425606	0.292	0.5	1
OCIAD1	0.247598	-0.424431	0.25	0.5	1
ACTB	0.249531	-0.482418	0.972	1	1
TPSAB1	0.251284	1.34478	0.264	0	1
OXNAD1	0.251284	1.34207	0.264	0	1
GSTK1	0.251284	1.29621	0.264	0	1
COPS9	0.251284	1.28262	0.264	0	1
UQCRQ	0.251284	1.27957	0.264	0	1
UBE2D2	0.251284	1.20573	0.264	0	1
TOB1	0.251284	1.19573	0.264	0	1
SNHG15	0.251284	1.1258	0.264	0	1
GZMH	0.251289	1.42924	0.264	0	1
ELOC	0.251289	1.33822	0.264	0	1
AL450405.1	0.251289	1.23381	0.264	0	1
RPL13P12	0.251289	1.20454	0.264	0	1
DUSP10	0.251289	1.19212	0.264	0	1
C12orf57	0.251289	1.17962	0.264	0	1
SEC62	0.251289	1.16662	0.264	0	1
C4orf3	0.251289	1.15781	0.264	0	1
PLIN2	0.251289	1.15511	0.264	0	1
AC007969.1	0.251289	1.1168	0.264	0	1
SLC25A3	0.251289	1.0955	0.264	0	1
HSPH1	0.251289	1.08176	0.264	0	1
NDUFB11	0.251289	1.08172	0.264	0	1
SCAND1	0.251289	1.08102	0.264	0	1
PTGES3	0.251289	0.999419	0.264	0	1
SKAP1	0.251289	0.946861	0.264	0	1
STXBP3	0.255938	-0.444044	0.083	0.25	1
RASA1	0.255938	-0.494297	0.083	0.25	1
PRDM2	0.255938	-0.496068	0.083	0.25	1
AHSA2P	0.255938	-0.503387	0.083	0.25	1
ZCCHC6	0.255938	-0.518541	0.083	0.25	1
TGOLN2	0.255938	-0.536388	0.083	0.25	1
COA4	0.255938	-0.559792	0.083	0.25	1
SSH2	0.255938	-0.568873	0.083	0.25	1
NUP214	0.255938	-0.612004	0.083	0.25	1
RRN3	0.255938	-0.664393	0.083	0.25	1
MOB4	0.255938	-0.677193	0.083	0.25	1
RNF38	0.255938	-0.703301	0.083	0.25	1
RPL35A	0.258839	0.745268	0.889	0.75	1
RPL36AL	0.258963	0.939395	0.583	0.25	1
ACTR3	0.264152	-0.443246	0.236	0.5	1
CAST	0.265076	-0.693169	0.306	0.5	1
MRPS21	0.267897	1.18975	0.25	0	1
PRR13	0.267897	1.11319	0.25	0	1
TRAPPC1	0.267897	1.06215	0.25	0	1
UQCR10	0.267903	1.38585	0.25	0	1
ZBTB1	0.267903	1.29563	0.25	0	1
C1orf43	0.267903	1.29372	0.25	0	1
ATP5MPL	0.267903	1.27593	0.25	0	1
CASP8	0.267903	1.26891	0.25	0	1
SNRPD3	0.267903	1.14711	0.25	0	1
RGS10	0.267903	1.1074	0.25	0	1
SH3BGRL	0.267903	1.08304	0.25	0	1
ATP5PB	0.267903	1.05476	0.25	0	1
RAB8B	0.267903	1.03849	0.25	0	1
SQSTM1	0.267903	1.00239	0.25	0	1
ANP32A	0.267903	0.968279	0.25	0	1
MT-CO2	0.274247	-0.814911	0.986	1	1
SIRPG	0.274942	-0.588294	0.097	0.25	1
ZEB1	0.274942	-0.588739	0.097	0.25	1
LYSMD3	0.274942	-0.593406	0.097	0.25	1
ABLIM1	0.274942	-0.607851	0.097	0.25	1
UBA5	0.274942	-0.615371	0.097	0.25	1
NORAD	0.274942	-0.619166	0.097	0.25	1
PTPN4	0.274942	-0.682664	0.097	0.25	1
MTDH	0.274942	-0.692777	0.097	0.25	1
KLF10	0.274942	-0.709878	0.097	0.25	1
PET100	0.274942	-0.715041	0.097	0.25	1
TCEAL8	0.274942	-0.737078	0.097	0.25	1
SMC1A	0.274942	-0.74373	0.097	0.25	1
CAMLG	0.274942	-0.753327	0.097	0.25	1
DHX9	0.274942	-0.760455	0.097	0.25	1
KRT13	0.274942	-0.764119	0.097	0.25	1
HADHA	0.274942	-0.836311	0.097	0.25	1
FDFT1	0.274942	-0.925455	0.097	0.25	1
CNOT2	0.274942	-1.15463	0.097	0.25	1
PITPNB	0.274942	-1.17089	0.097	0.25	1
PRPS1	0.274942	-1.20074	0.097	0.25	1
TTC37	0.275856	-0.495515	0.083	0.25	1
SPRR1B	0.275856	-0.510305	0.083	0.25	1
CWC25	0.275856	-0.513978	0.083	0.25	1
CENPK	0.275856	-0.526282	0.083	0.25	1
SYNGR1	0.275856	-0.584272	0.083	0.25	1
TMEM107	0.275856	-0.591981	0.083	0.25	1
ASH1L	0.275856	-0.636348	0.083	0.25	1
LMNA	0.276039	-0.297133	0.278	0.5	1
RPS27L	0.277292	-0.826628	0.333	0.5	1
ZFAS1	0.279151	1.02114	0.486	0.25	1
PFN1	0.279322	0.380958	0.931	1	1
MSN	0.282852	-1.13757	0.347	0.5	1
EIF4G2	0.282857	-0.734699	0.347	0.5	1
CCNI	0.283258	-0.990735	0.292	0.5	1
SRGN	0.284478	0.343064	0.931	0.75	1
APRT	0.285417	1.12621	0.236	0	1
SNHG9	0.285417	1.0804	0.236	0	1
RPL39P3	0.285417	1.02035	0.236	0	1
AL365357.1	0.285417	0.974995	0.236	0	1
MT1F	0.285423	1.58423	0.236	0	1
ITGB2	0.285423	1.12598	0.236	0	1
CSTA	0.285423	1.10568	0.236	0	1
SYTL2	0.285423	1.1007	0.236	0	1
SVIP	0.285423	1.09793	0.236	0	1
EML4	0.285423	1.09711	0.236	0	1
RSRP1	0.285423	1.08193	0.236	0	1
IDI1	0.285423	1.07943	0.236	0	1
ERH	0.285423	1.0699	0.236	0	1
WIPF1	0.285423	1.03603	0.236	0	1
PAIP2	0.285423	1.02814	0.236	0	1
DDX21	0.285423	1.01403	0.236	0	1
CRBN	0.285423	1.0018	0.236	0	1
SMDT1	0.285423	0.999914	0.236	0	1
CMTM3	0.285423	0.976507	0.236	0	1
RPL23AP2	0.285423	0.957836	0.236	0	1
GLUL	0.285423	0.940569	0.236	0	1
AL590867.2	0.285423	0.843208	0.236	0	1
PPHLN1	0.2946	-0.46862	0.097	0.25	1
ZEB2	0.2946	-0.495768	0.097	0.25	1
SERPINB1	0.2946	-0.529297	0.097	0.25	1
RRN3P1	0.2946	-0.536294	0.097	0.25	1
ANKRD17	0.2946	-0.565446	0.097	0.25	1
SEPT11	0.2946	-0.575785	0.097	0.25	1
LAMTOR5	0.2946	-0.57978	0.097	0.25	1
METTL5	0.2946	-0.6265	0.097	0.25	1
TIPRL	0.2946	-0.630922	0.097	0.25	1
FAM118A	0.2946	-0.635468	0.097	0.25	1
C6orf62	0.2946	-0.637791	0.097	0.25	1
PPP4R2	0.2946	-0.657061	0.097	0.25	1
SNX3	0.2946	-0.661444	0.097	0.25	1
CXorf38	0.2946	-0.71702	0.097	0.25	1
COA3	0.2946	-0.718819	0.097	0.25	1
PARP1	0.2946	-0.736048	0.097	0.25	1
CHCHD7	0.2946	-0.831548	0.097	0.25	1
NDUFC1	0.2946	-0.98336	0.097	0.25	1
AURKAIP1	0.2946	-1.00372	0.097	0.25	1
IFI27L2	0.296806	-0.384578	0.083	0.25	1
PTPRE	0.296806	-0.39573	0.083	0.25	1
TIMM17B	0.296806	-0.467277	0.083	0.25	1
NDUFA4	0.297998	0.926507	0.556	0.25	1
HLA-E	0.298334	-0.331572	0.681	0.75	1
VDAC1	0.302347	-0.417998	0.333	0.5	1
GABARAPL2	0.303903	1.10253	0.222	0	1
TCF25	0.303903	1.06753	0.222	0	1
ARRDC3	0.303903	1.0412	0.222	0	1
POLR1D	0.303903	0.991207	0.222	0	1
MT1G	0.30391	1.78856	0.222	0	1
DRAP1	0.30391	1.13691	0.222	0	1
BCAS2	0.30391	1.11108	0.222	0	1
UQCRH	0.30391	1.10647	0.222	0	1
MRPL18	0.30391	1.05214	0.222	0	1
VPS13C	0.30391	1.01996	0.222	0	1
LRRFIP1	0.30391	1.01516	0.222	0	1
PRPF4B	0.30391	0.992176	0.222	0	1
NR3C1	0.30391	0.987424	0.222	0	1
HIGD2A	0.30391	0.984738	0.222	0	1
CSNK2B	0.30391	0.977099	0.222	0	1
TIPARP	0.30391	0.974454	0.222	0	1
PDCD4	0.30391	0.971831	0.222	0	1
IK	0.30391	0.953265	0.222	0	1
AREG	0.30391	0.947176	0.222	0	1
RNF7	0.30391	0.937654	0.222	0	1
VAPA	0.30391	0.907717	0.222	0	1
RAP1B	0.30391	0.901004	0.222	0	1
ARGLU1	0.30391	0.898004	0.222	0	1
UBE2S	0.30391	0.879607	0.222	0	1
ATM	0.30391	0.876391	0.222	0	1
ATF4	0.30391	0.866096	0.222	0	1
RPL15P3	0.30391	0.841018	0.222	0	1
AC016739.1	0.30391	0.809429	0.222	0	1
PSMB8	0.308504	-0.328552	0.264	0.5	1
DDX3X	0.310033	-0.721291	0.389	0.5	1
VIM	0.313953	0.665353	0.764	0.75	1
FAM129A	0.31518	-0.362368	0.097	0.25	1
LIMS1	0.31518	-0.399735	0.097	0.25	1
MRPL21	0.31518	-0.414372	0.097	0.25	1
PDCD10	0.31518	-0.433083	0.097	0.25	1
PBRM1	0.31518	-0.511051	0.097	0.25	1
FLNA	0.31518	-0.537766	0.097	0.25	1
ZMAT2	0.31518	-0.54069	0.097	0.25	1
TFAM	0.31518	-0.554279	0.097	0.25	1
HBP1	0.31518	-0.644411	0.097	0.25	1
GNB2	0.31518	-0.645905	0.097	0.25	1
PSMA3	0.316529	-0.569319	0.306	0.5	1
SAMD9L	0.318795	-0.366382	0.083	0.25	1
ELK3	0.318795	-0.412741	0.083	0.25	1
MT-RNR2	0.32284	-0.295487	1	1	1
PRDM1	0.323425	0.966873	0.208	0	1
PAPOLA	0.323425	0.926364	0.208	0	1
CTSG	0.323425	0.880045	0.208	0	1
PHIP	0.323425	0.84986	0.208	0	1
AC103591.3	0.323432	1.32994	0.208	0	1
UXT	0.323432	1.2034	0.208	0	1
SLC2A3	0.323432	1.15563	0.208	0	1
JTB	0.323432	1.15194	0.208	0	1
HLA-DQB1	0.323432	1.11507	0.208	0	1
CRTAM	0.323432	1.05736	0.208	0	1
PDE4B	0.323432	0.988327	0.208	0	1
CCNH	0.323432	0.984984	0.208	0	1
SH3GLB1	0.323432	0.97553	0.208	0	1
GCC2	0.323432	0.975514	0.208	0	1
SEC61G	0.323432	0.96778	0.208	0	1
GATA3	0.323432	0.958719	0.208	0	1
ZC3H15	0.323432	0.956967	0.208	0	1
JAML	0.323432	0.955887	0.208	0	1
HNRNPH3	0.323432	0.946765	0.208	0	1
LSM7	0.323432	0.928712	0.208	0	1
CDC42SE2	0.323432	0.912199	0.208	0	1
RNF44	0.323432	0.895568	0.208	0	1
RSL24D1	0.323432	0.881526	0.208	0	1
PSMA1	0.323432	0.879868	0.208	0	1
POLR2G	0.323432	0.851381	0.208	0	1
AP001324.1	0.323432	0.82595	0.208	0	1
CSRNP1	0.323432	0.806052	0.208	0	1
CLIC1	0.325006	0.76861	0.542	0.25	1
JAK1	0.328864	-0.255712	0.333	0.5	1
RAC2	0.329492	-0.317852	0.542	0.75	1
DOK2	0.329957	-0.532224	0.111	0.25	1
ARHGAP9	0.329967	-0.552796	0.111	0.25	1
ILF2	0.329967	-0.65709	0.111	0.25	1
TSPAN14	0.329967	-0.676939	0.111	0.25	1
UBE2A	0.329967	-0.688877	0.111	0.25	1
TOP1	0.329967	-0.715598	0.111	0.25	1
PPP1CC	0.329967	-0.733632	0.111	0.25	1
FAM133B	0.329967	-0.923062	0.111	0.25	1
TANK	0.329967	-1.45343	0.111	0.25	1
FYB1	0.334454	-0.634464	0.347	0.5	1
PSMG2	0.336682	-0.391918	0.097	0.25	1
IKZF1	0.336682	-0.458389	0.097	0.25	1
BATF	0.336682	-0.461263	0.097	0.25	1
FAM204A	0.336682	-0.580236	0.097	0.25	1
PFDN5	0.338417	0.680961	0.694	0.5	1
CCL4	0.339362	1.4937	0.708	0.5	1
HNRNPDL	0.339702	-0.68863	0.361	0.5	1
UQCRB	0.341007	0.736816	0.528	0.25	1
ANKRD12	0.344062	1.18896	0.194	0	1
SNHG25	0.344062	0.965543	0.194	0	1
NOP53	0.344062	0.884288	0.194	0	1
SUMO1	0.344062	0.840556	0.194	0	1
TNF	0.34407	1.43204	0.194	0	1
CTLA4	0.34407	1.26338	0.194	0	1
SLC38A1	0.34407	1.06302	0.194	0	1
CARD16	0.34407	1.0396	0.194	0	1
RBMS1	0.34407	1.0007	0.194	0	1
HIST1H1E	0.34407	0.963677	0.194	0	1
EID1	0.34407	0.959145	0.194	0	1
LRRC75A-AS1	0.34407	0.951766	0.194	0	1
PRMT2	0.34407	0.942601	0.194	0	1
CNOT1	0.34407	0.9364	0.194	0	1
SF3B6	0.34407	0.931887	0.194	0	1
RTRAF	0.34407	0.919196	0.194	0	1
SNW1	0.34407	0.915602	0.194	0	1
PIK3IP1	0.34407	0.905106	0.194	0	1
PEBP1	0.34407	0.896941	0.194	0	1
DNAJC15	0.34407	0.894029	0.194	0	1
ANXA6	0.34407	0.89198	0.194	0	1
DYNLRB1	0.34407	0.890597	0.194	0	1
RBL2	0.34407	0.887284	0.194	0	1
RSRC2	0.34407	0.883674	0.194	0	1
PAFAH1B1	0.34407	0.873827	0.194	0	1
UFM1	0.34407	0.860483	0.194	0	1
PNISR	0.34407	0.859031	0.194	0	1
YTHDC1	0.34407	0.850316	0.194	0	1
LITAF	0.34407	0.83555	0.194	0	1
CTSC	0.34407	0.834766	0.194	0	1
EVI2B	0.34407	0.826157	0.194	0	1
ACTR2	0.345262	-1.36412	0.472	0.5	1
KLRB1	0.350907	-0.507905	0.319	0.5	1
BRD7	0.350962	-0.389757	0.111	0.25	1
MXD1	0.350962	-0.459747	0.111	0.25	1
RAB10	0.350962	-0.476504	0.111	0.25	1
NCKAP1L	0.350962	-0.489	0.111	0.25	1
PPA1	0.350962	-0.519023	0.111	0.25	1
CCT3	0.350962	-0.526374	0.111	0.25	1
STAT1	0.350962	-0.571167	0.111	0.25	1
PPP1CB	0.350962	-0.580531	0.111	0.25	1
POLR2E	0.350962	-0.591579	0.111	0.25	1
RAB1B	0.350962	-0.638623	0.111	0.25	1
C4orf48	0.350962	-0.680554	0.111	0.25	1
XRN1	0.350962	-0.953051	0.111	0.25	1
CEBPZ	0.350962	-0.966061	0.111	0.25	1
HNRNPF	0.350962	-1.09232	0.111	0.25	1
ANXA2	0.351736	0.819169	0.486	0.25	1
LGALS1	0.358464	0.731971	0.556	0.25	1
RASSF1	0.359105	-0.262489	0.097	0.25	1
SELENOS	0.359105	-0.322417	0.097	0.25	1
TXNDC9	0.359105	-0.349442	0.097	0.25	1
AP3B1	0.359105	-0.37345	0.097	0.25	1
DEF6	0.359105	-0.410374	0.097	0.25	1
UBA3	0.359105	-0.419173	0.097	0.25	1
RMDN1	0.359105	-0.436247	0.097	0.25	1
SRSF6	0.359105	-0.463564	0.097	0.25	1
MAN1A2	0.359105	-0.529841	0.097	0.25	1
JUNB	0.362049	0.579521	0.792	0.75	1
LINC02446	0.365911	1.02528	0.181	0	1
GABARAPL1	0.365911	0.916132	0.181	0	1
CFDP1	0.365911	0.908466	0.181	0	1
DNAJC8	0.365911	0.906433	0.181	0	1
SYNRG	0.365911	0.808476	0.181	0	1
MRPL33	0.365919	1.0806	0.181	0	1
REX1BD	0.365919	1.07607	0.181	0	1
ANP32E	0.365919	1.06784	0.181	0	1
SH2D1A	0.365919	1.06225	0.181	0	1
IER5	0.365919	0.981029	0.181	0	1
CD37	0.365919	0.971874	0.181	0	1
ATP2B1	0.365919	0.945267	0.181	0	1
ATP8B2	0.365919	0.931492	0.181	0	1
JPT1	0.365919	0.92244	0.181	0	1
[truncated: 842 more rows]
