# Supplementary material for: Single-cell profiling of response to neoadjuvant chemo-immunotherapy in surgically resectable esophageal squamous cell carcinoma
Source: Genome Med. 2024 Apr 2;16:49. doi: 10.1186/s13073-024-01320-9 (PMC10985969; doi:10.1186/s13073-024-01320-9)
Supplement: Supplementary file 7 — Additional file 7. Differential expression analysis data in NK cells. [file 13073_2024_1320_MOESM7_ESM.xlsx]

## Sheet: P20112001_IPR_T_BvsMPR_T_B.diff
gene_id	p_val	avg_logFC	pct.1	pct.2	p_val_adj
IFI6	0.00010161	2.16909	0.75	0.143	1
PRF1	0.000232151	1.78803	0.833	0.19	1
RSAD2	0.000507093	2.09111	0.5	0	1
HLA-E	0.000739112	1.03285	0.917	0.524	1
SELENOW	0.00100622	-1.99448	0	0.619	1
RPS29	0.00111615	-1.03415	1	1	1
RPS27	0.00111615	-1.23286	0.917	1	1
RPLP1	0.0014661	-0.888464	0.917	0.952	1
RPS3A	0.00159554	-1.08453	0.417	0.905	1
IFIT1	0.00181658	2.22819	0.417	0	1
UBE2K	0.00181658	1.79376	0.417	0	1
MYO5A	0.00181658	1.60775	0.417	0	1
ARPC1B	0.00181658	1.29485	0.417	0	1
DAXX	0.00184322	1.59197	0.5	0.048	1
GNB1	0.00261496	1.27804	0.5	0.048	1
RGS1	0.00267579	-1.41032	0.583	0.952	1
S100A4	0.00308694	-1.63897	0.25	0.762	1
RPL35	0.0031247	-0.99529	0.333	0.857	1
CALM1	0.00392321	-1.25889	0.417	0.857	1
RNF213	0.00479157	1.39253	0.75	0.286	1
FKBP1A	0.00566791	1.34995	0.583	0.095	1
ISG15	0.00567329	1.5804	0.667	0.286	1
ATP5IF1	0.00580968	-1.34357	0.083	0.571	1
SELL	0.00616261	1.7725	0.333	0	1
MESD	0.00616261	1.42188	0.333	0	1
SLA2	0.00616261	1.31166	0.333	0	1
TRIR	0.00616261	1.2962	0.333	0	1
ZNF611	0.00616261	1.28294	0.333	0	1
KMT2B	0.00616261	1.28237	0.333	0	1
ICAM3	0.00616261	1.20782	0.333	0	1
EXOSC4	0.00616261	1.20137	0.333	0	1
PIK3CD	0.00616261	1.19994	0.333	0	1
TM9SF2	0.00616261	1.18079	0.333	0	1
RPLP2	0.00640279	-1.46512	0.417	0.81	1
MT-ATP8	0.00681241	0.963202	0.833	0.429	1
FYN	0.00697286	1.39188	0.417	0.048	1
IFITM3	0.00711836	1.03733	0.583	0.143	1
ACTG1	0.00735555	0.642411	0.917	0.81	1
HINT1	0.00741424	-1.49672	0.167	0.619	1
TRBC1	0.00750727	-1.70343	0.083	0.571	1
RPL35A	0.00813842	-1.34251	0.417	0.762	1
EIF1AY	0.0082295	1.37175	0.417	0.048	1
ECE1	0.0082295	1.17526	0.417	0.048	1
RPL18	0.00900109	-1.08687	0.5	0.762	1
BTG1	0.00914334	-1.49557	0.333	0.762	1
MYH9	0.00943485	1.00744	0.667	0.333	1
BTG2	0.00963697	-1.46625	0.083	0.571	1
CHMP5	0.00968509	1.40511	0.417	0.048	1
PPP2CA	0.00968509	1.05671	0.417	0.048	1
COTL1	0.00976886	1.46471	0.583	0.238	1
COX4I1	0.0100324	-1.03488	0.25	0.714	1
EVL	0.0105242	-0.688166	0.083	0.619	1
XRN1	0.0107179	1.27968	0.5	0.143	1
SYTL2	0.0107179	-1.32993	0	0.429	1
IFI16	0.0107678	0.934295	0.833	0.429	1
FTL	0.0111479	-0.962512	0.667	0.857	1
PTP4A2	0.0113659	1.14473	0.417	0.048	1
SERF2	0.0119359	-0.842092	0.5	0.857	1
ISG20	0.0122774	1.38981	0.5	0.143	1
IL2RB	0.0132631	1.12052	0.667	0.381	1
HLA-C	0.0139136	1.16308	0.75	0.619	1
XAF1	0.0141425	1.55077	0.583	0.238	1
ACTR2	0.0148779	0.874552	0.833	0.524	1
CHCHD2	0.017399	-1.10484	0.25	0.714	1
RPS19	0.0174436	-0.634473	0.833	0.952	1
SAMD9L	0.0179441	1.6487	0.583	0.238	1
MACF1	0.0179441	1.17702	0.583	0.238	1
GPBP1	0.0180848	0.965361	0.5	0.095	1
NR4A2	0.0180848	-1.70622	0	0.381	1
SPTAN1	0.0182268	1.22104	0.5	0.143	1
RPL13	0.0183423	-1.12215	0.5	0.714	1
CAPNS1	0.0185015	1.37912	0.417	0.095	1
XCL2	0.0187665	-2.25335	0.167	0.571	1
RPL23	0.0187721	-0.801394	0.667	0.857	1
POLK	0.0200325	1.60292	0.25	0	1
SNTB1	0.0200325	1.41351	0.25	0	1
GDI1	0.0200325	1.40011	0.25	0	1
ZNF101	0.0200325	1.27298	0.25	0	1
EIF5A	0.0200325	1.22217	0.25	0	1
PSTPIP1	0.0200325	1.2009	0.25	0	1
GIMAP6	0.0200325	1.20027	0.25	0	1
CMPK1	0.0200325	1.19808	0.25	0	1
MGAT1	0.0200325	1.17857	0.25	0	1
USP9X	0.0200325	1.17413	0.25	0	1
DDX58	0.0200325	1.16921	0.25	0	1
LINC00674	0.0200325	1.15716	0.25	0	1
ASB1	0.0200325	1.1483	0.25	0	1
GCH1	0.0200325	1.13047	0.25	0	1
TMEM248	0.0200325	1.12891	0.25	0	1
PTP4A1	0.0200325	1.12611	0.25	0	1
MPHOSPH9	0.0200325	1.11246	0.25	0	1
SSSCA1	0.0200325	1.09464	0.25	0	1
BATF	0.0200325	1.0766	0.25	0	1
LIPA	0.0200325	1.04628	0.25	0	1
TMEM18	0.0200325	1.04422	0.25	0	1
DFFA	0.0200325	1.04243	0.25	0	1
SNRNP35	0.0200325	1.03607	0.25	0	1
MRPS25	0.0200325	1.03042	0.25	0	1
MICU1	0.0200325	1.02683	0.25	0	1
USP33	0.0200325	1.02632	0.25	0	1
KCTD9	0.0200325	0.997184	0.25	0	1
TMEM181	0.0200325	0.996552	0.25	0	1
IRF7	0.0200325	0.993589	0.25	0	1
DBNL	0.0200325	0.987695	0.25	0	1
RNF19B	0.0200325	0.987668	0.25	0	1
PLD3	0.0200325	0.981526	0.25	0	1
CD38	0.0200325	0.971987	0.25	0	1
FKBP2	0.0200325	0.963213	0.25	0	1
ZFY	0.0200325	0.962023	0.25	0	1
TBC1D20	0.0200325	0.957217	0.25	0	1
CD84	0.0200325	0.948312	0.25	0	1
GPNMB	0.0200325	0.932914	0.25	0	1
TRIM56	0.0200325	0.932914	0.25	0	1
LCORL	0.0200325	0.927643	0.25	0	1
PHC3	0.0200325	0.922669	0.25	0	1
TXNDC9	0.0200325	0.921198	0.25	0	1
CFDP1	0.0200325	0.915432	0.25	0	1
E2F4	0.0200325	0.856914	0.25	0	1
PPP2R2A	0.0200325	0.855847	0.25	0	1
TOMM7	0.0201607	-1.20243	0.083	0.524	1
USP15	0.0203795	1.00135	0.583	0.19	1
STAT4	0.0207071	0.992939	0.5	0.143	1
WDR83OS	0.0226126	-1.00331	0.083	0.524	1
IFI44L	0.0234768	1.02358	0.5	0.143	1
HSPE1	0.0238775	-1.06527	0.417	0.714	1
EIF1	0.0243198	-0.801298	0.75	0.857	1
MX2	0.024402	1.3533	0.417	0.095	1
KMT2A	0.024402	1.15863	0.417	0.095	1
RIF1	0.024402	1.12767	0.417	0.095	1
OIP5-AS1	0.024509	1.59446	0.333	0.048	1
IFIT3	0.024509	1.55805	0.333	0.048	1
NRBP1	0.024509	1.28231	0.333	0.048	1
CHORDC1	0.024509	1.25964	0.333	0.048	1
TAP1	0.024509	1.09334	0.333	0.048	1
NUB1	0.024509	1.08131	0.333	0.048	1
MIR222HG	0.024509	1.05645	0.333	0.048	1
MT-TV	0.024509	1.05432	0.333	0.048	1
SAFB	0.024509	1.03127	0.333	0.048	1
SH2D2A	0.024509	0.996557	0.333	0.048	1
EIF2AK2	0.0253197	1.21203	0.583	0.238	1
STK17A	0.0253197	0.767848	0.583	0.238	1
GNLY	0.0264725	1.21956	0.75	0.476	1
RPS5	0.0264725	-1.03026	0.417	0.667	1
STAG2	0.0279208	1.29421	0.417	0.095	1
CDV3	0.0279208	1.00629	0.417	0.095	1
PSME2	0.0283029	1.07782	0.583	0.238	1
ATP5MPL	0.0283029	-0.714599	0.083	0.524	1
AHI1	0.028591	1.5215	0.333	0.048	1
PRKCH	0.028591	1.18113	0.333	0.048	1
TAF1D	0.028591	1.16876	0.333	0.048	1
KDM2A	0.028591	1.15944	0.333	0.048	1
PCNX1	0.028591	1.07467	0.333	0.048	1
ZC3H18	0.028591	1.06223	0.333	0.048	1
ATG5	0.028591	0.827502	0.333	0.048	1
SSR4	0.0288536	-0.996589	0.083	0.476	1
PPP2R5C	0.0288536	-1.14946	0.083	0.476	1
RPS11	0.0297209	0.511101	0.917	0.619	1
PPID	0.0298386	-1.08079	0	0.333	1
RPL21P28	0.0298386	-1.15708	0	0.333	1
TBCA	0.0298386	-1.17498	0	0.333	1
SPCS1	0.0298386	-1.21265	0	0.333	1
COX7A2L	0.0298386	-1.21314	0	0.333	1
TRAF5	0.0298386	-1.26852	0	0.333	1
RANBP9	0.0298386	-1.28603	0	0.333	1
ESF1	0.0298386	-1.58041	0	0.333	1
MT1X	0.0298386	-2.219	0	0.333	1
CALR	0.0324192	0.983458	0.5	0.19	1
ECH1	0.0324192	-0.999844	0.083	0.429	1
IRF1	0.0324192	-1.29536	0.083	0.429	1
MYD88	0.0332456	1.24973	0.333	0.048	1
ARL1	0.0332456	1.05108	0.333	0.048	1
TYMP	0.0332456	0.908509	0.333	0.048	1
SFT2D2	0.0332456	0.84685	0.333	0.048	1
RPL21	0.0343254	-0.596024	0.667	1	1
TPM3	0.0351862	0.864089	0.583	0.238	1
C4orf3	0.0360576	0.774494	0.583	0.19	1
SMG1	0.0362856	0.854993	0.417	0.095	1
UBC	0.0372565	0.87358	0.667	0.524	1
IL4R	0.0385339	0.909437	0.333	0.048	1
KMT2E	0.0390464	-0.762076	0.25	0.714	1
GLG1	0.0412141	0.969796	0.417	0.095	1
SRP14	0.0426331	-0.794542	0.25	0.667	1
HNRNPU	0.0429301	0.540474	0.75	0.429	1
XCL1	0.0429301	-1.73241	0.333	0.667	1
CALM3	0.0438505	1.17374	0.417	0.143	1
ID2	0.0442833	-0.479246	0.417	0.857	1
APH1A	0.0445207	0.830625	0.333	0.048	1
KRT6A	0.0445207	0.803202	0.333	0.048	1
PPP4R3A	0.0445207	0.726014	0.333	0.048	1
ATP2B4	0.0445207	0.63942	0.333	0.048	1
HLA-B	0.0451927	0.698606	1	0.857	1
CCSER2	0.0453719	1.01136	0.5	0.19	1
CD58	0.0453719	-1.16296	0.083	0.429	1
BAZ1A	0.0466983	0.762312	0.417	0.095	1
RPL27	0.0471707	-0.653069	0.5	0.857	1
PPP1R12A	0.0482766	-0.871313	0	0.286	1
NDUFAF3	0.0482766	-0.922294	0	0.286	1
SF3B5	0.0482766	-0.943442	0	0.286	1
ZC3H7A	0.0482766	-0.954495	0	0.286	1
EXOSC8	0.0482766	-1.00456	0	0.286	1
CUTA	0.0482766	-1.0647	0	0.286	1
CNOT1	0.0482766	-1.07106	0	0.286	1
CWC15	0.0482766	-1.1099	0	0.286	1
IRF2	0.0482766	-1.1135	0	0.286	1
SLIRP	0.0482766	-1.11626	0	0.286	1
SPRR3	0.0482766	-1.19346	0	0.286	1
TXNDC17	0.0482766	-1.20043	0	0.286	1
GOLGA7	0.0482766	-1.21115	0	0.286	1
HNRNPUL1	0.0482766	-1.22631	0	0.286	1
PRKACB	0.0482766	-1.2774	0	0.286	1
CCT8	0.0482766	-1.301	0	0.286	1
SEC62	0.0482766	-1.30677	0	0.286	1
KRT86	0.0482766	-1.31005	0	0.286	1
TRG-AS1	0.0482766	-1.40457	0	0.286	1
MTND1P23	0.0482766	-1.41533	0	0.286	1
B2M	0.0483704	-0.346631	1	1	1
TNFAIP8	0.0493273	1.29422	0.417	0.143	1
ZNF638	0.0505611	1.00995	0.5	0.19	1
TTN	0.0505611	-1.23297	0.083	0.429	1
RPS14	0.0506453	-0.594941	0.5	0.81	1
VPS13C	0.0523588	1.03314	0.5	0.238	1
DAZAP2	0.0523588	0.974242	0.5	0.238	1
MT-ND5	0.0529993	-0.339408	0.917	1	1
RPS16	0.0532362	-0.703946	0.833	0.81	1
ADAR	0.0533953	0.60185	0.5	0.143	1
MT-ND3	0.0561044	-0.504581	0.75	0.952	1
ACTR3	0.0561827	0.769358	0.583	0.286	1
JMJD1C	0.0562387	0.861021	0.5	0.19	1
SNHG8	0.0564091	-1.60647	0.083	0.381	1
ATM	0.0580169	0.905785	0.5	0.238	1
HNRNPC	0.0584127	0.763906	0.583	0.333	1
COX7C	0.0584127	-0.772831	0.167	0.571	1
AC005912.1	0.0588819	-1.08958	0.167	0.476	1
RPL38	0.0590046	-1.14927	0.333	0.619	1
SCAF11	0.0611276	0.544335	0.667	0.381	1
PDIA6	0.0620106	1.02178	0.417	0.143	1
PCF11	0.0620106	0.754024	0.417	0.143	1
PARP9	0.0623692	1.22527	0.333	0.095	1
KDM5A	0.0623692	1.06485	0.333	0.095	1
RPS8	0.0627131	0.488764	0.917	0.714	1
RPL23A	0.0627131	-0.426124	0.667	0.857	1
INTS13	0.0636532	1.53937	0.167	0	1
SCO1	0.0636532	1.43908	0.167	0	1
TATDN3	0.0636532	1.33088	0.167	0	1
JADE1	0.0636532	1.30878	0.167	0	1
SPN	0.0636532	1.29726	0.167	0	1
MTG2	0.0636532	1.25239	0.167	0	1
ANKRD39	0.0636532	1.24867	0.167	0	1
CISH	0.0636532	1.24451	0.167	0	1
MAK16	0.0636532	1.24256	0.167	0	1
UBR1	0.0636532	1.22129	0.167	0	1
SUSD1	0.0636532	1.20461	0.167	0	1
GSE1	0.0636532	1.19636	0.167	0	1
RSU1	0.0636532	1.18886	0.167	0	1
OAS3	0.0636532	1.17769	0.167	0	1
FAM89B	0.0636532	1.16425	0.167	0	1
NPC2	0.0636532	1.16214	0.167	0	1
COL4A1	0.0636532	1.1444	0.167	0	1
MADD	0.0636532	1.12427	0.167	0	1
ATXN3	0.0636532	1.12287	0.167	0	1
CGAS	0.0636532	1.11185	0.167	0	1
CSNK1G1	0.0636532	1.11185	0.167	0	1
EP300	0.0636532	1.10951	0.167	0	1
FAM214A	0.0636532	1.1063	0.167	0	1
UBA1	0.0636532	1.10536	0.167	0	1
PPIL4	0.0636532	1.09479	0.167	0	1
MALT1	0.0636532	1.04726	0.167	0	1
SS18	0.0636532	1.04146	0.167	0	1
HDHD2	0.0636532	1.04063	0.167	0	1
WDFY1	0.0636532	1.03395	0.167	0	1
NPTN	0.0636532	1.02841	0.167	0	1
LRRC58	0.0636532	1.02453	0.167	0	1
XPNPEP1	0.0636532	1.01568	0.167	0	1
BAG6	0.0636532	1.01568	0.167	0	1
ETHE1	0.0636532	1.0094	0.167	0	1
IGLC3	0.0636532	0.994303	0.167	0	1
PARP12	0.0636532	0.981824	0.167	0	1
QARS	0.0636532	0.981824	0.167	0	1
CCL11	0.0636532	0.981824	0.167	0	1
ERGIC2	0.0636532	0.978497	0.167	0	1
PTPRA	0.0636532	0.978497	0.167	0	1
ALDH18A1	0.0636532	0.958828	0.167	0	1
TMED5	0.0636532	0.958828	0.167	0	1
TBC1D7	0.0636532	0.946177	0.167	0	1
TOPORS	0.0636532	0.9461	0.167	0	1
CXorf21	0.0636532	0.942509	0.167	0	1
TMCO3	0.0636532	0.941895	0.167	0	1
SMAD3	0.0636532	0.941895	0.167	0	1
RAP2A	0.0636532	0.936538	0.167	0	1
GOLGA2	0.0636532	0.933472	0.167	0	1
AMMECR1	0.0636532	0.930683	0.167	0	1
TMEM234	0.0636532	0.930683	0.167	0	1
YIPF6	0.0636532	0.930297	0.167	0	1
CYHR1	0.0636532	0.929507	0.167	0	1
KANSL1	0.0636532	0.923225	0.167	0	1
MLEC	0.0636532	0.916343	0.167	0	1
SUPT7L	0.0636532	0.916343	0.167	0	1
CDYL2	0.0636532	0.91518	0.167	0	1
AUTS2	0.0636532	0.90884	0.167	0	1
DGKE	0.0636532	0.908799	0.167	0	1
UBAP1	0.0636532	0.908799	0.167	0	1
MAP2K1	0.0636532	0.907051	0.167	0	1
ADD3	0.0636532	0.902426	0.167	0	1
AC005332.7	0.0636532	0.902426	0.167	0	1
ASH2L	0.0636532	0.901781	0.167	0	1
ATIC	0.0636532	0.896536	0.167	0	1
PTMS	0.0636532	0.879466	0.167	0	1
KCTD6	0.0636532	0.879466	0.167	0	1
CRKL	0.0636532	0.872438	0.167	0	1
CDK13	0.0636532	0.866211	0.167	0	1
CCDC66	0.0636532	0.862902	0.167	0	1
NFKB2	0.0636532	0.858914	0.167	0	1
MAPK13	0.0636532	0.858914	0.167	0	1
NUDCD3	0.0636532	0.856185	0.167	0	1
PHKA2	0.0636532	0.856185	0.167	0	1
MATK	0.0636532	0.856178	0.167	0	1
EIF3B	0.0636532	0.856178	0.167	0	1
APOL2	0.0636532	0.856178	0.167	0	1
AL390728.6	0.0636532	0.856178	0.167	0	1
NIPAL3	0.0636532	0.852507	0.167	0	1
CAND1	0.0636532	0.849416	0.167	0	1
C5orf15	0.0636532	0.849416	0.167	0	1
OSM	0.0636532	0.8466	0.167	0	1
KDM2B	0.0636532	0.846329	0.167	0	1
CLASRP	0.0636532	0.845717	0.167	0	1
VPS26C	0.0636532	0.845717	0.167	0	1
HIST1H2AC	0.0636532	0.845717	0.167	0	1
STX7	0.0636532	0.845712	0.167	0	1
PKN1	0.0636532	0.845712	0.167	0	1
GLYCTK	0.0636532	0.841399	0.167	0	1
MAEA	0.0636532	0.839492	0.167	0	1
TRPT1	0.0636532	0.839492	0.167	0	1
TMEM30A	0.0636532	0.838876	0.167	0	1
INTS11	0.0636532	0.836718	0.167	0	1
EXOSC2	0.0636532	0.834529	0.167	0	1
CASC4	0.0636532	0.834529	0.167	0	1
KLHL23	0.0636532	0.834529	0.167	0	1
DAP	0.0636532	0.817814	0.167	0	1
FER	0.0636532	0.817814	0.167	0	1
FBXW7	0.0636532	0.816349	0.167	0	1
DNMT3A	0.0636532	0.816349	0.167	0	1
INIP	0.0636532	0.816349	0.167	0	1
AP1G2	0.0636532	0.816349	0.167	0	1
RMDN2	0.0636532	0.810787	0.167	0	1
TUBGCP2	0.0636532	0.810787	0.167	0	1
USP25	0.0636532	0.810787	0.167	0	1
UBE2Z	0.0636532	0.810787	0.167	0	1
SWSAP1	0.0636532	0.810787	0.167	0	1
MAF1	0.0636532	0.810787	0.167	0	1
HIST2H2BE	0.0636532	0.806937	0.167	0	1
RN7SL2	0.0636532	0.806937	0.167	0	1
PLAA	0.0636532	0.803628	0.167	0	1
ERMP1	0.0636532	0.800471	0.167	0	1
C18orf54	0.0636532	0.800471	0.167	0	1
SEL1L3	0.0636532	0.799829	0.167	0	1
PACSIN2	0.0636532	0.799829	0.167	0	1
CDC73	0.0636532	0.799829	0.167	0	1
NVL	0.0636532	0.797995	0.167	0	1
MRRF	0.0636532	0.797995	0.167	0	1
GTF2E1	0.0636532	0.797995	0.167	0	1
NUTM2B-AS1	0.0636532	0.797995	0.167	0	1
MGST1	0.0636532	0.795309	0.167	0	1
CSRP1	0.0636532	0.795309	0.167	0	1
FCGRT	0.0636532	0.794095	0.167	0	1
DSP	0.0636532	0.787258	0.167	0	1
BABAM1	0.0636532	0.787258	0.167	0	1
NSD2	0.0636532	0.787258	0.167	0	1
JRKL	0.0636532	0.787258	0.167	0	1
AC062029.1	0.0636532	0.787258	0.167	0	1
TNFRSF9	0.0636532	0.786895	0.167	0	1
PPFIA1	0.0636532	0.782316	0.167	0	1
GBE1	0.0636532	0.780264	0.167	0	1
DUS2	0.0636532	0.780004	0.167	0	1
ARHGAP1	0.0636532	0.780004	0.167	0	1
EFTUD2	0.0636532	0.778742	0.167	0	1
FCHO1	0.0636532	0.778742	0.167	0	1
RGS5	0.0636532	0.778742	0.167	0	1
MAGI2-AS3	0.0636532	0.778742	0.167	0	1
AKT2	0.0636532	0.772967	0.167	0	1
AFTPH	0.0636532	0.772967	0.167	0	1
NARF	0.0636532	0.772967	0.167	0	1
OTUB1	0.0636532	0.772967	0.167	0	1
GTPBP1	0.0636532	0.768968	0.167	0	1
C2CD5	0.0636532	0.768968	0.167	0	1
COPA	0.0636532	0.768968	0.167	0	1
PLCG1	0.0636532	0.768968	0.167	0	1
GIMAP4	0.0636532	0.768968	0.167	0	1
CMPK2	0.0636532	0.768968	0.167	0	1
ZUFSP	0.0636532	0.768968	0.167	0	1
DHTKD1	0.0636532	0.768968	0.167	0	1
NELL2	0.0636532	0.768968	0.167	0	1
STXBP3	0.0636532	0.76225	0.167	0	1
FAM104A	0.0636532	0.76225	0.167	0	1
PHF11	0.0636532	0.76225	0.167	0	1
TRAPPC2L	0.0636532	0.761584	0.167	0	1
SLAIN1	0.0636532	0.756887	0.167	0	1
PTTG1IP	0.0636532	0.756887	0.167	0	1
RBM23	0.0636532	0.73854	0.167	0	1
KIAA0586	0.0636532	0.73854	0.167	0	1
ATP11C	0.0636532	0.73854	0.167	0	1
ATE1	0.0636532	0.73854	0.167	0	1
EFL1	0.0636532	0.73854	0.167	0	1
GOLGA8A	0.0636532	0.73854	0.167	0	1
RPS6KB1	0.0636532	0.718588	0.167	0	1
ATL2	0.0636532	0.718588	0.167	0	1
EBLN3P	0.0636532	0.718588	0.167	0	1
CBR1	0.0636532	0.712453	0.167	0	1
PRPF39	0.0636532	0.712453	0.167	0	1
AC016831.5	0.0636532	0.712453	0.167	0	1
MTAP	0.0636532	0.710825	0.167	0	1
NFAT5	0.0636532	0.710825	0.167	0	1
ALG10B	0.0636532	0.710825	0.167	0	1
AL669831.1	0.0636532	0.710825	0.167	0	1
CENPF	0.0636532	0.708205	0.167	0	1
ESYT1	0.0636532	0.708205	0.167	0	1
FLAD1	0.0636532	0.708205	0.167	0	1
FASTKD1	0.0636532	0.70657	0.167	0	1
MTERF3	0.0636532	0.70657	0.167	0	1
ZFAND3	0.0636532	0.70657	0.167	0	1
AC027309.2	0.0636532	0.70657	0.167	0	1
GCC1	0.0636532	0.701065	0.167	0	1
SHMT2	0.0636532	0.701065	0.167	0	1
GBF1	0.0636532	0.70036	0.167	0	1
FKBP15	0.0636532	0.70036	0.167	0	1
SAV1	0.0636532	0.70036	0.167	0	1
DIS3L	0.0636532	0.70036	0.167	0	1
MED12	0.0636532	0.70036	0.167	0	1
LRRC37B	0.0636532	0.70036	0.167	0	1
OSTM1	0.0636532	0.700357	0.167	0	1
CYB5B	0.0636532	0.700357	0.167	0	1
IL10RA	0.0636532	0.700357	0.167	0	1
DROSHA	0.0636532	0.699418	0.167	0	1
MKLN1	0.0636532	0.699418	0.167	0	1
TAF10	0.0636532	0.699418	0.167	0	1
SMIM3	0.0636532	0.699418	0.167	0	1
CD99L2	0.0636532	0.697827	0.167	0	1
FDX1	0.0636532	0.697827	0.167	0	1
ANGPT2	0.0636532	0.695362	0.167	0	1
KIF3B	0.0636532	0.695362	0.167	0	1
TRPV2	0.0636532	0.695362	0.167	0	1
ASAP1	0.0636532	0.693706	0.167	0	1
FBXO34	0.0636532	0.693706	0.167	0	1
SOCS3	0.0636532	0.693706	0.167	0	1
XAB2	0.0636532	0.693164	0.167	0	1
WBP1L	0.0636532	0.693164	0.167	0	1
STYXL1	0.0636532	0.69245	0.167	0	1
CREG1	0.0636532	0.69245	0.167	0	1
TRUB1	0.0636532	0.69245	0.167	0	1
LTN1	0.0636532	0.69245	0.167	0	1
VPS54	0.0636532	0.688832	0.167	0	1
KRT6C	0.0636532	0.688832	0.167	0	1
JUP	0.0636532	0.688832	0.167	0	1
SAP30BP	0.0636532	0.688115	0.167	0	1
RMDN1	0.0636532	0.688115	0.167	0	1
SYNJ2BP	0.0636532	0.688115	0.167	0	1
AL158211.5	0.0636532	0.688115	0.167	0	1
KIAA1191	0.0636532	0.687416	0.167	0	1
MFNG	0.0636532	0.683059	0.167	0	1
INO80D	0.0636532	0.683059	0.167	0	1
FAM217B	0.0636532	0.683059	0.167	0	1
SMIM15	0.0636532	0.68083	0.167	0	1
LINC00909	0.0636532	0.68083	0.167	0	1
CARD11	0.0636532	0.675737	0.167	0	1
TRBV28	0.0636532	0.675737	0.167	0	1
NANS	0.0636532	0.67501	0.167	0	1
GMNN	0.0636532	0.67501	0.167	0	1
PTPA	0.0636532	0.67501	0.167	0	1
PRMT1	0.0636532	0.67501	0.167	0	1
FCMR	0.0636532	0.67501	0.167	0	1
TKT	0.0636532	0.67501	0.167	0	1
ZNF480	0.0636532	0.67501	0.167	0	1
CCDC7	0.0636532	0.67501	0.167	0	1
KIAA2013	0.0636532	0.632434	0.167	0	1
ZNF211	0.0636532	0.632434	0.167	0	1
RECK	0.0636532	0.632434	0.167	0	1
TRAPPC8	0.0636532	0.632434	0.167	0	1
POLR3D	0.0636532	0.632434	0.167	0	1
OXSR1	0.0636532	0.632434	0.167	0	1
STK39	0.0636532	0.632434	0.167	0	1
MCRIP1	0.0636532	0.632434	0.167	0	1
ALOX5	0.0636532	0.63067	0.167	0	1
TSC22D2	0.0636532	0.63067	0.167	0	1
SIPA1L1	0.0636532	0.63067	0.167	0	1
RABEP1	0.0636532	0.62397	0.167	0	1
CD93	0.0636532	0.62397	0.167	0	1
YWHAH	0.0636532	0.62397	0.167	0	1
SETDB1	0.0636532	0.62397	0.167	0	1
TBX21	0.0636532	0.619327	0.167	0	1
PIGS	0.0636532	0.619327	0.167	0	1
NRP1	0.0636532	0.619327	0.167	0	1
SURF2	0.0636532	0.619327	0.167	0	1
AGGF1	0.0636532	0.619327	0.167	0	1
PGM2L1	0.0636532	0.619327	0.167	0	1
PHEX	0.0636532	0.619327	0.167	0	1
SERINC1	0.0636532	0.611521	0.167	0	1
QKI	0.0636532	0.611521	0.167	0	1
UHRF2	0.0636532	0.611521	0.167	0	1
AGK	0.0636532	0.610746	0.167	0	1
ERP44	0.0636532	0.610746	0.167	0	1
MTMR2	0.0636532	0.610746	0.167	0	1
NUDT22	0.0636532	0.610746	0.167	0	1
SNF8	0.0636532	0.610746	0.167	0	1
CENPT	0.0636532	0.605282	0.167	0	1
MPHOSPH10	0.0636532	0.605282	0.167	0	1
TMEM87B	0.0636532	0.605282	0.167	0	1
RSPRY1	0.0636532	0.605282	0.167	0	1
APOO	0.0636532	0.605282	0.167	0	1
MICB	0.0636532	0.605282	0.167	0	1
AP5B1	0.0636532	0.605282	0.167	0	1
HP1BP3	0.0641706	0.508124	0.583	0.333	1
S100A10	0.0675725	-0.819882	0.333	0.667	1
BTF3	0.0680397	0.818458	0.583	0.286	1
RPL30	0.0682096	-0.624115	0.583	0.905	1
RPS18	0.0690244	-0.655347	0.75	0.905	1
PPP1CC	0.0691907	0.93975	0.5	0.19	1
PLEKHA2	0.0699138	1.03203	0.417	0.19	1
KLRC2	0.0699138	-1.09352	0.083	0.381	1
CBX3	0.0702326	-0.436158	0.333	0.714	1
RBM8A	0.0703893	-1.02876	0.25	0.524	1
C6orf48	0.0706018	0.871503	0.333	0.095	1
ATAD2B	0.0706018	0.800844	0.333	0.095	1
ENO1	0.070861	1.14269	0.5	0.238	1
PHLDA1	0.0715108	-1.08064	0.167	0.476	1
RPS27A	0.0734133	-0.624549	0.667	0.81	1
SRRM2	0.0765327	0.981879	0.5	0.19	1
UQCR11	0.0765327	-0.673092	0.083	0.429	1
MIS18BP1	0.0768511	-0.848935	0	0.238	1
EML2	0.0768511	-0.852014	0	0.238	1
COX17	0.0768511	-0.86243	0	0.238	1
PTPN2	0.0768511	-0.86243	0	0.238	1
DYNC1LI2	0.0768511	-0.870874	0	0.238	1
NXT1	0.0768511	-0.883508	0	0.238	1
CTDSPL2	0.0768511	-0.885117	0	0.238	1
ETFRF1	0.0768511	-0.885649	0	0.238	1
CSRNP1	0.0768511	-0.887389	0	0.238	1
UBE2V2	0.0768511	-0.895974	0	0.238	1
ADIRF	0.0768511	-0.901302	0	0.238	1
ILF3	0.0768511	-0.910102	0	0.238	1
REEP5	0.0768511	-0.913229	0	0.238	1
GLIPR2	0.0768511	-0.935589	0	0.238	1
GRPEL1	0.0768511	-0.943186	0	0.238	1
CUL2	0.0768511	-0.960816	0	0.238	1
FDFT1	0.0768511	-0.975954	0	0.238	1
SLFN12L	0.0768511	-0.982752	0	0.238	1
C3orf38	0.0768511	-0.982831	0	0.238	1
SLF1	0.0768511	-0.989606	0	0.238	1
FAM200B	0.0768511	-0.992382	0	0.238	1
AP002004.1	0.0768511	-1.01278	0	0.238	1
TXN2	0.0768511	-1.01882	0	0.238	1
HLA-DQB1	0.0768511	-1.02085	0	0.238	1
MRPS21	0.0768511	-1.03575	0	0.238	1
PSIP1	0.0768511	-1.03636	0	0.238	1
RFC4	0.0768511	-1.07424	0	0.238	1
NIFK	0.0768511	-1.09978	0	0.238	1
HMGN3	0.0768511	-1.10997	0	0.238	1
TPSB2	0.0768511	-1.19194	0	0.238	1
PRNP	0.0768511	-1.23966	0	0.238	1
TMPO	0.0768511	-1.35119	0	0.238	1
CCL20	0.0768511	-1.40263	0	0.238	1
ATF3	0.0768511	-1.41968	0	0.238	1
GBP1	0.0772805	0.840343	0.417	0.143	1
SGK1	0.0772805	0.782892	0.417	0.143	1
TRIP12	0.0776021	0.959853	0.417	0.19	1
GRB2	0.0776021	0.876436	0.417	0.19	1
UFM1	0.0776021	0.819784	0.417	0.19	1
RPS13	0.0776111	-0.7007	0.5	0.81	1
RPL41	0.0777014	-0.807067	0.417	0.762	1
CD52	0.0777156	-0.839013	0.75	0.857	1
COX6A1	0.078109	-1.01538	0.167	0.429	1
SELENOK	0.0786127	-0.834059	0.167	0.476	1
ARPC2	0.0787587	0.661778	0.833	0.667	1
LASP1	0.0797053	1.02194	0.333	0.095	1
PPP4C	0.0797053	0.819537	0.333	0.095	1
RAB10	0.0797053	0.733458	0.333	0.095	1
SMG7	0.0797053	0.67301	0.333	0.095	1
BCL2L11	0.0802909	1.49458	0.25	0.048	1
SF1	0.0802909	1.29881	0.25	0.048	1
GBP3	0.0802909	1.28276	0.25	0.048	1
SEL1L	0.0802909	1.14747	0.25	0.048	1
RBCK1	0.0802909	1.14005	0.25	0.048	1
TRMT10B	0.0802909	1.12252	0.25	0.048	1
RAB18	0.0802909	1.08927	0.25	0.048	1
PML	0.0802909	1.06584	0.25	0.048	1
TNRC6A	0.0802909	1.06096	0.25	0.048	1
BCL3	0.0802909	1.0501	0.25	0.048	1
DDX60L	0.0802909	1.0214	0.25	0.048	1
STRBP	0.0802909	1.02085	0.25	0.048	1
ARID1B	0.0802909	1.00653	0.25	0.048	1
HELZ	0.0802909	0.961308	0.25	0.048	1
STK38	0.0802909	0.944179	0.25	0.048	1
TRANK1	0.0802909	0.929874	0.25	0.048	1
MOV10	0.0802909	0.926766	0.25	0.048	1
TMEM131	0.0802909	0.923806	0.25	0.048	1
BLOC1S6	0.0802909	0.890142	0.25	0.048	1
ELAVL1	0.0802909	0.880987	0.25	0.048	1
TAP2	0.0802909	0.874564	0.25	0.048	1
RAB35	0.0802909	0.863787	0.25	0.048	1
CARD8	0.0802909	0.820468	0.25	0.048	1
MRPS6	0.0802909	0.811839	0.25	0.048	1
WDR33	0.0802909	0.810579	0.25	0.048	1
H1F0	0.0802909	0.801617	0.25	0.048	1
HECTD1	0.0802909	0.798124	0.25	0.048	1
ZEB1	0.0802909	0.797852	0.25	0.048	1
BRD8	0.0802909	0.793243	0.25	0.048	1
TMEM160	0.0802909	0.76967	0.25	0.048	1
TOP1	0.0802909	0.761485	0.25	0.048	1
SPARC	0.0802909	0.752314	0.25	0.048	1
ACAT1	0.0802909	0.744611	0.25	0.048	1
TRIM38	0.0802909	0.707609	0.25	0.048	1
HERC2	0.0802909	0.701744	0.25	0.048	1
MSL3	0.0802909	0.694906	0.25	0.048	1
LTA4H	0.0802909	0.685997	0.25	0.048	1
RPS15A	0.084378	-0.835122	0.417	0.762	1
CCL4	0.0854089	-1.671	0.583	0.81	1
THRAP3	0.0859493	0.629596	0.5	0.238	1
RSF1	0.0859654	0.653314	0.417	0.19	1
DNAJC15	0.0859934	-1.31578	0.083	0.333	1
CD69	0.0885	-0.948533	0.833	0.952	1
RPS28	0.0897241	-0.568461	0.417	0.81	1
EFCAB14	0.0897407	1.01565	0.333	0.095	1
DDX27	0.0897407	0.881801	0.333	0.095	1
ERAP1	0.0897407	0.783331	0.333	0.095	1
CXCL1	0.0897407	0.753205	0.333	0.095	1
CDC5L	0.0897407	0.737773	0.333	0.095	1
RPS12	0.0911418	-0.98161	0.333	0.619	1
CTSS	0.0923749	1.37269	0.25	0.048	1
SLC2A3	0.0923749	1.18133	0.25	0.048	1
ZC3H13	0.0923749	1.00286	0.25	0.048	1
INO80E	0.0923749	0.995807	0.25	0.048	1
HSPA9	0.0923749	0.952507	0.25	0.048	1
ATXN7L3B	0.0923749	0.891661	0.25	0.048	1
TRMT10C	0.0923749	0.856086	0.25	0.048	1
HNRNPF	0.0923749	0.834666	0.25	0.048	1
A2M	0.0923749	0.763173	0.25	0.048	1
PTPN6	0.0923749	0.760167	0.25	0.048	1
HMGCS1	0.0923749	0.757034	0.25	0.048	1
PAPD4	0.0923749	0.751416	0.25	0.048	1
RNF216	0.0923749	0.742485	0.25	0.048	1
MCCC2	0.0923749	0.738671	0.25	0.048	1
SSU72	0.0923749	0.72269	0.25	0.048	1
KLHL28	0.0923749	0.720316	0.25	0.048	1
EPS15	0.0923749	0.700478	0.25	0.048	1
SLC30A7	0.0923749	0.699639	0.25	0.048	1
CCNL2	0.0923749	0.649637	0.25	0.048	1
SPAST	0.0923749	0.645943	0.25	0.048	1
CTSL	0.0923749	0.634401	0.25	0.048	1
TCF7	0.0923749	0.629624	0.25	0.048	1
PSMD6	0.0923749	0.625834	0.25	0.048	1
KDSR	0.0923749	0.624003	0.25	0.048	1
PPM1M	0.0923749	0.613507	0.25	0.048	1
SYNCRIP	0.093121	0.560991	0.5	0.19	1
CD96	0.0936954	-0.74541	0.167	0.524	1
NUCKS1	0.0936954	-1.00106	0.167	0.524	1
PRRC2C	0.094103	0.743629	0.583	0.571	1
PARP14	0.0950423	0.902752	0.417	0.19	1
TSPO	0.0950423	-0.87249	0.083	0.381	1
TNRC6B	0.0954833	0.714688	0.417	0.143	1
NHP2	0.0954833	-0.973925	0.083	0.333	1
MT1E	0.0954833	-1.05276	0.083	0.333	1
SP100	0.0979244	0.762462	0.583	0.286	1
FTH1	0.098766	-0.573845	0.5	0.81	1
HCST	0.0990136	-0.933568	0.333	0.619	1
HLA-A	0.0993452	0.439564	0.917	0.857	1
MT-ND2	0.0995999	-0.540625	0.917	0.952	1
RPL10	0.100069	-0.745757	0.667	0.762	1
CALM2	0.100751	-0.50187	0.417	0.714	1
UBE2L6	0.100769	0.794231	0.333	0.095	1
BOD1L1	0.100769	0.669447	0.333	0.095	1
FAU	0.10111	-0.457748	0.5	0.905	1
APOBEC3C	0.102305	-0.553522	0.167	0.524	1
UQCRB	0.102826	-0.629457	0.333	0.667	1
RPS26	0.102901	-0.536931	0.25	0.619	1
SOD1	0.102901	-0.71048	0.417	0.524	1
MT2A	0.102901	-1.19258	0.333	0.571	1
NDUFA1	0.103533	0.882413	0.5	0.238	1
INTS6	0.104871	0.950623	0.417	0.19	1
ROCK1	0.104871	0.908349	0.417	0.19	1
PRDX5	0.104871	-0.705031	0.083	0.381	1
SON	0.105105	0.527965	0.75	0.619	1
RAP1B	0.105794	0.462827	0.417	0.143	1
SQSTM1	0.105794	-0.851137	0.083	0.333	1
CIB1	0.105794	-0.877675	0.083	0.333	1
HNRNPM	0.105794	-1.11129	0.083	0.333	1
NARS	0.105878	1.03717	0.25	0.048	1
CNOT6L	0.105878	1.03364	0.25	0.048	1
RIPOR2	0.105878	0.783951	0.25	0.048	1
GTPBP4	0.105878	0.757808	0.25	0.048	1
RTL8C	0.105878	0.740777	0.25	0.048	1
MRPS36	0.105878	0.730238	0.25	0.048	1
ZCCHC8	0.105878	0.729897	0.25	0.048	1
INTS10	0.105878	0.719391	0.25	0.048	1
IFIT5	0.105878	0.665451	0.25	0.048	1
SAMD8	0.105878	0.651899	0.25	0.048	1
NUSAP1	0.105878	0.635391	0.25	0.048	1
TOB1	0.105878	0.613818	0.25	0.048	1
PUM1	0.105878	0.613495	0.25	0.048	1
RBBP7	0.105878	0.603603	0.25	0.048	1
TSR1	0.105878	0.600497	0.25	0.048	1
CAPZB	0.106839	0.497585	0.583	0.286	1
IQGAP1	0.109022	0.709599	0.667	0.571	1
ZFP36L2	0.110864	-1.02683	0.25	0.571	1
RPL37	0.111418	-0.452271	0.833	0.905	1
GOLGB1	0.112852	0.8332	0.333	0.095	1
KIDINS220	0.112852	0.639226	0.333	0.095	1
PSMA3	0.112852	0.602537	0.333	0.095	1
NOTCH1	0.112852	0.540389	0.333	0.095	1
HSP90B1	0.112947	1.18364	0.5	0.286	1
PRPF40A	0.11334	0.760227	0.5	0.238	1
RPL24	0.11484	-0.568486	0.333	0.714	1
USO1	0.115491	0.773035	0.417	0.19	1
WAC	0.115491	0.508591	0.417	0.19	1
PTPN22	0.116385	-0.801578	0.25	0.476	1
HIST1H1C	0.116969	-0.933952	0.083	0.333	1
ZFR	0.116969	-0.994427	0.083	0.333	1
KLF10	0.116969	-1.05069	0.083	0.333	1
CST7	0.116969	-1.153	0.083	0.333	1
DDX17	0.118801	0.656867	0.583	0.333	1
RPS2	0.119779	-0.632061	0.75	0.905	1
VANGL1	0.120901	0.742072	0.25	0.048	1
PAPD5	0.120901	0.738261	0.25	0.048	1
CASP7	0.120901	0.736676	0.25	0.048	1
HERC1	0.120901	0.705076	0.25	0.048	1
BRWD1	0.120901	0.704591	0.25	0.048	1
PFDN6	0.120901	0.660044	0.25	0.048	1
ICE1	0.120901	0.656942	0.25	0.048	1
NFU1	0.120901	0.651286	0.25	0.048	1
CNP	0.120901	0.599486	0.25	0.048	1
PFKFB3	0.120901	0.587185	0.25	0.048	1
HELLS	0.120901	0.548827	0.25	0.048	1
C19orf70	0.120901	0.548827	0.25	0.048	1
MRFAP1	0.120901	0.518606	0.25	0.048	1
RBM22	0.120901	0.505166	0.25	0.048	1
SRP68	0.120901	0.467515	0.25	0.048	1
RASGEF1A	0.120901	0.393569	0.25	0.048	1
MEX3C	0.120901	0.310719	0.25	0.048	1
LAPTM4B	0.120901	-0.628689	0	0.19	1
HK1	0.120901	-0.656133	0	0.19	1
EMC7	0.120901	-0.669302	0	0.19	1
SELENOP	0.120901	-0.670879	0	0.19	1
SCAND1	0.120901	-0.682664	0	0.19	1
MRPS10	0.120901	-0.684836	0	0.19	1
UBE2L3	0.120901	-0.691442	0	0.19	1
CBFB	0.120901	-0.701529	0	0.19	1
DDX23	0.120901	-0.701953	0	0.19	1
HBS1L	0.120901	-0.704628	0	0.19	1
APPL1	0.120901	-0.706221	0	0.19	1
TSTD1	0.120901	-0.706398	0	0.19	1
DNAJC17	0.120901	-0.721457	0	0.19	1
CALCOCO2	0.120901	-0.722773	0	0.19	1
C12orf65	0.120901	-0.74548	0	0.19	1
HBP1	0.120901	-0.74685	0	0.19	1
BBIP1	0.120901	-0.750716	0	0.19	1
CSTF2T	0.120901	-0.750958	0	0.19	1
STMN1	0.120901	-0.751361	0	0.19	1
KDM1A	0.120901	-0.752291	0	0.19	1
FAM98B	0.120901	-0.763908	0	0.19	1
RCOR3	0.120901	-0.766915	0	0.19	1
ZNF195	0.120901	-0.769603	0	0.19	1
ZBED5	0.120901	-0.771285	0	0.19	1
MT1G	0.120901	-0.771529	0	0.19	1
VAMP2	0.120901	-0.773045	0	0.19	1
RABGAP1L	0.120901	-0.773562	0	0.19	1
DIP2B	0.120901	-0.774806	0	0.19	1
SEC11A	0.120901	-0.776338	0	0.19	1
RPL10AP6	0.120901	-0.776443	0	0.19	1
ZNF800	0.120901	-0.78233	0	0.19	1
SNX17	0.120901	-0.785785	0	0.19	1
EMC10	0.120901	-0.786463	0	0.19	1
TALDO1	0.120901	-0.789487	0	0.19	1
UTP11	0.120901	-0.789588	0	0.19	1
PPP1R16B	0.120901	-0.790054	0	0.19	1
CAMLG	0.120901	-0.799304	0	0.19	1
TIPARP	0.120901	-0.802669	0	0.19	1
MSMO1	0.120901	-0.810865	0	0.19	1
RASSF1	0.120901	-0.816851	0	0.19	1
CCNT1	0.120901	-0.832675	0	0.19	1
NUPL2	0.120901	-0.839656	0	0.19	1
SAFB2	0.120901	-0.840286	0	0.19	1
RNF168	0.120901	-0.84038	0	0.19	1
AC099560.2	0.120901	-0.842633	0	0.19	1
CSNK1A1	0.120901	-0.849789	0	0.19	1
ZMYM2	0.120901	-0.858577	0	0.19	1
DDX3Y	0.120901	-0.861049	0	0.19	1
TPGS2	0.120901	-0.866684	0	0.19	1
LY6D	0.120901	-0.874947	0	0.19	1
NCAPD3	0.120901	-0.887546	0	0.19	1
PLEKHA1	0.120901	-0.892165	0	0.19	1
SORBS3	0.120901	-0.893256	0	0.19	1
DZIP3	0.120901	-0.895363	0	0.19	1
REL	0.120901	-0.8978	0	0.19	1
OSBPL8	0.120901	-0.913648	0	0.19	1
MGST3	0.120901	-0.924458	0	0.19	1
RPL41P5	0.120901	-0.930418	0	0.19	1
SPCS2	0.120901	-0.931604	0	0.19	1
CD8B	0.120901	-0.932516	0	0.19	1
TBRG1	0.120901	-0.935758	0	0.19	1
SVIP	0.120901	-0.942166	0	0.19	1
CTAGE5	0.120901	-0.944468	0	0.19	1
CD59	0.120901	-0.950454	0	0.19	1
AC109326.1	0.120901	-0.972134	0	0.19	1
PPHLN1	0.120901	-0.972468	0	0.19	1
LSM2	0.120901	-0.975764	0	0.19	1
MRPL19	0.120901	-1.00823	0	0.19	1
DGKD	0.120901	-1.01616	0	0.19	1
TMC6	0.120901	-1.0613	0	0.19	1
SYTL3	0.120901	-1.08084	0	0.19	1
SNU13	0.120901	-1.16142	0	0.19	1
KTN1	0.121043	0.789432	0.583	0.429	1
SMCHD1	0.121043	0.763176	0.583	0.429	1
IFIT2	0.122561	1.37929	0.333	0.143	1
MCL1	0.123864	0.670505	0.5	0.238	1
ATP5MG	0.125917	-0.799004	0.333	0.619	1
GPS1	0.126048	0.642227	0.333	0.095	1
SLC9A3R1	0.126048	0.497573	0.333	0.095	1
EIF4A3	0.126589	-1.44533	0.25	0.476	1
SNX6	0.126938	0.697621	0.417	0.19	1
RNU6-6P	0.126938	0.410079	0.417	0.19	1
IK	0.12905	-0.818469	0.083	0.333	1
GADD45B	0.12905	-1.0976	0.083	0.333	1
MT-CYB	0.13104	-0.32699	1	1	1
EGR1	0.135135	0.377835	0.5	0.238	1
SEM1	0.135135	-0.735101	0.167	0.429	1
ADAM8	0.13576	0.923181	0.333	0.143	1
NIPBL	0.13576	0.571998	0.333	0.143	1
SRSF5	0.137476	-0.955662	0.25	0.476	1
MAT2B	0.139249	0.812643	0.417	0.19	1
GZMK	0.140417	0.273242	0.333	0.095	1
ALOX5AP	0.141107	-0.818778	0.25	0.571	1
BAZ1B	0.142079	0.586522	0.417	0.143	1
SH3BGRL	0.142079	-0.693174	0.083	0.333	1
LSM14A	0.142079	-0.702857	0.083	0.333	1
MPHOSPH8	0.142079	-0.707879	0.083	0.333	1
ATP5MD	0.142758	-0.918951	0.083	0.286	1
ZNF331	0.142758	-1.44187	0.083	0.286	1
KPNB1	0.145724	0.678506	0.5	0.286	1
TLN1	0.145724	0.409211	0.5	0.286	1
ATP5PO	0.145724	-0.339534	0.167	0.476	1
ROMO1	0.147299	-0.868765	0.167	0.381	1
UBL5	0.149071	-0.647289	0.25	0.476	1
LSP1	0.15003	0.879592	0.333	0.143	1
ARPC5	0.15246	0.695088	0.417	0.19	1
BHLHE40	0.152833	0.646768	0.583	0.429	1
HNRNPA1	0.155296	0.486224	0.667	0.524	1
BBX	0.156013	0.4255	0.333	0.095	1
OCIAD2	0.156095	-0.522191	0.083	0.333	1
RPL32	0.156282	-0.667481	0.583	0.81	1
RPL39	0.157551	-0.300032	0.5	0.905	1
YWHAB	0.158133	0.626921	0.5	0.286	1
MOB1A	0.160036	0.539095	0.5	0.238	1
TXNIP	0.160036	-0.710044	0.167	0.429	1
SNHG5	0.160036	-0.736765	0.167	0.429	1
RPL13A	0.160357	-0.721057	0.833	0.952	1
PSMB4	0.160577	0.61867	0.417	0.238	1
NKG7	0.161033	-0.620165	0.417	0.667	1
CNBP	0.161398	-0.588734	0.25	0.476	1
YWHAZ	0.162879	0.472493	0.75	0.429	1
RAC1	0.165416	0.705682	0.333	0.143	1
NABP1	0.165416	0.60256	0.333	0.143	1
STK17B	0.167382	0.616899	0.75	0.571	1
RPS15	0.168925	-0.545972	0.667	0.81	1
SP140L	0.171136	-0.351498	0.083	0.333	1
PFN1	0.171229	-0.372789	0.667	0.952	1
RPL19	0.17336	-0.731761	0.5	0.714	1
YPEL5	0.173541	-0.658847	0.083	0.286	1
SH2D1B	0.173541	-0.745271	0.083	0.286	1
RPS27L	0.173541	-0.857836	0.083	0.286	1
CYTH1	0.173541	-0.958965	0.083	0.286	1
NDUFB11	0.173719	-0.552699	0.167	0.429	1
U2SURP	0.173719	-0.635572	0.167	0.429	1
SLC25A6	0.173719	-0.66864	0.167	0.429	1
CKLF	0.17448	-0.908899	0.25	0.476	1
SMARCA5	0.17474	0.753739	0.417	0.238	1
PRKAR1A	0.17474	0.683485	0.417	0.238	1
HSP90AB1	0.177897	-0.470143	0.5	0.81	1
RPS21	0.17957	-0.559687	0.667	0.762	1
RPL7	0.180904	-0.3177	0.5	0.905	1
RPS24	0.180904	-0.421604	0.667	0.81	1
HIF1A	0.181712	0.532355	0.417	0.19	1
ITGB1	0.181712	0.380197	0.417	0.19	1
DDX46	0.181961	0.636728	0.333	0.143	1
HDAC1	0.181961	0.521185	0.333	0.143	1
SP110	0.185329	0.56721	0.5	0.286	1
CD3D	0.185329	-1.04555	0.25	0.429	1
GZMA	0.18559	1.30945	0.583	0.571	1
TXK	0.18702	1.04468	0.25	0.095	1
HUWE1	0.18702	0.978004	0.25	0.095	1
RAB11FIP1	0.18702	0.913212	0.25	0.095	1
CFAP97	0.18702	0.870072	0.25	0.095	1
COPS7B	0.18702	0.860542	0.25	0.095	1
FBXO7	0.18702	0.742139	0.25	0.095	1
MTHFD2	0.18702	0.733824	0.25	0.095	1
CCR1	0.18702	0.713309	0.25	0.095	1
SH2D1A	0.18702	0.676165	0.25	0.095	1
DNAJC7	0.18702	0.643556	0.25	0.095	1
CPSF3	0.18702	0.636089	0.25	0.095	1
DHX9	0.18702	0.593062	0.25	0.095	1
CREB1	0.18702	0.578236	0.25	0.095	1
C6orf62	0.18702	0.570052	0.25	0.095	1
PSMD8	0.18702	0.564878	0.25	0.095	1
KRAS	0.189211	-0.481721	0	0.143	1
AC100810.1	0.189211	-0.494658	0	0.143	1
NECAP1	0.189211	-0.497975	0	0.143	1
TSPAN14	0.189211	-0.502341	0	0.143	1
AFG3L1P	0.189211	-0.509144	0	0.143	1
CAPN12	0.189211	-0.510958	0	0.143	1
SPRR2A	0.189211	-0.510958	0	0.143	1
KDELR1	0.189211	-0.5141	0	0.143	1
MFSD6	0.189211	-0.516511	0	0.143	1
RWDD1	0.189211	-0.525649	0	0.143	1
BRMS1	0.189211	-0.525649	0	0.143	1
CCDC59	0.189211	-0.52584	0	0.143	1
PLEKHO1	0.189211	-0.528862	0	0.143	1
RNU2-63P	0.189211	-0.529579	0	0.143	1
HIKESHI	0.189211	-0.531237	0	0.143	1
MRPL14	0.189211	-0.534411	0	0.143	1
TMEM8A	0.189211	-0.535858	0	0.143	1
ATG4A	0.189211	-0.539766	0	0.143	1
CSNK1G3	0.189211	-0.54223	0	0.143	1
CCDC141	0.189211	-0.54223	0	0.143	1
RB1	0.189211	-0.546476	0	0.143	1
ALKBH5	0.189211	-0.548436	0	0.143	1
SBNO1	0.189211	-0.549956	0	0.143	1
DYNLT3	0.189211	-0.551915	0	0.143	1
VPS8	0.189211	-0.552395	0	0.143	1
NDRG1	0.189211	-0.55261	0	0.143	1
MPC1	0.189211	-0.555088	0	0.143	1
MBNL3	0.189211	-0.561237	0	0.143	1
TMX3	0.189211	-0.565555	0	0.143	1
CBLL1	0.189211	-0.569793	0	0.143	1
NUP58	0.189211	-0.572736	0	0.143	1
EMC6	0.189211	-0.57501	0	0.143	1
VPS35	0.189211	-0.575486	0	0.143	1
ABHD17A	0.189211	-0.575551	0	0.143	1
C10orf128	0.189211	-0.575593	0	0.143	1
TMEM159	0.189211	-0.577026	0	0.143	1
ARPC1A	0.189211	-0.577217	0	0.143	1
SNRK	0.189211	-0.577298	0	0.143	1
DDX59	0.189211	-0.580263	0	0.143	1
CALD1	0.189211	-0.580402	0	0.143	1
PPIP5K2	0.189211	-0.580511	0	0.143	1
RNF126	0.189211	-0.580672	0	0.143	1
UBE2E3	0.189211	-0.581198	0	0.143	1
FAM50A	0.189211	-0.581353	0	0.143	1
TRPM7	0.189211	-0.582727	0	0.143	1
ISOC2	0.189211	-0.583447	0	0.143	1
B3GAT3	0.189211	-0.583447	0	0.143	1
MBTPS1	0.189211	-0.583681	0	0.143	1
MEF2D	0.189211	-0.584306	0	0.143	1
FOXP1	0.189211	-0.585304	0	0.143	1
MLH1	0.189211	-0.585536	0	0.143	1
ERCC6L2	0.189211	-0.586108	0	0.143	1
FYCO1	0.189211	-0.586707	0	0.143	1
MZT2B	0.189211	-0.588334	0	0.143	1
TRIM26	0.189211	-0.591188	0	0.143	1
CWC22	0.189211	-0.591902	0	0.143	1
ITFG1	0.189211	-0.594662	0	0.143	1
BX284668.6	0.189211	-0.594667	0	0.143	1
TERF1	0.189211	-0.597025	0	0.143	1
CD2BP2	0.189211	-0.597203	0	0.143	1
METTL2A	0.189211	-0.59826	0	0.143	1
TXNRD1	0.189211	-0.598446	0	0.143	1
NDUFS1	0.189211	-0.599286	0	0.143	1
CUL4A	0.189211	-0.601695	0	0.143	1
TMEM138	0.189211	-0.602301	0	0.143	1
PAXIP1-AS1	0.189211	-0.605459	0	0.143	1
NSA2	0.189211	-0.605557	0	0.143	1
PLAU	0.189211	-0.605608	0	0.143	1
MCM4	0.189211	-0.60584	0	0.143	1
BCL2A1	0.189211	-0.606129	0	0.143	1
TPMT	0.189211	-0.606902	0	0.143	1
COL1A2	0.189211	-0.606902	0	0.143	1
TMEM14A	0.189211	-0.60796	0	0.143	1
SRSF9	0.189211	-0.608524	0	0.143	1
PDCL3	0.189211	-0.610359	0	0.143	1
CRYBG1	0.189211	-0.614746	0	0.143	1
PRDX2	0.189211	-0.615736	0	0.143	1
ATP1B1	0.189211	-0.615753	0	0.143	1
ATXN10	0.189211	-0.616814	0	0.143	1
VOPP1	0.189211	-0.617554	0	0.143	1
GLB1	0.189211	-0.619107	0	0.143	1
POLE4	0.189211	-0.61919	0	0.143	1
TRAPPC3	0.189211	-0.61986	0	0.143	1
GOLGA3	0.189211	-0.620809	0	0.143	1
SYPL1	0.189211	-0.621882	0	0.143	1
MICAL2	0.189211	-0.622375	0	0.143	1
TCEAL8	0.189211	-0.622375	0	0.143	1
ARHGAP25	0.189211	-0.622568	0	0.143	1
APAF1	0.189211	-0.624232	0	0.143	1
EP400	0.189211	-0.624664	0	0.143	1
NAA38	0.189211	-0.624766	0	0.143	1
BAG5	0.189211	-0.625597	0	0.143	1
KIN	0.189211	-0.626012	0	0.143	1
LMBRD1	0.189211	-0.626108	0	0.143	1
TRIM52	0.189211	-0.626348	0	0.143	1
CMTR1	0.189211	-0.627363	0	0.143	1
RPA1	0.189211	-0.627652	0	0.143	1
SCAP	0.189211	-0.628124	0	0.143	1
RASA1	0.189211	-0.628813	0	0.143	1
CDC14A	0.189211	-0.629214	0	0.143	1
SLC26A11	0.189211	-0.633654	0	0.143	1
C22orf39	0.189211	-0.633906	0	0.143	1
VWA5A	0.189211	-0.635234	0	0.143	1
PAIP1	0.189211	-0.635706	0	0.143	1
LMF2	0.189211	-0.636989	0	0.143	1
ZNF736	0.189211	-0.638605	0	0.143	1
EHMT2	0.189211	-0.639858	0	0.143	1
GPN1	0.189211	-0.640406	0	0.143	1
HNRNPA0	0.189211	-0.640495	0	0.143	1
ZC3H12A	0.189211	-0.64068	0	0.143	1
PTMAP2	0.189211	-0.642508	0	0.143	1
CREBRF	0.189211	-0.643807	0	0.143	1
DCUN1D5	0.189211	-0.645139	0	0.143	1
SNHG25	0.189211	-0.652793	0	0.143	1
ISCA1	0.189211	-0.653325	0	0.143	1
HERPUD2	0.189211	-0.657091	0	0.143	1
ZRSR2	0.189211	-0.659137	0	0.143	1
IQCB1	0.189211	-0.659381	0	0.143	1
CCDC186	0.189211	-0.663289	0	0.143	1
RRP8	0.189211	-0.663317	0	0.143	1
AK6	0.189211	-0.67011	0	0.143	1
SEMA4D	0.189211	-0.670769	0	0.143	1
MTIF3	0.189211	-0.674759	0	0.143	1
CDC23	0.189211	-0.675379	0	0.143	1
AL627171.1	0.189211	-0.675597	0	0.143	1
PIGK	0.189211	-0.675687	0	0.143	1
LPGAT1	0.189211	-0.677729	0	0.143	1
CD101	0.189211	-0.680624	0	0.143	1
OXA1L	0.189211	-0.682665	0	0.143	1
IL21R	0.189211	-0.684105	0	0.143	1
ATRAID	0.189211	-0.686987	0	0.143	1
FGL2	0.189211	-0.69018	0	0.143	1
LINC02195	0.189211	-0.692421	0	0.143	1
SNRPF	0.189211	-0.692916	0	0.143	1
MAP7D3	0.189211	-0.696549	0	0.143	1
PAG1	0.189211	-0.697039	0	0.143	1
FAM76B	0.189211	-0.697263	0	0.143	1
ID3	0.189211	-0.702708	0	0.143	1
SERTAD1	0.189211	-0.707377	0	0.143	1
TUFM	0.189211	-0.707558	0	0.143	1
CCDC91	0.189211	-0.707582	0	0.143	1
RAP2C	0.189211	-0.708158	0	0.143	1
PSEN1	0.189211	-0.709549	0	0.143	1
SELENOT	0.189211	-0.710338	0	0.143	1
TUBA4A	0.189211	-0.712013	0	0.143	1
FAM120B	0.189211	-0.712728	0	0.143	1
WASHC5	0.189211	-0.714082	0	0.143	1
TWF1	0.189211	-0.715076	0	0.143	1
TRAPPC10	0.189211	-0.718484	0	0.143	1
SNRNP200	0.189211	-0.721415	0	0.143	1
SDHD	0.189211	-0.721511	0	0.143	1
BAG3	0.189211	-0.722485	0	0.143	1
KIF20B	0.189211	-0.723018	0	0.143	1
ARID1A	0.189211	-0.723702	0	0.143	1
ETV3	0.189211	-0.727544	0	0.143	1
ATP6V0E2	0.189211	-0.728305	0	0.143	1
IP6K1	0.189211	-0.731429	0	0.143	1
BUD31	0.189211	-0.731508	0	0.143	1
FAM208A	0.189211	-0.731743	0	0.143	1
CHAMP1	0.189211	-0.732092	0	0.143	1
ZNF44	0.189211	-0.733186	0	0.143	1
KRT81	0.189211	-0.734354	0	0.143	1
ZNF706	0.189211	-0.736296	0	0.143	1
TOX2	0.189211	-0.736465	0	0.143	1
UBE2G2	0.189211	-0.736563	0	0.143	1
AHR	0.189211	-0.736759	0	0.143	1
AC017104.1	0.189211	-0.739134	0	0.143	1
PDE4B	0.189211	-0.742643	0	0.143	1
RNF115	0.189211	-0.745104	0	0.143	1
TPSAB1	0.189211	-0.746807	0	0.143	1
RBM17	0.189211	-0.748614	0	0.143	1
ATP2B1-AS1	0.189211	-0.750572	0	0.143	1
C6orf89	0.189211	-0.750679	0	0.143	1
PAPOLG	0.189211	-0.752548	0	0.143	1
RPS6KA1	0.189211	-0.753203	0	0.143	1
GLT8D1	0.189211	-0.754452	0	0.143	1
C15orf40	0.189211	-0.762466	0	0.143	1
VPS37B	0.189211	-0.762849	0	0.143	1
AC005154.1	0.189211	-0.769058	0	0.143	1
EGR3	0.189211	-0.779373	0	0.143	1
ANKRD20A11P	0.189211	-0.780579	0	0.143	1
DCXR	0.189211	-0.787794	0	0.143	1
FAM210B	0.189211	-0.791588	0	0.143	1
ANXA7	0.189211	-0.791902	0	0.143	1
CEP135	0.189211	-0.792803	0	0.143	1
AC016739.1	0.189211	-0.793254	0	0.143	1
MOB3A	0.189211	-0.795651	0	0.143	1
SUN2	0.189211	-0.795652	0	0.143	1
STARD7	0.189211	-0.800247	0	0.143	1
LETM1	0.189211	-0.810794	0	0.143	1
ZNF33A	0.189211	-0.81189	0	0.143	1
SMC1A	0.189211	-0.824003	0	0.143	1
TMEM179B	0.189211	-0.83584	0	0.143	1
ORMDL2	0.189211	-0.837683	0	0.143	1
ORMDL1	0.189211	-0.848835	0	0.143	1
TIMM23	0.189211	-0.865857	0	0.143	1
NDUFA5	0.189211	-0.871531	0	0.143	1
MLX	0.189211	-0.874997	0	0.143	1
UPP1	0.189211	-0.901932	0	0.143	1
TNFSF4	0.189211	-0.927384	0	0.143	1
PWP1	0.189211	-0.941289	0	0.143	1
ZKSCAN1	0.189211	-0.961236	0	0.143	1
FGD3	0.189211	-0.990362	0	0.143	1
STARD3NL	0.189211	-1.00162	0	0.143	1
AL450405.1	0.189211	-1.01811	0	0.143	1
CLNK	0.189211	-1.03753	0	0.143	1
SLU7	0.189211	-1.05401	0	0.143	1
VCAM1	0.189211	-1.0547	0	0.143	1
SLFN13	0.189211	-1.05824	0	0.143	1
GTF2B	0.189211	-1.08087	0	0.143	1
CRIPT	0.189211	-1.09307	0	0.143	1
HDAC9	0.189211	-1.13037	0	0.143	1
TRABD	0.189211	-1.19754	0	0.143	1
HNRNPDL	0.189597	0.458512	0.583	0.476	1
ZCCHC6	0.189816	0.569017	0.417	0.238	1
TGOLN2	0.189816	0.518776	0.417	0.238	1
HLA-DPB1	0.19068	-0.559433	0.083	0.286	1
RSBN1L	0.19068	-0.687018	0.083	0.286	1
GNG2	0.19068	-0.698643	0.083	0.286	1
RPA3	0.19068	-0.701874	0.083	0.286	1
AKNA	0.19068	-0.739607	0.083	0.286	1
ITM2C	0.19068	-0.752905	0.083	0.286	1
CMTM3	0.19068	-0.778829	0.083	0.286	1
TMBIM6	0.19578	0.415124	0.667	0.571	1
RPL15	0.196284	-0.457006	0.833	0.905	1
RBX1	0.197813	0.443884	0.417	0.19	1
G3BP1	0.199703	0.876581	0.333	0.143	1
SEC14L1	0.199703	0.491423	0.333	0.143	1
CCL5	0.202847	-0.591167	0.75	0.952	1
COX7A2	0.203676	-0.345666	0.167	0.429	1
CLIC1	0.203676	-0.476644	0.167	0.429	1
CD53	0.203676	-0.498484	0.167	0.429	1
RTRAF	0.204431	0.835643	0.333	0.19	1
FLNA	0.204431	0.662415	0.333	0.19	1
COX6C	0.204563	-0.551159	0.25	0.524	1
POMP	0.205828	-0.654067	0.167	0.381	1
SLC38A2	0.205828	-0.818339	0.167	0.381	1
GPR65	0.205828	-0.843528	0.167	0.381	1
CHD1	0.20786	1.1286	0.25	0.095	1
ARHGEF3	0.20786	0.985498	0.25	0.095	1
ATP8B4	0.20786	0.931795	0.25	0.095	1
PPT1	0.20786	0.742867	0.25	0.095	1
NFE2L2	0.20786	0.713056	0.25	0.095	1
JPT1	0.20786	0.683368	0.25	0.095	1
STIM2	0.20786	0.635044	0.25	0.095	1
SELENOS	0.20786	0.621247	0.25	0.095	1
CBX6	0.20786	0.607127	0.25	0.095	1
NDUFB4	0.209034	-0.572357	0.083	0.286	1
ZMAT2	0.209034	-0.591977	0.083	0.286	1
RTF1	0.209034	-0.716896	0.083	0.286	1
PLIN2	0.209034	-0.738487	0.083	0.286	1
ADGRG1	0.209034	-0.789885	0.083	0.286	1
OST4	0.210516	-0.712539	0.333	0.619	1
HCLS1	0.214935	0.469072	0.417	0.19	1
HMGB1	0.215635	-0.345529	0.333	0.667	1
MX1	0.215839	0.489556	0.5	0.286	1
EIF4G1	0.218676	0.516301	0.333	0.143	1
SLFN5	0.219799	0.480234	0.583	0.333	1
GSTP1	0.219799	-0.435199	0.25	0.524	1
UQCRH	0.219993	-0.499906	0.167	0.429	1
H3F3B	0.221703	-0.515291	0.75	0.81	1
LAP3	0.222744	0.795348	0.333	0.19	1
NDUFS5	0.2228	-0.456448	0.167	0.381	1
OCIAD1	0.2228	-0.612166	0.167	0.381	1
ZFAS1	0.2228	-0.719344	0.167	0.381	1
AREG	0.2228	-0.799735	0.167	0.381	1
EEF1A1	0.223103	0.266234	0.917	0.81	1
CXCL8	0.223885	-0.595957	0.167	0.333	1
BIRC3	0.223885	-0.711064	0.167	0.333	1
PSMA4	0.2265	0.361605	0.5	0.333	1
S100A8	0.227456	0.623393	0.583	0.571	1
CGGBP1	0.228634	-0.381473	0.083	0.286	1
MARCH6	0.228634	-0.389534	0.083	0.286	1
TMEM2	0.228634	-0.449773	0.083	0.286	1
EID1	0.228634	-0.475338	0.083	0.286	1
DNMT1	0.228634	-0.494838	0.083	0.286	1
RAB27A	0.228634	-0.596108	0.083	0.286	1
FAM204A	0.228634	-0.614287	0.083	0.286	1
ECHS1	0.228634	-0.63866	0.083	0.286	1
WARS	0.230335	1.41863	0.25	0.095	1
EIF3D	0.230335	0.969929	0.25	0.095	1
FAM120A	0.230335	0.793167	0.25	0.095	1
GPR171	0.230335	0.785846	0.25	0.095	1
IKZF1	0.230335	0.678933	0.25	0.095	1
ABHD2	0.230335	0.656808	0.25	0.095	1
SNX20	0.230335	0.649386	0.25	0.095	1
UQCRFS1	0.230335	0.624993	0.25	0.095	1
SH3GLB1	0.230335	0.624543	0.25	0.095	1
TAPBP	0.230335	0.605831	0.25	0.095	1
CLIP1	0.230335	0.595212	0.25	0.095	1
AKIRIN1	0.230335	0.588667	0.25	0.095	1
PPCS	0.230335	0.58699	0.25	0.095	1
RANBP2	0.230335	0.58103	0.25	0.095	1
RBM5	0.230335	0.555276	0.25	0.095	1
SF3A1	0.230335	0.547033	0.25	0.095	1
NOL7	0.230335	0.545769	0.25	0.095	1
DNAJC13	0.230335	0.540898	0.25	0.095	1
RBM26	0.230335	0.533568	0.25	0.095	1
RAP2B	0.230335	0.472792	0.25	0.095	1
NUP62	0.230335	0.461135	0.25	0.095	1
UIMC1	0.230335	0.439271	0.25	0.095	1
PTPN1	0.231665	-0.547121	0.083	0.238	1
PREX1	0.231665	-0.639706	0.083	0.238	1
ARPP19	0.231665	-0.679658	0.083	0.238	1
DANCR	0.231665	-0.791805	0.083	0.238	1
STIP1	0.231665	-1.13571	0.083	0.238	1
KRT5	0.233099	0.31828	0.417	0.19	1
NDUFB1	0.234752	-0.537197	0.25	0.476	1
CDKN1B	0.234752	-0.560052	0.25	0.476	1
TRBC2	0.234843	-0.591229	0.333	0.571	1
GNAS	0.235812	0.458815	0.583	0.381	1
HNRNPK	0.238869	0.508325	0.75	0.524	1
RBM39	0.238869	-0.524691	0.417	0.714	1
CCT3	0.238911	0.657564	0.333	0.143	1
LAG3	0.238911	0.542743	0.333	0.143	1
SNW1	0.238911	0.514485	0.333	0.143	1
HNRNPA2B1	0.239403	0.351561	0.75	0.667	1
EEF2	0.240751	0.803853	0.417	0.238	1
ATRX	0.240751	0.672727	0.417	0.238	1
SRSF3	0.240751	-0.484569	0.167	0.381	1
INPP5D	0.242203	0.582067	0.333	0.19	1
PKM	0.242203	0.569495	0.333	0.19	1
CCL4L2	0.243986	-0.262302	0.333	0.524	1
TTC39B	0.244882	1.31999	0.167	0.048	1
TMEM126B	0.244882	1.31993	0.167	0.048	1
GPR34	0.244882	1.16653	0.167	0.048	1
DNM2	0.244882	1.1552	0.167	0.048	1
FAM126B	0.244882	1.04128	0.167	0.048	1
APOL3	0.244882	0.988564	0.167	0.048	1
TMEM200A	0.244882	0.978629	0.167	0.048	1
ABCA2	0.244882	0.975211	0.167	0.048	1
B3GNT2	0.244882	0.950077	0.167	0.048	1
FGD5-AS1	0.244882	0.939908	0.167	0.048	1
DCAF5	0.244882	0.936417	0.167	0.048	1
CCDC174	0.244882	0.93485	0.167	0.048	1
GPBP1L1	0.244882	0.917306	0.167	0.048	1
TNFRSF1A	0.244882	0.909755	0.167	0.048	1
CD47	0.244882	0.904134	0.167	0.048	1
CYSLTR1	0.244882	0.902077	0.167	0.048	1
NUMB	0.244882	0.876423	0.167	0.048	1
ITK	0.244882	0.862286	0.167	0.048	1
SQOR	0.244882	0.816969	0.167	0.048	1
CKAP2	0.244882	0.796562	0.167	0.048	1
GTF2F2	0.244882	0.78992	0.167	0.048	1
UTP6	0.244882	0.782541	0.167	0.048	1
UBQLN2	0.244882	0.776461	0.167	0.048	1
PLEC	0.244882	0.757728	0.167	0.048	1
ATP11B	0.244882	0.754535	0.167	0.048	1
DGKA	0.244882	0.726259	0.167	0.048	1
ZNF24	0.244882	0.725355	0.167	0.048	1
USF2	0.244882	0.713866	0.167	0.048	1
DENND2D	0.244882	0.708729	0.167	0.048	1
CLTA	0.244882	0.708144	0.167	0.048	1
NCOA4	0.244882	0.706192	0.167	0.048	1
MAPK6	0.244882	0.698733	0.167	0.048	1
GPR82	0.244882	0.697197	0.167	0.048	1
BCL2L1	0.244882	0.692	0.167	0.048	1
PLRG1	0.244882	0.691829	0.167	0.048	1
TEX261	0.244882	0.691145	0.167	0.048	1
GYG1	0.244882	0.690688	0.167	0.048	1
LMNB1	0.244882	0.680676	0.167	0.048	1
SPG11	0.244882	0.677125	0.167	0.048	1
FBXL5	0.244882	0.672354	0.167	0.048	1
GFPT1	0.244882	0.665728	0.167	0.048	1
KDM7A	0.244882	0.651147	0.167	0.048	1
CHST11	0.244882	0.646378	0.167	0.048	1
RALGAPB	0.244882	0.644943	0.167	0.048	1
COMMD2	0.244882	0.643432	0.167	0.048	1
OTUD1	0.244882	0.6412	0.167	0.048	1
IGFBP7	0.244882	0.626603	0.167	0.048	1
EIF4E	0.244882	0.623654	0.167	0.048	1
ARL5A	0.244882	0.619663	0.167	0.048	1
IPO5	0.244882	0.619307	0.167	0.048	1
RNF138	0.244882	0.618427	0.167	0.048	1
NCAPG2	0.244882	0.613283	0.167	0.048	1
CPNE1	0.244882	0.609831	0.167	0.048	1
GALNT11	0.244882	0.606364	0.167	0.048	1
FERMT3	0.244882	0.603479	0.167	0.048	1
BTN3A2	0.244882	0.599021	0.167	0.048	1
HERC5	0.244882	0.597766	0.167	0.048	1
MINDY2	0.244882	0.595566	0.167	0.048	1
BRCA2	0.244882	0.594585	0.167	0.048	1
ZBTB10	0.244882	0.594585	0.167	0.048	1
STAT2	0.244882	0.590657	0.167	0.048	1
SP4	0.244882	0.58906	0.167	0.048	1
ARHGDIA	0.244882	0.588668	0.167	0.048	1
PI4KA	0.244882	0.586295	0.167	0.048	1
RCAN1	0.244882	0.584954	0.167	0.048	1
ZNF714	0.244882	0.584268	0.167	0.048	1
AL390728.4	0.244882	0.582622	0.167	0.048	1
TET2	0.244882	0.579106	0.167	0.048	1
URI1	0.244882	0.578773	0.167	0.048	1
KHDC4	0.244882	0.575338	0.167	0.048	1
TP53BP2	0.244882	0.566513	0.167	0.048	1
SMU1	0.244882	0.562766	0.167	0.048	1
ARFGAP2	0.244882	0.562663	0.167	0.048	1
DCTN4	0.244882	0.558103	0.167	0.048	1
STK24	0.244882	0.555267	0.167	0.048	1
SNX9	0.244882	0.555267	0.167	0.048	1
UBASH3B	0.244882	0.555267	0.167	0.048	1
CCND1	0.244882	0.554251	0.167	0.048	1
PPP3CB	0.244882	0.543225	0.167	0.048	1
ZNF148	0.244882	0.541665	0.167	0.048	1
AIDA	0.244882	0.540685	0.167	0.048	1
SPPL2A	0.244882	0.534295	0.167	0.048	1
C18orf25	0.244882	0.529629	0.167	0.048	1
TAF2	0.244882	0.522995	0.167	0.048	1
KAT7	0.244882	0.517298	0.167	0.048	1
PNPT1	0.244882	0.508234	0.167	0.048	1
SCAMP2	0.244882	0.503367	0.167	0.048	1
YTHDC1	0.244882	0.502099	0.167	0.048	1
SCLT1	0.244882	0.497232	0.167	0.048	1
ZNF217	0.244882	0.494623	0.167	0.048	1
TRIP11	0.244882	0.488908	0.167	0.048	1
B4GALT5	0.244882	0.488908	0.167	0.048	1
GNA13	0.244882	0.486964	0.167	0.048	1
EFHD2	0.244882	0.484266	0.167	0.048	1
ELP2	0.244882	0.484197	0.167	0.048	1
FAM96A	0.244882	0.482096	0.167	0.048	1
RBM12	0.244882	0.480141	0.167	0.048	1
EHBP1L1	0.244882	0.48004	0.167	0.048	1
TNIK	0.244882	0.479249	0.167	0.048	1
PAM	0.244882	0.477503	0.167	0.048	1
SPIN4	0.244882	0.477503	0.167	0.048	1
ADA	0.244882	0.472705	0.167	0.048	1
NCBP2	0.244882	0.464628	0.167	0.048	1
ZCCHC2	0.244882	0.461142	0.167	0.048	1
HTATIP2	0.244882	0.460515	0.167	0.048	1
PSMC1	0.244882	0.460126	0.167	0.048	1
RBM7	0.244882	0.460079	0.167	0.048	1
KLF13	0.244882	0.459789	0.167	0.048	1
NOP53	0.244882	0.459625	0.167	0.048	1
FAR1	0.244882	0.459155	0.167	0.048	1
FRG1HP	0.244882	0.458808	0.167	0.048	1
KIF3A	0.244882	0.458567	0.167	0.048	1
FBXO22	0.244882	0.455699	0.167	0.048	1
CCDC82	0.244882	0.451245	0.167	0.048	1
TIPRL	0.244882	0.450518	0.167	0.048	1
NNT	0.244882	0.448447	0.167	0.048	1
CBWD5	0.244882	0.44372	0.167	0.048	1
H2AFY	0.244882	0.436398	0.167	0.048	1
SEPT7	0.246211	0.464707	0.583	0.524	1
MYL12A	0.246211	-0.417085	0.417	0.619	1
SRSF7	0.246211	-0.448909	0.417	0.619	1
LDLRAD4	0.249509	-0.281981	0.083	0.286	1
EEA1	0.249509	-0.39031	0.083	0.286	1
ABLIM1	0.249509	-0.466573	0.083	0.286	1
IFNG	0.251891	-1.19544	0.25	0.476	1
CCNL1	0.252358	0.51475	0.583	0.381	1
ZNHIT3	0.254099	-0.501938	0.083	0.238	1
JAK3	0.254099	-0.595652	0.083	0.238	1
SUCLG2	0.254099	-0.602238	0.083	0.238	1
STAT3	0.254099	-0.633611	0.083	0.238	1
SYF2	0.254099	-0.671158	0.083	0.238	1
ARF6	0.254099	-0.755091	0.083	0.238	1
ATP5F1D	0.254099	-1.02272	0.083	0.238	1
CD83	0.254099	-1.15899	0.083	0.238	1
KCTD20	0.254486	0.622282	0.25	0.095	1
MEF2A	0.254486	0.601869	0.25	0.095	1
WDR43	0.254486	0.593059	0.25	0.095	1
MYCBP2	0.254486	0.562474	0.25	0.095	1
FLI1	0.254486	0.54478	0.25	0.095	1
ACOT7	0.254486	0.537475	0.25	0.095	1
POLR2B	0.254486	0.531216	0.25	0.095	1
RPS7P1	0.254486	0.489023	0.25	0.095	1
ZNF430	0.254486	0.484433	0.25	0.095	1
UBA3	0.254486	0.482621	0.25	0.095	1
MRPL44	0.254486	0.473754	0.25	0.095	1
SPTY2D1	0.254486	0.46327	0.25	0.095	1
SNX14	0.254486	0.458916	0.25	0.095	1
GPCPD1	0.254486	0.446401	0.25	0.095	1
TP53BP1	0.254486	0.444364	0.25	0.095	1
VTA1	0.254486	0.438604	0.25	0.095	1
ARL14EP	0.254486	0.438374	0.25	0.095	1
LRRC75A-AS1	0.254486	0.393791	0.25	0.095	1
ANKRD28	0.254486	0.390965	0.25	0.095	1
SDHA	0.254486	0.253483	0.25	0.095	1
GZMB	0.254619	0.722808	0.667	0.571	1
IFI44	0.255395	0.441906	0.5	0.238	1
TRMT112	0.255395	-0.29838	0.167	0.429	1
TIA1	0.259697	0.332987	0.417	0.238	1
C19orf53	0.259697	-0.474757	0.167	0.381	1
BST2	0.262344	-0.568225	0.167	0.333	1
DYNLRB1	0.262344	-0.649278	0.167	0.333	1
ZBTB1	0.262344	-0.797961	0.167	0.333	1
RPL36AL	0.262589	0.275026	0.667	0.476	1
GIMAP7	0.262828	0.724702	0.333	0.19	1
PRDX1	0.262828	0.578105	0.333	0.19	1
SUMO2	0.262828	0.534789	0.333	0.19	1
TSC22D3	0.264833	-1.49507	0.25	0.381	1
PSMA7	0.266052	-0.290954	0.417	0.762	1
HSPB1	0.268126	-0.486378	0.25	0.429	1
KLRB1	0.268126	-0.871627	0.25	0.429	1
RPL37A	0.268185	-0.634539	0.833	0.81	1
ARL4C	0.272632	0.308666	0.417	0.19	1
ACTB	0.274061	0.446072	1	1	1
TMSB4X	0.274061	-0.303267	1	1	1
RPL31	0.274061	-0.528829	1	0.952	1
RDH11	0.276663	1.08255	0.167	0.048	1
NRIP1	0.276663	0.899143	0.167	0.048	1
PRKD2	0.276663	0.831233	0.167	0.048	1
IGHG1	0.276663	0.813692	0.167	0.048	1
DCUN1D4	0.276663	0.80141	0.167	0.048	1
ADAM19	0.276663	0.765443	0.167	0.048	1
BAZ2A	0.276663	0.683388	0.167	0.048	1
MTHFD1	0.276663	0.661488	0.167	0.048	1
MIR155HG	0.276663	0.661163	0.167	0.048	1
UBALD2	0.276663	0.650789	0.167	0.048	1
KNTC1	0.276663	0.633438	0.167	0.048	1
ATP6V1E1	0.276663	0.615974	0.167	0.048	1
NSD1	0.276663	0.600789	0.167	0.048	1
MRPL13	0.276663	0.594929	0.167	0.048	1
CHRAC1	0.276663	0.590452	0.167	0.048	1
FBXO11	0.276663	0.585652	0.167	0.048	1
KDELR2	0.276663	0.584438	0.167	0.048	1
ABL1	0.276663	0.577668	0.167	0.048	1
SGCB	0.276663	0.572037	0.167	0.048	1
SUMO1	0.276663	0.571056	0.167	0.048	1
GPR18	0.276663	0.563935	0.167	0.048	1
CLASP1	0.276663	0.560662	0.167	0.048	1
TIMP1	0.276663	0.560398	0.167	0.048	1
CD82	0.276663	0.557094	0.167	0.048	1
EMC4	0.276663	0.552832	0.167	0.048	1
MAFB	0.276663	0.551823	0.167	0.048	1
TOMM20	0.276663	0.539039	0.167	0.048	1
C1orf131	0.276663	0.535085	0.167	0.048	1
DDX42	0.276663	0.535021	0.167	0.048	1
THOC1	0.276663	0.531511	0.167	0.048	1
DAZAP1	0.276663	0.530645	0.167	0.048	1
UBE2B	0.276663	0.53062	0.167	0.048	1
CYFIP2	0.276663	0.528185	0.167	0.048	1
LUM	0.276663	0.528185	0.167	0.048	1
USF3	0.276663	0.527091	0.167	0.048	1
NRDC	0.276663	0.525585	0.167	0.048	1
RFTN1	0.276663	0.520833	0.167	0.048	1
RNF38	0.276663	0.520833	0.167	0.048	1
MTA2	0.276663	0.514048	0.167	0.048	1
RIOK1	0.276663	0.513805	0.167	0.048	1
GIGYF2	0.276663	0.513527	0.167	0.048	1
PCTP	0.276663	0.511421	0.167	0.048	1
LRRC41	0.276663	0.51058	0.167	0.048	1
IMP4	0.276663	0.507601	0.167	0.048	1
MYCBP	0.276663	0.501867	0.167	0.048	1
DCN	0.276663	0.49503	0.167	0.048	1
TMEM165	0.276663	0.487775	0.167	0.048	1
MRPL36	0.276663	0.486869	0.167	0.048	1
CUL5	0.276663	0.458488	0.167	0.048	1
SCARB2	0.276663	0.453554	0.167	0.048	1
RPUSD3	0.276663	0.453554	0.167	0.048	1
EED	0.276663	0.452458	0.167	0.048	1
GID8	0.276663	0.451088	0.167	0.048	1
TOMM70	0.276663	0.446157	0.167	0.048	1
CLU	0.276663	0.438417	0.167	0.048	1
ATP6V0A2	0.276663	0.426799	0.167	0.048	1
FAM213B	0.276663	0.408973	0.167	0.048	1
CS	0.276663	0.407767	0.167	0.048	1
ETF1	0.276663	0.40427	0.167	0.048	1
COMT	0.276663	0.403381	0.167	0.048	1
ABCF1	0.276663	0.39668	0.167	0.048	1
CCL18	0.276663	0.39668	0.167	0.048	1
POLR2D	0.276663	0.395805	0.167	0.048	1
RUVBL2	0.276663	0.395525	0.167	0.048	1
SNX5	0.276663	0.384232	0.167	0.048	1
OGFOD1	0.276663	0.382582	0.167	0.048	1
PDCD11	0.276663	0.380109	0.167	0.048	1
FCGR3A	0.276663	0.379696	0.167	0.048	1
CERS6	0.276663	0.377993	0.167	0.048	1
IL27RA	0.276663	0.372303	0.167	0.048	1
PYURF	0.276663	0.372303	0.167	0.048	1
AUP1	0.276663	0.372299	0.167	0.048	1
LRRC57	0.276663	0.367657	0.167	0.048	1
RPL36	0.277147	-0.641721	0.667	0.667	1
AC007969.1	0.278002	-0.48273	0.083	0.238	1
DNAJB9	0.278002	-0.492865	0.083	0.238	1
YY1	0.278002	-0.573575	0.083	0.238	1
NDUFB9	0.278002	-0.628308	0.083	0.238	1
EIF3M	0.278002	-0.656619	0.083	0.238	1
CD48	0.278002	-0.793805	0.083	0.238	1
NFKBIZ	0.278666	-0.602189	0.333	0.524	1
ATF7IP	0.279651	0.570228	0.417	0.238	1
SH3KBP1	0.279651	-0.683666	0.167	0.381	1
UQCRC2	0.280344	0.581287	0.25	0.095	1
RAB3GAP1	0.280344	0.580744	0.25	0.095	1
SPATS2L	0.280344	0.515702	0.25	0.095	1
COL3A1	0.280344	0.470875	0.25	0.095	1
UCP2	0.280344	0.342823	0.25	0.095	1
C1QB	0.280344	0.303126	0.25	0.095	1
NKTR	0.283194	-0.533738	0.167	0.333	1
ANAPC16	0.283194	-0.569738	0.167	0.333	1
LEPROTL1	0.283194	-0.677768	0.167	0.333	1
STOM	0.283259	0.736946	0.333	0.143	1
NDUFB2	0.284421	-0.56016	0.25	0.381	1
ADGRE5	0.284635	0.698501	0.333	0.19	1
SETD5	0.284635	0.641227	0.333	0.19	1
PPIG	0.284635	0.592337	0.333	0.19	1
SLC25A3	0.284635	0.526961	0.333	0.19	1
TRDC	0.285898	-0.460998	0.333	0.571	1
CD99	0.288736	-0.409592	0.25	0.476	1
RPS3	0.293281	-0.552687	0.75	0.857	1
IFITM2	0.299987	-0.325738	0.667	0.81	1
SPCS3	0.300623	0.339991	0.417	0.238	1
LY6E	0.300623	0.264756	0.417	0.238	1
CTSW	0.300623	-0.346977	0.167	0.381	1
UBB	0.302594	-0.474389	0.667	0.952	1
DSTN	0.303392	-0.42576	0.083	0.238	1
HIST1H1D	0.303392	-0.428751	0.083	0.238	1
AC025164.1	0.303392	-0.46045	0.083	0.238	1
VPS41	0.303392	-0.460708	0.083	0.238	1
MRM2	0.303392	-0.467691	0.083	0.238	1
VPS26A	0.303392	-0.485956	0.083	0.238	1
MYO1F	0.303392	-0.489207	0.083	0.238	1
PRDX6	0.303392	-0.511121	0.083	0.238	1
P2RY10	0.303392	-0.519923	0.083	0.238	1
NINJ1	0.303392	-0.550394	0.083	0.238	1
CD160	0.303392	-0.586097	0.083	0.238	1
CLK4	0.303392	-0.692263	0.083	0.238	1
TUBB4B	0.303392	-0.846437	0.083	0.238	1
ARL6IP5	0.30447	0.780863	0.5	0.476	1
STAT1	0.304968	0.489442	0.417	0.286	1
SAMD9	0.305139	1.11245	0.333	0.238	1
TUBB	0.305139	0.741002	0.333	0.238	1
CCDC69	0.305139	-0.460931	0.167	0.333	1
TAX1BP1	0.305139	-0.610471	0.167	0.333	1
TRIM22	0.307634	0.817365	0.333	0.19	1
DNAJC8	0.307634	0.57792	0.333	0.19	1
NAP1L4	0.307634	-0.698118	0.167	0.286	1
PYCR2	0.307932	0.39259	0.25	0.095	1
ZPR1	0.307932	0.38121	0.25	0.095	1
PSMB9	0.307932	0.375932	0.25	0.095	1
PTMA	0.308308	-0.296361	0.917	1	1
DENND4C	0.311145	0.507629	0.167	0.048	1
MANEA	0.311145	0.489327	0.167	0.048	1
PIM1	0.311145	0.442366	0.167	0.048	1
ADH5	0.311145	0.436807	0.167	0.048	1
STRN3	0.311145	0.4348	0.167	0.048	1
PLPBP	0.311145	0.433465	0.167	0.048	1
PIAS1	0.311145	0.433085	0.167	0.048	1
POLD2	0.311145	0.431109	0.167	0.048	1
G2E3	0.311145	0.429159	0.167	0.048	1
HPRT1	0.311145	0.426852	0.167	0.048	1
SSFA2	0.311145	0.421416	0.167	0.048	1
LLPH	0.311145	0.421233	0.167	0.048	1
ARL3	0.311145	0.415976	0.167	0.048	1
HSD17B10	0.311145	0.408837	0.167	0.048	1
GALNT6	0.311145	0.403673	0.167	0.048	1
CHMP4B	0.311145	0.390089	0.167	0.048	1
MOB4	0.311145	0.387543	0.167	0.048	1
ELMSAN1	0.311145	0.377376	0.167	0.048	1
SRRT	0.311145	0.361008	0.167	0.048	1
FBXO9	0.311145	0.361008	0.167	0.048	1
PTPN12	0.311145	0.361008	0.167	0.048	1
NDUFA10	0.311145	0.360363	0.167	0.048	1
PTBP1	0.311145	0.359851	0.167	0.048	1
DUSP12	0.311145	0.359076	0.167	0.048	1
LGALS3BP	0.311145	0.355774	0.167	0.048	1
TRIM27	0.311145	0.352557	0.167	0.048	1
REEP3	0.311145	0.346227	0.167	0.048	1
TXLNA	0.311145	0.343011	0.167	0.048	1
SLC2A1	0.311145	0.339773	0.167	0.048	1
FIP1L1	0.311145	0.336918	0.167	0.048	1
PACS1	0.311145	0.317007	0.167	0.048	1
XPO1	0.311145	0.31536	0.167	0.048	1
PSMB7	0.311145	0.312891	0.167	0.048	1
TBC1D2B	0.311145	0.29858	0.167	0.048	1
PSMB2	0.311145	0.296772	0.167	0.048	1
LGALS9	0.311145	0.288569	0.167	0.048	1
STT3B	0.311145	0.285972	0.167	0.048	1
CMAS	0.311145	0.25898	0.167	0.048	1
RPL5	0.316424	-0.560125	0.667	0.762	1
PPP1R15A	0.316556	0.697674	0.5	0.429	1
GAPDH	0.319051	0.267212	0.833	0.762	1
SEC31A	0.322617	0.519026	0.417	0.238	1
MT-CO2	0.326416	0.27101	1	1	1
EEF1D	0.328184	0.792407	0.333	0.238	1
SPRY1	0.328184	-0.326866	0.167	0.333	1
RSRP1	0.328184	-0.440324	0.167	0.333	1
HNRNPH1	0.328184	-0.476988	0.167	0.333	1
SETD2	0.328326	0.284772	0.583	0.333	1
SNRPB2	0.328516	-0.474207	0.25	0.429	1
PRKAA1	0.330278	0.733696	0.25	0.143	1
DCP2	0.330278	0.655479	0.25	0.143	1
CD55	0.330278	0.525587	0.25	0.143	1
PTPN11	0.330278	0.361234	0.25	0.143	1
PPP3CA	0.330278	-0.283499	0.083	0.238	1
CRTAM	0.330278	-0.296426	0.083	0.238	1
ERH	0.330278	-0.357978	0.083	0.238	1
CD37	0.330278	-0.384083	0.083	0.238	1
RPL9P9	0.330278	-0.393379	0.083	0.238	1
GMPS	0.330278	-0.402816	0.083	0.238	1
MT-TL1	0.330278	-0.415758	0.083	0.238	1
ZNF655	0.330278	-0.421667	0.083	0.238	1
LINS1	0.330278	-0.438041	0.083	0.238	1
ST3GAL1	0.330278	-0.438229	0.083	0.238	1
ACTN4	0.330278	-0.448628	0.083	0.238	1
MRPL52	0.330278	-0.563733	0.083	0.238	1
CMTM6	0.330278	-0.596923	0.083	0.238	1
TNFSF10	0.33183	1.00755	0.333	0.19	1
SERBP1	0.33183	0.544658	0.333	0.19	1
TMCO1	0.33183	0.429822	0.333	0.19	1
SAT1	0.335518	0.49314	0.583	0.524	1
HIGD2A	0.337258	0.30862	0.25	0.095	1
SH3BGRL3	0.34518	-0.306721	0.917	1	1
RBMX	0.348946	-0.648312	0.25	0.381	1
CDC42	0.349327	-0.522956	0.333	0.476	1
REST	0.352328	-0.749749	0.167	0.333	1
HSPH1	0.352328	-1.06071	0.167	0.333	1
PSMB8	0.357224	0.422767	0.333	0.19	1
ZC3HAV1	0.357224	0.381772	0.333	0.19	1
TPI1	0.357677	-0.341088	0.333	0.524	1
SYNE2	0.358659	0.844324	0.25	0.143	1
NT5C3A	0.358659	0.766793	0.25	0.143	1
TAF15	0.358659	0.654196	0.25	0.143	1
SAE1	0.358659	0.586183	0.25	0.143	1
HIPK1	0.358659	0.561942	0.25	0.143	1
PCID2	0.358659	0.529031	0.25	0.143	1
ODF2L	0.358659	0.474321	0.25	0.143	1
N4BP1	0.358659	0.418678	0.25	0.143	1
ATR	0.358659	0.414899	0.25	0.143	1
CCNK	0.358659	0.351212	0.25	0.143	1
COX20	0.358659	-0.314859	0.083	0.238	1
NAA50	0.358659	-0.318122	0.083	0.238	1
ZNF644	0.358659	-0.319922	0.083	0.238	1
PTEN	0.358659	-0.374524	0.083	0.238	1
LGALS1	0.360577	0.631406	0.583	0.476	1
RACK1	0.360577	0.296603	0.583	0.476	1
RPL3	0.367447	-0.323435	0.5	0.714	1
MARK3	0.368322	-0.403479	0.083	0.19	1
HTATSF1	0.368322	-0.436767	0.083	0.19	1
KIAA0355	0.368322	-0.441272	0.083	0.19	1
MIIP	0.368322	-0.452645	0.083	0.19	1
FBXO21	0.368322	-0.456841	0.083	0.19	1
WAPL	0.368322	-0.529347	0.083	0.19	1
IVD	0.368322	-0.538765	0.083	0.19	1
ZNF37A	0.368322	-0.553695	0.083	0.19	1
PDIA4	0.368322	-0.555964	0.083	0.19	1
TCEA1	0.368322	-0.560578	0.083	0.19	1
CANX	0.368322	-0.592588	0.083	0.19	1
HEXIM1	0.368322	-0.631702	0.083	0.19	1
TMX4	0.368322	-0.664737	0.083	0.19	1
CTSA	0.368322	-0.692817	0.083	0.19	1
ATP2A2	0.368322	-0.736436	0.083	0.19	1
RFC1	0.368322	-0.858953	0.083	0.19	1
RXRB	0.368322	-0.986123	0.083	0.19	1
CD7	0.371162	0.341257	0.5	0.381	1
CDC42SE2	0.372375	0.390145	0.417	0.286	1
EMB	0.372375	0.356105	0.417	0.286	1
DECR1	0.37333	0.282351	0.417	0.333	1
CSF1	0.377568	0.697674	0.333	0.238	1
DOCK8	0.377568	-0.257026	0.167	0.333	1
CYTIP	0.377568	-0.304689	0.167	0.333	1
GPI	0.377568	-0.341817	0.167	0.333	1
PARK7	0.377568	-0.847029	0.167	0.333	1
CCT6A	0.383807	0.562893	0.333	0.19	1
RPS6KA3	0.383807	0.376948	0.333	0.19	1
CSTB	0.383807	0.362003	0.333	0.19	1
CCT2	0.383807	0.353808	0.333	0.19	1
TCP1	0.383807	-0.448741	0.167	0.286	1
CEBPZ	0.383807	-0.478416	0.167	0.286	1
SRI	0.383807	-0.590249	0.167	0.286	1
NDEL1	0.388527	0.529956	0.25	0.143	1
SENP6	0.388527	0.451073	0.25	0.143	1
NME1	0.388527	0.440806	0.25	0.143	1
RALB	0.388527	0.437574	0.25	0.143	1
TRIM44	0.388527	0.393576	0.25	0.143	1
EMP1	0.388527	0.360763	0.25	0.143	1
RPS25	0.394984	-0.340434	0.667	0.762	1
RPL9	0.39643	-0.274884	0.667	0.81	1
PHF20L1	0.396755	0.385116	0.417	0.286	1
SNHG6	0.396755	-0.557897	0.25	0.381	1
RPL26	0.397092	-0.534224	0.25	0.429	1
PABPC1	0.397548	-0.416599	0.75	0.81	1
JUN	0.398815	-0.473325	0.583	0.667	1
MTMR9	0.401106	-0.378327	0.083	0.19	1
NUMA1	0.401106	-0.397491	0.083	0.19	1
SUCLG1	0.401106	-0.430378	0.083	0.19	1
CLPTM1L	0.401106	-0.453796	0.083	0.19	1
SYAP1	0.401106	-0.465687	0.083	0.19	1
ZBTB8OS	0.401106	-0.480794	0.083	0.19	1
YWHAQ	0.401106	-0.506543	0.083	0.19	1
TRIM8	0.401106	-0.507222	0.083	0.19	1
ARHGEF12	0.401106	-0.520934	0.083	0.19	1
SSR1	0.401106	-0.567074	0.083	0.19	1
HAVCR2	0.401106	-0.64304	0.083	0.19	1
PRMT2	0.401106	-0.68908	0.083	0.19	1
TBCB	0.401106	-0.738251	0.083	0.19	1
EAPP	0.401106	-0.810613	0.083	0.19	1
CD3G	0.401106	-0.841304	0.083	0.19	1
COX5B	0.403893	0.703585	0.333	0.238	1
WDR1	0.403893	-0.295501	0.167	0.333	1
RPL27A	0.408947	-0.587496	0.917	0.762	1
CYBA	0.411568	0.492565	0.333	0.19	1
ITGB2	0.411568	0.424807	0.333	0.19	1
PDIA3	0.411568	0.354177	0.333	0.19	1
NDUFA3	0.411568	0.325333	0.333	0.19	1
RECQL	0.411568	0.286484	0.333	0.19	1
CSTA	0.411568	-0.508229	0.167	0.286	1
IER2	0.411568	-0.590472	0.167	0.286	1
FOS	0.412314	-0.827182	0.667	0.667	1
PAPOLA	0.417303	-0.421727	0.333	0.476	1
SUB1	0.417303	-0.523341	0.333	0.476	1
SPRR1B	0.419863	0.774801	0.25	0.143	1
FIBP	0.419863	0.687532	0.25	0.143	1
CNN2	0.419863	0.604759	0.25	0.143	1
RPS10	0.419863	0.578957	0.25	0.143	1
SEC22B	0.419863	0.524288	0.25	0.143	1
RSL1D1	0.419863	0.514848	0.25	0.143	1
CCDC12	0.419863	0.486748	0.25	0.143	1
MAP3K2	0.419863	0.470019	0.25	0.143	1
CELF2	0.419863	0.382967	0.25	0.143	1
SKA2	0.419863	0.361645	0.25	0.143	1
IDI1	0.419863	0.348759	0.25	0.143	1
C9orf78	0.419863	0.274237	0.25	0.143	1
TBL1XR1	0.419863	0.26557	0.25	0.143	1
RAP1A	0.42008	0.450355	0.417	0.381	1
JAK1	0.425358	0.317283	0.5	0.429	1
RPL29	0.432294	-0.540755	0.417	0.524	1
CASP3	0.435584	-0.41041	0.083	0.19	1
LPXN	0.435584	-0.424632	0.083	0.19	1
CMC2	0.435584	-0.430694	0.083	0.19	1
LDHB	0.435584	-0.432772	0.083	0.19	1
RNVU1-15	0.435584	-0.435015	0.083	0.19	1
USP16	0.435584	-0.439497	0.083	0.19	1
ZFAND6	0.435584	-0.455149	0.083	0.19	1
RASSF5	0.435584	-0.493136	0.083	0.19	1
STMP1	0.435584	-0.494807	0.083	0.19	1
LSM5	0.435584	-0.514806	0.083	0.19	1
AC116533.1	0.435584	-0.528673	0.083	0.19	1
BCAP29	0.435584	-0.53882	0.083	0.19	1
TDG	0.435584	-0.570796	0.083	0.19	1
SMARCC2	0.435584	-0.581767	0.083	0.19	1
BCL2	0.435584	-0.58842	0.083	0.19	1
BECN1	0.435584	-0.616931	0.083	0.19	1
FAM129A	0.435584	-0.636451	0.083	0.19	1
FAM162A	0.435584	-0.653516	0.083	0.19	1
CAPRIN1	0.435584	-0.716351	0.083	0.19	1
NDUFC1	0.435584	-0.733002	0.083	0.19	1
CACYBP	0.435584	-0.78227	0.083	0.19	1
TRGC2	0.435584	-0.966647	0.083	0.19	1
IL7R	0.435584	-1.01893	0.083	0.19	1
WNK1	0.440487	0.651143	0.333	0.19	1
GGNBP2	0.440487	-0.426116	0.167	0.286	1
EIF3K	0.440487	-0.622006	0.167	0.286	1
N4BP2L2	0.447809	0.707807	0.333	0.286	1
PPDPF	0.447809	-0.48877	0.25	0.333	1
DYNLL1	0.448314	-0.446589	0.25	0.381	1
OAS1	0.452636	0.668372	0.25	0.143	1
SLC38A1	0.452636	0.531468	0.25	0.143	1
API5	0.452636	0.495422	0.25	0.143	1
TLK1	0.452636	0.477588	0.25	0.143	1
KIR2DL4	0.452636	0.407555	0.25	0.143	1
USP34	0.452636	0.399395	0.25	0.143	1
LYRM2	0.452636	0.369758	0.25	0.143	1
INPP4B	0.452636	0.348631	0.25	0.143	1
KRT13	0.452636	0.341612	0.25	0.143	1
CTNNB1	0.452636	0.323363	0.25	0.143	1
UBR5	0.452636	0.295108	0.25	0.143	1
WIPF1	0.456271	0.593521	0.5	0.476	1
CD63	0.457707	0.267876	0.5	0.333	1
PPIB	0.459727	0.48522	0.333	0.238	1
DDX21	0.459727	0.38056	0.167	0.333	1
TMOD3	0.459727	0.283319	0.333	0.238	1
DNAJB1	0.466664	-0.41422	0.333	0.476	1
MARCH7	0.470537	-0.278213	0.167	0.286	1
PTTG1	0.470537	-0.335812	0.167	0.286	1
PTBP3	0.470537	-0.358092	0.167	0.286	1
NDUFB3	0.470537	-0.371645	0.167	0.286	1
GADD45GIP1	0.470537	-0.436587	0.167	0.286	1
CLEC2D	0.470537	-0.453068	0.167	0.286	1
C12orf57	0.470537	-0.460836	0.167	0.286	1
HLA-DRB1	0.470537	-0.749421	0.167	0.286	1
RNF145	0.471711	-0.256505	0.083	0.19	1
UBE2D2	0.471711	-0.262341	0.083	0.19	1
RNASEH2B	0.471711	-0.262445	0.083	0.19	1
DOK2	0.471711	-0.268382	0.083	0.19	1
POLR1D	0.471711	-0.278627	0.083	0.19	1
HNRNPH2	0.471711	-0.282682	0.083	0.19	1
NSMCE1	0.471711	-0.286015	0.083	0.19	1
METAP2	0.471711	-0.293239	0.083	0.19	1
NEMF	0.471711	-0.301237	0.083	0.19	1
GALT	0.471711	-0.302535	0.083	0.19	1
NBDY	0.471711	-0.302998	0.083	0.19	1
ELOC	0.471711	-0.303798	0.083	0.19	1
FAM126A	0.471711	-0.308924	0.083	0.19	1
USP32	0.471711	-0.318401	0.083	0.19	1
APBB1IP	0.471711	-0.319257	0.083	0.19	1
MTPN	0.471711	-0.322285	0.083	0.19	1
ARPC5L	0.471711	-0.323522	0.083	0.19	1
LRIF1	0.471711	-0.32519	0.083	0.19	1
APLP2	0.471711	-0.333195	0.083	0.19	1
P4HB	0.471711	-0.341654	0.083	0.19	1
SRP19	0.471711	-0.342392	0.083	0.19	1
AIMP1	0.471711	-0.346386	0.083	0.19	1
NDUFS4	0.471711	-0.354352	0.083	0.19	1
ZCCHC11	0.471711	-0.360737	0.083	0.19	1
YEATS2	0.471711	-0.368203	0.083	0.19	1
MORF4L2	0.471711	-0.402138	0.083	0.19	1
ACBD5	0.471711	-0.411428	0.083	0.19	1
GPX1	0.471711	-0.411444	0.083	0.19	1
FAM177A1	0.471711	-0.418231	0.083	0.19	1
SKAP1	0.471711	-0.426376	0.083	0.19	1
PHB2	0.471711	-0.451335	0.083	0.19	1
CLIC5	0.471711	-0.454549	0.083	0.19	1
IFNGR1	0.471711	-0.472957	0.083	0.19	1
ATXN2L	0.471711	-0.476973	0.083	0.19	1
NONO	0.471711	-0.623935	0.083	0.19	1
TXN	0.474362	0.363578	0.5	0.429	1
TUBA1B	0.474362	-0.34756	0.333	0.524	1
RPL22	0.475458	-0.354559	0.25	0.381	1
PCM1	0.475804	0.534225	0.333	0.286	1
TMEM167A	0.475804	0.30098	0.333	0.286	1
IGKC	0.483807	-0.328951	0.333	0.429	1
EIF4B	0.486807	0.439434	0.25	0.143	1
LARP4	0.486807	0.327857	0.25	0.143	1
RIOK3	0.486807	0.321094	0.25	0.143	1
CD151	0.486807	0.32064	0.25	0.143	1
HELB	0.486807	0.298846	0.25	0.143	1
DGUOK	0.486807	0.279985	0.25	0.143	1
HDLBP	0.486807	0.261634	0.25	0.143	1
RPL34	0.487993	-0.381962	0.833	0.857	1
APMAP	0.488309	1.34389	0.167	0.095	1
CCT5	0.488309	1.01695	0.167	0.095	1
IGHG3	0.488309	0.971887	0.167	0.095	1
ZBTB43	0.488309	0.793715	0.167	0.095	1
DDHD1	0.488309	0.763177	0.167	0.095	1
CEBPD	0.488309	0.751562	0.167	0.095	1
CPNE3	0.488309	0.73979	0.167	0.095	1
CLNS1A	0.488309	0.722124	0.167	0.095	1
THEMIS	0.488309	0.687988	0.167	0.095	1
RAB11A	0.488309	0.66394	0.167	0.095	1
POLR2A	0.488309	0.659938	0.167	0.095	1
GLCCI1	0.488309	0.65162	0.167	0.095	1
KIF2A	0.488309	0.601751	0.167	0.095	1
ARHGAP15	0.488309	0.568665	0.167	0.095	1
MCTP2	0.488309	0.568352	0.167	0.095	1
SLC4A7	0.488309	0.566312	0.167	0.095	1
MTR	0.488309	0.54866	0.167	0.095	1
PRKAB1	0.488309	0.535986	0.167	0.095	1
SQLE	0.488309	0.515869	0.167	0.095	1
TM9SF3	0.488309	0.513428	0.167	0.095	1
PLEK	0.488309	0.50551	0.167	0.095	1
MCM7	0.488309	0.494226	0.167	0.095	1
AKAP11	0.488309	0.490245	0.167	0.095	1
R3HCC1L	0.488309	0.48694	0.167	0.095	1
SKI	0.488309	0.482217	0.167	0.095	1
FBXO6	0.488309	0.481798	0.167	0.095	1
SGMS1	0.488309	0.479741	0.167	0.095	1
CDC37	0.488309	0.478218	0.167	0.095	1
PTK2B	0.488309	0.460069	0.167	0.095	1
EXOC1	0.488309	0.456368	0.167	0.095	1
FAM208B	0.488309	0.429095	0.167	0.095	1
ARHGEF6	0.488309	0.425757	0.167	0.095	1
ZNF791	0.488309	0.422116	0.167	0.095	1
FOPNL	0.488309	0.410749	0.167	0.095	1
UBAP2L	0.488309	0.386203	0.167	0.095	1
GNG12	0.488309	0.384433	0.167	0.095	1
CCDC88C	0.488309	0.381625	0.167	0.095	1
TNPO1	0.488309	0.378422	0.167	0.095	1
UBTF	0.488309	0.374205	0.167	0.095	1
METTL18	0.488309	0.355767	0.167	0.095	1
MYNN	0.488309	0.34673	0.167	0.095	1
C5orf24	0.488309	0.345319	0.167	0.095	1
UXT	0.488309	0.340916	0.167	0.095	1
ATP8B2	0.488309	0.304188	0.167	0.095	1
HNRNPUL2	0.488309	0.303517	0.167	0.095	1
MPRIP	0.488309	0.298456	0.167	0.095	1
EIF6	0.488309	0.296549	0.167	0.095	1
CERS2	0.488309	0.295736	0.167	0.095	1
ATP10D	0.488309	0.292602	0.167	0.095	1
SPTLC1	0.488309	0.291505	0.167	0.095	1
SEC11C	0.488309	0.290941	0.167	0.095	1
LAYN	0.488309	0.28927	0.167	0.095	1
RHOT1	0.488309	0.287711	0.167	0.095	1
MRFAP1L1	0.488309	0.274114	0.167	0.095	1
GLO1	0.488309	0.268744	0.167	0.095	1
EIF4A2	0.491516	-0.335038	0.417	0.619	1
UBE4A	0.496216	0.73255	0.25	0.19	1
SAMHD1	0.496216	0.672146	0.25	0.19	1
CCND2	0.499192	0.338735	0.583	0.476	1
ATP5PD	0.501686	0.308262	0.333	0.19	1
TMED4	0.501686	-0.34633	0.167	0.286	1
CHTOP	0.501686	-0.376263	0.167	0.286	1
UBXN4	0.50348	0.363462	0.417	0.286	1
ELOB	0.50348	-0.432492	0.25	0.381	1
LINC01871	0.504579	-0.359468	0.583	0.714	1
CLK1	0.504732	-0.669022	0.25	0.333	1
ANP32B	0.509432	0.570227	0.083	0.19	1
ABI1	0.509432	-0.259904	0.083	0.19	1
NCK1	0.509432	-0.299919	0.083	0.19	1
SLK	0.510695	-0.345239	0.333	0.429	1
LITAF	0.512928	-0.38406	0.167	0.238	1
PPP1R10	0.512928	-0.426076	0.167	0.238	1
PJA2	0.512928	-0.429729	0.167	0.238	1
NAP1L1	0.512928	-0.743318	0.167	0.238	1
MYL6	0.514414	0.421146	0.583	0.667	1
FYB1	0.519104	-0.376547	0.333	0.476	1
C1orf43	0.519638	0.300567	0.333	0.238	1
PCNP	0.519638	0.289195	0.333	0.238	1
SLA	0.519638	0.287689	0.333	0.238	1
PMAIP1	0.519638	0.279971	0.333	0.238	1
ARPC3	0.526315	-0.29084	0.333	0.524	1
YWHAE	0.528897	0.262756	0.417	0.333	1
GVINP1	0.52993	0.799142	0.25	0.19	1
TAGAP	0.52993	0.621508	0.25	0.19	1
RBM3	0.52993	0.486707	0.25	0.19	1
ZNF106	0.52993	0.461384	0.25	0.19	1
LIMA1	0.530659	0.88089	0.167	0.095	1
UBE2N	0.530659	0.708011	0.167	0.095	1
AFF1	0.530659	0.695832	0.167	0.095	1
CAB39	0.530659	0.674834	0.167	0.095	1
ARHGAP9	0.530659	0.66468	0.167	0.095	1
TMF1	0.530659	0.664305	0.167	0.095	1
RSBN1	0.530659	0.628751	0.167	0.095	1
SACM1L	0.530659	0.627846	0.167	0.095	1
DENND1B	0.530659	0.583448	0.167	0.095	1
LMNA	0.530659	0.56653	0.167	0.095	1
SBNO2	0.530659	0.530469	0.167	0.095	1
NOC3L	0.530659	0.509045	0.167	0.095	1
SMC6	0.530659	0.500364	0.167	0.095	1
ZDHHC6	0.530659	0.499757	0.167	0.095	1
PPP6R3	0.530659	0.485727	0.167	0.095	1
HMGN2	0.530659	0.473931	0.167	0.095	1
MTCO1P12	0.530659	0.472907	0.167	0.095	1
NDUFB10	0.530659	0.469777	0.167	0.095	1
TIMM13	0.530659	0.469089	0.167	0.095	1
PIGT	0.530659	0.462035	0.167	0.095	1
PPM1K	0.530659	0.461428	0.167	0.095	1
PDHA1	0.530659	0.460311	0.167	0.095	1
RICTOR	0.530659	0.415143	0.167	0.095	1
SMS	0.530659	0.393957	0.167	0.095	1
WDR20	0.530659	0.381299	0.167	0.095	1
TROVE2	0.530659	0.369609	0.167	0.095	1
PRRC2B	0.530659	0.366673	0.167	0.095	1
PRKD3	0.530659	0.361724	0.167	0.095	1
TFAM	0.530659	0.356827	0.167	0.095	1
NLRP1	0.530659	0.353789	0.167	0.095	1
BRIX1	0.530659	0.352387	0.167	0.095	1
GSPT1	0.530659	0.34581	0.167	0.095	1
SOS2	0.530659	0.344423	0.167	0.095	1
DAP3	0.530659	0.343558	0.167	0.095	1
MAFF	0.530659	0.33755	0.167	0.095	1
PRR14L	0.530659	0.336472	0.167	0.095	1
SUPT4H1	0.530659	0.332061	0.167	0.095	1
PDCD6	0.530659	0.323205	0.167	0.095	1
NUDCD2	0.530659	0.31185	0.167	0.095	1
MLLT6	0.530659	0.308933	0.167	0.095	1
EIF2A	0.530659	0.297174	0.167	0.095	1
MARCKS	0.530659	0.282213	0.167	0.095	1
WASF2	0.530659	0.279458	0.167	0.095	1
PET100	0.530659	0.278213	0.167	0.095	1
SUDS3	0.530659	0.267812	0.167	0.095	1
CAMK4	0.533894	-0.306031	0.167	0.286	1
MMADHC	0.533894	-0.340479	0.167	0.286	1
FXYD5	0.534561	-0.582781	0.25	0.333	1
EEF1B2	0.538343	-0.350463	0.333	0.429	1
CYCS	0.547213	-0.297358	0.167	0.238	1
RGCC	0.547213	-0.417378	0.167	0.238	1
EIF3E	0.547213	-0.461088	0.167	0.238	1
ITGA4	0.547213	-0.585432	0.167	0.238	1
CFLAR	0.551037	0.417931	0.333	0.238	1
ARID4B	0.551037	0.252986	0.333	0.238	1
FNBP1	0.553341	-0.604844	0.333	0.524	1
COX6B1	0.562035	-0.255593	0.25	0.381	1
LCK	0.56477	0.438707	0.25	0.19	1
AKAP5	0.56477	0.423711	0.25	0.19	1
SS18L2	0.56477	0.368997	0.25	0.19	1
ABCB1	0.56477	0.365805	0.25	0.19	1
ASXL2	0.56477	0.347546	0.25	0.19	1
GHITM	0.56477	0.338624	0.25	0.19	1
NOP10	0.565254	0.506441	0.333	0.286	1
ABRACL	0.565254	0.471712	0.333	0.286	1
TAF7	0.565254	-0.283213	0.25	0.333	1
PCED1B-AS1	0.565254	-0.407095	0.25	0.333	1
KLRC1	0.567105	-0.303343	0.417	0.476	1
DUSP1	0.568696	-0.443894	0.5	0.571	1
PTGER4	0.574797	0.927774	0.167	0.095	1
EIF2S1	0.574797	0.570309	0.167	0.095	1
PRKDC	0.574797	0.520808	0.167	0.095	1
KRT10	0.574797	0.489674	0.167	0.095	1
MAD2L2	0.574797	0.44456	0.167	0.095	1
GEM	0.574797	0.413069	0.167	0.095	1
NBR1	0.574797	0.408606	0.167	0.095	1
RRM2B	0.574797	0.37402	0.167	0.095	1
HIPK2	0.574797	0.358781	0.167	0.095	1
PSMD2	0.574797	0.349495	0.167	0.095	1
TSC22D4	0.574797	0.34158	0.167	0.095	1
ATG3	0.574797	0.335877	0.167	0.095	1
GALNT2	0.574797	0.324429	0.167	0.095	1
METAP1	0.574797	0.322287	0.167	0.095	1
SH3BP1	0.574797	0.319945	0.167	0.095	1
SRSF6	0.574797	0.301461	0.167	0.095	1
DCAF13	0.574797	0.29976	0.167	0.095	1
WASHC4	0.574797	0.298743	0.167	0.095	1
MRPS7	0.574797	0.291454	0.167	0.095	1
AC044849.1	0.574797	0.289797	0.167	0.095	1
TGFBR2	0.574797	0.287031	0.167	0.095	1
KCNAB2	0.574797	0.278632	0.167	0.095	1
SVBP	0.574797	0.277725	0.167	0.095	1
AGPS	0.574797	0.273158	0.167	0.095	1
DIS3	0.574797	0.271595	0.167	0.095	1
LAMP1	0.574797	0.262476	0.167	0.095	1
[truncated: 294 more rows]

## Sheet: P20112001_IPR_T_BvsPCR_T_B.diff
gene_id	p_val	avg_logFC	pct.1	pct.2	p_val_adj
ATP5MC2	0.000439469	1.62508	0.667	0.053	1
DAXX	0.000894191	1.80233	0.5	0	1
S100A8	0.00118778	1.87043	0.583	0.053	1
TNFAIP8	0.00292219	1.7922	0.417	0	1
MAT2B	0.00292219	1.64511	0.417	0	1
INTS6	0.00292219	1.61735	0.417	0	1
EIF1AY	0.00292219	1.5821	0.417	0	1
RPL22L1	0.00292219	1.52654	0.417	0	1
RNU6-6P	0.00292219	1.44609	0.417	0	1
SRSF2	0.00292219	1.43789	0.417	0	1
ECE1	0.00292219	1.39975	0.417	0	1
RSF1	0.00292219	1.3952	0.417	0	1
WAC	0.00292219	1.30691	0.417	0	1
USP15	0.00462045	1.32759	0.583	0.105	1
HNRNPU	0.00506127	0.953415	0.75	0.211	1
SPTAN1	0.00612003	1.40073	0.5	0.053	1
FKBP1A	0.00631017	1.45304	0.583	0.105	1
RPL7A	0.00631017	1.43979	0.583	0.105	1
B2M	0.00647598	-0.580067	1	1	1
PPIA	0.00723346	1.38175	0.5	0.053	1
STAT4	0.00723346	1.32684	0.5	0.053	1
RPS11	0.00833092	0.816035	0.917	0.316	1
RPS27	0.00848364	-1.26626	0.917	1	1
GPBP1	0.0085254	1.07736	0.5	0.053	1
CCSER2	0.0085254	1.06416	0.5	0.053	1
PTPN7	0.0085254	0.889407	0.5	0.053	1
PPP1R15A	0.0085254	0.794033	0.5	0.053	1
EDF1	0.0085254	0.775233	0.5	0.053	1
RNF213	0.00880588	1.44485	0.75	0.316	1
AHI1	0.00905283	2.06406	0.333	0	1
CTLA4	0.00905283	1.59225	0.333	0	1
KRT6A	0.00905283	1.51196	0.333	0	1
ZC3H15	0.00905283	1.47136	0.333	0	1
LAMTOR4	0.00905283	1.46577	0.333	0	1
TAF1D	0.00905283	1.42451	0.333	0	1
S100A9	0.00905283	1.3898	0.333	0	1
CCT3	0.00905283	1.38799	0.333	0	1
ZC3H18	0.00905283	1.32119	0.333	0	1
MRPS5	0.00905283	1.30783	0.333	0	1
INPP5D	0.00905283	1.30433	0.333	0	1
PDS5A	0.00905283	1.30289	0.333	0	1
ARL1	0.00905283	1.30275	0.333	0	1
KMT2B	0.00905283	1.28237	0.333	0	1
HDAC1	0.00905283	1.26914	0.333	0	1
BOD1L1	0.00905283	1.26662	0.333	0	1
GADD45A	0.00905283	1.26444	0.333	0	1
ATAD2B	0.00905283	1.2561	0.333	0	1
CXCL1	0.00905283	1.24115	0.333	0	1
ICAM3	0.00905283	1.20782	0.333	0	1
ERAP1	0.00905283	1.20568	0.333	0	1
EXOSC4	0.00905283	1.20137	0.333	0	1
NOTCH1	0.00905283	1.16581	0.333	0	1
SEPT9	0.00905283	1.16189	0.333	0	1
TYMP	0.00905283	1.15938	0.333	0	1
GPS1	0.00905283	1.15464	0.333	0	1
HP1BP3	0.00989495	1.07124	0.583	0.105	1
OAZ1	0.00989495	0.974863	0.583	0.105	1
HLA-C	0.00999964	1.2053	0.75	0.316	1
RBX1	0.0105416	1.37276	0.417	0.053	1
STK17A	0.011442	0.962251	0.583	0.105	1
CCL4	0.0115736	-3.1735	0.583	0.789	1
MT-ND5	0.0119139	-0.803113	0.917	0.947	1
NR4A2	0.0122857	-1.90827	0	0.421	1
IFIT1	0.0124634	1.89285	0.417	0.053	1
UBE2K	0.0124634	1.43974	0.417	0.053	1
C4orf3	0.0132002	0.882405	0.583	0.105	1
SLFN5	0.0132002	0.623589	0.583	0.105	1
PPP1CC	0.0142414	1.28055	0.5	0.105	1
MX2	0.0146892	1.42377	0.417	0.053	1
KRT5	0.0146892	1.13774	0.417	0.053	1
GNAS	0.015624	1.12685	0.583	0.158	1
GRB2	0.0172583	1.17782	0.417	0.053	1
ZCCHC6	0.0172583	1.04508	0.417	0.053	1
SF3B1	0.0187233	0.639919	0.75	0.211	1
IFI6	0.0198395	0.857982	0.75	0.263	1
TAGLN2	0.0202134	1.31037	0.417	0.053	1
RIF1	0.0202134	1.20223	0.417	0.053	1
SGK1	0.0202134	1.01354	0.417	0.053	1
ARPC1B	0.0202134	0.966473	0.417	0.053	1
MT1X	0.0215478	-2.36556	0	0.368	1
EGR1	0.0218492	1.03501	0.5	0.105	1
RPS7	0.0221662	0.860635	0.667	0.211	1
USO1	0.0236006	1.04709	0.417	0.053	1
CDC42SE2	0.0236006	0.764827	0.417	0.053	1
DECR1	0.0236006	0.741173	0.417	0.053	1
BAZ1A	0.0236006	0.686774	0.417	0.053	1
TMED10	0.0236006	0.663399	0.417	0.053	1
SMAP2	0.0236006	0.465957	0.417	0.053	1
KLRD1	0.0237846	-1.41983	0.333	0.632	1
LINC01871	0.0250069	1.07876	0.583	0.263	1
SRRM2	0.0250735	1.29464	0.5	0.105	1
ADAR	0.0250735	0.967922	0.5	0.105	1
CALR	0.0250735	0.900153	0.5	0.105	1
ITM2B	0.0262683	0.883151	0.583	0.158	1
S100A11	0.0267354	0.519488	0.75	0.211	1
GVINP1	0.0268997	1.60707	0.25	0	1
SPRR1B	0.0268997	1.53975	0.25	0	1
SLC2A3	0.0268997	1.4322	0.25	0	1
ACOT7	0.0268997	1.42846	0.25	0	1
OAS1	0.0268997	1.42596	0.25	0	1
SNTB1	0.0268997	1.41351	0.25	0	1
SEL1L	0.0268997	1.37563	0.25	0	1
RBCK1	0.0268997	1.36455	0.25	0	1
GIT2	0.0268997	1.30122	0.25	0	1
S100A7	0.0268997	1.29822	0.25	0	1
SEC22B	0.0268997	1.29603	0.25	0	1
FIBP	0.0268997	1.29568	0.25	0	1
ZNF101	0.0268997	1.27298	0.25	0	1
INO80E	0.0268997	1.25155	0.25	0	1
STK38	0.0268997	1.22596	0.25	0	1
FBXO7	0.0268997	1.20115	0.25	0	1
GIMAP6	0.0268997	1.20027	0.25	0	1
DCP2	0.0268997	1.19908	0.25	0	1
DYNLT1	0.0268997	1.17413	0.25	0	1
BRWD1	0.0268997	1.15716	0.25	0	1
LINC00674	0.0268997	1.15716	0.25	0	1
SAE1	0.0268997	1.15707	0.25	0	1
VANGL1	0.0268997	1.15444	0.25	0	1
ASB1	0.0268997	1.1483	0.25	0	1
SS18L2	0.0268997	1.14661	0.25	0	1
GCH1	0.0268997	1.13047	0.25	0	1
TMEM248	0.0268997	1.12891	0.25	0	1
PIK3IP1	0.0268997	1.12611	0.25	0	1
PTP4A1	0.0268997	1.12611	0.25	0	1
HDLBP	0.0268997	1.12478	0.25	0	1
KRT13	0.0268997	1.12478	0.25	0	1
IGLC2	0.0268997	1.12141	0.25	0	1
NFU1	0.0268997	1.11576	0.25	0	1
MPHOSPH9	0.0268997	1.11246	0.25	0	1
JPT1	0.0268997	1.10634	0.25	0	1
CD55	0.0268997	1.09517	0.25	0	1
CDKN1B	0.0268997	1.08999	0.25	0	1
H1F0	0.0268997	1.05329	0.25	0	1
CARD8	0.0268997	1.04863	0.25	0	1
CSK	0.0268997	1.04699	0.25	0	1
LIPA	0.0268997	1.04628	0.25	0	1
TMEM18	0.0268997	1.04422	0.25	0	1
DFFA	0.0268997	1.04243	0.25	0	1
CBX6	0.0268997	1.03913	0.25	0	1
UQCRFS1	0.0268997	1.03171	0.25	0	1
MRPS25	0.0268997	1.03042	0.25	0	1
MICU1	0.0268997	1.02683	0.25	0	1
RALB	0.0268997	1.01254	0.25	0	1
TMEM160	0.0268997	1.00889	0.25	0	1
ATP1B3	0.0268997	1.0067	0.25	0	1
BRD8	0.0268997	1.0036	0.25	0	1
INTS10	0.0268997	1.00117	0.25	0	1
ATR	0.0268997	1.00088	0.25	0	1
VTA1	0.0268997	0.999912	0.25	0	1
ZCCHC8	0.0268997	0.998407	0.25	0	1
ARL14EP	0.0268997	0.998288	0.25	0	1
KCTD9	0.0268997	0.997184	0.25	0	1
TMEM181	0.0268997	0.996552	0.25	0	1
LRRC75A-AS1	0.0268997	0.995529	0.25	0	1
ZPR1	0.0268997	0.993589	0.25	0	1
CREB1	0.0268997	0.990882	0.25	0	1
ACAT1	0.0268997	0.98395	0.25	0	1
PPCS	0.0268997	0.981741	0.25	0	1
KRT14	0.0268997	0.981741	0.25	0	1
PLD3	0.0268997	0.981526	0.25	0	1
REX1BD	0.0268997	0.977758	0.25	0	1
KLHL28	0.0268997	0.971987	0.25	0	1
ZNF430	0.0268997	0.96329	0.25	0	1
ZFY	0.0268997	0.962023	0.25	0	1
NIN	0.0268997	0.957217	0.25	0	1
TBC1D20	0.0268997	0.957217	0.25	0	1
MCCC2	0.0268997	0.953892	0.25	0	1
BAX	0.0268997	0.941216	0.25	0	1
TRIM56	0.0268997	0.932914	0.25	0	1
UBA3	0.0268997	0.930907	0.25	0	1
RPS7P1	0.0268997	0.929598	0.25	0	1
DHX15	0.0268997	0.925336	0.25	0	1
LTA4H	0.0268997	0.925336	0.25	0	1
DEGS1	0.0268997	0.921903	0.25	0	1
TXNDC9	0.0268997	0.921198	0.25	0	1
RASGEF1A	0.0268997	0.9169	0.25	0	1
HIGD2A	0.0268997	0.916141	0.25	0	1
SRPRA	0.0268997	0.914861	0.25	0	1
MSL3	0.0268997	0.911109	0.25	0	1
MRPL44	0.0268997	0.910832	0.25	0	1
TRIM44	0.0268997	0.906488	0.25	0	1
SAMD8	0.0268997	0.903569	0.25	0	1
EPB41	0.0268997	0.869243	0.25	0	1
CCNL2	0.0268997	0.869243	0.25	0	1
RAP2B	0.0268997	0.861768	0.25	0	1
RTF2	0.0268997	0.856914	0.25	0	1
TCF7	0.0268997	0.856914	0.25	0	1
E2F4	0.0268997	0.856914	0.25	0	1
KDSR	0.0268997	0.852167	0.25	0	1
UIMC1	0.0268997	0.845987	0.25	0	1
TMEM59	0.0268997	0.841671	0.25	0	1
PPM1M	0.0268997	0.841671	0.25	0	1
C19orf70	0.0268997	0.841056	0.25	0	1
SCAF11	0.0317501	0.998005	0.667	0.263	1
NDUFA1	0.0327738	0.770334	0.5	0.105	1
COTL1	0.0329016	1.08019	0.583	0.211	1
IL2RB	0.0355243	0.731421	0.667	0.263	1
HNRNPK	0.0361177	0.872894	0.75	0.316	1
UBE2L3	0.0368712	-1.61276	0	0.316	1
CCL3	0.0386403	-1.82573	0.5	0.684	1
ACTG1	0.0391734	0.586564	0.917	0.526	1
SELL	0.0396152	1.43715	0.333	0.053	1
ADAM8	0.0396152	1.16151	0.333	0.053	1
SPP1	0.0396152	1.07658	0.333	0.053	1
SLC25A3	0.0396152	0.986775	0.333	0.053	1
RAP1A	0.0404584	1.08916	0.417	0.105	1
CAPZB	0.0426766	0.535837	0.583	0.158	1
TXNIP	0.0444064	-1.201	0.167	0.526	1
DAZAP2	0.0457349	0.892852	0.5	0.158	1
CCT6A	0.0461058	1.11506	0.333	0.053	1
KDM5A	0.0461058	1.11321	0.333	0.053	1
PSMB3	0.0461058	1.08745	0.333	0.053	1
ITGB2	0.0461058	1.05221	0.333	0.053	1
MIR222HG	0.0461058	0.983623	0.333	0.053	1
TAP1	0.0461058	0.980189	0.333	0.053	1
SLA2	0.0461058	0.95764	0.333	0.053	1
EIF4G1	0.0461058	0.86457	0.333	0.053	1
PSMA3	0.0461058	0.86349	0.333	0.053	1
APOBEC3G	0.0461894	1.14265	0.417	0.105	1
LY6E	0.0461894	0.968538	0.417	0.105	1
PRF1	0.0472066	0.841272	0.833	0.474	1
TMSB10	0.0479137	0.518318	0.917	0.684	1
S100A4	0.0483342	-1.56977	0.25	0.579	1
CD69	0.0483918	-1.07795	0.833	0.789	1
XCL2	0.0491417	-2.01109	0.167	0.474	1
EIF4G2	0.0495276	0.869758	0.583	0.263	1
WIPF1	0.0515043	0.907169	0.5	0.158	1
RSAD2	0.0515043	0.872848	0.5	0.158	1
BHLHE40	0.0519368	0.771159	0.583	0.211	1
CCL4L2	0.0520408	-2.98068	0.333	0.579	1
SNX6	0.0525892	0.898026	0.417	0.105	1
RAP1B	0.0525892	0.885701	0.417	0.105	1
STOM	0.0534696	1.11622	0.333	0.053	1
MESD	0.0534696	1.09739	0.333	0.053	1
CYBA	0.0534696	1.0249	0.333	0.053	1
ZNF611	0.0534696	0.928919	0.333	0.053	1
TMEM167A	0.0534696	0.890919	0.333	0.053	1
PSMB8	0.0534696	0.890002	0.333	0.053	1
MYD88	0.0534696	0.880824	0.333	0.053	1
PIK3CD	0.0534696	0.875448	0.333	0.053	1
ATP5F1A	0.0534696	0.872566	0.333	0.053	1
S100A2	0.0534696	0.866329	0.333	0.053	1
SH2D2A	0.0534696	0.855087	0.333	0.053	1
RAB10	0.0534696	0.842343	0.333	0.053	1
ZRANB2	0.0534696	0.802158	0.333	0.053	1
SLC9A3R1	0.0534696	0.770546	0.333	0.053	1
RPSA	0.0537083	0.719755	0.5	0.211	1
RPS3A	0.0552445	-0.754508	0.417	0.684	1
ZNF638	0.0578708	0.915667	0.5	0.158	1
RPL19	0.0578708	0.902687	0.5	0.158	1
ATM	0.0578708	0.81996	0.5	0.158	1
THRAP3	0.0578708	0.772214	0.5	0.158	1
MT-CYB	0.0585179	-0.573754	1	1	1
GBP1	0.059714	1.04509	0.417	0.105	1
GLG1	0.059714	0.982607	0.417	0.105	1
PLEKHA2	0.059714	0.911983	0.417	0.105	1
STK17B	0.0610599	0.819899	0.75	0.368	1
RPL28	0.0611539	0.71412	0.75	0.421	1
SAMD9L	0.0612623	0.955186	0.583	0.263	1
NHP2	0.0613059	-1.30703	0.083	0.368	1
ZMYND8	0.0617909	0.849815	0.333	0.053	1
PCNX1	0.0617909	0.780855	0.333	0.053	1
SNRPD1	0.0617909	0.769274	0.333	0.053	1
RPL23AP42	0.0617909	0.729409	0.333	0.053	1
SREK1IP1	0.0617909	0.710657	0.333	0.053	1
FXR1	0.0617909	0.694733	0.333	0.053	1
TRIR	0.0617909	0.684929	0.333	0.053	1
ATG5	0.0617909	0.680184	0.333	0.053	1
PRKCH	0.0617909	0.674662	0.333	0.053	1
ITM2A	0.0617909	0.622679	0.333	0.053	1
DDX27	0.0617909	0.619236	0.333	0.053	1
MT-TV	0.0617909	0.586101	0.333	0.053	1
ATP1A1	0.0617909	0.550801	0.333	0.053	1
NABP1	0.0617909	0.518663	0.333	0.053	1
SELENOF	0.0617909	0.48014	0.333	0.053	1
IGHG4	0.0617909	0.466248	0.333	0.053	1
C6orf48	0.0617909	0.455189	0.333	0.053	1
SMG7	0.0617909	0.413337	0.333	0.053	1
SFT2D2	0.0617909	0.39835	0.333	0.053	1
APH1A	0.0617909	0.265921	0.333	0.053	1
HNRNPUL1	0.0617909	-1.28479	0	0.263	1
SNX10	0.0617909	-1.519	0	0.263	1
SNU13	0.0617909	-1.5788	0	0.263	1
NCOA3	0.0617909	-1.62194	0	0.263	1
XIST	0.0617909	-1.73744	0	0.263	1
CCL5	0.0618416	-0.82184	0.75	0.947	1
KTN1	0.0644803	0.767921	0.583	0.211	1
SP110	0.064878	0.601222	0.5	0.158	1
ISG15	0.0655759	0.891468	0.667	0.316	1
ARPC2	0.0668491	0.654794	0.833	0.421	1
PSMB1	0.0676216	1.1304	0.417	0.105	1
HCLS1	0.0676216	1.06015	0.417	0.105	1
EMB	0.0676216	0.611581	0.417	0.105	1
SMCHD1	0.067943	0.899758	0.583	0.263	1
CCNL1	0.0716339	0.671555	0.583	0.211	1
SYNCRIP	0.072571	0.695675	0.5	0.158	1
TMBIM6	0.0741233	0.516149	0.667	0.263	1
RPS18	0.0760297	-0.702192	0.75	0.789	1
CHMP5	0.0763712	0.746198	0.417	0.105	1
UBXN4	0.0763712	0.636599	0.417	0.105	1
TNRC6B	0.0763712	0.357448	0.417	0.105	1
GAPDH	0.0778755	0.652593	0.833	0.526	1
INTS13	0.0781834	1.53937	0.167	0	1
SCO1	0.0781834	1.43908	0.167	0	1
CCT5	0.0781834	1.4051	0.167	0	1
DNAJB14	0.0781834	1.39096	0.167	0	1
IGHG3	0.0781834	1.37094	0.167	0	1
DNM2	0.0781834	1.36555	0.167	0	1
TATDN3	0.0781834	1.33088	0.167	0	1
JADE1	0.0781834	1.30878	0.167	0	1
GATA3	0.0781834	1.29805	0.167	0	1
MTG2	0.0781834	1.25239	0.167	0	1
ANKRD39	0.0781834	1.24867	0.167	0	1
CISH	0.0781834	1.24451	0.167	0	1
MAK16	0.0781834	1.24256	0.167	0	1
KRT10	0.0781834	1.23905	0.167	0	1
TFRC	0.0781834	1.23107	0.167	0	1
UBR1	0.0781834	1.22129	0.167	0	1
IGHG1	0.0781834	1.20592	0.167	0	1
GSE1	0.0781834	1.19636	0.167	0	1
ABCA2	0.0781834	1.19482	0.167	0	1
TNFRSF1A	0.0781834	1.19154	0.167	0	1
FAM89B	0.0781834	1.16425	0.167	0	1
LTB	0.0781834	1.16425	0.167	0	1
NPC2	0.0781834	1.16214	0.167	0	1
CCDC174	0.0781834	1.16214	0.167	0	1
CYSLTR1	0.0781834	1.15611	0.167	0	1
AGFG1	0.0781834	1.15444	0.167	0	1
COL4A1	0.0781834	1.1444	0.167	0	1
THEMIS	0.0781834	1.14131	0.167	0	1
UBE2N	0.0781834	1.14118	0.167	0	1
ELOF1	0.0781834	1.13785	0.167	0	1
AFF1	0.0781834	1.11818	0.167	0	1
CGAS	0.0781834	1.11185	0.167	0	1
FAM214A	0.0781834	1.1063	0.167	0	1
AZI2	0.0781834	1.10134	0.167	0	1
NBR1	0.0781834	1.09863	0.167	0	1
SLFN12	0.0781834	1.09454	0.167	0	1
SBNO2	0.0781834	1.09164	0.167	0	1
B3GNT2	0.0781834	1.08514	0.167	0	1
UBALD2	0.0781834	1.0829	0.167	0	1
GLCCI1	0.0781834	1.05834	0.167	0	1
RPAP2	0.0781834	1.04726	0.167	0	1
MALT1	0.0781834	1.04726	0.167	0	1
ILK	0.0781834	1.04677	0.167	0	1
SQOR	0.0781834	1.04146	0.167	0	1
HDHD2	0.0781834	1.04063	0.167	0	1
PIGT	0.0781834	1.03658	0.167	0	1
ADAM19	0.0781834	1.03395	0.167	0	1
SOCS1	0.0781834	1.03395	0.167	0	1
FNBP4	0.0781834	1.0247	0.167	0	1
BAG6	0.0781834	1.01568	0.167	0	1
GTF2F2	0.0781834	1.01441	0.167	0	1
TMEM230	0.0781834	1.0094	0.167	0	1
PLEC	0.0781834	1.0094	0.167	0	1
CIRBP	0.0781834	1.00527	0.167	0	1
IGLC3	0.0781834	0.994303	0.167	0	1
PARP12	0.0781834	0.981824	0.167	0	1
HERC5	0.0781834	0.981824	0.167	0	1
QARS	0.0781834	0.981824	0.167	0	1
CCL11	0.0781834	0.981824	0.167	0	1
ERGIC2	0.0781834	0.978497	0.167	0	1
DUSP11	0.0781834	0.966494	0.167	0	1
VDAC2	0.0781834	0.966494	0.167	0	1
ALDH18A1	0.0781834	0.958828	0.167	0	1
DDX42	0.0781834	0.947387	0.167	0	1
TBC1D7	0.0781834	0.946177	0.167	0	1
TEX261	0.0781834	0.942816	0.167	0	1
LMNA	0.0781834	0.942816	0.167	0	1
CXorf21	0.0781834	0.942509	0.167	0	1
PLEK	0.0781834	0.941895	0.167	0	1
TMCO3	0.0781834	0.941895	0.167	0	1
SMAD3	0.0781834	0.941895	0.167	0	1
MAF	0.0781834	0.941895	0.167	0	1
BAZ2A	0.0781834	0.939135	0.167	0	1
ATG3	0.0781834	0.936926	0.167	0	1
DCAF13	0.0781834	0.936926	0.167	0	1
DGKA	0.0781834	0.936614	0.167	0	1
ZDHHC6	0.0781834	0.936538	0.167	0	1
RAP2A	0.0781834	0.936538	0.167	0	1
PPM1B	0.0781834	0.936309	0.167	0	1
GOLGA2	0.0781834	0.933472	0.167	0	1
CYHR1	0.0781834	0.929507	0.167	0	1
SLC4A7	0.0781834	0.928197	0.167	0	1
CAMK4	0.0781834	0.928197	0.167	0	1
MAPK6	0.0781834	0.923225	0.167	0	1
GTF3A	0.0781834	0.923225	0.167	0	1
R3HCC1L	0.0781834	0.923225	0.167	0	1
MTCO1P12	0.0781834	0.920349	0.167	0	1
C9orf16	0.0781834	0.916897	0.167	0	1
SPG11	0.0781834	0.916343	0.167	0	1
SUPT7L	0.0781834	0.916343	0.167	0	1
COMMD2	0.0781834	0.91518	0.167	0	1
FBXO6	0.0781834	0.91518	0.167	0	1
MRPS7	0.0781834	0.91518	0.167	0	1
ARL5A	0.0781834	0.91518	0.167	0	1
CDKN1A	0.0781834	0.913438	0.167	0	1
SVBP	0.0781834	0.90884	0.167	0	1
NCAPG2	0.0781834	0.908799	0.167	0	1
DGKE	0.0781834	0.908799	0.167	0	1
UBAP1	0.0781834	0.908799	0.167	0	1
OTUD1	0.0781834	0.908799	0.167	0	1
PDHA1	0.0781834	0.907051	0.167	0	1
PLRG1	0.0781834	0.907051	0.167	0	1
SKI	0.0781834	0.902426	0.167	0	1
ASH2L	0.0781834	0.901781	0.167	0	1
TMC8	0.0781834	0.893017	0.167	0	1
GFPT1	0.0781834	0.893017	0.167	0	1
KCTD6	0.0781834	0.879466	0.167	0	1
MTHFD1	0.0781834	0.876709	0.167	0	1
CRKL	0.0781834	0.872438	0.167	0	1
STAT2	0.0781834	0.872438	0.167	0	1
GTF2E2	0.0781834	0.872438	0.167	0	1
KDM7A	0.0781834	0.861501	0.167	0	1
PRKAB1	0.0781834	0.861501	0.167	0	1
COL6A3	0.0781834	0.861501	0.167	0	1
CD9	0.0781834	0.858914	0.167	0	1
NFKB2	0.0781834	0.858914	0.167	0	1
MAPK13	0.0781834	0.858914	0.167	0	1
NUDCD3	0.0781834	0.856185	0.167	0	1
PHKA2	0.0781834	0.856185	0.167	0	1
KDELR2	0.0781834	0.856185	0.167	0	1
MATK	0.0781834	0.856178	0.167	0	1
EIF3B	0.0781834	0.856178	0.167	0	1
NIPAL3	0.0781834	0.852507	0.167	0	1
ABL1	0.0781834	0.849416	0.167	0	1
CHRAC1	0.0781834	0.849416	0.167	0	1
GPI	0.0781834	0.849416	0.167	0	1
C5orf15	0.0781834	0.849416	0.167	0	1
PRRC2B	0.0781834	0.849416	0.167	0	1
OSM	0.0781834	0.8466	0.167	0	1
KDM2B	0.0781834	0.846329	0.167	0	1
PTTG1	0.0781834	0.846329	0.167	0	1
GPR18	0.0781834	0.845717	0.167	0	1
HIST1H2AC	0.0781834	0.845717	0.167	0	1
STX7	0.0781834	0.845712	0.167	0	1
TIMM13	0.0781834	0.845375	0.167	0	1
MAD2L2	0.0781834	0.845375	0.167	0	1
MRPL57	0.0781834	0.845375	0.167	0	1
SMS	0.0781834	0.841399	0.167	0	1
GLYCTK	0.0781834	0.841399	0.167	0	1
YTHDC2	0.0781834	0.839492	0.167	0	1
GSR	0.0781834	0.839492	0.167	0	1
TRPT1	0.0781834	0.839492	0.167	0	1
ANKIB1	0.0781834	0.838876	0.167	0	1
LYPLA1	0.0781834	0.838876	0.167	0	1
GALNT11	0.0781834	0.834529	0.167	0	1
KLHL23	0.0781834	0.834529	0.167	0	1
FER	0.0781834	0.817814	0.167	0	1
ELMSAN1	0.0781834	0.817814	0.167	0	1
GNG12	0.0781834	0.817814	0.167	0	1
PIM2	0.0781834	0.816349	0.167	0	1
DNMT3A	0.0781834	0.816349	0.167	0	1
RFTN1	0.0781834	0.816349	0.167	0	1
MINDY2	0.0781834	0.810787	0.167	0	1
TUBGCP2	0.0781834	0.810787	0.167	0	1
TP53BP2	0.0781834	0.810787	0.167	0	1
UBE2Z	0.0781834	0.810787	0.167	0	1
TRA2A	0.0781834	0.810787	0.167	0	1
FAM192A	0.0781834	0.810787	0.167	0	1
TOMM20	0.0781834	0.810787	0.167	0	1
SWSAP1	0.0781834	0.810787	0.167	0	1
MAF1	0.0781834	0.810787	0.167	0	1
MAFB	0.0781834	0.810787	0.167	0	1
PI4KA	0.0781834	0.810787	0.167	0	1
STK24	0.0781834	0.806937	0.167	0	1
WDR20	0.0781834	0.806937	0.167	0	1
PCTP	0.0781834	0.806937	0.167	0	1
ARFGAP2	0.0781834	0.806937	0.167	0	1
HIST2H2BE	0.0781834	0.806937	0.167	0	1
MAFF	0.0781834	0.806937	0.167	0	1
NLRP1	0.0781834	0.800471	0.167	0	1
NDUFB3	0.0781834	0.800471	0.167	0	1
ZNF714	0.0781834	0.800471	0.167	0	1
RICTOR	0.0781834	0.800471	0.167	0	1
C18orf54	0.0781834	0.800471	0.167	0	1
MMADHC	0.0781834	0.800471	0.167	0	1
SEL1L3	0.0781834	0.799829	0.167	0	1
PACSIN2	0.0781834	0.799829	0.167	0	1
KHDC4	0.0781834	0.799829	0.167	0	1
CDC73	0.0781834	0.799829	0.167	0	1
IMP4	0.0781834	0.799829	0.167	0	1
NOL8	0.0781834	0.799829	0.167	0	1
MRRF	0.0781834	0.797995	0.167	0	1
GTF2E1	0.0781834	0.797995	0.167	0	1
MGST1	0.0781834	0.795309	0.167	0	1
CSRP1	0.0781834	0.795309	0.167	0	1
RCAN1	0.0781834	0.795309	0.167	0	1
CCDC88C	0.0781834	0.794095	0.167	0	1
NUDC	0.0781834	0.794095	0.167	0	1
FCGRT	0.0781834	0.794095	0.167	0	1
PPP3CB	0.0781834	0.794095	0.167	0	1
MYCBP	0.0781834	0.794095	0.167	0	1
SH3BP1	0.0781834	0.787258	0.167	0	1
BABAM1	0.0781834	0.787258	0.167	0	1
SUMO1	0.0781834	0.787258	0.167	0	1
METAP1	0.0781834	0.787258	0.167	0	1
JRKL	0.0781834	0.787258	0.167	0	1
AC062029.1	0.0781834	0.787258	0.167	0	1
TNFRSF9	0.0781834	0.786895	0.167	0	1
CHMP4B	0.0781834	0.782316	0.167	0	1
CLIC3	0.0781834	0.780264	0.167	0	1
TRIM33	0.0781834	0.780264	0.167	0	1
PMVK	0.0781834	0.780004	0.167	0	1
DUS2	0.0781834	0.780004	0.167	0	1
ANKRD49	0.0781834	0.780004	0.167	0	1
FCHO1	0.0781834	0.778742	0.167	0	1
RGS5	0.0781834	0.778742	0.167	0	1
METTL18	0.0781834	0.778742	0.167	0	1
MAGI2-AS3	0.0781834	0.778742	0.167	0	1
KCNAB2	0.0781834	0.772967	0.167	0	1
AFTPH	0.0781834	0.772967	0.167	0	1
OTUB1	0.0781834	0.772967	0.167	0	1
PRR14L	0.0781834	0.772967	0.167	0	1
PLCG1	0.0781834	0.768968	0.167	0	1
KAT7	0.0781834	0.768968	0.167	0	1
RASGRP1	0.0781834	0.768968	0.167	0	1
DHTKD1	0.0781834	0.768968	0.167	0	1
NELL2	0.0781834	0.768968	0.167	0	1
PDCD6	0.0781834	0.768968	0.167	0	1
AGPS	0.0781834	0.76225	0.167	0	1
KMT5B	0.0781834	0.76225	0.167	0	1
FAM104A	0.0781834	0.76225	0.167	0	1
MLLT6	0.0781834	0.76225	0.167	0	1
MRPL34	0.0781834	0.761584	0.167	0	1
RNF114	0.0781834	0.756887	0.167	0	1
UXT	0.0781834	0.756887	0.167	0	1
SLAIN1	0.0781834	0.756887	0.167	0	1
MBD5	0.0781834	0.756887	0.167	0	1
ATP11C	0.0781834	0.73854	0.167	0	1
SSBP1	0.0781834	0.73854	0.167	0	1
ATE1	0.0781834	0.73854	0.167	0	1
EFL1	0.0781834	0.73854	0.167	0	1
MTA2	0.0781834	0.73854	0.167	0	1
FERMT3	0.0781834	0.73854	0.167	0	1
ABCF3	0.0781834	0.73854	0.167	0	1
MRPL36	0.0781834	0.73854	0.167	0	1
ARID4A	0.0781834	0.718588	0.167	0	1
SPTLC1	0.0781834	0.718588	0.167	0	1
NOP53	0.0781834	0.718588	0.167	0	1
RPS6KB1	0.0781834	0.718588	0.167	0	1
TNIK	0.0781834	0.718588	0.167	0	1
ITGA4	0.0781834	0.712453	0.167	0	1
PRPF39	0.0781834	0.712453	0.167	0	1
RBM6	0.0781834	0.710825	0.167	0	1
C12orf57	0.0781834	0.710825	0.167	0	1
MPRIP	0.0781834	0.710825	0.167	0	1
ALG10B	0.0781834	0.710825	0.167	0	1
FAR1	0.0781834	0.710825	0.167	0	1
EED	0.0781834	0.708205	0.167	0	1
ESYT1	0.0781834	0.708205	0.167	0	1
FLAD1	0.0781834	0.708205	0.167	0	1
EHBP1L1	0.0781834	0.708205	0.167	0	1
MYADM	0.0781834	0.708205	0.167	0	1
SUDS3	0.0781834	0.70657	0.167	0	1
FASTKD1	0.0781834	0.70657	0.167	0	1
MTERF3	0.0781834	0.70657	0.167	0	1
ZFAND3	0.0781834	0.70657	0.167	0	1
REEP3	0.0781834	0.70657	0.167	0	1
FBXO22	0.0781834	0.70657	0.167	0	1
AC027309.2	0.0781834	0.70657	0.167	0	1
DHX8	0.0781834	0.701065	0.167	0	1
HSD17B10	0.0781834	0.701065	0.167	0	1
PACS1	0.0781834	0.701065	0.167	0	1
RHOG	0.0781834	0.701065	0.167	0	1
GCC1	0.0781834	0.701065	0.167	0	1
SHMT2	0.0781834	0.701065	0.167	0	1
RABIF	0.0781834	0.701065	0.167	0	1
PET100	0.0781834	0.701065	0.167	0	1
GBF1	0.0781834	0.70036	0.167	0	1
DNAJC4	0.0781834	0.70036	0.167	0	1
RNGTT	0.0781834	0.70036	0.167	0	1
SAV1	0.0781834	0.70036	0.167	0	1
LRRC37B	0.0781834	0.70036	0.167	0	1
RHOT1	0.0781834	0.700357	0.167	0	1
OLA1	0.0781834	0.700357	0.167	0	1
RBM7	0.0781834	0.699418	0.167	0	1
CMAS	0.0781834	0.699418	0.167	0	1
DROSHA	0.0781834	0.699418	0.167	0	1
C10orf88	0.0781834	0.699418	0.167	0	1
ELP2	0.0781834	0.699418	0.167	0	1
TAF10	0.0781834	0.699418	0.167	0	1
SEC11C	0.0781834	0.699418	0.167	0	1
HNRNPUL2	0.0781834	0.699418	0.167	0	1
SMIM3	0.0781834	0.699418	0.167	0	1
SF3B6	0.0781834	0.698709	0.167	0	1
TIMM17A	0.0781834	0.698709	0.167	0	1
NUDT5	0.0781834	0.698709	0.167	0	1
GRN	0.0781834	0.697827	0.167	0	1
CD99L2	0.0781834	0.697827	0.167	0	1
DYNLRB1	0.0781834	0.697827	0.167	0	1
KLC1	0.0781834	0.697827	0.167	0	1
FDX1	0.0781834	0.697827	0.167	0	1
SCARB2	0.0781834	0.697827	0.167	0	1
FURIN	0.0781834	0.697827	0.167	0	1
RPUSD3	0.0781834	0.697827	0.167	0	1
EIF3K	0.0781834	0.697827	0.167	0	1
LAMP1	0.0781834	0.697827	0.167	0	1
UBTF	0.0781834	0.695362	0.167	0	1
GUSB	0.0781834	0.695362	0.167	0	1
TRPV2	0.0781834	0.695362	0.167	0	1
RBM12	0.0781834	0.695362	0.167	0	1
PAM	0.0781834	0.693706	0.167	0	1
ASAP1	0.0781834	0.693706	0.167	0	1
FBXO34	0.0781834	0.693706	0.167	0	1
SPIN4	0.0781834	0.693706	0.167	0	1
XAB2	0.0781834	0.693164	0.167	0	1
DCTN4	0.0781834	0.693164	0.167	0	1
SSFA2	0.0781834	0.693164	0.167	0	1
ATP8B2	0.0781834	0.693164	0.167	0	1
WBP1L	0.0781834	0.693164	0.167	0	1
LAYN	0.0781834	0.693164	0.167	0	1
STYXL1	0.0781834	0.69245	0.167	0	1
SCAPER	0.0781834	0.69245	0.167	0	1
CREG1	0.0781834	0.69245	0.167	0	1
GLO1	0.0781834	0.688832	0.167	0	1
LLPH	0.0781834	0.688832	0.167	0	1
FAAP20	0.0781834	0.688832	0.167	0	1
KRT6C	0.0781834	0.688832	0.167	0	1
STRN3	0.0781834	0.688832	0.167	0	1
SYNJ2BP	0.0781834	0.688115	0.167	0	1
AL158211.5	0.0781834	0.688115	0.167	0	1
PSMC1	0.0781834	0.687416	0.167	0	1
KIAA1191	0.0781834	0.687416	0.167	0	1
SEC61A1	0.0781834	0.683059	0.167	0	1
SEC61B	0.0781834	0.683059	0.167	0	1
RNF7	0.0781834	0.683059	0.167	0	1
KIF3A	0.0781834	0.683059	0.167	0	1
CBWD5	0.0781834	0.683059	0.167	0	1
CHTOP	0.0781834	0.683059	0.167	0	1
ADA	0.0781834	0.683059	0.167	0	1
XRCC1	0.0781834	0.68083	0.167	0	1
G2E3	0.0781834	0.68083	0.167	0	1
TFPT	0.0781834	0.68083	0.167	0	1
NDUFA11	0.0781834	0.68083	0.167	0	1
MRFAP1L1	0.0781834	0.68083	0.167	0	1
CNPY2	0.0781834	0.68083	0.167	0	1
HIVEP1	0.0781834	0.675737	0.167	0	1
HTATIP2	0.0781834	0.675737	0.167	0	1
NNT	0.0781834	0.675737	0.167	0	1
CARD11	0.0781834	0.675737	0.167	0	1
TRBV28	0.0781834	0.675737	0.167	0	1
MCM2	0.0781834	0.67501	0.167	0	1
NANS	0.0781834	0.67501	0.167	0	1
PTPA	0.0781834	0.67501	0.167	0	1
ZNF480	0.0781834	0.67501	0.167	0	1
FRG1HP	0.0781834	0.67501	0.167	0	1
PFDN1	0.0781834	0.632434	0.167	0	1
CCNG1	0.0781834	0.632434	0.167	0	1
KIAA2013	0.0781834	0.632434	0.167	0	1
TGFBI	0.0781834	0.632434	0.167	0	1
ZNF211	0.0781834	0.632434	0.167	0	1
RECK	0.0781834	0.632434	0.167	0	1
RRBP1	0.0781834	0.632434	0.167	0	1
CHD1L	0.0781834	0.632434	0.167	0	1
GPR107	0.0781834	0.632434	0.167	0	1
TRAPPC8	0.0781834	0.632434	0.167	0	1
OXSR1	0.0781834	0.632434	0.167	0	1
DPP7	0.0781834	0.632434	0.167	0	1
FIS1	0.0781834	0.632434	0.167	0	1
MCRIP1	0.0781834	0.632434	0.167	0	1
ALOX5	0.0781834	0.63067	0.167	0	1
LIMK1	0.0781834	0.63067	0.167	0	1
IL1B	0.0781834	0.63067	0.167	0	1
TSC22D2	0.0781834	0.63067	0.167	0	1
GABPB1-AS1	0.0781834	0.63067	0.167	0	1
MARK2	0.0781834	0.62397	0.167	0	1
TRIP11	0.0781834	0.62397	0.167	0	1
AUP1	0.0781834	0.62397	0.167	0	1
CD93	0.0781834	0.62397	0.167	0	1
BNIP2	0.0781834	0.62397	0.167	0	1
SETDB1	0.0781834	0.62397	0.167	0	1
POLR2D	0.0781834	0.62397	0.167	0	1
DGKZ	0.0781834	0.62397	0.167	0	1
TBX21	0.0781834	0.619327	0.167	0	1
NRP1	0.0781834	0.619327	0.167	0	1
CDIPT	0.0781834	0.619327	0.167	0	1
ESD	0.0781834	0.619327	0.167	0	1
EFHD2	0.0781834	0.619327	0.167	0	1
SURF2	0.0781834	0.619327	0.167	0	1
TAGLN	0.0781834	0.619327	0.167	0	1
FAM213B	0.0781834	0.619327	0.167	0	1
PGM2L1	0.0781834	0.619327	0.167	0	1
DNAJC21	0.0781834	0.619327	0.167	0	1
LRRC57	0.0781834	0.619327	0.167	0	1
RPL21P16	0.0781834	0.619327	0.167	0	1
MARCKS	0.0781834	0.619327	0.167	0	1
PHEX	0.0781834	0.619327	0.167	0	1
TXLNA	0.0781834	0.611521	0.167	0	1
SNX5	0.0781834	0.611521	0.167	0	1
IL27RA	0.0781834	0.611521	0.167	0	1
RNF167	0.0781834	0.611521	0.167	0	1
LGALS3BP	0.0781834	0.611521	0.167	0	1
PPM1G	0.0781834	0.611521	0.167	0	1
ACTR1A	0.0781834	0.611521	0.167	0	1
PYURF	0.0781834	0.611521	0.167	0	1
UHRF2	0.0781834	0.611521	0.167	0	1
SFN	0.0781834	0.611521	0.167	0	1
TRIM27	0.0781834	0.611521	0.167	0	1
TNFRSF25	0.0781834	0.611521	0.167	0	1
SRI	0.0781834	0.610746	0.167	0	1
N4BP2	0.0781834	0.610746	0.167	0	1
DUSP12	0.0781834	0.610746	0.167	0	1
OGFOD1	0.0781834	0.610746	0.167	0	1
NUDT22	0.0781834	0.610746	0.167	0	1
SNF8	0.0781834	0.610746	0.167	0	1
MIR1244-2	0.0781834	0.610746	0.167	0	1
CENPT	0.0781834	0.605282	0.167	0	1
LSM4	0.0781834	0.605282	0.167	0	1
LARS	0.0781834	0.605282	0.167	0	1
TMEM87B	0.0781834	0.605282	0.167	0	1
RSPRY1	0.0781834	0.605282	0.167	0	1
MZT2A	0.0781834	0.605282	0.167	0	1
CTNND1	0.0781834	0.605282	0.167	0	1
MICB	0.0781834	0.605282	0.167	0	1
RPL18AP3	0.0781834	0.605282	0.167	0	1
AP5B1	0.0781834	0.605282	0.167	0	1
RPL8	0.0794251	0.582268	0.583	0.211	1
CALM1	0.0810338	-0.833655	0.417	0.632	1
MT-ND4	0.0811493	-0.525822	0.917	0.947	1
MTATP6P1	0.082958	-1.36393	0.5	0.684	1
CCL3L1	0.0857904	-1.78929	0.25	0.526	1
CWF19L2	0.0860228	0.605218	0.417	0.105	1
TIA1	0.0860228	0.595555	0.417	0.105	1
SMG1	0.0860228	0.484616	0.417	0.105	1
SRSF7	0.0860228	0.459748	0.417	0.105	1
CAPNS1	0.0860228	0.405126	0.417	0.105	1
BTG1	0.0875984	-1.34986	0.333	0.526	1
MYH9	0.0899942	0.571657	0.667	0.263	1
PRPF40A	0.0901962	0.56268	0.5	0.158	1
RPS8	0.0908108	0.428353	0.917	0.526	1
PTMA	0.0960229	-0.371831	0.917	0.842	1
IFI16	0.0960797	0.499813	0.833	0.421	1
SRSF11	0.0966368	0.539033	0.417	0.105	1
PSMA4	0.100221	0.579677	0.5	0.158	1
TLN1	0.100221	0.525466	0.5	0.158	1
PNRC1	0.100221	0.381971	0.5	0.158	1
RSL1D1	0.100894	-1.01007	0.25	0.474	1
MT-CO1	0.101054	-0.427913	1	1	1
RPS10	0.101916	1.16528	0.25	0.053	1
TNRC6A	0.101916	1.00551	0.25	0.053	1
PUM2	0.101916	0.910856	0.25	0.053	1
HELB	0.101916	0.831516	0.25	0.053	1
DDX58	0.101916	0.826595	0.25	0.053	1
OSBPL8	0.101916	-0.933502	0	0.211	1
TSPAN14	0.101916	-0.947734	0	0.211	1
KRT86	0.101916	-0.95569	0	0.211	1
FOXP1	0.101916	-1.05911	0	0.211	1
RBL1	0.101916	-1.10349	0	0.211	1
IRF2	0.101916	-1.12928	0	0.211	1
IRAK4	0.101916	-1.151	0	0.211	1
MBP	0.101916	-1.16147	0	0.211	1
TBC1D1	0.101916	-1.18909	0	0.211	1
PGRMC2	0.101916	-1.19908	0	0.211	1
SNX1	0.101916	-1.24602	0	0.211	1
CHCHD7	0.101916	-1.36797	0	0.211	1
MORC3	0.101916	-1.37842	0	0.211	1
FLII	0.101916	-1.4637	0	0.211	1
APOLD1	0.101916	-1.74076	0	0.211	1
KIT	0.101916	-1.7692	0	0.211	1
PRRC2C	0.105347	0.630492	0.583	0.368	1
XCL1	0.105347	-1.66312	0.333	0.526	1
EEF2	0.107896	0.916695	0.417	0.158	1
PRKAR1A	0.107896	0.859558	0.417	0.158	1
VPS26A	0.108273	-0.900128	0.083	0.316	1
ZFR	0.108273	-1.08647	0.083	0.316	1
UBC	0.111042	0.536951	0.667	0.368	1
ISG20	0.112444	0.700314	0.5	0.211	1
XRN1	0.112444	0.680215	0.5	0.211	1
PSME2	0.113558	0.795126	0.583	0.316	1
RPL9	0.115234	0.345107	0.667	0.316	1
RPS23	0.116032	0.644757	0.75	0.368	1
HMGB1	0.116032	-0.676262	0.333	0.632	1
POLK	0.117341	1.27454	0.25	0.053	1
CCDC12	0.117341	1.03734	0.25	0.053	1
UBE4A	0.117341	1.02919	0.25	0.053	1
CMIP	0.117341	0.970884	0.25	0.053	1
RGS10	0.117341	0.968627	0.25	0.053	1
CNN2	0.117341	0.960769	0.25	0.053	1
SF1	0.117341	0.92687	0.25	0.053	1
CLK1	0.117341	0.87659	0.25	0.053	1
PPT1	0.117341	0.866657	0.25	0.053	1
ARID1B	0.117341	0.864082	0.25	0.053	1
PHF3	0.117341	0.852676	0.25	0.053	1
EIF4B	0.117341	0.843992	0.25	0.053	1
ATXN7L3B	0.117341	0.833153	0.25	0.053	1
MGAT1	0.117341	0.826931	0.25	0.053	1
NME1	0.117341	0.800364	0.25	0.053	1
ELAVL1	0.117341	0.798789	0.25	0.053	1
BLOC1S6	0.117341	0.771	0.25	0.053	1
THUMPD1	0.117341	0.761958	0.25	0.053	1
SCYL2	0.117341	0.729022	0.25	0.053	1
N4BP1	0.117341	0.724911	0.25	0.053	1
PARP9	0.119223	1.02263	0.333	0.105	1
PHF20L1	0.119944	0.891784	0.417	0.158	1
ROCK1	0.119944	0.57662	0.417	0.158	1
CTSB	0.123936	-1.0539	0.167	0.421	1
PDIA3	0.125836	-1.03382	0.333	0.526	1
MYO5A	0.13302	0.66581	0.417	0.158	1
ZFP36L2	0.133123	-1.8024	0.25	0.474	1
NRBP1	0.13381	0.902271	0.333	0.105	1
RGS2	0.13381	0.840609	0.333	0.105	1
TUBB	0.13381	0.807896	0.333	0.105	1
BBX	0.13381	0.739398	0.333	0.105	1
HLA-A	0.134001	0.377824	0.917	0.579	1
BCL2L11	0.134542	1.06788	0.25	0.053	1
NARS	0.134542	0.98343	0.25	0.053	1
CNOT6L	0.134542	0.962767	0.25	0.053	1
MRPS36	0.134542	0.944692	0.25	0.053	1
ARHGEF3	0.134542	0.9168	0.25	0.053	1
DDX60L	0.134542	0.914217	0.25	0.053	1
TAF15	0.134542	0.888522	0.25	0.053	1
EIF5A	0.134542	0.879556	0.25	0.053	1
RIPOR2	0.134542	0.878847	0.25	0.053	1
SLC38A1	0.134542	0.856126	0.25	0.053	1
TBL1XR1	0.134542	0.854212	0.25	0.053	1
TAGAP	0.134542	0.80317	0.25	0.053	1
TMEM131	0.134542	0.796662	0.25	0.053	1
MOV10	0.134542	0.788944	0.25	0.053	1
ANXA6	0.134542	0.767881	0.25	0.053	1
CNOT2	0.134542	0.763875	0.25	0.053	1
EIF3D	0.134542	0.756965	0.25	0.053	1
PSTPIP1	0.134542	0.751637	0.25	0.053	1
ODF2L	0.134542	0.74585	0.25	0.053	1
SSSCA1	0.134542	0.740612	0.25	0.053	1
SPTY2D1	0.134542	0.740307	0.25	0.053	1
RIOK3	0.134542	0.739062	0.25	0.053	1
SENP6	0.134542	0.735625	0.25	0.053	1
SYNRG	0.134542	0.721921	0.25	0.053	1
KCTD20	0.134542	0.717387	0.25	0.053	1
MAX	0.134542	0.716195	0.25	0.053	1
UPF2	0.134542	0.714572	0.25	0.053	1
PSMD14	0.134542	0.712308	0.25	0.053	1
UQCRC2	0.134542	0.70741	0.25	0.053	1
CLDND1	0.134542	0.706575	0.25	0.053	1
CLIP1	0.134542	0.703617	0.25	0.053	1
PRKAA1	0.134542	0.702469	0.25	0.053	1
PAPD4	0.134542	0.6936	0.25	0.053	1
DGUOK	0.134542	0.686563	0.25	0.053	1
MRPS6	0.134542	0.685104	0.25	0.053	1
GTPBP4	0.134542	0.683701	0.25	0.053	1
INPP4B	0.134542	0.681762	0.25	0.053	1
GDI1	0.134542	0.677892	0.25	0.053	1
RPN2	0.134542	0.667742	0.25	0.053	1
VAPA	0.134542	0.664684	0.25	0.053	1
DYNC1H1	0.134542	0.662371	0.25	0.053	1
DHX9	0.134542	0.657716	0.25	0.053	1
STIM2	0.134542	0.6572	0.25	0.053	1
ZNF267	0.134542	0.65448	0.25	0.053	1
COL3A1	0.134542	0.653181	0.25	0.053	1
SATB1	0.134542	0.652007	0.25	0.053	1
IRF7	0.134542	0.641954	0.25	0.053	1
RNF216	0.134542	0.64172	0.25	0.053	1
GLS	0.134542	0.64097	0.25	0.053	1
RAB8B	0.134542	0.64003	0.25	0.053	1
PTPN6	0.134542	0.633431	0.25	0.053	1
MEX3C	0.134542	0.627945	0.25	0.053	1
CD84	0.134542	0.619936	0.25	0.053	1
NUSAP1	0.134542	0.606411	0.25	0.053	1
CFDP1	0.134542	0.605945	0.25	0.053	1
IFIT5	0.134542	0.596703	0.25	0.053	1
H2AFV	0.134542	0.593207	0.25	0.053	1
CNP	0.134542	0.589269	0.25	0.053	1
SLC30A7	0.134542	0.586484	0.25	0.053	1
BTG2	0.134851	-1.5473	0.083	0.316	1
ATP5MF	0.135686	0.284663	0.5	0.158	1
H2AFZ	0.135686	-1.43358	0.167	0.368	1
DDX5	0.136567	-0.510826	0.75	0.789	1
RPS21	0.137184	0.493744	0.667	0.316	1
HNRNPA2B1	0.137707	0.415183	0.75	0.316	1
IFNG	0.141672	-2.13802	0.25	0.421	1
MT2A	0.141732	-1.86507	0.333	0.474	1
SERF2	0.142072	-0.909177	0.5	0.579	1
SAT1	0.145479	0.275919	0.583	0.263	1
PDIA6	0.147174	0.611067	0.417	0.158	1
EIF4A2	0.147174	0.495101	0.417	0.158	1
UBB	0.147642	-0.490872	0.667	0.842	1
NCL	0.148208	0.718207	0.5	0.263	1
EIF1	0.148837	-0.756818	0.75	0.632	1
HLA-B	0.149126	0.525809	1	0.737	1
SET	0.149647	0.481404	0.5	0.211	1
TMCO1	0.149739	0.694839	0.333	0.105	1
PPIG	0.149739	0.592106	0.333	0.105	1
ARID4B	0.149739	0.579525	0.333	0.105	1
PSMB6	0.149739	0.41317	0.333	0.105	1
TOP2B	0.149739	0.401693	0.333	0.105	1
KLRC2	0.149906	-0.991535	0.083	0.316	1
TRMT10B	0.153629	0.646846	0.25	0.053	1
RBM5	0.153629	0.636032	0.25	0.053	1
UBR5	0.153629	0.62212	0.25	0.053	1
HERC2	0.153629	0.611862	0.25	0.053	1
HECTD1	0.153629	0.600535	0.25	0.053	1
TRIM38	0.153629	0.598838	0.25	0.053	1
TP53BP1	0.153629	0.598726	0.25	0.053	1
COPS7B	0.153629	0.585864	0.25	0.053	1
ANKRD28	0.153629	0.584597	0.25	0.053	1
CCNK	0.153629	0.574266	0.25	0.053	1
ATP5F1B	0.153629	0.567751	0.25	0.053	1
PHC3	0.153629	0.564997	0.25	0.053	1
PTPN11	0.153629	0.564799	0.25	0.053	1
BCL3	0.153629	0.560691	0.25	0.053	1
CTSL	0.153629	0.553078	0.25	0.053	1
SAMD3	0.153629	0.549355	0.25	0.053	1
KIR2DL4	0.153629	0.548594	0.25	0.053	1
PRELID1	0.153629	0.539474	0.25	0.053	1
DBNL	0.153629	0.538436	0.25	0.053	1
RBBP7	0.153629	0.53839	0.25	0.053	1
MINOS1	0.153629	0.534691	0.25	0.053	1
NDEL1	0.153629	0.531367	0.25	0.053	1
HERPUD1	0.153629	0.526816	0.25	0.053	1
SREK1	0.153629	0.517608	0.25	0.053	1
ROCK2	0.153629	0.512679	0.25	0.053	1
NXF1	0.153629	0.512533	0.25	0.053	1
TSR1	0.153629	0.509549	0.25	0.053	1
SRP68	0.153629	0.508955	0.25	0.053	1
SNHG6	0.153629	0.508955	0.25	0.053	1
PAPD5	0.153629	0.494464	0.25	0.053	1
GABARAPL2	0.153629	0.474002	0.25	0.053	1
USP9X	0.153629	0.473964	0.25	0.053	1
CD151	0.153629	0.467795	0.25	0.053	1
EMP1	0.153629	0.463764	0.25	0.053	1
RBM22	0.153629	0.463617	0.25	0.053	1
API5	0.153629	0.431193	0.25	0.053	1
BATF	0.153629	0.398027	0.25	0.053	1
NDUFS6	0.153629	0.397253	0.25	0.053	1
CD38	0.153629	0.374657	0.25	0.053	1
VMP1	0.153629	0.371222	0.25	0.053	1
DEK	0.153629	0.370003	0.25	0.053	1
SSU72	0.153629	0.361763	0.25	0.053	1
GLUL	0.153629	0.349822	0.25	0.053	1
COX8A	0.153629	0.327305	0.25	0.053	1
RTL8C	0.153629	0.31408	0.25	0.053	1
SNRNP35	0.153629	0.313856	0.25	0.053	1
PFKFB3	0.153629	0.305901	0.25	0.053	1
WDR33	0.153629	0.304042	0.25	0.053	1
SNX14	0.153629	0.279801	0.25	0.053	1
EPS15	0.153629	0.273166	0.25	0.053	1
HSPB11	0.153629	0.272135	0.25	0.053	1
MACF1	0.161048	0.57804	0.583	0.316	1
CAPG	0.162452	0.582556	0.417	0.158	1
STAG2	0.162452	0.522116	0.417	0.158	1
FAU	0.16394	0.615691	0.5	0.211	1
SUPT20H	0.166632	-0.758359	0	0.158	1
SBNO1	0.166632	-0.758359	0	0.158	1
KIAA1468	0.166632	-0.762898	0	0.158	1
PAPOLG	0.166632	-0.765403	0	0.158	1
MCM4	0.166632	-0.767646	0	0.158	1
DAG1	0.166632	-0.77014	0	0.158	1
PSIP1	0.166632	-0.775119	0	0.158	1
TRAFD1	0.166632	-0.777514	0	0.158	1
DIAPH1	0.166632	-0.779983	0	0.158	1
EMC1	0.166632	-0.784077	0	0.158	1
NIFK	0.166632	-0.792324	0	0.158	1
JAG2	0.166632	-0.798389	0	0.158	1
HVCN1	0.166632	-0.805636	0	0.158	1
ATP2A3	0.166632	-0.810845	0	0.158	1
METTL9	0.166632	-0.810845	0	0.158	1
WAS	0.166632	-0.816876	0	0.158	1
PSME3	0.166632	-0.822497	0	0.158	1
RNF166	0.166632	-0.849807	0	0.158	1
RBM19	0.166632	-0.874289	0	0.158	1
CD59	0.166632	-0.881008	0	0.158	1
POLR2F	0.166632	-0.895442	0	0.158	1
STAU1	0.166632	-0.897636	0	0.158	1
ZNF808	0.166632	-0.897636	0	0.158	1
CNOT1	0.166632	-0.934235	0	0.158	1
PCMT1	0.166632	-0.937582	0	0.158	1
FAM208A	0.166632	-0.943667	0	0.158	1
HK1	0.166632	-0.959417	0	0.158	1
ITPR2	0.166632	-0.965791	0	0.158	1
CEP295	0.166632	-0.967758	0	0.158	1
HMGN3	0.166632	-0.969669	0	0.158	1
RNF168	0.166632	-0.97706	0	0.158	1
RCSD1	0.166632	-0.979619	0	0.158	1
CCDC141	0.166632	-0.991802	0	0.158	1
PRRC2A	0.166632	-0.997639	0	0.158	1
TTC1	0.166632	-1.00511	0	0.158	1
SLC39A10	0.166632	-1.00671	0	0.158	1
DBF4	0.166632	-1.01012	0	0.158	1
RBM42	0.166632	-1.01415	0	0.158	1
SART3	0.166632	-1.0166	0	0.158	1
SFXN1	0.166632	-1.02635	0	0.158	1
RFX7	0.166632	-1.02814	0	0.158	1
RPS27AP16	0.166632	-1.04013	0	0.158	1
RPL21P28	0.166632	-1.04609	0	0.158	1
DNAJC9	0.166632	-1.05212	0	0.158	1
IPP	0.166632	-1.05597	0	0.158	1
STMN1	0.166632	-1.06091	0	0.158	1
RABGAP1	0.166632	-1.06118	0	0.158	1
ZMYND11	0.166632	-1.06249	0	0.158	1
FAN1	0.166632	-1.06471	0	0.158	1
HBS1L	0.166632	-1.06615	0	0.158	1
MANF	0.166632	-1.06615	0	0.158	1
CSNK1A1	0.166632	-1.07094	0	0.158	1
TIPARP	0.166632	-1.07357	0	0.158	1
DUT	0.166632	-1.07598	0	0.158	1
C12orf65	0.166632	-1.0834	0	0.158	1
SYTL3	0.166632	-1.0925	0	0.158	1
CCDC186	0.166632	-1.0946	0	0.158	1
SYTL2	0.166632	-1.09523	0	0.158	1
IPO9	0.166632	-1.10816	0	0.158	1
FAM210B	0.166632	-1.12285	0	0.158	1
ZNF800	0.166632	-1.1243	0	0.158	1
ERI1	0.166632	-1.13062	0	0.158	1
POM121	0.166632	-1.14275	0	0.158	1
GRPEL1	0.166632	-1.14561	0	0.158	1
COX7A2L	0.166632	-1.17835	0	0.158	1
SYPL1	0.166632	-1.17915	0	0.158	1
CBFB	0.166632	-1.2076	0	0.158	1
ARID1A	0.166632	-1.21226	0	0.158	1
ETFA	0.166632	-1.28404	0	0.158	1
CRYBG1	0.166632	-1.28618	0	0.158	1
HMGB1P5	0.166632	-1.29167	0	0.158	1
MRPL19	0.166632	-1.38017	0	0.158	1
UGP2	0.166632	-1.38603	0	0.158	1
PPA1	0.166632	-1.42164	0	0.158	1
TCF4	0.166632	-1.642	0	0.158	1
TRAPPC2B	0.166632	-1.64829	0	0.158	1
PPP4C	0.167076	0.715003	0.333	0.105	1
NEDD8	0.167076	0.652478	0.333	0.105	1
C1orf43	0.167076	0.618139	0.333	0.105	1
KIDINS220	0.167076	0.61789	0.333	0.105	1
PPP4R3B	0.167076	0.609704	0.333	0.105	1
ATP2B4	0.167076	0.601369	0.333	0.105	1
PPP4R3A	0.167076	0.577794	0.333	0.105	1
TM9SF2	0.167076	0.574602	0.333	0.105	1
HNRNPH3	0.167076	0.569616	0.333	0.105	1
IGKC	0.167076	0.551831	0.333	0.105	1
SEC14L1	0.167076	0.549726	0.333	0.105	1
NUB1	0.167076	0.532612	0.333	0.105	1
SUMO2	0.167076	0.447296	0.333	0.105	1
CTSC	0.167076	0.426086	0.333	0.105	1
TSC22D3	0.169199	-1.96764	0.25	0.421	1
SRGN	0.171832	-0.841295	0.75	0.789	1
DDX17	0.1728	0.403182	0.583	0.263	1
ARL6IP5	0.17667	0.694173	0.5	0.263	1
MT-RNR2	0.176993	0.454585	1	1	1
HNRNPR	0.178896	0.348326	0.417	0.158	1
CD7	0.179239	0.376562	0.5	0.211	1
GIMAP7	0.18588	0.493395	0.333	0.105	1
CHORDC1	0.18588	0.399029	0.333	0.105	1
FLNA	0.18588	0.377828	0.333	0.105	1
CDC5L	0.18588	0.37378	0.333	0.105	1
IFI27L2	0.18588	0.320041	0.333	0.105	1
PMAIP1	0.18588	0.29426	0.333	0.105	1
ANKRD12	0.18588	0.273276	0.333	0.105	1
FGFR1OP2	0.18588	-1.01361	0.083	0.263	1
PPP4R2	0.18588	-1.02159	0.083	0.263	1
LDHB	0.18588	-1.04139	0.083	0.263	1
SYAP1	0.18588	-1.08128	0.083	0.263	1
IL6ST	0.18588	-1.18025	0.083	0.263	1
SUCLG1	0.18588	-1.20755	0.083	0.263	1
CST7	0.18588	-1.32361	0.083	0.263	1
ZNF331	0.18588	-1.65196	0.083	0.263	1
RPL4	0.1885	0.789396	0.417	0.211	1
CLIC1	0.195575	-0.68332	0.167	0.421	1
PPP2CA	0.196548	0.552387	0.417	0.158	1
PCF11	0.196548	0.488623	0.417	0.158	1
PSMB4	0.196548	0.4327	0.417	0.158	1
ITGB1	0.196548	0.333228	0.417	0.158	1
MORF4L1	0.196548	0.316278	0.417	0.158	1
DOCK8	0.197141	-0.760263	0.167	0.368	1
CD96	0.197141	-1.31113	0.167	0.368	1
RPS13	0.198797	-0.682135	0.5	0.632	1
EVL	0.20276	-0.43965	0.083	0.316	1
PFN1	0.204	0.379495	0.667	0.421	1
CCND2	0.206045	0.573445	0.583	0.368	1
RBPJ	0.206068	0.599124	0.417	0.211	1
G3BP2	0.206205	0.490609	0.333	0.105	1
ATF4	0.206205	0.490236	0.333	0.105	1
PCBP1	0.206205	0.43675	0.333	0.105	1
NOP58	0.206205	0.26424	0.333	0.105	1
TUBA1A	0.206205	0.259792	0.333	0.105	1
PARP8	0.206205	-0.409068	0.333	0.105	1
PIK3R1	0.206205	-0.490684	0.333	0.105	1
IFI44L	0.212977	0.305594	0.5	0.211	1
TPR	0.213752	-0.696152	0.333	0.474	1
PARP14	0.215443	0.461165	0.417	0.158	1
PTPRC	0.215932	0.269619	0.917	0.526	1
HSPA1A	0.221544	-1.01974	0.417	0.526	1
EIF2AK2	0.222196	0.625045	0.583	0.316	1
RACK1	0.222409	0.582974	0.583	0.368	1
RAB8A	0.228096	-0.952097	0.083	0.263	1
GBP3	0.228982	0.95836	0.25	0.105	1
MTHFD2	0.228982	0.600554	0.25	0.105	1
WDR1	0.234604	-0.761425	0.167	0.368	1
ZFAND5	0.234604	-0.764966	0.167	0.368	1
TMSB4X	0.235523	-0.337665	1	0.947	1
CAPZA2	0.235613	-0.841936	0.167	0.316	1
COMMD6	0.235613	-0.888725	0.167	0.316	1
SELENOK	0.235613	-1.24154	0.167	0.316	1
AC005912.1	0.235613	-1.35911	0.167	0.316	1
ATP5ME	0.238632	0.323961	0.583	0.263	1
ANXA1	0.238632	-1.30409	0.333	0.421	1
IL32	0.24471	0.386885	0.417	0.211	1
HSP90AB1	0.246621	-0.694878	0.5	0.632	1
CCT4	0.251595	-0.629072	0.083	0.263	1
DDX24	0.251595	-0.825019	0.083	0.263	1
CGGBP1	0.251595	-0.837548	0.083	0.263	1
CD52	0.252089	-0.394544	0.75	0.737	1
HIPK1	0.254424	0.667913	0.25	0.105	1
CCR1	0.254424	0.57583	0.25	0.105	1
TRANK1	0.254424	0.57583	0.25	0.105	1
OIP5-AS1	0.256259	0.996231	0.333	0.158	1
IFIT3	0.256259	0.746063	0.333	0.158	1
PPIB	0.256259	0.740166	0.333	0.158	1
UTRN	0.257083	1.07908	0.333	0.211	1
XAF1	0.257883	0.533528	0.583	0.368	1
RPL14	0.258356	0.413687	0.583	0.316	1
RPL6	0.258892	0.305457	0.917	0.579	1
HSP90AA1	0.262023	0.454634	0.833	0.737	1
CALM3	0.26583	0.617997	0.417	0.211	1
TRIP12	0.26583	0.446177	0.417	0.211	1
YWHAZ	0.26855	0.299983	0.75	0.421	1
MT-ATP6	0.269274	-0.309952	1	1	1
TARS	0.27357	-0.557361	0	0.105	1
NAA35	0.27357	-0.557361	0	0.105	1
BUD13	0.27357	-0.557361	0	0.105	1
HPF1	0.27357	-0.560437	0	0.105	1
COIL	0.27357	-0.560437	0	0.105	1
ANXA11	0.27357	-0.560437	0	0.105	1
NOTCH2	0.27357	-0.560437	0	0.105	1
NAT10	0.27357	-0.560437	0	0.105	1
DST	0.27357	-0.560437	0	0.105	1
CHP1	0.27357	-0.560437	0	0.105	1
SEC62	0.27357	-0.565966	0	0.105	1
DCPS	0.27357	-0.565966	0	0.105	1
ATF2	0.27357	-0.565966	0	0.105	1
MAPKAP1	0.27357	-0.565966	0	0.105	1
SYT11	0.27357	-0.565966	0	0.105	1
MTO1	0.27357	-0.565966	0	0.105	1
MAIP1	0.27357	-0.565966	0	0.105	1
MED23	0.27357	-0.571746	0	0.105	1
XPO7	0.27357	-0.571746	0	0.105	1
TMEM161B-AS1	0.27357	-0.571746	0	0.105	1
CDC14A	0.27357	-0.572134	0	0.105	1
DOPEY1	0.27357	-0.572134	0	0.105	1
ATXN10	0.27357	-0.572134	0	0.105	1
G6PD	0.27357	-0.572134	0	0.105	1
BUB1	0.27357	-0.572134	0	0.105	1
LSM3	0.27357	-0.572134	0	0.105	1
MIEF1	0.27357	-0.578923	0	0.105	1
UBE2W	0.27357	-0.578923	0	0.105	1
EIF4H	0.27357	-0.578923	0	0.105	1
NOL10	0.27357	-0.578923	0	0.105	1
YTHDF1	0.27357	-0.578923	0	0.105	1
RNF219	0.27357	-0.578923	0	0.105	1
CNOT11	0.27357	-0.578923	0	0.105	1
PA2G4	0.27357	-0.578923	0	0.105	1
FASTKD5	0.27357	-0.578923	0	0.105	1
TRIB2	0.27357	-0.580613	0	0.105	1
CDC123	0.27357	-0.580613	0	0.105	1
MZT2B	0.27357	-0.580613	0	0.105	1
CEBPG	0.27357	-0.580828	0	0.105	1
ATP2C1	0.27357	-0.583312	0	0.105	1
CUL3	0.27357	-0.583312	0	0.105	1
ME2	0.27357	-0.583312	0	0.105	1
TRMT1L	0.27357	-0.583312	0	0.105	1
FAM43A	0.27357	-0.583312	0	0.105	1
AC118549.1	0.27357	-0.583736	0	0.105	1
SMC1A	0.27357	-0.583736	0	0.105	1
LMAN1	0.27357	-0.583736	0	0.105	1
SPTSSA	0.27357	-0.583736	0	0.105	1
VPS39	0.27357	-0.583736	0	0.105	1
MECP2	0.27357	-0.583736	0	0.105	1
TAPT1	0.27357	-0.583736	0	0.105	1
RBM28	0.27357	-0.586309	0	0.105	1
ADAT1	0.27357	-0.590407	0	0.105	1
CTDSPL2	0.27357	-0.590407	0	0.105	1
FBXO38	0.27357	-0.590407	0	0.105	1
UVRAG	0.27357	-0.591697	0	0.105	1
TUBA4A	0.27357	-0.59229	0	0.105	1
HEATR5A	0.27357	-0.59229	0	0.105	1
ERLEC1	0.27357	-0.593383	0	0.105	1
ZNHIT6	0.27357	-0.593383	0	0.105	1
TERF1	0.27357	-0.593383	0	0.105	1
DCK	0.27357	-0.593383	0	0.105	1
NLRC3	0.27357	-0.593383	0	0.105	1
PDE12	0.27357	-0.593383	0	0.105	1
AC022126.1	0.27357	-0.593383	0	0.105	1
WDR76	0.27357	-0.595165	0	0.105	1
FRG1	0.27357	-0.595165	0	0.105	1
JOSD2	0.27357	-0.595165	0	0.105	1
AGTRAP	0.27357	-0.59526	0	0.105	1
APEH	0.27357	-0.598127	0	0.105	1
ZRSR2	0.27357	-0.598127	0	0.105	1
ANXA4	0.27357	-0.598127	0	0.105	1
WASHC2C	0.27357	-0.6006	0	0.105	1
SNX19	0.27357	-0.603452	0	0.105	1
SUN1	0.27357	-0.603452	0	0.105	1
CTPS1	0.27357	-0.603452	0	0.105	1
UFL1	0.27357	-0.604327	0	0.105	1
HECTD3	0.27357	-0.604327	0	0.105	1
TMEM170A	0.27357	-0.604327	0	0.105	1
ANGEL2	0.27357	-0.604327	0	0.105	1
UCHL5	0.27357	-0.606184	0	0.105	1
FAF1	0.27357	-0.606184	0	0.105	1
NEU1	0.27357	-0.606184	0	0.105	1
HERPUD2	0.27357	-0.609019	0	0.105	1
GUF1	0.27357	-0.609019	0	0.105	1
MLLT3	0.27357	-0.609019	0	0.105	1
EID2	0.27357	-0.609019	0	0.105	1
ZNF518A	0.27357	-0.609019	0	0.105	1
ZNF100	0.27357	-0.609019	0	0.105	1
DRAXIN	0.27357	-0.609019	0	0.105	1
ERGIC1	0.27357	-0.613119	0	0.105	1
NDUFB8	0.27357	-0.613119	0	0.105	1
CXCR6	0.27357	-0.613119	0	0.105	1
ARMC8	0.27357	-0.615935	0	0.105	1
FAM98B	0.27357	-0.615935	0	0.105	1
ANO6	0.27357	-0.615935	0	0.105	1
FOCAD	0.27357	-0.615935	0	0.105	1
GMFB	0.27357	-0.615935	0	0.105	1
BZW2	0.27357	-0.61777	0	0.105	1
DOCK5	0.27357	-0.61777	0	0.105	1
ADGRG3	0.27357	-0.61777	0	0.105	1
TRAPPC4	0.27357	-0.61777	0	0.105	1
GOLGA8B	0.27357	-0.620931	0	0.105	1
TBRG1	0.27357	-0.631945	0	0.105	1
COMMD4	0.27357	-0.6348	0	0.105	1
ZFAND1	0.27357	-0.639934	0	0.105	1
SNAPIN	0.27357	-0.639934	0	0.105	1
LRRC75A	0.27357	-0.639934	0	0.105	1
ISOC1	0.27357	-0.645303	0	0.105	1
MYL9	0.27357	-0.645303	0	0.105	1
AP1S2	0.27357	-0.645303	0	0.105	1
RPL41P5	0.27357	-0.653743	0	0.105	1
FAT1	0.27357	-0.656447	0	0.105	1
TJP1	0.27357	-0.656447	0	0.105	1
RAB22A	0.27357	-0.656447	0	0.105	1
ANXA3	0.27357	-0.656447	0	0.105	1
PTPN2	0.27357	-0.656447	0	0.105	1
BARD1	0.27357	-0.657456	0	0.105	1
SOCS4	0.27357	-0.657456	0	0.105	1
PHF10	0.27357	-0.668077	0	0.105	1
HDGF	0.27357	-0.668077	0	0.105	1
RB1	0.27357	-0.675784	0	0.105	1
TBC1D9B	0.27357	-0.687401	0	0.105	1
NDUFS1	0.27357	-0.68911	0	0.105	1
DGKD	0.27357	-0.68911	0	0.105	1
EEF1E1	0.27357	-0.68911	0	0.105	1
PPP1R12A	0.27357	-0.69172	0	0.105	1
FAM200B	0.27357	-0.725171	0	0.105	1
CDK6	0.27357	-0.74866	0	0.105	1
TRIM13	0.27357	-0.74866	0	0.105	1
ATAD5	0.27357	-0.755836	0	0.105	1
AC018647.2	0.27357	-0.763998	0	0.105	1
TRAF5	0.27357	-0.769909	0	0.105	1
DTNBP1	0.27357	-0.772461	0	0.105	1
PDP2	0.27357	-0.779406	0	0.105	1
BAZ2B	0.27357	-0.783013	0	0.105	1
GLIPR2	0.27357	-0.787918	0	0.105	1
FAM160B1	0.27357	-0.790943	0	0.105	1
TMPO	0.27357	-0.790957	0	0.105	1
MTM1	0.27357	-0.790957	0	0.105	1
ECPAS	0.27357	-0.791168	0	0.105	1
TRG-AS1	0.27357	-0.791168	0	0.105	1
NRDE2	0.27357	-0.791824	0	0.105	1
PPHLN1	0.27357	-0.798244	0	0.105	1
NCALD	0.27357	-0.798731	0	0.105	1
MGST3	0.27357	-0.798731	0	0.105	1
DCAF1	0.27357	-0.798731	0	0.105	1
TXNDC16	0.27357	-0.800584	0	0.105	1
GOLGA7	0.27357	-0.80796	0	0.105	1
CISD2	0.27357	-0.810043	0	0.105	1
AHSA1	0.27357	-0.813055	0	0.105	1
SASH3	0.27357	-0.813055	0	0.105	1
PPIP5K2	0.27357	-0.814663	0	0.105	1
ZNF652	0.27357	-0.814663	0	0.105	1
TTC17	0.27357	-0.817398	0	0.105	1
LARP1	0.27357	-0.818709	0	0.105	1
MTMR6	0.27357	-0.819173	0	0.105	1
COMMD5	0.27357	-0.820208	0	0.105	1
TBCA	0.27357	-0.820208	0	0.105	1
NBPF11	0.27357	-0.822153	0	0.105	1
PWP1	0.27357	-0.824514	0	0.105	1
PRNP	0.27357	-0.824514	0	0.105	1
BICD2	0.27357	-0.824514	0	0.105	1
PSD4	0.27357	-0.826271	0	0.105	1
CD6	0.27357	-0.828763	0	0.105	1
CERK	0.27357	-0.830636	0	0.105	1
STX8	0.27357	-0.833209	0	0.105	1
TBP	0.27357	-0.837699	0	0.105	1
SPCS1	0.27357	-0.847493	0	0.105	1
COX17	0.27357	-0.849612	0	0.105	1
CAMSAP2	0.27357	-0.853027	0	0.105	1
CD8A	0.27357	-0.853027	0	0.105	1
NCOA2	0.27357	-0.856284	0	0.105	1
DEDD	0.27357	-0.856284	0	0.105	1
CMSS1	0.27357	-0.857367	0	0.105	1
RDX	0.27357	-0.857783	0	0.105	1
SORT1	0.27357	-0.858065	0	0.105	1
FRG1CP	0.27357	-0.858093	0	0.105	1
SMG6	0.27357	-0.858566	0	0.105	1
CUTA	0.27357	-0.858566	0	0.105	1
TIMM10B	0.27357	-0.858566	0	0.105	1
PELO	0.27357	-0.858566	0	0.105	1
MRPS21	0.27357	-0.860353	0	0.105	1
NEDD9	0.27357	-0.862672	0	0.105	1
PDE4B	0.27357	-0.862672	0	0.105	1
ACADM	0.27357	-0.862766	0	0.105	1
EXOC6	0.27357	-0.865764	0	0.105	1
FUNDC2	0.27357	-0.865764	0	0.105	1
UBE3D	0.27357	-0.866971	0	0.105	1
SF3B5	0.27357	-0.866971	0	0.105	1
MSMO1	0.27357	-0.867111	0	0.105	1
ABHD17A	0.27357	-0.867111	0	0.105	1
C3	0.27357	-0.871291	0	0.105	1
SNHG22	0.27357	-0.871291	0	0.105	1
KCNAB3	0.27357	-0.871291	0	0.105	1
OARD1	0.27357	-0.873739	0	0.105	1
EVI2A	0.27357	-0.881834	0	0.105	1
PTMAP2	0.27357	-0.881834	0	0.105	1
ZNF45	0.27357	-0.884475	0	0.105	1
POSTN	0.27357	-0.884475	0	0.105	1
FGFR1OP	0.27357	-0.884475	0	0.105	1
RWDD1	0.27357	-0.884893	0	0.105	1
DCAF11	0.27357	-0.888062	0	0.105	1
AL118516.1	0.27357	-0.888062	0	0.105	1
VCPIP1	0.27357	-0.890146	0	0.105	1
SNAP29	0.27357	-0.892253	0	0.105	1
AC022706.1	0.27357	-0.892948	0	0.105	1
SEC11A	0.27357	-0.895148	0	0.105	1
EXOSC8	0.27357	-0.895256	0	0.105	1
PMPCB	0.27357	-0.899107	0	0.105	1
MOCS2	0.27357	-0.899107	0	0.105	1
ZNF664	0.27357	-0.899107	0	0.105	1
MRPS11	0.27357	-0.899107	0	0.105	1
RNF149	0.27357	-0.899841	0	0.105	1
CCNDBP1	0.27357	-0.899841	0	0.105	1
MLLT11	0.27357	-0.899841	0	0.105	1
OTUD7B	0.27357	-0.900969	0	0.105	1
COL1A2	0.27357	-0.904526	0	0.105	1
TRRAP	0.27357	-0.904526	0	0.105	1
MYO9A	0.27357	-0.90841	0	0.105	1
AP1M1	0.27357	-0.90841	0	0.105	1
NAE1	0.27357	-0.90841	0	0.105	1
HSPA6	0.27357	-0.90978	0	0.105	1
ARAF	0.27357	-0.912831	0	0.105	1
HMGXB3	0.27357	-0.912831	0	0.105	1
ESF1	0.27357	-0.918505	0	0.105	1
STARD7	0.27357	-0.920649	0	0.105	1
RC3H1	0.27357	-0.920649	0	0.105	1
MYSM1	0.27357	-0.920649	0	0.105	1
GAB3	0.27357	-0.922934	0	0.105	1
MGA	0.27357	-0.922934	0	0.105	1
TM4SF1	0.27357	-0.924509	0	0.105	1
MR1	0.27357	-0.92517	0	0.105	1
PTPRE	0.27357	-0.92819	0	0.105	1
RAB14	0.27357	-0.929335	0	0.105	1
MBTPS1	0.27357	-0.929335	0	0.105	1
COA6	0.27357	-0.929335	0	0.105	1
AHR	0.27357	-0.931388	0	0.105	1
POP5	0.27357	-0.931388	0	0.105	1
CSNK2A1	0.27357	-0.933318	0	0.105	1
SELENOW	0.27357	-0.934916	0	0.105	1
LPAR3	0.27357	-0.939223	0	0.105	1
RPS6KA5	0.27357	-0.948272	0	0.105	1
MAP3K8	0.27357	-0.955182	0	0.105	1
EEF1AKMT1	0.27357	-0.957804	0	0.105	1
MRC1	0.27357	-0.965514	0	0.105	1
POLE3	0.27357	-0.973617	0	0.105	1
NDUFA5	0.27357	-0.984018	0	0.105	1
SPIDR	0.27357	-0.984018	0	0.105	1
TMX3	0.27357	-0.991089	0	0.105	1
SSH1	0.27357	-0.994278	0	0.105	1
PAF1	0.27357	-0.999416	0	0.105	1
CWC15	0.27357	-1.00204	0	0.105	1
RAB1A	0.27357	-1.01968	0	0.105	1
USPL1	0.27357	-1.03258	0	0.105	1
ZC3H7A	0.27357	-1.04936	0	0.105	1
ADIRF	0.27357	-1.05191	0	0.105	1
GPATCH8	0.27357	-1.05191	0	0.105	1
HERC2P2	0.27357	-1.05834	0	0.105	1
JMJD6	0.27357	-1.06414	0	0.105	1
UBE2E3	0.27357	-1.07196	0	0.105	1
UNC45A	0.27357	-1.0879	0	0.105	1
DPT	0.27357	-1.09203	0	0.105	1
ANKRA2	0.27357	-1.09203	0	0.105	1
NUBP2	0.27357	-1.09365	0	0.105	1
SMARCD2	0.27357	-1.09864	0	0.105	1
CEP104	0.27357	-1.09939	0	0.105	1
TMSB4XP4	0.27357	-1.10161	0	0.105	1
ITGB3BP	0.27357	-1.10858	0	0.105	1
KIF21A	0.27357	-1.11121	0	0.105	1
EML2-AS1	0.27357	-1.11722	0	0.105	1
SC5D	0.27357	-1.11778	0	0.105	1
FOSL2	0.27357	-1.12268	0	0.105	1
SBDS	0.27357	-1.12923	0	0.105	1
SRP54	0.27357	-1.13086	0	0.105	1
HNRNPLL	0.27357	-1.13266	0	0.105	1
DAB2	0.27357	-1.13266	0	0.105	1
RASGEF1B	0.27357	-1.13852	0	0.105	1
CTSG	0.27357	-1.14305	0	0.105	1
RHOB	0.27357	-1.14305	0	0.105	1
ERCC6L2	0.27357	-1.14333	0	0.105	1
IDS	0.27357	-1.20042	0	0.105	1
HAUS1	0.27357	-1.20161	0	0.105	1
MAP7D3	0.27357	-1.212	0	0.105	1
TBPL1	0.27357	-1.22873	0	0.105	1
DTD1	0.27357	-1.24723	0	0.105	1
INTS6L	0.27357	-1.29556	0	0.105	1
BCL2A1	0.27357	-1.2993	0	0.105	1
NDUFA7	0.27357	-1.31211	0	0.105	1
CPA3	0.27357	-2.14242	0	0.105	1
RPLP2	0.275071	-0.610287	0.417	0.526	1
RPL41	0.275071	-0.837849	0.417	0.526	1
BRD2	0.275562	-0.467064	0.25	0.421	1
MCL1	0.277484	0.464045	0.5	0.316	1
DNAJC8	0.280187	0.708373	0.333	0.158	1
ABRACL	0.280187	0.654158	0.333	0.158	1
SLA	0.280187	0.432177	0.333	0.158	1
LGALS3	0.281768	1.01438	0.25	0.105	1
ATP8B4	0.281768	0.880943	0.25	0.105	1
IL16	0.281768	0.768465	0.25	0.105	1
SNX20	0.281768	0.648543	0.25	0.105	1
AKIRIN1	0.281768	0.573048	0.25	0.105	1
ICE1	0.281768	0.505479	0.25	0.105	1
PBRM1	0.281768	0.424382	0.25	0.105	1
LIMA1	0.285986	1.11631	0.167	0.053	1
TMEM200A	0.285986	0.896431	0.167	0.053	1
TIMM8B	0.285986	0.864551	0.167	0.053	1
CD47	0.285986	0.861018	0.167	0.053	1
ZBTB43	0.285986	0.83741	0.167	0.053	1
CLNS1A	0.285986	0.826912	0.167	0.053	1
KIAA1109	0.285986	0.818441	0.167	0.053	1
NSD3	0.285986	0.796353	0.167	0.053	1
TAF13	0.285986	0.791301	0.167	0.053	1
RHOF	0.285986	0.770247	0.167	0.053	1
UBQLN2	0.285986	0.706192	0.167	0.053	1
ICOS	0.285986	0.700218	0.167	0.053	1
NMI	0.285986	0.687154	0.167	0.053	1
MCTP2	0.285986	0.675487	0.167	0.053	1
NPTN	0.285986	0.674386	0.167	0.053	1
KIF2A	0.285986	0.667055	0.167	0.053	1
MDM4	0.285986	0.664044	0.167	0.053	1
ETHE1	0.285986	0.655374	0.167	0.053	1
PTPRA	0.285986	0.63588	0.167	0.053	1
GYG1	0.285986	0.605692	0.167	0.053	1
AMMECR1	0.285986	0.595339	0.167	0.053	1
TMEM234	0.285986	0.579048	0.167	0.053	1
ATF7IP	0.288173	0.580883	0.417	0.211	1
RHOA	0.288173	0.430686	0.417	0.211	1
RPS28	0.288173	0.405229	0.417	0.211	1
NDUFA6	0.29369	-1.03064	0.25	0.368	1
ATP6V0E1	0.304003	-0.753022	0.167	0.316	1
HNRNPA1	0.304905	0.321669	0.667	0.368	1
TNFSF10	0.30559	0.812833	0.333	0.158	1
IFIT2	0.30559	0.680218	0.333	0.158	1
THOC2	0.30559	0.548412	0.333	0.158	1
LBH	0.30559	0.460503	0.333	0.158	1
LAPTM5	0.30559	0.452701	0.333	0.158	1
KPNB1	0.308092	0.301088	0.5	0.263	1
WARS	0.311041	1.03113	0.25	0.105	1
CTSS	0.311041	0.72989	0.25	0.105	1
ATP5MC3	0.311041	0.636596	0.25	0.105	1
ANKRD36C	0.311041	0.592526	0.25	0.105	1
KIF5B	0.311041	0.540379	0.25	0.105	1
CASP4	0.311041	0.499514	0.25	0.105	1
AKAP5	0.311041	0.49457	0.25	0.105	1
CASP7	0.311041	0.488969	0.25	0.105	1
ZNF106	0.311041	0.476261	0.25	0.105	1
CHD9	0.311041	0.383154	0.25	0.105	1
DNAJC7	0.311041	0.307617	0.25	0.105	1
INPP5B	0.311041	-0.531011	0.083	0.211	1
XIAP	0.311041	-0.536201	0.083	0.211	1
CD48	0.311041	-0.544967	0.083	0.211	1
HAVCR2	0.311041	-0.548058	0.083	0.211	1
TRBC1	0.311041	-0.59892	0.083	0.211	1
PECAM1	0.311041	-0.706421	0.083	0.211	1
TPP2	0.311041	-0.765552	0.083	0.211	1
FRYL	0.311041	-0.775946	0.083	0.211	1
RPL7L1	0.311041	-0.795693	0.083	0.211	1
SMIM10L1	0.311041	-0.796028	0.083	0.211	1
ATP2A2	0.311041	-0.868436	0.083	0.211	1
STAT3	0.311041	-0.909026	0.083	0.211	1
SHOC2	0.311041	-0.911056	0.083	0.211	1
PSMD4	0.311041	-0.923409	0.083	0.211	1
EEA1	0.311041	-1.06941	0.083	0.211	1
RPS27L	0.311041	-1.08259	0.083	0.211	1
LSM8	0.311041	-1.11553	0.083	0.211	1
CTSA	0.311041	-1.15054	0.083	0.211	1
CANX	0.311041	-1.15999	0.083	0.211	1
SEC31A	0.311748	0.58629	0.417	0.211	1
SRSF5	0.31672	-0.840134	0.25	0.368	1
ASCC3	0.31672	-0.85523	0.25	0.368	1
RPS19	0.317667	-0.453856	0.833	0.737	1
ATP5MG	0.320435	-0.695251	0.333	0.421	1
CDC42	0.320435	-0.778338	0.333	0.421	1
TMEM126B	0.323185	1.24404	0.167	0.053	1
TTC39B	0.323185	1.17165	0.167	0.053	1
CEP85L	0.323185	0.984612	0.167	0.053	1
CENPC	0.323185	0.902122	0.167	0.053	1
DAD1	0.323185	0.894082	0.167	0.053	1
FGD5-AS1	0.323185	0.846623	0.167	0.053	1
CSNK1G1	0.323185	0.802359	0.167	0.053	1
UBA1	0.323185	0.751335	0.167	0.053	1
NUMB	0.323185	0.74416	0.167	0.053	1
RSBN1	0.323185	0.743479	0.167	0.053	1
PPIL4	0.323185	0.73712	0.167	0.053	1
TRIM14	0.323185	0.733143	0.167	0.053	1
RAD23B	0.323185	0.733143	0.167	0.053	1
PRKD2	0.323185	0.725231	0.167	0.053	1
PPP6R3	0.323185	0.721617	0.167	0.053	1
SS18	0.323185	0.716965	0.167	0.053	1
SARAF	0.323185	0.702013	0.167	0.053	1
DCUN1D4	0.323185	0.688993	0.167	0.053	1
PPM1K	0.323185	0.683789	0.167	0.053	1
WDFY1	0.323185	0.679928	0.167	0.053	1
MAP2K1	0.323185	0.597563	0.167	0.053	1
FBXL5	0.323185	0.594848	0.167	0.053	1
ZBTB38	0.323185	0.590338	0.167	0.053	1
LMNB1	0.323185	0.584344	0.167	0.053	1
YIPF6	0.323185	0.572625	0.167	0.053	1
MCM7	0.323185	0.572158	0.167	0.053	1
SNHG9	0.323185	0.570537	0.167	0.053	1
DR1	0.323185	0.567082	0.167	0.053	1
BCL2L1	0.323185	0.565585	0.167	0.053	1
IL18RAP	0.323185	0.551168	0.167	0.053	1
OXCT1	0.323185	0.548503	0.167	0.053	1
RPL39P3	0.323185	0.543675	0.167	0.053	1
RPL23AP2	0.323185	0.542511	0.167	0.053	1
CPNE1	0.323185	0.537006	0.167	0.053	1
ATP8A1	0.323185	0.536842	0.167	0.053	1
CEBPD	0.323185	0.533118	0.167	0.053	1
FBXO11	0.323185	0.531912	0.167	0.053	1
KIAA0141	0.323185	0.530272	0.167	0.053	1
MAEA	0.323185	0.530005	0.167	0.053	1
RSRP1	0.323185	0.527831	0.167	0.053	1
IFIH1	0.323185	0.523569	0.167	0.053	1
LGALS9	0.323185	0.523569	0.167	0.053	1
EXOC1	0.323185	0.521039	0.167	0.053	1
GALNT6	0.323185	0.520284	0.167	0.053	1
PTK2B	0.323185	0.514766	0.167	0.053	1
PIN4	0.323185	0.513951	0.167	0.053	1
GPR174	0.323185	0.510499	0.167	0.053	1
MSH6	0.323185	0.506862	0.167	0.053	1
AP1G2	0.323185	0.506862	0.167	0.053	1
SUGT1	0.323185	0.506798	0.167	0.053	1
WBP11	0.323185	0.506055	0.167	0.053	1
HIPK2	0.323185	0.503094	0.167	0.053	1
NOC3L	0.323185	0.502757	0.167	0.053	1
C14orf119	0.323185	0.502153	0.167	0.053	1
GEM	0.323185	0.501373	0.167	0.053	1
TGFBR2	0.323185	0.500743	0.167	0.053	1
SMAP1	0.323185	0.499184	0.167	0.053	1
APOL2	0.323185	0.498506	0.167	0.053	1
AL390728.6	0.323185	0.498506	0.167	0.053	1
ZNF791	0.323185	0.498482	0.167	0.053	1
MRPL16	0.323185	0.497781	0.167	0.053	1
URI1	0.323185	0.49745	0.167	0.053	1
VASP	0.323185	0.496258	0.167	0.053	1
NRBF2	0.323185	0.493319	0.167	0.053	1
GPX4	0.323185	0.493319	0.167	0.053	1
CLASRP	0.323185	0.491692	0.167	0.053	1
NSD1	0.323185	0.488931	0.167	0.053	1
RNF38	0.323185	0.487972	0.167	0.053	1
BRCA2	0.323185	0.486291	0.167	0.053	1
SNX9	0.323185	0.482441	0.167	0.053	1
ASNSD1	0.323185	0.481204	0.167	0.053	1
RN7SL2	0.323185	0.47856	0.167	0.053	1
KPNA4	0.323185	0.477771	0.167	0.053	1
SP4	0.323185	0.473731	0.167	0.053	1
CASP8AP2	0.323185	0.473731	0.167	0.053	1
NUTM2B-AS1	0.323185	0.473499	0.167	0.053	1
RIOK1	0.323185	0.472829	0.167	0.053	1
PPFIA1	0.323185	0.472829	0.167	0.053	1
TSC22D4	0.323185	0.471534	0.167	0.053	1
TMEM165	0.323185	0.470516	0.167	0.053	1
ARHGAP1	0.323185	0.470516	0.167	0.053	1
CCND1	0.323185	0.469255	0.167	0.053	1
USP25	0.323185	0.468169	0.167	0.053	1
UBASH3B	0.323185	0.464319	0.167	0.053	1
THOC1	0.323185	0.462762	0.167	0.053	1
NSD2	0.323185	0.462762	0.167	0.053	1
C5orf24	0.323185	0.459481	0.167	0.053	1
LAMP2	0.323185	0.458881	0.167	0.053	1
EFTUD2	0.323185	0.454247	0.167	0.053	1
KAT2B	0.323185	0.453115	0.167	0.053	1
GIGYF2	0.323185	0.452691	0.167	0.053	1
DYNC1I2	0.323185	0.452091	0.167	0.053	1
DSP	0.323185	0.451913	0.167	0.053	1
SGCB	0.323185	0.451913	0.167	0.053	1
KDM5B	0.323185	0.451627	0.167	0.053	1
RALGAPB	0.323185	0.451627	0.167	0.053	1
DERL1	0.323185	0.44464	0.167	0.053	1
CMPK2	0.323185	0.444472	0.167	0.053	1
PUF60	0.323185	0.44246	0.167	0.053	1
VPS26C	0.323185	0.44163	0.167	0.053	1
LRRC41	0.323185	0.437755	0.167	0.053	1
HNRNPL	0.323185	0.437386	0.167	0.053	1
PHF11	0.323185	0.433874	0.167	0.053	1
GTPBP1	0.323185	0.433623	0.167	0.053	1
C18orf25	0.323185	0.433623	0.167	0.053	1
RALY	0.323185	0.43352	0.167	0.053	1
TRAF3IP3	0.323185	0.429586	0.167	0.053	1
BLM	0.323185	0.42635	0.167	0.053	1
REXO2	0.323185	0.42624	0.167	0.053	1
NDUFA8	0.323185	0.422332	0.167	0.053	1
RBM23	0.323185	0.403195	0.167	0.053	1
TOMM70	0.323185	0.38834	0.167	0.053	1
GOLGA8A	0.323185	0.386905	0.167	0.053	1
RRM2B	0.323185	0.375917	0.167	0.053	1
TIMP1	0.323185	0.375917	0.167	0.053	1
LAG3	0.329473	0.658633	0.333	0.211	1
LARP7	0.329473	-0.545209	0.167	0.316	1
CTSW	0.329473	-0.875733	0.167	0.316	1
ELF1	0.331028	-0.694699	0.333	0.474	1
ZFP36L1	0.332476	0.483897	0.333	0.158	1
LASP1	0.332476	0.417457	0.333	0.158	1
RSRC2	0.332476	0.313935	0.333	0.158	1
OST4	0.332476	0.292615	0.333	0.158	1
SARS	0.332476	0.280983	0.333	0.158	1
ATRX	0.336561	0.282561	0.417	0.211	1
MYL12A	0.336812	-0.547012	0.417	0.526	1
RPL30	0.340118	0.399516	0.583	0.368	1
RPL35	0.340118	-0.363178	0.333	0.526	1
UBA52	0.340904	0.486735	0.417	0.263	1
COX6C	0.340904	-1.06988	0.25	0.368	1
RAB18	0.342252	0.477485	0.25	0.105	1
EML4	0.342252	0.474587	0.25	0.105	1
NDUFA12	0.342252	0.47032	0.25	0.105	1
HNRNPF	0.342252	0.468567	0.25	0.105	1
IDI1	0.342252	0.44381	0.25	0.105	1
GSTK1	0.342252	0.436479	0.25	0.105	1
TLK1	0.342252	0.417194	0.25	0.105	1
ASXL2	0.342252	0.405768	0.25	0.105	1
TAP2	0.342252	0.403955	0.25	0.105	1
DRAP1	0.342252	0.397638	0.25	0.105	1
HMGCS1	0.342252	0.386361	0.25	0.105	1
PSMD8	0.342252	0.386274	0.25	0.105	1
FAM107B	0.342252	0.382646	0.25	0.105	1
RAB11FIP1	0.342252	0.347816	0.25	0.105	1
POLR2B	0.342252	0.342695	0.25	0.105	1
SNRPB2	0.342252	0.316323	0.25	0.105	1
POLR2L	0.342252	0.303458	0.25	0.105	1
EFR3A	0.342252	-0.758443	0.083	0.211	1
CRTAM	0.342252	-0.762764	0.083	0.211	1
CBLB	0.342252	-0.826818	0.083	0.211	1
ENO1	0.34346	0.403594	0.5	0.316	1
RPL24	0.354013	-0.746425	0.333	0.474	1
EEF1D	0.356287	0.529826	0.333	0.211	1
HSPD1	0.356287	0.448191	0.333	0.211	1
WNK1	0.360843	0.630401	0.333	0.158	1
KDM2A	0.360843	0.543155	0.333	0.158	1
BCLAF1	0.360843	0.50234	0.333	0.158	1
SAFB	0.360843	0.457421	0.333	0.158	1
RAC1	0.360843	0.342199	0.333	0.158	1
RECQL	0.360843	0.327062	0.333	0.158	1
RTRAF	0.360843	0.29543	0.333	0.158	1
RPL29	0.363053	-0.715527	0.417	0.474	1
SUSD1	0.363404	0.495597	0.167	0.053	1
NDUFS8	0.363404	0.481424	0.167	0.053	1
ATXN3	0.363404	0.455905	0.167	0.053	1
XPNPEP1	0.363404	0.429647	0.167	0.053	1
SUPT4H1	0.363404	0.427107	0.167	0.053	1
MADD	0.363404	0.415255	0.167	0.053	1
DHX36	0.363404	0.414943	0.167	0.053	1
CITED2	0.363404	0.41475	0.167	0.053	1
CPSF2	0.363404	0.413339	0.167	0.053	1
CERS2	0.363404	0.409101	0.167	0.053	1
ADH5	0.363404	0.409101	0.167	0.053	1
POLR2J	0.363404	0.4067	0.167	0.053	1
PREPL	0.363404	0.4067	0.167	0.053	1
DDHD1	0.363404	0.406398	0.167	0.053	1
SPPL2A	0.363404	0.403912	0.167	0.053	1
CBR1	0.363404	0.402966	0.167	0.053	1
AIDA	0.363404	0.402862	0.167	0.053	1
NFAT5	0.363404	0.401338	0.167	0.053	1
RNF138	0.363404	0.396457	0.167	0.053	1
MED12	0.363404	0.390873	0.167	0.053	1
OSTM1	0.363404	0.390869	0.167	0.053	1
JTB	0.363404	0.390212	0.167	0.053	1
KIF3B	0.363404	0.385875	0.167	0.053	1
SDCBP	0.363404	0.385875	0.167	0.053	1
YTHDC1	0.363404	0.384077	0.167	0.053	1
AC016831.5	0.363404	0.384077	0.167	0.053	1
PDE4D	0.363404	0.383244	0.167	0.053	1
EBLN3P	0.363404	0.383244	0.167	0.053	1
ZCCHC2	0.363404	0.375865	0.167	0.053	1
UHMK1	0.363404	0.373572	0.167	0.053	1
FKBP15	0.363404	0.371984	0.167	0.053	1
SHPRH	0.363404	0.371984	0.167	0.053	1
PHTF2	0.363404	0.371343	0.167	0.053	1
AKT2	0.363404	0.36888	0.167	0.053	1
GNL3	0.363404	0.367954	0.167	0.053	1
GGNBP2	0.363404	0.367949	0.167	0.053	1
EIF2S1	0.363404	0.367436	0.167	0.053	1
GID8	0.363404	0.366985	0.167	0.053	1
GNG5	0.363404	0.366265	0.167	0.053	1
KAT6A	0.363404	0.365587	0.167	0.053	1
TKT	0.363404	0.365523	0.167	0.053	1
TRUB1	0.363404	0.364073	0.167	0.053	1
RMDN1	0.363404	0.36362	0.167	0.053	1
TMX1	0.363404	0.363364	0.167	0.053	1
SMARCA2	0.363404	0.36292	0.167	0.053	1
NASP	0.363404	0.360916	0.167	0.053	1
JUP	0.363404	0.360456	0.167	0.053	1
ANGPT2	0.363404	0.360017	0.167	0.053	1
FAM133B	0.363404	0.360017	0.167	0.053	1
EXOC5	0.363404	0.357742	0.167	0.053	1
TRAPPC2L	0.363404	0.357498	0.167	0.053	1
AC005332.7	0.363404	0.356937	0.167	0.053	1
RSL24D1	0.363404	0.3568	0.167	0.053	1
NDUFB6	0.363404	0.352453	0.167	0.053	1
H2AFY	0.363404	0.351241	0.167	0.053	1
PRMT1	0.363404	0.350515	0.167	0.053	1
TBC1D2B	0.363404	0.349832	0.167	0.053	1
TARBP1	0.363404	0.349634	0.167	0.053	1
DOCK11	0.363404	0.348725	0.167	0.053	1
NDUFB10	0.363404	0.348709	0.167	0.053	1
PSENEN	0.363404	0.347783	0.167	0.053	1
RPL3P4	0.363404	0.346335	0.167	0.053	1
CYB5B	0.363404	0.346332	0.167	0.053	1
SHISA5	0.363404	0.346215	0.167	0.053	1
SAP30BP	0.363404	0.345498	0.167	0.053	1
PSMB2	0.363404	0.345485	0.167	0.053	1
SMU1	0.363404	0.343802	0.167	0.053	1
HDAC2	0.363404	0.343802	0.167	0.053	1
RAB2A	0.363404	0.343727	0.167	0.053	1
DIS3L	0.363404	0.342688	0.167	0.053	1
FAM96A	0.363404	0.340815	0.167	0.053	1
EIF6	0.363404	0.340815	0.167	0.053	1
RNF19A	0.363404	0.340457	0.167	0.053	1
LUC7L3	0.363404	0.340441	0.167	0.053	1
YY1AP1	0.363404	0.338212	0.167	0.053	1
GLUD1	0.363404	0.33769	0.167	0.053	1
NBAS	0.363404	0.33769	0.167	0.053	1
ARGLU1	0.363404	0.337636	0.167	0.053	1
BRCC3	0.363404	0.336034	0.167	0.053	1
HEBP2	0.363404	0.334807	0.167	0.053	1
VPS54	0.363404	0.334807	0.167	0.053	1
CCT7	0.363404	0.333391	0.167	0.053	1
GGCT	0.363404	0.332392	0.167	0.053	1
MOB4	0.363404	0.329034	0.167	0.053	1
EGR2	0.363404	0.322947	0.167	0.053	1
POLR3D	0.363404	0.322947	0.167	0.053	1
PSMF1	0.363404	0.321712	0.167	0.053	1
CCDC7	0.363404	0.320985	0.167	0.053	1
ST13	0.363404	0.320721	0.167	0.053	1
UTP6	0.363404	0.31919	0.167	0.053	1
KLF13	0.363404	0.317338	0.167	0.053	1
AGGF1	0.363404	0.30984	0.167	0.053	1
STK39	0.363404	0.304058	0.167	0.053	1
COMT	0.363404	0.302294	0.167	0.053	1
LITAF	0.363404	0.301259	0.167	0.053	1
CDYL2	0.363404	0.30022	0.167	0.053	1
TTC3	0.363404	0.295795	0.167	0.053	1
CD82	0.363404	0.293386	0.167	0.053	1
MYO9B	0.363404	0.289817	0.167	0.053	1
CSTA	0.363404	0.289817	0.167	0.053	1
ZMYM5	0.363404	0.289077	0.167	0.053	1
DNAJB4	0.363404	0.289006	0.167	0.053	1
WTAP	0.363404	0.288625	0.167	0.053	1
MYO1E	0.363404	0.288625	0.167	0.053	1
MIER1	0.363404	0.288625	0.167	0.053	1
CCL18	0.363404	0.288625	0.167	0.053	1
CLU	0.363404	0.288363	0.167	0.053	1
NIPSNAP2	0.363404	0.288363	0.167	0.053	1
VEZF1	0.363404	0.288053	0.167	0.053	1
SRSF4	0.363404	0.287025	0.167	0.053	1
RPS19BP1	0.363404	0.284746	0.167	0.053	1
DDT	0.363404	0.283329	0.167	0.053	1
COPZ1	0.363404	0.28237	0.167	0.053	1
YWHAH	0.363404	0.281352	0.167	0.053	1
MYNN	0.363404	0.278972	0.167	0.053	1
MFNG	0.363404	0.278972	0.167	0.053	1
CHFR	0.363404	0.276906	0.167	0.053	1
CS	0.363404	0.272335	0.167	0.053	1
ATP6AP2	0.363404	0.272335	0.167	0.053	1
USP1	0.363404	0.272325	0.167	0.053	1
CCDC82	0.363404	0.27165	0.167	0.053	1
ABCF1	0.363404	0.269945	0.167	0.053	1
APOO	0.363404	0.269938	0.167	0.053	1
PTBP1	0.363404	0.268903	0.167	0.053	1
FAM91A1	0.363404	0.268129	0.167	0.053	1
FOXN2	0.363404	0.267692	0.167	0.053	1
INTS11	0.363404	0.267624	0.167	0.053	1
TOPBP1	0.363404	0.266298	0.167	0.053	1
PDCD11	0.363404	0.265302	0.167	0.053	1
AGK	0.363404	0.259111	0.167	0.053	1
CLASP1	0.363404	0.258848	0.167	0.053	1
HS2ST1	0.363404	0.251257	0.167	0.053	1
WASF2	0.363404	0.251097	0.167	0.053	1
PDCD5	0.363404	-0.269422	0.167	0.053	1
SNX3	0.363404	-0.722589	0.167	0.053	1
SRP14	0.367738	-0.494569	0.25	0.421	1
LCP1	0.372422	-0.421195	0.667	0.632	1
HMGN1	0.375396	0.370677	0.25	0.105	1
USP34	0.375396	0.334467	0.25	0.105	1
SF3A1	0.375396	0.332803	0.25	0.105	1
MRFAP1	0.375396	0.317449	0.25	0.105	1
CHCHD2	0.375396	0.293929	0.25	0.105	1
PCID2	0.375396	0.289415	0.25	0.105	1
CSNK2B	0.375396	-0.580096	0.083	0.211	1
UQCR11	0.375396	-0.666293	0.083	0.211	1
WDR83OS	0.375396	-0.729698	0.083	0.211	1
CMTM6	0.375396	-0.853759	0.083	0.211	1
RPS6	0.377407	0.317395	0.833	0.632	1
GPR82	0.384436	-0.570923	0.167	0.316	1
HIF1A	0.389885	0.330916	0.417	0.211	1
IL4R	0.390682	0.338789	0.333	0.158	1
PARP4	0.390682	-0.601039	0.167	0.263	1
ADAM10	0.390682	-0.684158	0.167	0.263	1
PRDM1	0.390682	-0.762529	0.167	0.263	1
REST	0.390682	-0.899617	0.167	0.263	1
UFC1	0.390682	-0.941764	0.167	0.263	1
COX7B	0.390682	-0.959774	0.167	0.263	1
TAX1BP1	0.390682	-0.986481	0.167	0.263	1
CLINT1	0.390682	-1.05859	0.167	0.263	1
ZBTB1	0.390682	-1.27612	0.167	0.263	1
COX6B1	0.393486	-0.331801	0.25	0.421	1
SERPINB1	0.393929	0.492578	0.25	0.158	1
KLF6	0.394724	-0.986056	0.583	0.526	1
BZW1	0.40676	-0.767256	0.333	0.368	1
RASA2	0.410454	0.353012	0.25	0.105	1
SPEN	0.410454	0.347833	0.25	0.105	1
FKBP2	0.410454	0.30947	0.25	0.105	1
NUP62	0.410454	0.281542	0.25	0.105	1
TRAPPC1	0.410454	0.279856	0.25	0.105	1
PPP2R2A	0.410454	0.26544	0.25	0.105	1
SPAST	0.410454	0.252146	0.25	0.105	1
GBP4	0.410454	-0.421038	0.083	0.211	1
COPS6	0.410454	-0.44044	0.083	0.211	1
ARPC4	0.410454	-0.575969	0.083	0.211	1
KMT2E-AS1	0.410454	-0.695122	0.25	0.105	1
COX5B	0.413906	0.463839	0.333	0.211	1
HSPE1	0.415756	-1.21803	0.417	0.421	1
SNRPD2	0.418372	0.288039	0.417	0.211	1
NDUFB2	0.418372	-0.316565	0.25	0.316	1
COX4I1	0.418372	-0.597651	0.25	0.316	1
RBMX	0.418372	-0.706784	0.25	0.316	1
ZNF207	0.418372	-0.820276	0.25	0.316	1
RPS26	0.420323	-0.745742	0.25	0.368	1
RPL21	0.421212	-0.504958	0.667	0.684	1
PHLDA1	0.421974	-0.83228	0.167	0.263	1
ARHGDIB	0.423379	-0.33792	0.833	0.632	1
RPL34	0.425096	-0.53867	0.833	0.684	1
GPR171	0.427359	0.791973	0.25	0.158	1
H3F3B	0.433218	-0.923079	0.75	0.632	1
SZRD1	0.447386	-0.26284	0.083	0.211	1
GNLY	0.447543	0.361443	0.75	0.684	1
PSME1	0.449038	-0.382181	0.25	0.368	1
PIP4K2A	0.449038	-0.388774	0.25	0.368	1
RPL18A	0.452052	-0.575559	0.583	0.632	1
NDUFA3	0.454688	-0.261173	0.333	0.158	1
HSPH1	0.454688	-0.609059	0.167	0.263	1
FBXW2	0.454688	-0.777709	0.167	0.263	1
CRBN	0.454688	-0.859233	0.167	0.263	1
ID2	0.457971	-0.692611	0.417	0.526	1
CYLD	0.462385	0.441207	0.25	0.158	1
UQCRB	0.473812	-0.346641	0.333	0.421	1
SETD5	0.476704	0.444024	0.333	0.211	1
LAP3	0.476704	0.325078	0.333	0.211	1
DBI	0.478888	-0.682436	0.25	0.316	1
SLC3A2	0.488785	-0.601063	0.167	0.263	1
YME1L1	0.488785	-0.623253	0.167	0.263	1
CSF1	0.494731	0.488834	0.333	0.263	1
PCM1	0.494731	0.331162	0.333	0.263	1
RPL35A	0.497663	-0.610347	0.417	0.421	1
YBX1	0.498957	0.653353	0.25	0.158	1
TMEM123	0.498957	0.604634	0.25	0.158	1
HUWE1	0.498957	0.593922	0.25	0.158	1
PPP1R18	0.498957	0.532928	0.25	0.158	1
SYNE2	0.498957	0.485919	0.25	0.158	1
ZC3H13	0.498957	0.477747	0.25	0.158	1
GMFG	0.498957	0.438772	0.25	0.158	1
CCNI	0.498957	0.399966	0.25	0.158	1
EPSTI1	0.498957	0.384236	0.25	0.158	1
RGS16	0.498957	0.372343	0.25	0.158	1
SAMHD1	0.498957	0.339723	0.25	0.158	1
RAD23A	0.508476	-0.346237	0.083	0.158	1
PDCL	0.508476	-0.354619	0.083	0.158	1
SPTLC2	0.508476	-0.35605	0.083	0.158	1
ADCY7	0.508476	-0.358462	0.083	0.158	1
PTPN4	0.508476	-0.361482	0.083	0.158	1
EIF4EBP2	0.508476	-0.361482	0.083	0.158	1
CCND3	0.508476	-0.361571	0.083	0.158	1
WDR48	0.508476	-0.36874	0.083	0.158	1
BCCIP	0.508476	-0.378061	0.083	0.158	1
ZCRB1	0.508476	-0.386674	0.083	0.158	1
PREX1	0.508476	-0.389964	0.083	0.158	1
UBLCP1	0.508476	-0.396708	0.083	0.158	1
AKNA	0.508476	-0.400639	0.083	0.158	1
SMARCAD1	0.508476	-0.403845	0.083	0.158	1
AFAP1L2	0.508476	-0.406917	0.083	0.158	1
LCOR	0.508476	-0.416501	0.083	0.158	1
DCAF12	0.508476	-0.427452	0.083	0.158	1
HIGD1A	0.508476	-0.432048	0.083	0.158	1
NMT2	0.508476	-0.441078	0.083	0.158	1
COPS9	0.508476	-0.444045	0.083	0.158	1
ARF6	0.508476	-0.458661	0.083	0.158	1
CNDP2	0.508476	-0.466213	0.083	0.158	1
SNRPN	0.508476	-0.467871	0.083	0.158	1
VCP	0.508476	-0.471317	0.083	0.158	1
MARK3	0.508476	-0.511747	0.083	0.158	1
FNDC3B	0.508476	-0.53082	0.083	0.158	1
PRPF6	0.508476	-0.541817	0.083	0.158	1
GNG2	0.508476	-0.548706	0.083	0.158	1
BCL10	0.508476	-0.570124	0.083	0.158	1
RTF1	0.508476	-0.572202	0.083	0.158	1
CKAP5	0.508476	-0.572879	0.083	0.158	1
AIMP1	0.508476	-0.614342	0.083	0.158	1
TUBB4B	0.508476	-0.618199	0.083	0.158	1
LATS2	0.508476	-0.62762	0.083	0.158	1
LPCAT4	0.508476	-0.633215	0.083	0.158	1
ANAPC11	0.508476	-0.633588	0.083	0.158	1
PDCD6IP	0.508476	-0.640346	0.083	0.158	1
MGME1	0.508476	-0.650023	0.083	0.158	1
CCDC14	0.508476	-0.651566	0.083	0.158	1
OAS2	0.508476	-0.660924	0.083	0.158	1
NUP155	0.508476	-0.661409	0.083	0.158	1
YPEL5	0.508476	-0.662041	0.083	0.158	1
ZDHHC17	0.508476	-0.666617	0.083	0.158	1
APOL1	0.508476	-0.669303	0.083	0.158	1
ANKRD44	0.508476	-0.697386	0.083	0.158	1
MAN1A1	0.508476	-0.703691	0.083	0.158	1
PRDX6	0.508476	-0.750977	0.083	0.158	1
KARS	0.508476	-0.756733	0.083	0.158	1
NDUFC1	0.508476	-0.757826	0.083	0.158	1
TBCB	0.508476	-0.787205	0.083	0.158	1
ILF2	0.508476	-0.813842	0.083	0.158	1
NEMF	0.508476	-0.822991	0.083	0.158	1
AP2B1	0.508476	-0.824903	0.083	0.158	1
ZCCHC11	0.508476	-0.828981	0.083	0.158	1
DERL2	0.508476	-0.831528	0.083	0.158	1
GPATCH2L	0.508476	-0.841536	0.083	0.158	1
HLA-DPA1	0.508476	-0.850788	0.083	0.158	1
TSPAN5	0.508476	-0.853467	0.083	0.158	1
CACYBP	0.508476	-0.902372	0.083	0.158	1
ATP5IF1	0.508476	-0.904366	0.083	0.158	1
RNF111	0.508476	-0.914405	0.083	0.158	1
CNTRL	0.508476	-0.924046	0.083	0.158	1
SNHG8	0.508476	-1.01739	0.083	0.158	1
IRF1	0.508476	-1.18012	0.083	0.158	1
RHOH	0.508476	-1.41619	0.083	0.158	1
SPARCL1	0.508476	-1.45468	0.083	0.158	1
CDV3	0.509677	0.328319	0.417	0.263	1
ITGA1	0.509677	0.260178	0.417	0.263	1
RBM8A	0.51085	-0.580516	0.25	0.316	1
CLEC2D	0.524214	-0.288337	0.167	0.263	1
KIAA1551	0.524214	-0.372197	0.167	0.263	1
SRP72	0.524214	-0.46275	0.167	0.263	1
HNRNPH1	0.524214	-0.685785	0.167	0.263	1
ZNF292	0.537012	0.365519	0.25	0.158	1
RBMS1	0.543893	-0.371054	0.25	0.316	1
RAN	0.543893	-0.472739	0.25	0.316	1
RARRES3	0.543893	-0.552964	0.25	0.316	1
LNPEP	0.544389	0.283434	0.333	0.211	1
ARPC3	0.553463	-0.516764	0.333	0.368	1
CXCL13	0.55411	1.57598	0.167	0.105	1
SMC4	0.55411	0.62317	0.167	0.105	1
RSU1	0.55411	0.590732	0.167	0.105	1
CPNE3	0.55411	0.552505	0.167	0.105	1
MRPS18B	0.55411	0.448484	0.167	0.105	1
PAFAH1B1	0.55411	0.445117	0.167	0.105	1
PHIP	0.55411	0.443934	0.167	0.105	1
NORAD	0.55411	0.405431	0.167	0.105	1
PSMA5	0.55411	0.405057	0.167	0.105	1
TM9SF3	0.55411	0.361759	0.167	0.105	1
DENND2D	0.55411	0.349941	0.167	0.105	1
WBP4	0.55411	0.338443	0.167	0.105	1
ARHGEF6	0.55411	0.280741	0.167	0.105	1
UBE2R2	0.55411	-0.304956	0.083	0.158	1
MAP3K5	0.55411	-0.3118	0.083	0.158	1
C8orf59	0.55411	-0.33429	0.083	0.158	1
GTF3C6	0.55411	-0.338825	0.083	0.158	1
AC124798.1	0.55411	-0.343648	0.083	0.158	1
ITPR1	0.55411	-0.450875	0.083	0.158	1
PRPF38B	0.55411	-0.451306	0.083	0.158	1
METAP2	0.55411	-0.467628	0.083	0.158	1
SEC16A	0.55411	-0.478542	0.083	0.158	1
CTNNA1	0.55411	-0.482172	0.083	0.158	1
RASSF5	0.55411	-0.48344	0.083	0.158	1
ELF2	0.55411	-0.490947	0.083	0.158	1
SH3BGRL	0.55411	-0.538554	0.083	0.158	1
RTN4	0.55411	-0.540324	0.083	0.158	1
SOS1	0.55411	-0.58027	0.083	0.158	1
PLEKHB2	0.55411	-0.594425	0.083	0.158	1
CASP3	0.55411	-0.659095	0.083	0.158	1
ANKRD11	0.55411	-0.718323	0.083	0.158	1
RAD21	0.560915	-0.333261	0.167	0.263	1
HSP90B1	0.571977	0.369429	0.5	0.368	1
IFITM2	0.572755	0.27889	0.667	0.579	1
RPL10	0.572755	-0.447768	0.667	0.579	1
RPL26	0.574347	-0.546095	0.25	0.368	1
RPL23	0.575439	-0.288276	0.667	0.632	1
KHDRBS1	0.576474	0.286831	0.25	0.158	1
CFAP97	0.576474	0.26594	0.25	0.158	1
RGS1	0.587054	-0.432651	0.583	0.632	1
FTH1	0.594777	-0.384296	0.5	0.579	1
SRSF3	0.598816	-0.263585	0.167	0.263	1
PRKDC	0.598816	-0.461915	0.167	0.263	1
COX7C	0.598816	-0.666784	0.167	0.263	1
AKAP11	0.598816	-0.698283	0.167	0.263	1
HLA-F	0.601663	0.415575	0.167	0.105	1
OAS3	0.601663	0.385866	0.167	0.105	1
APOL3	0.601663	0.358697	0.167	0.105	1
ARHGDIA	0.601663	0.270009	0.167	0.105	1
[truncated: 408 more rows]

## Sheet: P20112001_PCR_T_BvsMPR_T_B.diff
gene_id	p_val	avg_logFC	pct.1	pct.2	p_val_adj
ATP5MC2	0.000369367	-1.80623	0.053	0.619	1
RPS29	0.000420758	-1.17653	0.684	1	1
CHCHD2	0.000539277	-1.39877	0.105	0.714	1
FTL	0.000696527	-1.14265	0.421	0.857	1
CDKN1B	0.000763911	-1.65004	0	0.476	1
SRSF2	0.000763911	-1.6954	0	0.476	1
RPL19	0.000894169	-1.63445	0.158	0.714	1
FAU	0.000975336	-1.07344	0.211	0.905	1
RPL7A	0.00125287	-1.28932	0.105	0.667	1
S100A8	0.00127449	-1.24704	0.053	0.571	1
RPS28	0.00161839	-0.97369	0.211	0.81	1
LAMTOR4	0.00164238	-1.39408	0	0.429	1
CD58	0.00164238	-1.58437	0	0.429	1
CTLA4	0.00164238	-1.89083	0	0.429	1
PPIA	0.00211512	-1.37141	0.053	0.524	1
PFN1	0.00220447	-0.752284	0.421	0.952	1
SELENOW	0.00251685	-1.05956	0.105	0.619	1
LINC01871	0.00260552	-1.43822	0.263	0.714	1
RPL30	0.00279374	-1.02363	0.368	0.905	1
SRSF7	0.00341297	-0.908658	0.105	0.619	1
HINT1	0.00341297	-1.03531	0.105	0.619	1
KLRD1	0.00411007	1.4677	0.632	0.333	1
PPP2R5C	0.0047652	-1.15851	0.053	0.476	1
TAGLN2	0.00530228	-1.19417	0.053	0.476	1
RPS21	0.00561316	-1.05343	0.316	0.762	1
RPLP1	0.00670926	-0.69276	0.789	0.952	1
GPI	0.00695551	-1.19123	0	0.333	1
S100A9	0.00695551	-1.20841	0	0.333	1
DYNLRB1	0.00695551	-1.34711	0	0.333	1
ZC3H15	0.00695551	-1.35986	0	0.333	1
SPP1	0.00756095	-1.36501	0.053	0.429	1
RGS1	0.00802176	-0.977665	0.632	0.952	1
RSL1D1	0.00830862	1.52492	0.474	0.143	1
RPS15A	0.00837176	-0.902079	0.263	0.762	1
TTN	0.00840239	-1.4281	0.053	0.429	1
RPL18	0.00860063	-0.653473	0.316	0.762	1
RPL27	0.00890917	-0.742139	0.368	0.857	1
OST4	0.00933323	-1.00515	0.158	0.619	1
RPL9	0.00951587	-0.619991	0.316	0.81	1
OAZ1	0.0101457	-0.946159	0.105	0.524	1
PDIA3	0.010482	1.388	0.526	0.19	1
EIF4A2	0.011135	-0.830138	0.158	0.619	1
TMED10	0.0114514	-0.883579	0.053	0.429	1
ECH1	0.0114514	-0.899382	0.053	0.429	1
PSMB3	0.0114514	-0.965302	0.053	0.429	1
APOBEC3C	0.0133911	-0.873875	0.105	0.524	1
LDLRAD4	0.0137802	-0.89316	0	0.286	1
NDUFAF3	0.0137802	-0.922294	0	0.286	1
HLA-DPB1	0.0137802	-0.957183	0	0.286	1
NDUFB4	0.0137802	-0.969147	0	0.286	1
ZMAT2	0.0137802	-0.989728	0	0.286	1
CHTOP	0.0137802	-1.05932	0	0.286	1
TMEM2	0.0137802	-1.06095	0	0.286	1
MRPS5	0.0137802	-1.06912	0	0.286	1
MARCH6	0.0137802	-1.09418	0	0.286	1
MMADHC	0.0137802	-1.14095	0	0.286	1
GADD45A	0.0137802	-1.14785	0	0.286	1
C9orf16	0.0137802	-1.1555	0	0.286	1
C12orf57	0.0137802	-1.17166	0	0.286	1
NDUFB3	0.0137802	-1.17212	0	0.286	1
PTTG1	0.0137802	-1.18214	0	0.286	1
SPRR3	0.0137802	-1.19346	0	0.286	1
TXNDC17	0.0137802	-1.20043	0	0.286	1
SRI	0.0137802	-1.201	0	0.286	1
CAMK4	0.0137802	-1.23423	0	0.286	1
GATA3	0.0137802	-1.24567	0	0.286	1
CCT8	0.0137802	-1.301	0	0.286	1
RPL22L1	0.0137802	-1.3184	0	0.286	1
EIF3K	0.0137802	-1.31983	0	0.286	1
ADGRG1	0.0137802	-1.39241	0	0.286	1
MTND1P23	0.0137802	-1.41533	0	0.286	1
RPL35	0.0140024	-0.632112	0.526	0.857	1
MT-CO1	0.0159569	0.505066	1	1	1
SOD1	0.0160353	-0.784809	0.105	0.524	1
KMT2E	0.0163466	-0.317468	0.211	0.714	1
RPS16	0.0167148	-0.781102	0.421	0.81	1
RPL38	0.0174457	-1.02335	0.211	0.619	1
GSTP1	0.0175219	-0.523015	0.105	0.524	1
CTSB	0.0178676	1.18259	0.421	0.095	1
ZRANB2	0.0196258	-1.03573	0.053	0.381	1
PRDX5	0.0196258	-1.04252	0.053	0.381	1
SNHG6	0.0196258	-1.06685	0.053	0.381	1
S100A10	0.0198976	-0.784905	0.211	0.667	1
APOBEC3G	0.0202392	-0.917453	0.105	0.476	1
SNRPD1	0.0216538	-0.84794	0.053	0.381	1
EDF1	0.0216538	-0.863223	0.053	0.381	1
ITM2A	0.0216538	-0.912359	0.053	0.381	1
TSPO	0.0216538	-0.939875	0.053	0.381	1
GPR82	0.0220194	1.26812	0.316	0.048	1
IFITM3	0.0231009	1.48823	0.421	0.143	1
RPLP2	0.0238335	-0.854829	0.526	0.81	1
PTPN7	0.0238617	-0.669068	0.053	0.381	1
PHF3	0.0238617	-0.798912	0.053	0.381	1
ZFAS1	0.0238617	-0.826111	0.053	0.381	1
CNBP	0.0241291	-0.701418	0.105	0.476	1
HLA-E	0.0241501	1.2097	0.632	0.524	1
RPS2	0.0243671	-0.606577	0.474	0.905	1
GMPS	0.0267448	-0.815959	0	0.238	1
ZNF655	0.0267448	-0.843077	0	0.238	1
DSTN	0.0267448	-0.849344	0	0.238	1
EML2	0.0267448	-0.852014	0	0.238	1
NAA50	0.0267448	-0.854336	0	0.238	1
FAM192A	0.0267448	-0.876906	0	0.238	1
TMC8	0.0267448	-0.883038	0	0.238	1
NXT1	0.0267448	-0.883508	0	0.238	1
CSRNP1	0.0267448	-0.887389	0	0.238	1
MRM2	0.0267448	-0.889101	0	0.238	1
ZNHIT3	0.0267448	-0.891957	0	0.238	1
BAX	0.0267448	-0.942648	0	0.238	1
NDUFA11	0.0267448	-0.959051	0	0.238	1
CUL2	0.0267448	-0.960816	0	0.238	1
RPAP2	0.0267448	-0.96921	0	0.238	1
CSK	0.0267448	-0.973634	0	0.238	1
FDFT1	0.0267448	-0.975954	0	0.238	1
SLFN12L	0.0267448	-0.982752	0	0.238	1
C3orf38	0.0267448	-0.982831	0	0.238	1
PPP3CA	0.0267448	-0.988141	0	0.238	1
TGFBI	0.0267448	-1.00772	0	0.238	1
AP002004.1	0.0267448	-1.01278	0	0.238	1
IGLC2	0.0267448	-1.01526	0	0.238	1
MT-TL1	0.0267448	-1.02694	0	0.238	1
REX1BD	0.0267448	-1.03485	0	0.238	1
SEPT9	0.0267448	-1.04956	0	0.238	1
NINJ1	0.0267448	-1.05397	0	0.238	1
GTF3A	0.0267448	-1.06716	0	0.238	1
VPS41	0.0267448	-1.07189	0	0.238	1
RFC4	0.0267448	-1.07424	0	0.238	1
DANCR	0.0267448	-1.09543	0	0.238	1
YY1	0.0267448	-1.12638	0	0.238	1
HIST1H1D	0.0267448	-1.14896	0	0.238	1
NUDT5	0.0267448	-1.21826	0	0.238	1
CIRBP	0.0267448	-1.23511	0	0.238	1
ITGA4	0.0267448	-1.29789	0	0.238	1
CCL20	0.0267448	-1.40263	0	0.238	1
ATF3	0.0267448	-1.41968	0	0.238	1
SF3B6	0.0267448	-1.57098	0	0.238	1
RPL23A	0.0270976	-0.61314	0.526	0.857	1
CLK1	0.0271388	-1.54561	0.053	0.333	1
RPL39	0.0274762	-0.405215	0.421	0.905	1
TRBC1	0.0287628	-1.10451	0.211	0.571	1
CALM2	0.0299117	-0.460314	0.263	0.714	1
HNRNPM	0.0299499	-1.22539	0.053	0.333	1
KLRB1	0.0301207	-0.954543	0.105	0.429	1
APOLD1	0.0308743	1.74076	0.211	0	1
MORC3	0.0308743	1.37842	0.211	0	1
CHCHD7	0.0308743	1.36797	0.211	0	1
EP300	0.0308743	1.29798	0.211	0	1
SNX1	0.0308743	1.24602	0.211	0	1
PGRMC2	0.0308743	1.19908	0.211	0	1
TBC1D1	0.0308743	1.18909	0.211	0	1
IRAK4	0.0308743	1.151	0.211	0	1
SZRD1	0.0308743	0.944392	0.211	0	1
RPL13	0.031135	-0.837775	0.474	0.714	1
SSR4	0.0311742	-0.541231	0.105	0.476	1
MT-ND5	0.0312868	0.463705	0.947	1	1
RPS7	0.0326427	-0.777593	0.211	0.619	1
RSRP1	0.0330078	-0.968155	0.053	0.333	1
MALAT1	0.0335755	-0.351619	1	1	1
UBL5	0.0338853	-0.704736	0.105	0.476	1
MTATP6P1	0.0344576	1.27562	0.684	0.571	1
RPS23	0.0345313	-0.752968	0.368	0.762	1
SNRPB2	0.0357589	-0.79053	0.105	0.429	1
IGKC	0.0357589	-0.880782	0.105	0.429	1
OCIAD2	0.0363291	-0.914666	0.053	0.333	1
RANBP9	0.0363291	-0.932005	0.053	0.333	1
KLF10	0.0363291	-1.09809	0.053	0.333	1
ATP5IF1	0.0368987	-0.439201	0.158	0.571	1
RPL35A	0.0370363	-0.732167	0.421	0.762	1
TOMM7	0.038764	-0.683065	0.158	0.524	1
PNRC1	0.038764	-0.729451	0.158	0.524	1
HSPB11	0.039931	-0.653608	0.053	0.333	1
SQSTM1	0.039931	-0.791896	0.053	0.333	1
SP140L	0.039931	-0.860041	0.053	0.333	1
DNAJC15	0.039931	-0.98174	0.053	0.333	1
PRF1	0.0403498	0.946759	0.474	0.19	1
IFITM2	0.0421888	-0.604628	0.579	0.81	1
RPL14	0.0422537	-0.640542	0.316	0.762	1
NDUFB11	0.0422735	-0.901592	0.105	0.429	1
MT1E	0.0438315	-0.277254	0.053	0.333	1
DECR1	0.0438315	-0.458822	0.053	0.333	1
ATP1A1	0.0438315	-0.502412	0.053	0.333	1
PPID	0.0438315	-0.5353	0.053	0.333	1
VMP1	0.0438315	-0.581029	0.053	0.333	1
MPHOSPH8	0.0438315	-0.599535	0.053	0.333	1
IK	0.0438315	-0.752821	0.053	0.333	1
RGS10	0.0438315	-0.761485	0.053	0.333	1
MT-CO2	0.0441715	0.448787	0.947	1	1
ITM2B	0.0451672	-0.745929	0.158	0.524	1
RPS12	0.0464652	-0.92115	0.316	0.619	1
RPS27A	0.0472317	-0.630971	0.526	0.81	1
HNRNPH3	0.0497653	-0.54177	0.105	0.429	1
UBA52	0.0497787	-0.600018	0.263	0.667	1
RPS5	0.0497787	-0.600202	0.263	0.667	1
EIF4G2	0.0497787	-0.679703	0.263	0.667	1
NCOA3	0.0498049	1.40574	0.263	0.048	1
FYN	0.0498049	1.35795	0.263	0.048	1
SNX10	0.0498049	1.26496	0.263	0.048	1
RPL23	0.0509778	-0.513118	0.632	0.857	1
LAPTM4B	0.051102	-0.628689	0	0.19	1
INTS6	0.051102	-0.666731	0	0.19	1
EMC7	0.051102	-0.669302	0	0.19	1
MTMR9	0.051102	-0.681952	0	0.19	1
JARID2	0.051102	-0.683837	0	0.19	1
TMEM230	0.051102	-0.692722	0	0.19	1
GALT	0.051102	-0.699326	0	0.19	1
SRPRA	0.051102	-0.701019	0	0.19	1
DDX23	0.051102	-0.701953	0	0.19	1
LAMB3	0.051102	-0.702074	0	0.19	1
MRPL34	0.051102	-0.702242	0	0.19	1
DLG1	0.051102	-0.708909	0	0.19	1
DNAJC21	0.051102	-0.719144	0	0.19	1
RBM6	0.051102	-0.720216	0	0.19	1
DNAJC17	0.051102	-0.721457	0	0.19	1
INPP5D	0.051102	-0.722263	0	0.19	1
ESD	0.051102	-0.730757	0	0.19	1
FNBP4	0.051102	-0.736887	0	0.19	1
LRIF1	0.051102	-0.738333	0	0.19	1
RPL6P27	0.051102	-0.739188	0	0.19	1
USP32	0.051102	-0.739811	0	0.19	1
HTATSF1	0.051102	-0.740392	0	0.19	1
RSF1	0.051102	-0.741889	0	0.19	1
MYADM	0.051102	-0.742243	0	0.19	1
BBIP1	0.051102	-0.750716	0	0.19	1
KDM1A	0.051102	-0.752291	0	0.19	1
DHX15	0.051102	-0.752473	0	0.19	1
FURIN	0.051102	-0.764105	0	0.19	1
ZNF195	0.051102	-0.769603	0	0.19	1
ZBED5	0.051102	-0.771285	0	0.19	1
MT1G	0.051102	-0.771529	0	0.19	1
VAMP2	0.051102	-0.773045	0	0.19	1
DIP2B	0.051102	-0.774806	0	0.19	1
RPL10AP6	0.051102	-0.776443	0	0.19	1
SS18L2	0.051102	-0.777612	0	0.19	1
VDAC2	0.051102	-0.777692	0	0.19	1
ATP1B3	0.051102	-0.782805	0	0.19	1
SNX17	0.051102	-0.785785	0	0.19	1
EMC10	0.051102	-0.786463	0	0.19	1
AC034236.1	0.051102	-0.787485	0	0.19	1
NUMA1	0.051102	-0.78751	0	0.19	1
AGFG1	0.051102	-0.789613	0	0.19	1
PPP1R16B	0.051102	-0.790054	0	0.19	1
WAC	0.051102	-0.798315	0	0.19	1
GVINP1	0.051102	-0.807924	0	0.19	1
RASSF1	0.051102	-0.816851	0	0.19	1
ILK	0.051102	-0.818466	0	0.19	1
DOK2	0.051102	-0.821184	0	0.19	1
MTPN	0.051102	-0.825857	0	0.19	1
TMEM59	0.051102	-0.828693	0	0.19	1
RNVU1-15	0.051102	-0.831805	0	0.19	1
BNIP2	0.051102	-0.832339	0	0.19	1
MAT2B	0.051102	-0.832469	0	0.19	1
CCNT1	0.051102	-0.832675	0	0.19	1
ACBD5	0.051102	-0.835012	0	0.19	1
NUPL2	0.051102	-0.839656	0	0.19	1
SAFB2	0.051102	-0.840286	0	0.19	1
S100A7	0.051102	-0.849449	0	0.19	1
CLPTM1L	0.051102	-0.851546	0	0.19	1
ZNF37A	0.051102	-0.85732	0	0.19	1
PDIA4	0.051102	-0.859589	0	0.19	1
DDX3Y	0.051102	-0.861049	0	0.19	1
SSR1	0.051102	-0.870699	0	0.19	1
PHB2	0.051102	-0.872745	0	0.19	1
LY6D	0.051102	-0.874947	0	0.19	1
APLP2	0.051102	-0.885997	0	0.19	1
NCAPD3	0.051102	-0.887546	0	0.19	1
DZIP3	0.051102	-0.895363	0	0.19	1
LSM5	0.051102	-0.911596	0	0.19	1
STMP1	0.051102	-0.916217	0	0.19	1
GIT2	0.051102	-0.925707	0	0.19	1
SKAP1	0.051102	-0.929948	0	0.19	1
CD8B	0.051102	-0.932516	0	0.19	1
DYNLT1	0.051102	-0.938913	0	0.19	1
SVIP	0.051102	-0.942166	0	0.19	1
RNF7	0.051102	-0.956233	0	0.19	1
NOL8	0.051102	-0.958613	0	0.19	1
TMX4	0.051102	-0.968362	0	0.19	1
AC109326.1	0.051102	-0.972134	0	0.19	1
ANKIB1	0.051102	-0.989161	0	0.19	1
CLIC5	0.051102	-1.00735	0	0.19	1
GUSB	0.051102	-1.02392	0	0.19	1
RNU6-6P	0.051102	-1.03601	0	0.19	1
FAM129A	0.051102	-1.04386	0	0.19	1
RNF114	0.051102	-1.05961	0	0.19	1
TMC6	0.051102	-1.0613	0	0.19	1
SSBP1	0.051102	-1.13657	0	0.19	1
LARS	0.051102	-1.13838	0	0.19	1
CMC2	0.051102	-1.1509	0	0.19	1
PIK3IP1	0.051102	-1.17025	0	0.19	1
MAF	0.051102	-1.17776	0	0.19	1
N4BP2	0.051102	-1.18069	0	0.19	1
RXRB	0.051102	-1.28975	0	0.19	1
TRGC2	0.051102	-1.38806	0	0.19	1
CCL3L1	0.0521305	1.05074	0.526	0.286	1
IL32	0.0521305	-0.551578	0.211	0.571	1
ATP5MC3	0.0522608	-0.86197	0.105	0.381	1
TPM3	0.0524401	1.04133	0.474	0.238	1
MT-CO3	0.0538093	0.277928	1	1	1
SRSF11	0.0539104	-0.352457	0.105	0.429	1
DDX5	0.0540886	0.48711	0.789	0.905	1
KMT2A	0.0550109	1.05107	0.316	0.095	1
PTP4A2	0.0551054	1.35915	0.263	0.048	1
ATP5MPL	0.0564289	-0.444801	0.158	0.524	1
PRKACB	0.0599586	-0.952904	0.053	0.286	1
RPL36	0.0624786	-0.604948	0.368	0.667	1
RPL5	0.0628637	-0.716561	0.368	0.762	1
SH2D1B	0.0657382	-0.792672	0.053	0.286	1
CSTA	0.0657382	-0.798046	0.053	0.286	1
SLIRP	0.0657382	-0.806769	0.053	0.286	1
DAD1	0.0657382	-0.889525	0.053	0.286	1
CYTH1	0.0657382	-1.02449	0.053	0.286	1
SPARCL1	0.0660377	1.8447	0.158	0	1
TCF4	0.0660377	1.642	0.158	0	1
TSPAN5	0.0660377	1.35704	0.158	0	1
HMGB1P5	0.0660377	1.29167	0.158	0	1
ANKRD11	0.0660377	1.27112	0.158	0	1
RSAD2	0.0660377	1.21827	0.158	0	1
POM121	0.0660377	1.14275	0.158	0	1
SOS1	0.0660377	1.13307	0.158	0	1
IPO9	0.0660377	1.10816	0.158	0	1
NUP155	0.0660377	1.08499	0.158	0	1
UGGT1	0.0660377	1.06828	0.158	0	1
MIER3	0.0660377	1.06689	0.158	0	1
CCDC14	0.0660377	1.06471	0.158	0	1
ZMYND11	0.0660377	1.06249	0.158	0	1
MKLN1	0.0660377	1.06249	0.158	0	1
LATS2	0.0660377	1.04903	0.158	0	1
MGME1	0.0660377	1.04004	0.158	0	1
RFX7	0.0660377	1.02814	0.158	0	1
NBN	0.0660377	1.00671	0.158	0	1
TTC1	0.0660377	1.00511	0.158	0	1
ERMP1	0.0660377	1.0031	0.158	0	1
SPN	0.0660377	1.00265	0.158	0	1
PRRC2A	0.0660377	0.997639	0.158	0	1
BCL10	0.0660377	0.993708	0.158	0	1
CTNNA1	0.0660377	0.985744	0.158	0	1
RCSD1	0.0660377	0.979619	0.158	0	1
SIPA1L1	0.0660377	0.97577	0.158	0	1
APOL1	0.0660377	0.972928	0.158	0	1
MLEC	0.0660377	0.957836	0.158	0	1
MYO5A	0.0660377	0.941935	0.158	0	1
POLR2F	0.0660377	0.895442	0.158	0	1
WIPF2	0.0660377	0.860564	0.158	0	1
COPA	0.0660377	0.835539	0.158	0	1
PSME3	0.0660377	0.822497	0.158	0	1
HVCN1	0.0660377	0.805636	0.158	0	1
LTN1	0.0660377	0.805636	0.158	0	1
JAG2	0.0660377	0.798389	0.158	0	1
WDR48	0.0660377	0.792324	0.158	0	1
USP33	0.0660377	0.789072	0.158	0	1
EMC1	0.0660377	0.784077	0.158	0	1
PDCL	0.0660377	0.776029	0.158	0	1
DAG1	0.0660377	0.77014	0.158	0	1
INPP4A	0.0660377	0.765403	0.158	0	1
RPL7	0.068932	-0.489951	0.421	0.905	1
TPR	0.0699363	0.732469	0.474	0.238	1
ZFP36L1	0.0712228	-0.817038	0.158	0.429	1
ABLIM1	0.0719695	-0.660658	0.053	0.286	1
FXR1	0.0719695	-0.662611	0.053	0.286	1
DEK	0.0719695	-0.675057	0.053	0.286	1
ECHS1	0.0719695	-0.709185	0.053	0.286	1
SARAF	0.0719695	-0.723406	0.053	0.286	1
RSBN1L	0.0719695	-0.749424	0.053	0.286	1
GGNBP2	0.0719695	-0.794064	0.053	0.286	1
FAM204A	0.0719695	-0.865174	0.053	0.286	1
MT-ND4	0.0736233	0.320525	0.947	1	1
BRD2	0.073881	0.917985	0.421	0.19	1
CCL3	0.075584	0.403373	0.684	0.381	1
COX4I1	0.075584	-0.437229	0.316	0.714	1
MYCBP2	0.0777764	0.829395	0.316	0.095	1
RPL8	0.0786534	-0.397108	0.211	0.571	1
GBP2	0.0786765	-0.255714	0.053	0.286	1
COX8A	0.0786765	-0.276561	0.053	0.286	1
GNG5	0.0786765	-0.291298	0.053	0.286	1
HERPUD1	0.0786765	-0.291306	0.053	0.286	1
CDC42SE2	0.0786765	-0.374683	0.053	0.286	1
CMTM3	0.0786765	-0.424122	0.053	0.286	1
ARGLU1	0.0786765	-0.46077	0.053	0.286	1
IGHG4	0.0786765	-0.491014	0.053	0.286	1
ITM2C	0.0786765	-0.545594	0.053	0.286	1
TMEM167A	0.0786765	-0.589939	0.053	0.286	1
WIPF1	0.0788716	-0.313648	0.158	0.476	1
PAPOLA	0.0788716	-0.56793	0.158	0.476	1
NDUFB1	0.0788716	-0.659357	0.158	0.476	1
NCL	0.0809379	-0.673239	0.263	0.571	1
RPL15	0.0812964	-0.519995	0.632	0.905	1
RAP1A	0.084115	-0.638808	0.105	0.381	1
C19orf53	0.084115	-0.67646	0.105	0.381	1
NEDD8	0.084115	-0.709767	0.105	0.381	1
VPS13C	0.0845763	1.04265	0.421	0.238	1
RPL28	0.0851647	-0.532359	0.421	0.762	1
HNRNPC	0.0867718	0.937258	0.474	0.333	1
MT-ND3	0.08712	-0.350639	0.684	0.952	1
RPS3	0.0897333	-0.634346	0.579	0.857	1
BCLAF1	0.0906103	-0.342166	0.158	0.476	1
ROMO1	0.0907072	-0.42195	0.105	0.381	1
G3BP2	0.0907072	-0.516736	0.105	0.381	1
GNLY	0.0908274	0.858118	0.684	0.476	1
ZFAND5	0.0916782	1.16191	0.368	0.19	1
HSPB1	0.0948362	-0.551209	0.158	0.429	1
KRAS	0.096858	-0.481721	0	0.143	1
AC100810.1	0.096858	-0.494658	0	0.143	1
NECAP1	0.096858	-0.497975	0	0.143	1
TNFAIP8	0.096858	-0.497975	0	0.143	1
UBR2	0.096858	-0.508415	0	0.143	1
SPRR2A	0.096858	-0.510958	0	0.143	1
TRIM44	0.096858	-0.512912	0	0.143	1
HAX1	0.096858	-0.513485	0	0.143	1
KDELR1	0.096858	-0.5141	0	0.143	1
MFSD6	0.096858	-0.516511	0	0.143	1
BRMS1	0.096858	-0.525649	0	0.143	1
CCDC59	0.096858	-0.52584	0	0.143	1
RNU2-63P	0.096858	-0.529579	0	0.143	1
HIKESHI	0.096858	-0.531237	0	0.143	1
KXD1	0.096858	-0.534321	0	0.143	1
MRPL14	0.096858	-0.534411	0	0.143	1
AL357060.1	0.096858	-0.535161	0	0.143	1
ATP2B1	0.096858	-0.535645	0	0.143	1
TMEM8A	0.096858	-0.535858	0	0.143	1
ATG4A	0.096858	-0.539766	0	0.143	1
CSNK1G3	0.096858	-0.54223	0	0.143	1
TIMP2	0.096858	-0.543606	0	0.143	1
DCP2	0.096858	-0.543606	0	0.143	1
DHX8	0.096858	-0.545771	0	0.143	1
ANKRD13A	0.096858	-0.5478	0	0.143	1
GCNT1	0.096858	-0.5478	0	0.143	1
KMT5B	0.096858	-0.548436	0	0.143	1
SLFN12	0.096858	-0.549139	0	0.143	1
DYNLT3	0.096858	-0.551915	0	0.143	1
PPM1G	0.096858	-0.551977	0	0.143	1
VPS8	0.096858	-0.552395	0	0.143	1
NDRG1	0.096858	-0.55261	0	0.143	1
THUMPD3-AS1	0.096858	-0.555628	0	0.143	1
POLR2H	0.096858	-0.557909	0	0.143	1
DPYSL2	0.096858	-0.5607	0	0.143	1
MBNL3	0.096858	-0.561237	0	0.143	1
TSR3	0.096858	-0.564652	0	0.143	1
S100A16	0.096858	-0.566246	0	0.143	1
CD55	0.096858	-0.569582	0	0.143	1
CBLL1	0.096858	-0.569793	0	0.143	1
DHRS7	0.096858	-0.570505	0	0.143	1
SAE1	0.096858	-0.570888	0	0.143	1
TMIGD2	0.096858	-0.574881	0	0.143	1
RALB	0.096858	-0.57497	0	0.143	1
EMC6	0.096858	-0.57501	0	0.143	1
RABIF	0.096858	-0.575551	0	0.143	1
POLB	0.096858	-0.577457	0	0.143	1
FAM32A	0.096858	-0.577879	0	0.143	1
RASGRP1	0.096858	-0.578073	0	0.143	1
SPATA13	0.096858	-0.578073	0	0.143	1
ZNF121	0.096858	-0.578073	0	0.143	1
DDX59	0.096858	-0.580263	0	0.143	1
CALD1	0.096858	-0.580402	0	0.143	1
RNF126	0.096858	-0.580672	0	0.143	1
FAM50A	0.096858	-0.581353	0	0.143	1
ISOC2	0.096858	-0.583447	0	0.143	1
B3GAT3	0.096858	-0.583447	0	0.143	1
MGP	0.096858	-0.584301	0	0.143	1
MEF2D	0.096858	-0.584306	0	0.143	1
NUDC	0.096858	-0.585304	0	0.143	1
NUDT4	0.096858	-0.585534	0	0.143	1
ATR	0.096858	-0.585981	0	0.143	1
FYCO1	0.096858	-0.586707	0	0.143	1
RIC8B	0.096858	-0.587029	0	0.143	1
CHMP2A	0.096858	-0.587029	0	0.143	1
ATG12	0.096858	-0.590926	0	0.143	1
TRIM26	0.096858	-0.591188	0	0.143	1
CWC22	0.096858	-0.591902	0	0.143	1
SLC39A6	0.096858	-0.594273	0	0.143	1
BX284668.6	0.096858	-0.594667	0	0.143	1
SIRPG	0.096858	-0.594801	0	0.143	1
MRPL49	0.096858	-0.597975	0	0.143	1
METTL2A	0.096858	-0.59826	0	0.143	1
SUZ12	0.096858	-0.600769	0	0.143	1
PSMB8-AS1	0.096858	-0.600953	0	0.143	1
CUL4A	0.096858	-0.601695	0	0.143	1
ELOF1	0.096858	-0.602251	0	0.143	1
TRA2A	0.096858	-0.602274	0	0.143	1
LUC7L	0.096858	-0.603817	0	0.143	1
MT-TP	0.096858	-0.604215	0	0.143	1
PAXIP1-AS1	0.096858	-0.605459	0	0.143	1
ABCF3	0.096858	-0.606209	0	0.143	1
TPMT	0.096858	-0.606902	0	0.143	1
IL1B	0.096858	-0.607501	0	0.143	1
TMEM14A	0.096858	-0.60796	0	0.143	1
FIBP	0.096858	-0.608146	0	0.143	1
ADCY3	0.096858	-0.608706	0	0.143	1
UBXN1	0.096858	-0.608706	0	0.143	1
AZI2	0.096858	-0.608966	0	0.143	1
UBXN2A	0.096858	-0.609536	0	0.143	1
USP14	0.096858	-0.610562	0	0.143	1
MZT1	0.096858	-0.614801	0	0.143	1
ATP1B1	0.096858	-0.615753	0	0.143	1
HSD17B11	0.096858	-0.615795	0	0.143	1
LSM4	0.096858	-0.616157	0	0.143	1
VOPP1	0.096858	-0.617554	0	0.143	1
YTHDF3	0.096858	-0.618049	0	0.143	1
GLB1	0.096858	-0.619107	0	0.143	1
POLE4	0.096858	-0.61919	0	0.143	1
TRAPPC3	0.096858	-0.61986	0	0.143	1
LMO4	0.096858	-0.620394	0	0.143	1
GOLGA3	0.096858	-0.620809	0	0.143	1
RGS9	0.096858	-0.621345	0	0.143	1
OTUD6B	0.096858	-0.622782	0	0.143	1
APAF1	0.096858	-0.624232	0	0.143	1
NAA38	0.096858	-0.624766	0	0.143	1
RHEB	0.096858	-0.625883	0	0.143	1
USP22	0.096858	-0.626007	0	0.143	1
TRIM52	0.096858	-0.626348	0	0.143	1
SNRPA	0.096858	-0.627108	0	0.143	1
SCAP	0.096858	-0.628124	0	0.143	1
EPB41	0.096858	-0.630342	0	0.143	1
RPL18AP3	0.096858	-0.630795	0	0.143	1
SLC26A11	0.096858	-0.633654	0	0.143	1
C22orf39	0.096858	-0.633906	0	0.143	1
RNGTT	0.096858	-0.634473	0	0.143	1
MBD5	0.096858	-0.634609	0	0.143	1
VWA5A	0.096858	-0.635234	0	0.143	1
PAIP1	0.096858	-0.635706	0	0.143	1
ZNF736	0.096858	-0.638605	0	0.143	1
PLCG2	0.096858	-0.638699	0	0.143	1
EHMT2	0.096858	-0.639858	0	0.143	1
RPA2	0.096858	-0.640758	0	0.143	1
DCUN1D5	0.096858	-0.645139	0	0.143	1
DEGS1	0.096858	-0.647991	0	0.143	1
S1PR4	0.096858	-0.650399	0	0.143	1
GRN	0.096858	-0.651926	0	0.143	1
SNHG25	0.096858	-0.652793	0	0.143	1
ISCA1	0.096858	-0.653325	0	0.143	1
IQCB1	0.096858	-0.659381	0	0.143	1
TPP1	0.096858	-0.663289	0	0.143	1
RRP8	0.096858	-0.663317	0	0.143	1
DGKZ	0.096858	-0.666548	0	0.143	1
PRDX3	0.096858	-0.668378	0	0.143	1
SCAPER	0.096858	-0.670636	0	0.143	1
LTB	0.096858	-0.674025	0	0.143	1
CDC23	0.096858	-0.675379	0	0.143	1
AL627171.1	0.096858	-0.675597	0	0.143	1
PIGK	0.096858	-0.675687	0	0.143	1
LPGAT1	0.096858	-0.677729	0	0.143	1
IL21R	0.096858	-0.684105	0	0.143	1
ATRAID	0.096858	-0.686987	0	0.143	1
LINC02195	0.096858	-0.692421	0	0.143	1
POC5	0.096858	-0.696147	0	0.143	1
PAG1	0.096858	-0.697039	0	0.143	1
FAM76B	0.096858	-0.697263	0	0.143	1
DNAJB14	0.096858	-0.700502	0	0.143	1
SERTAD1	0.096858	-0.707377	0	0.143	1
TUFM	0.096858	-0.707558	0	0.143	1
LAGE3	0.096858	-0.707822	0	0.143	1
PSEN1	0.096858	-0.709549	0	0.143	1
XRCC1	0.096858	-0.710436	0	0.143	1
UBE2A	0.096858	-0.711507	0	0.143	1
FAM120B	0.096858	-0.712728	0	0.143	1
RHOG	0.096858	-0.714145	0	0.143	1
TWF1	0.096858	-0.715076	0	0.143	1
FTSJ3	0.096858	-0.715803	0	0.143	1
ANKRD49	0.096858	-0.716728	0	0.143	1
BAG3	0.096858	-0.722485	0	0.143	1
KIF20B	0.096858	-0.723018	0	0.143	1
TFRC	0.096858	-0.723301	0	0.143	1
ETV3	0.096858	-0.727544	0	0.143	1
CCT3	0.096858	-0.73043	0	0.143	1
CLIC3	0.096858	-0.730704	0	0.143	1
IP6K1	0.096858	-0.731429	0	0.143	1
FAM103A1	0.096858	-0.732523	0	0.143	1
NIN	0.096858	-0.732553	0	0.143	1
ZNF44	0.096858	-0.733186	0	0.143	1
COQ10B	0.096858	-0.734257	0	0.143	1
KRT81	0.096858	-0.734354	0	0.143	1
UBE2G2	0.096858	-0.736563	0	0.143	1
GLRX2	0.096858	-0.737036	0	0.143	1
RAE1	0.096858	-0.737134	0	0.143	1
PFDN2	0.096858	-0.737713	0	0.143	1
YTHDC2	0.096858	-0.738915	0	0.143	1
PARP15	0.096858	-0.742139	0	0.143	1
PSMD13	0.096858	-0.743262	0	0.143	1
TPSAB1	0.096858	-0.746807	0	0.143	1
HDAC1	0.096858	-0.747958	0	0.143	1
NIPSNAP1	0.096858	-0.748871	0	0.143	1
CHD1L	0.096858	-0.748984	0	0.143	1
TRIM33	0.096858	-0.7493	0	0.143	1
RPS6KA1	0.096858	-0.753203	0	0.143	1
GLT8D1	0.096858	-0.754452	0	0.143	1
DUSP11	0.096858	-0.754579	0	0.143	1
OAS1	0.096858	-0.75759	0	0.143	1
C15orf40	0.096858	-0.762466	0	0.143	1
VPS37B	0.096858	-0.762849	0	0.143	1
SPRR1B	0.096858	-0.764953	0	0.143	1
AC005154.1	0.096858	-0.769058	0	0.143	1
ATP6V1F	0.096858	-0.770195	0	0.143	1
SEC22B	0.096858	-0.771743	0	0.143	1
KRT14	0.096858	-0.778429	0	0.143	1
EGR3	0.096858	-0.779373	0	0.143	1
NAT1	0.096858	-0.780579	0	0.143	1
ANKRD20A11P	0.096858	-0.780579	0	0.143	1
KRT13	0.096858	-0.783172	0	0.143	1
DCXR	0.096858	-0.787794	0	0.143	1
MRPS18C	0.096858	-0.792086	0	0.143	1
AC016739.1	0.096858	-0.793254	0	0.143	1
AP2S1	0.096858	-0.799568	0	0.143	1
PSMC6	0.096858	-0.807214	0	0.143	1
LETM1	0.096858	-0.810794	0	0.143	1
EIF3G	0.096858	-0.818547	0	0.143	1
ORMDL2	0.096858	-0.837683	0	0.143	1
SEC61B	0.096858	-0.844029	0	0.143	1
DLGAP4	0.096858	-0.846125	0	0.143	1
PDXDC1	0.096858	-0.848812	0	0.143	1
ELMO2	0.096858	-0.853759	0	0.143	1
AASDHPPT	0.096858	-0.853955	0	0.143	1
PIM2	0.096858	-0.858829	0	0.143	1
HDLBP	0.096858	-0.863149	0	0.143	1
AKR1B1	0.096858	-0.864647	0	0.143	1
TIMM23	0.096858	-0.865857	0	0.143	1
RNMT	0.096858	-0.868148	0	0.143	1
MLX	0.096858	-0.874997	0	0.143	1
PLEKHA3	0.096858	-0.884438	0	0.143	1
DNAJC4	0.096858	-0.888997	0	0.143	1
CDK2AP2	0.096858	-0.893448	0	0.143	1
PTCD3	0.096858	-0.900736	0	0.143	1
UPP1	0.096858	-0.901932	0	0.143	1
PHACTR4	0.096858	-0.909423	0	0.143	1
SERP1	0.096858	-0.914705	0	0.143	1
GZMM	0.096858	-0.922349	0	0.143	1
LINC-PINT	0.096858	-0.926523	0	0.143	1
FAAP20	0.096858	-0.933719	0	0.143	1
ZAP70	0.096858	-0.968228	0	0.143	1
MRPL57	0.096858	-0.986059	0	0.143	1
WDR26	0.096858	-0.989662	0	0.143	1
FGD3	0.096858	-0.990362	0	0.143	1
AL450405.1	0.096858	-1.01811	0	0.143	1
CLNK	0.096858	-1.03753	0	0.143	1
SLU7	0.096858	-1.05401	0	0.143	1
SLFN13	0.096858	-1.05824	0	0.143	1
GTF2B	0.096858	-1.08087	0	0.143	1
PDS5A	0.096858	-1.08889	0	0.143	1
DNAJA4	0.096858	-1.09059	0	0.143	1
HDAC9	0.096858	-1.13037	0	0.143	1
TRABD	0.096858	-1.19754	0	0.143	1
RPL27A	0.0982263	-0.703201	0.579	0.762	1
NDUFS5	0.0984957	-0.71549	0.158	0.381	1
CCL4L2	0.0994482	2.71838	0.579	0.524	1
GZMB	0.101526	0.852342	0.632	0.571	1
CD3D	0.101628	-0.651095	0.158	0.429	1
SNHG5	0.101628	-0.670692	0.158	0.429	1
RPL13A	0.102204	-0.645705	0.579	0.952	1
LSM14A	0.103166	-0.777484	0.105	0.333	1
PSMB1	0.103166	-0.919937	0.105	0.333	1
RPL32	0.106564	0.265654	0.421	0.81	1
TPSB2	0.106766	-0.787855	0.053	0.238	1
CD83	0.106766	-1.22951	0.053	0.238	1
CCL4	0.108651	1.5025	0.789	0.81	1
MORF4L1	0.108801	-0.588834	0.158	0.429	1
KIT	0.109045	1.49745	0.211	0.048	1
TOP1	0.109045	1.31425	0.211	0.048	1
FLII	0.109045	1.24848	0.211	0.048	1
NRDC	0.109045	1.22718	0.211	0.048	1
EFR3A	0.109045	1.04679	0.211	0.048	1
TPP2	0.109045	0.962493	0.211	0.048	1
SMIM10L1	0.109045	0.914299	0.211	0.048	1
NCBP2	0.109045	0.894813	0.211	0.048	1
IPO5	0.109045	0.750977	0.211	0.048	1
INPP5B	0.109045	0.727306	0.211	0.048	1
ATP5PO	0.11081	-0.273063	0.158	0.476	1
CAPZA2	0.111237	0.91957	0.316	0.143	1
LARP7	0.111237	0.856418	0.316	0.143	1
ESF1	0.111237	-0.66191	0.105	0.333	1
H2AFZ	0.113342	0.994361	0.368	0.19	1
JMJD1C	0.113342	0.927122	0.368	0.19	1
MT-ATP8	0.113832	0.856869	0.526	0.429	1
H2AFV	0.116576	-0.665077	0.053	0.238	1
JTB	0.116576	-0.672798	0.053	0.238	1
EIF3M	0.116576	-0.712392	0.053	0.238	1
NDUFB9	0.116576	-0.726229	0.053	0.238	1
SYF2	0.116576	-0.75407	0.053	0.238	1
RPL23AP42	0.116576	-0.774724	0.053	0.238	1
ANXA6	0.116576	-0.782643	0.053	0.238	1
SDCBP	0.116576	-0.838221	0.053	0.238	1
ATP5F1D	0.116576	-1.06548	0.053	0.238	1
STIP1	0.116576	-1.11096	0.053	0.238	1
CXCL8	0.119799	-0.606878	0.105	0.333	1
PHIP	0.119799	-0.63866	0.105	0.333	1
CASP4	0.119799	-0.659073	0.105	0.333	1
HIST1H1C	0.119799	-0.738319	0.105	0.333	1
XIST	0.120196	1.30523	0.263	0.095	1
AKAP11	0.120196	1.18853	0.263	0.095	1
UFC1	0.120196	1.09475	0.263	0.095	1
IL6ST	0.120196	1.05737	0.263	0.095	1
PSMB9	0.120196	1.04385	0.263	0.095	1
TXK	0.120196	0.81065	0.263	0.095	1
CAB39	0.120196	0.796491	0.263	0.095	1
IQGAP1	0.120297	0.808126	0.632	0.571	1
LBH	0.124346	-0.491603	0.158	0.429	1
CD37	0.12708	-0.489026	0.053	0.238	1
CD160	0.12708	-0.550952	0.053	0.238	1
AES	0.12708	-0.557242	0.053	0.238	1
SUCLG2	0.12708	-0.570519	0.053	0.238	1
REEP5	0.12708	-0.570611	0.053	0.238	1
ILF3	0.12708	-0.581725	0.053	0.238	1
SLF1	0.12708	-0.585519	0.053	0.238	1
ST3GAL1	0.12708	-0.591491	0.053	0.238	1
P2RY10	0.12708	-0.591986	0.053	0.238	1
MIER1	0.12708	-0.604592	0.053	0.238	1
PPP1R10	0.12708	-0.632736	0.053	0.238	1
JAK3	0.12708	-0.639377	0.053	0.238	1
VAPA	0.12708	-0.643049	0.053	0.238	1
S100A2	0.12708	-0.644752	0.053	0.238	1
MAX	0.12708	-0.660539	0.053	0.238	1
PSMF1	0.12708	-0.662972	0.053	0.238	1
SREK1IP1	0.12708	-0.664886	0.053	0.238	1
LITAF	0.12708	-0.685319	0.053	0.238	1
RAB8B	0.12708	-0.685335	0.053	0.238	1
HLA-DQB1	0.12708	-0.685505	0.053	0.238	1
CLK4	0.12708	-0.731382	0.053	0.238	1
MRPL52	0.12708	-0.823277	0.053	0.238	1
CIB1	0.128869	-0.461979	0.105	0.333	1
TRAF5	0.128869	-0.498607	0.105	0.333	1
POLR2L	0.128869	-0.560873	0.105	0.333	1
CYTIP	0.128869	-0.571868	0.105	0.333	1
CDV3	0.130265	0.677967	0.263	0.095	1
HCST	0.13222	-0.724189	0.368	0.619	1
ZFP36	0.13222	-0.774968	0.368	0.619	1
CKLF	0.134893	-0.655576	0.263	0.476	1
PDCD5	0.138307	0.264511	0.053	0.238	1
NUP50	0.138307	-0.327446	0.053	0.238	1
ST13	0.138307	-0.372184	0.053	0.238	1
PSAP	0.138307	-0.388313	0.053	0.238	1
ZNF267	0.138307	-0.389671	0.053	0.238	1
MRPL51	0.138307	-0.39575	0.053	0.238	1
SUPT16H	0.138307	-0.399539	0.053	0.238	1
DYNC1H1	0.138307	-0.406962	0.053	0.238	1
AC025164.1	0.138307	-0.418599	0.053	0.238	1
TXN2	0.138307	-0.43279	0.053	0.238	1
CARD16	0.138307	-0.433706	0.053	0.238	1
CNOT2	0.138307	-0.457852	0.053	0.238	1
ZCCHC6	0.138307	-0.476064	0.053	0.238	1
FOXN2	0.138307	-0.483468	0.053	0.238	1
MIS18BP1	0.138307	-0.506318	0.053	0.238	1
PTPN1	0.138307	-0.508129	0.053	0.238	1
DYNC1LI2	0.138307	-0.519239	0.053	0.238	1
LINS1	0.138307	-0.526689	0.053	0.238	1
PTEN	0.138307	-0.535479	0.053	0.238	1
ELK4	0.138307	-0.550053	0.053	0.238	1
UBE2V2	0.138307	-0.553356	0.053	0.238	1
ZMYND8	0.138307	-0.566005	0.053	0.238	1
DNAJB9	0.138307	-0.570664	0.053	0.238	1
ATP5F1A	0.138307	-0.575544	0.053	0.238	1
MYO1F	0.138307	-0.577855	0.053	0.238	1
YARS	0.138463	-0.379362	0.105	0.333	1
NOP58	0.138463	-0.474613	0.105	0.333	1
HMGN1	0.138463	-0.550624	0.105	0.333	1
HP1BP3	0.138463	-0.563119	0.105	0.333	1
INIP	0.141596	1.45196	0.105	0	1
INTS6L	0.141596	1.29556	0.105	0	1
EXOSC10	0.141596	1.29222	0.105	0	1
SERINC1	0.141596	1.27616	0.105	0	1
DTD1	0.141596	1.24723	0.105	0	1
HAUS1	0.141596	1.20161	0.105	0	1
METTL17	0.141596	1.15279	0.105	0	1
CTSG	0.141596	1.14305	0.105	0	1
HNRNPLL	0.141596	1.13266	0.105	0	1
DAB2	0.141596	1.13266	0.105	0	1
EML2-AS1	0.141596	1.11722	0.105	0	1
KIF21A	0.141596	1.11121	0.105	0	1
TC2N	0.141596	1.10736	0.105	0	1
CEP104	0.141596	1.09939	0.105	0	1
DPT	0.141596	1.09203	0.105	0	1
ANKRA2	0.141596	1.09203	0.105	0	1
PODN	0.141596	1.086	0.105	0	1
GPATCH8	0.141596	1.05191	0.105	0	1
TMEM30A	0.141596	1.04937	0.105	0	1
USPL1	0.141596	1.03258	0.105	0	1
PTMS	0.141596	1.02914	0.105	0	1
GIMAP4	0.141596	1.02643	0.105	0	1
SP140	0.141596	0.990419	0.105	0	1
ERP44	0.141596	0.984018	0.105	0	1
CENPF	0.141596	0.973617	0.105	0	1
CMPK1	0.141596	0.959138	0.105	0	1
PSME4	0.141596	0.950702	0.105	0	1
NARF	0.141596	0.94933	0.105	0	1
LPAR3	0.141596	0.939223	0.105	0	1
ZUFSP	0.141596	0.93358	0.105	0	1
POP5	0.141596	0.931388	0.105	0	1
PTPRE	0.141596	0.92819	0.105	0	1
MR1	0.141596	0.92517	0.105	0	1
TM4SF1	0.141596	0.924509	0.105	0	1
GAB3	0.141596	0.922934	0.105	0	1
GTF3C5	0.141596	0.910246	0.105	0	1
HSPA6	0.141596	0.90978	0.105	0	1
CDC40	0.141596	0.90841	0.105	0	1
TRRAP	0.141596	0.904526	0.105	0	1
OTUD7B	0.141596	0.900969	0.105	0	1
MLLT11	0.141596	0.899841	0.105	0	1
MRPS11	0.141596	0.899107	0.105	0	1
TOPORS	0.141596	0.894556	0.105	0	1
AC022706.1	0.141596	0.892948	0.105	0	1
VCPIP1	0.141596	0.890146	0.105	0	1
ALAD	0.141596	0.884893	0.105	0	1
ZNF45	0.141596	0.884475	0.105	0	1
POSTN	0.141596	0.884475	0.105	0	1
FGFR1OP	0.141596	0.884475	0.105	0	1
PABPC4	0.141596	0.876638	0.105	0	1
GRWD1	0.141596	0.873265	0.105	0	1
SNHG22	0.141596	0.871291	0.105	0	1
KCNAB3	0.141596	0.871291	0.105	0	1
AP1G1	0.141596	0.866971	0.105	0	1
NDUFV1	0.141596	0.866971	0.105	0	1
EXOC6	0.141596	0.865764	0.105	0	1
ACADM	0.141596	0.862766	0.105	0	1
SMG6	0.141596	0.858566	0.105	0	1
TIMM10B	0.141596	0.858566	0.105	0	1
PELO	0.141596	0.858566	0.105	0	1
FRG1CP	0.141596	0.858093	0.105	0	1
SORT1	0.141596	0.858065	0.105	0	1
MFF	0.141596	0.857783	0.105	0	1
CAMSAP2	0.141596	0.853027	0.105	0	1
CD8A	0.141596	0.853027	0.105	0	1
SMIM15	0.141596	0.850456	0.105	0	1
RABEP1	0.141596	0.84888	0.105	0	1
PSMD10	0.141596	0.84888	0.105	0	1
VPS4B	0.141596	0.84888	0.105	0	1
PLAA	0.141596	0.846576	0.105	0	1
C2CD5	0.141596	0.842454	0.105	0	1
LUC7L2	0.141596	0.838439	0.105	0	1
TBP	0.141596	0.837699	0.105	0	1
DAP	0.141596	0.837699	0.105	0	1
MAP4K4	0.141596	0.828763	0.105	0	1
GABPB1-IT1	0.141596	0.824782	0.105	0	1
BICD2	0.141596	0.824514	0.105	0	1
CD300A	0.141596	0.82399	0.105	0	1
NBPF11	0.141596	0.822153	0.105	0	1
DIDO1	0.141596	0.822137	0.105	0	1
CCDC66	0.141596	0.821002	0.105	0	1
COMMD5	0.141596	0.820208	0.105	0	1
MTMR6	0.141596	0.819173	0.105	0	1
LARP1	0.141596	0.818709	0.105	0	1
KIAA0586	0.141596	0.817398	0.105	0	1
SASH3	0.141596	0.813055	0.105	0	1
AUTS2	0.141596	0.811557	0.105	0	1
TXNDC16	0.141596	0.800584	0.105	0	1
OAS3	0.141596	0.791824	0.105	0	1
NRDE2	0.141596	0.791824	0.105	0	1
FAM160B1	0.141596	0.790943	0.105	0	1
KMT5A	0.141596	0.788727	0.105	0	1
PDP2	0.141596	0.779406	0.105	0	1
DTNBP1	0.141596	0.772461	0.105	0	1
ZNF317	0.141596	0.769909	0.105	0	1
AC018647.2	0.141596	0.763998	0.105	0	1
CENPL	0.141596	0.74866	0.105	0	1
ATL2	0.141596	0.725171	0.105	0	1
BCAP31	0.141596	0.687401	0.105	0	1
TBC1D9B	0.141596	0.687401	0.105	0	1
PIGS	0.141596	0.670831	0.105	0	1
PHF10	0.141596	0.668077	0.105	0	1
RCBTB1	0.141596	0.657456	0.105	0	1
FAT1	0.141596	0.656447	0.105	0	1
TJP1	0.141596	0.656447	0.105	0	1
ANXA3	0.141596	0.656447	0.105	0	1
GBE1	0.141596	0.653743	0.105	0	1
FKBP2	0.141596	0.653743	0.105	0	1
KANSL1	0.141596	0.651973	0.105	0	1
INTS12	0.141596	0.651973	0.105	0	1
ISOC1	0.141596	0.645303	0.105	0	1
MYL9	0.141596	0.645303	0.105	0	1
AP1S2	0.141596	0.645303	0.105	0	1
LRRC75A	0.141596	0.639934	0.105	0	1
PWWP2A	0.141596	0.6348	0.105	0	1
STK26	0.141596	0.620931	0.105	0	1
ARL2BP	0.141596	0.61777	0.105	0	1
DOCK5	0.141596	0.61777	0.105	0	1
ADGRG3	0.141596	0.61777	0.105	0	1
TRAPPC4	0.141596	0.61777	0.105	0	1
ANO6	0.141596	0.615935	0.105	0	1
FOCAD	0.141596	0.615935	0.105	0	1
VPS50	0.141596	0.613119	0.105	0	1
ERGIC1	0.141596	0.613119	0.105	0	1
CAND1	0.141596	0.609019	0.105	0	1
EID2	0.141596	0.609019	0.105	0	1
ZNF100	0.141596	0.609019	0.105	0	1
TM9SF2	0.141596	0.606184	0.105	0	1
INO80D	0.141596	0.604327	0.105	0	1
TMEM170A	0.141596	0.604327	0.105	0	1
ZNF720	0.141596	0.604327	0.105	0	1
ZDHHC2	0.141596	0.603452	0.105	0	1
CTPS1	0.141596	0.603452	0.105	0	1
ZBTB11	0.141596	0.6006	0.105	0	1
WASHC2C	0.141596	0.6006	0.105	0	1
RNF6	0.141596	0.598733	0.105	0	1
RSU1	0.141596	0.598127	0.105	0	1
ANXA4	0.141596	0.598127	0.105	0	1
JOSD2	0.141596	0.595165	0.105	0	1
NLRC3	0.141596	0.593383	0.105	0	1
AC022126.1	0.141596	0.593383	0.105	0	1
HEATR5A	0.141596	0.59229	0.105	0	1
MMP12	0.141596	0.59229	0.105	0	1
CASP10	0.141596	0.591697	0.105	0	1
ADAT1	0.141596	0.590407	0.105	0	1
UNG	0.141596	0.590407	0.105	0	1
QKI	0.141596	0.590407	0.105	0	1
FBXO38	0.141596	0.590407	0.105	0	1
PPP2R2A	0.141596	0.590407	0.105	0	1
LSG1	0.141596	0.586309	0.105	0	1
CDK13	0.141596	0.586309	0.105	0	1
RBM28	0.141596	0.586309	0.105	0	1
AC118549.1	0.141596	0.583736	0.105	0	1
IL10RA	0.141596	0.583736	0.105	0	1
MECP2	0.141596	0.583736	0.105	0	1
TAPT1	0.141596	0.583736	0.105	0	1
ATP2C1	0.141596	0.583312	0.105	0	1
TRMT1L	0.141596	0.583312	0.105	0	1
CEBPG	0.141596	0.580828	0.105	0	1
PHF6	0.141596	0.580828	0.105	0	1
MRPL37	0.141596	0.580613	0.105	0	1
MIEF1	0.141596	0.578923	0.105	0	1
NOL10	0.141596	0.578923	0.105	0	1
LRRC47	0.141596	0.578923	0.105	0	1
YTHDF1	0.141596	0.578923	0.105	0	1
FASTKD5	0.141596	0.578923	0.105	0	1
LRRC58	0.141596	0.577599	0.105	0	1
DOPEY1	0.141596	0.572134	0.105	0	1
FBXW7	0.141596	0.572134	0.105	0	1
G6PD	0.141596	0.572134	0.105	0	1
XPO7	0.141596	0.571746	0.105	0	1
RAF1	0.141596	0.571746	0.105	0	1
TMEM161B-AS1	0.141596	0.571746	0.105	0	1
DCPS	0.141596	0.565966	0.105	0	1
MAPKAP1	0.141596	0.565966	0.105	0	1
HELZ2	0.141596	0.565966	0.105	0	1
GRSF1	0.141596	0.565966	0.105	0	1
SYT11	0.141596	0.565966	0.105	0	1
MTO1	0.141596	0.565966	0.105	0	1
GABPA	0.141596	0.565966	0.105	0	1
COIL	0.141596	0.560437	0.105	0	1
NAT10	0.141596	0.560437	0.105	0	1
TOGARAM2	0.141596	0.560437	0.105	0	1
CBX1	0.141596	0.557361	0.105	0	1
CALU	0.141596	0.557361	0.105	0	1
NAA35	0.141596	0.557361	0.105	0	1
BUD13	0.141596	0.557361	0.105	0	1
CXorf38	0.141596	0.557361	0.105	0	1
WDR83OS	0.143212	-0.273608	0.211	0.524	1
S100A11	0.147987	-0.42004	0.211	0.476	1
GNAS	0.148271	-0.668033	0.158	0.381	1
SPRY1	0.148598	-0.342871	0.105	0.333	1
TBCA	0.148598	-0.354775	0.105	0.333	1
SPCS1	0.148598	-0.365156	0.105	0.333	1
SMC4	0.148598	-0.487314	0.105	0.333	1
TGOLN2	0.150843	0.67784	0.368	0.238	1
FBXW2	0.152353	0.945316	0.263	0.095	1
FAM120A	0.152353	0.797482	0.263	0.095	1
MT-ATP6	0.152667	0.335901	1	1	1
S100A6	0.157103	-0.399909	0.211	0.476	1
SEC62	0.157108	-0.740805	0.105	0.286	1
EMC4	0.15737	0.486244	0.211	0.048	1
RPL37	0.157377	-0.395117	0.684	0.905	1
ARPC5	0.158172	0.675708	0.368	0.19	1
PRKDC	0.164414	0.982722	0.263	0.095	1
RANBP2	0.164414	0.756048	0.263	0.095	1
SH3GLB1	0.164414	0.745959	0.263	0.095	1
ADAM10	0.164414	0.666721	0.263	0.095	1
PTPN22	0.166638	-0.459425	0.211	0.476	1
SET	0.166638	-0.517706	0.211	0.476	1
PTPRC	0.168064	-0.309539	0.526	0.952	1
CALM1	0.168064	-0.425235	0.632	0.857	1
RPL37A	0.168225	-0.634446	0.526	0.81	1
SRP14	0.168302	-0.299974	0.421	0.667	1
OCIAD1	0.168566	-0.478305	0.158	0.381	1
RPS11	0.16875	-0.304934	0.316	0.619	1
ATP5MF	0.170767	-0.329798	0.158	0.429	1
ALOX5AP	0.175708	-0.538716	0.263	0.571	1
PFDN5	0.176602	-0.324058	0.211	0.476	1
COX7B	0.177182	0.741054	0.263	0.095	1
SNHG8	0.179465	-0.589088	0.158	0.381	1
EIF4A3	0.180459	-0.970876	0.263	0.476	1
TRG-AS1	0.181112	-0.613401	0.105	0.286	1
RGS2	0.181112	-0.833463	0.105	0.286	1
SRGN	0.183316	0.660976	0.789	0.857	1
RPS25	0.183652	-0.275779	0.421	0.762	1
HSPA8	0.185285	0.454093	0.632	0.524	1
HNRNPL	0.186933	-0.700394	0.053	0.19	1
RBX1	0.186933	-0.928881	0.053	0.19	1
CD74	0.187387	0.882715	0.526	0.524	1
XAF1	0.192599	1.01724	0.368	0.238	1
SF3B1	0.193025	-0.471977	0.211	0.429	1
UBE2L3	0.193628	0.921321	0.316	0.19	1
TRIM22	0.193628	0.798523	0.316	0.19	1
RAB27A	0.19409	-0.626496	0.105	0.286	1
ATP5ME	0.195698	-0.331012	0.263	0.571	1
TUBA1B	0.198964	-0.26114	0.263	0.524	1
ARHGDIB	0.200568	0.38332	0.632	0.619	1
BCL2	0.203169	-0.553276	0.053	0.19	1
TNFRSF18	0.203169	-0.560733	0.053	0.19	1
ARHGEF12	0.203169	-0.590708	0.053	0.19	1
UHMK1	0.203169	-0.617598	0.053	0.19	1
PUM2	0.203169	-0.621167	0.053	0.19	1
KAT2B	0.203169	-0.623306	0.053	0.19	1
ITGB2	0.203169	-0.627406	0.053	0.19	1
DDT	0.203169	-0.733994	0.053	0.19	1
FAM162A	0.203169	-0.742163	0.053	0.19	1
GLIPR1	0.203169	-0.772935	0.053	0.19	1
NONO	0.203169	-0.81802	0.053	0.19	1
KRT5	0.203169	-0.819456	0.053	0.19	1
RPL4	0.204391	-0.428627	0.211	0.429	1
U2SURP	0.204391	-0.518844	0.211	0.429	1
RBMS1	0.20612	0.703978	0.316	0.19	1
ATP5MD	0.207737	-0.450821	0.105	0.286	1
LAPTM5	0.215293	-0.286557	0.158	0.381	1
SEM1	0.216236	-0.409906	0.211	0.429	1
RPSA	0.216236	-0.512392	0.211	0.429	1
MT-ND4L	0.220313	0.535007	0.737	0.81	1
BECN1	0.220409	-0.302126	0.053	0.19	1
TDG	0.220409	-0.352627	0.053	0.19	1
NIPSNAP2	0.220409	-0.389826	0.053	0.19	1
CENPC	0.220409	-0.398105	0.053	0.19	1
EGR2	0.220409	-0.401352	0.053	0.19	1
DYNC1I2	0.220409	-0.412202	0.053	0.19	1
GPX1	0.220409	-0.414765	0.053	0.19	1
SATB1	0.220409	-0.431834	0.053	0.19	1
AC099560.2	0.220409	-0.438546	0.053	0.19	1
YEATS2	0.220409	-0.446995	0.053	0.19	1
RCOR3	0.220409	-0.457428	0.053	0.19	1
PIN4	0.220409	-0.471247	0.053	0.19	1
POLR2J	0.220409	-0.480674	0.053	0.19	1
USP16	0.220409	-0.486898	0.053	0.19	1
C14orf119	0.220409	-0.489162	0.053	0.19	1
SORBS3	0.220409	-0.48917	0.053	0.19	1
GABARAPL2	0.220409	-0.502379	0.053	0.19	1
CMIP	0.220409	-0.512116	0.053	0.19	1
EAPP	0.220409	-0.526942	0.053	0.19	1
SPCS2	0.220409	-0.527517	0.053	0.19	1
ZFAND6	0.220409	-0.528404	0.053	0.19	1
CYBA	0.220409	-0.532335	0.053	0.19	1
ZMYM2	0.220409	-0.534081	0.053	0.19	1
ZBTB8OS	0.220409	-0.535926	0.053	0.19	1
SCYL2	0.220409	-0.537219	0.053	0.19	1
SNHG9	0.220409	-0.547982	0.053	0.19	1
CCT6A	0.220409	-0.552162	0.053	0.19	1
CLDND1	0.220409	-0.556528	0.053	0.19	1
NSD3	0.220409	-0.556737	0.053	0.19	1
PLEKHA1	0.220409	-0.556821	0.053	0.19	1
REL	0.220409	-0.569423	0.053	0.19	1
PSMD14	0.220409	-0.572252	0.053	0.19	1
TRIM8	0.220409	-0.586253	0.053	0.19	1
SREK1	0.220409	-0.590861	0.053	0.19	1
CTAGE5	0.220409	-0.601851	0.053	0.19	1
BCAP29	0.220409	-0.609345	0.053	0.19	1
LSM2	0.220409	-0.651269	0.053	0.19	1
RNASEH2B	0.220409	-0.662732	0.053	0.19	1
UPF2	0.220409	-0.747394	0.053	0.19	1
CAPRIN1	0.220409	-0.796883	0.053	0.19	1
RSL24D1	0.220409	-0.849638	0.053	0.19	1
RPS3A	0.2211	-0.330021	0.684	0.905	1
EMB	0.222068	-0.255476	0.105	0.286	1
ANKRD12	0.222068	-0.271276	0.105	0.286	1
CKS2	0.222068	-0.351698	0.105	0.286	1
GOLGA7	0.222068	-0.40319	0.105	0.286	1
MARCH7	0.222068	-0.436958	0.105	0.286	1
FXYD5	0.225939	-0.532784	0.158	0.333	1
GADD45B	0.225939	-0.721991	0.158	0.333	1
HSP90B1	0.228568	0.814212	0.368	0.286	1
HNRNPU	0.228568	-0.412941	0.211	0.429	1
IFI6	0.229493	1.3111	0.263	0.143	1
G3BP1	0.229493	0.79681	0.263	0.143	1
HSP90AA1	0.230738	-0.949126	0.737	0.81	1
UGP2	0.231548	1.25097	0.158	0.048	1
A2M	0.231548	1.1411	0.158	0.048	1
APOD	0.231548	1.10483	0.158	0.048	1
RNF111	0.231548	1.05319	0.158	0.048	1
GPATCH2L	0.231548	1.0499	0.158	0.048	1
DERL2	0.231548	1.00111	0.158	0.048	1
AC124798.1	0.231548	0.998716	0.158	0.048	1
TIPRL	0.231548	0.982222	0.158	0.048	1
CLTA	0.231548	0.923937	0.158	0.048	1
GNA13	0.231548	0.858317	0.158	0.048	1
SCLT1	0.231548	0.854364	0.158	0.048	1
PDCD6IP	0.231548	0.833884	0.158	0.048	1
MANF	0.231548	0.812118	0.158	0.048	1
IFIT3	0.231548	0.811989	0.158	0.048	1
PUM1	0.231548	0.811149	0.158	0.048	1
PLEKHB2	0.231548	0.805769	0.158	0.048	1
RABGAP1	0.231548	0.805436	0.158	0.048	1
IPP	0.231548	0.805097	0.158	0.048	1
CYFIP2	0.231548	0.804932	0.158	0.048	1
KARS	0.231548	0.804611	0.158	0.048	1
DNAJC9	0.231548	0.770336	0.158	0.048	1
DBF4	0.231548	0.765849	0.158	0.048	1
PBDC1	0.231548	0.751247	0.158	0.048	1
PSMD1	0.231548	0.745686	0.158	0.048	1
GPR34	0.231548	0.721804	0.158	0.048	1
ITPR1	0.231548	0.702777	0.158	0.048	1
ITPR2	0.231548	0.684009	0.158	0.048	1
CNDP2	0.231548	0.657419	0.158	0.048	1
RNF166	0.231548	0.622517	0.158	0.048	1
KDM2A	0.231548	0.61629	0.158	0.048	1
STRBP	0.231548	0.615615	0.158	0.048	1
OIP5-AS1	0.231548	0.598231	0.158	0.048	1
DCAF12	0.231548	0.596321	0.158	0.048	1
TRMT10C	0.231548	0.583404	0.158	0.048	1
SAFB	0.231548	0.573851	0.158	0.048	1
IL4R	0.231548	0.570648	0.158	0.048	1
TRAFD1	0.231548	0.567159	0.158	0.048	1
MAP3K5	0.231548	0.559625	0.158	0.048	1
DCAF5	0.231548	0.554918	0.158	0.048	1
LCOR	0.231548	0.554849	0.158	0.048	1
ZNF217	0.231548	0.553938	0.158	0.048	1
ETNK1	0.231548	0.549937	0.158	0.048	1
SMARCAD1	0.231548	0.542992	0.158	0.048	1
ZC3H13	0.231548	0.525114	0.158	0.048	1
PIKFYVE	0.231548	0.524236	0.158	0.048	1
SPTLC2	0.231548	0.523887	0.158	0.048	1
ATP6V1E1	0.231548	0.520838	0.158	0.048	1
DIAPH1	0.231548	0.512383	0.158	0.048	1
EXOC2	0.231548	0.507603	0.158	0.048	1
PPP2CA	0.231548	0.504327	0.158	0.048	1
NUCKS1	0.232964	-0.587391	0.263	0.524	1
GZMA	0.236518	1.76526	0.579	0.571	1
RPA3	0.237093	-0.268091	0.105	0.286	1
TUBA1A	0.237093	-0.279243	0.105	0.286	1
CEBPZ	0.237093	-0.311237	0.105	0.286	1
ADD1	0.238673	-0.271467	0.053	0.19	1
USO1	0.238673	-0.274052	0.053	0.19	1
AC116533.1	0.238673	-0.283117	0.053	0.19	1
TCEA1	0.238673	-0.289038	0.053	0.19	1
UBE4A	0.238673	-0.29664	0.053	0.19	1
GRB2	0.238673	-0.301383	0.053	0.19	1
TXNL1	0.238673	-0.309861	0.053	0.19	1
RNF19A	0.238673	-0.313593	0.053	0.19	1
NMI	0.238673	-0.314617	0.053	0.19	1
PDE4D	0.238673	-0.315791	0.053	0.19	1
APBB1IP	0.238673	-0.32657	0.053	0.19	1
UBE2D2	0.238673	-0.343307	0.053	0.19	1
APPL1	0.238673	-0.348549	0.053	0.19	1
CAMLG	0.238673	-0.350045	0.053	0.19	1
GLUL	0.238673	-0.352684	0.053	0.19	1
FAM126A	0.238673	-0.355039	0.053	0.19	1
MRPS10	0.238673	-0.35646	0.053	0.19	1
CITED2	0.238673	-0.367718	0.053	0.19	1
NCK1	0.238673	-0.369694	0.053	0.19	1
MDM4	0.238673	-0.377272	0.053	0.19	1
SMAP2	0.238673	-0.384223	0.053	0.19	1
CALCOCO2	0.238673	-0.387428	0.053	0.19	1
GPX4	0.238673	-0.389619	0.053	0.19	1
ZDHHC20	0.238673	-0.396098	0.053	0.19	1
CSTF2T	0.238673	-0.399323	0.053	0.19	1
RNASE1	0.238673	-0.399511	0.053	0.19	1
PRELID1	0.238673	-0.400967	0.053	0.19	1
ABI1	0.238673	-0.411842	0.053	0.19	1
KIAA0355	0.238673	-0.41652	0.053	0.19	1
SHISA5	0.238673	-0.421721	0.053	0.19	1
KIAA1109	0.238673	-0.421983	0.053	0.19	1
SMARCA2	0.238673	-0.422861	0.053	0.19	1
NXF1	0.238673	-0.423964	0.053	0.19	1
LUC7L3	0.238673	-0.428756	0.053	0.19	1
UTP11	0.238673	-0.435563	0.053	0.19	1
FBXO21	0.238673	-0.43597	0.053	0.19	1
RABGAP1L	0.238673	-0.438218	0.053	0.19	1
SLC25A3	0.238673	-0.459814	0.053	0.19	1
PSMB8	0.238673	-0.467236	0.053	0.19	1
KIAA0141	0.238673	-0.485339	0.053	0.19	1
WAPL	0.238673	-0.504595	0.053	0.19	1
SLC25A6	0.241392	-0.442544	0.211	0.429	1
CD3E	0.24188	-0.306657	0.158	0.381	1
RAB8A	0.244869	0.930872	0.263	0.143	1
LSM8	0.248014	1.08724	0.211	0.095	1
IKZF1	0.248014	0.975617	0.211	0.095	1
POLR2A	0.248014	0.950937	0.211	0.095	1
EFCAB14	0.248014	0.856446	0.211	0.095	1
UBE2L6	0.248014	0.851404	0.211	0.095	1
FRYL	0.248014	0.800113	0.211	0.095	1
RPL7L1	0.248014	0.761076	0.211	0.095	1
MBP	0.248014	0.72441	0.211	0.095	1
RBL1	0.248014	0.70268	0.211	0.095	1
COPS6	0.248014	0.667728	0.211	0.095	1
PECAM1	0.248014	0.640865	0.211	0.095	1
RPL18A	0.250652	0.705629	0.632	0.667	1
ETFA	0.252472	0.876327	0.158	0.048	1
ELF2	0.252472	0.831672	0.158	0.048	1
ZDHHC17	0.252472	0.784244	0.158	0.048	1
RDH11	0.252472	0.780889	0.158	0.048	1
HELLS	0.252472	0.66767	0.158	0.048	1
PLIN2	0.252822	0.392848	0.105	0.286	1
UBXN4	0.252822	-0.273137	0.105	0.286	1
RSRC2	0.254429	-0.345252	0.158	0.333	1
FOSB	0.254715	-0.259199	0.211	0.429	1
RBM8A	0.265553	-0.448241	0.316	0.524	1
PRPF4B	0.26854	-0.269695	0.211	0.429	1
COX7A2	0.26854	-0.276075	0.211	0.429	1
TMPO	0.26954	-0.560233	0.105	0.238	1
RASA2	0.26954	-0.661637	0.105	0.238	1
CXCL13	0.26954	-1.26931	0.105	0.238	1
HNRNPR	0.269574	-0.353195	0.158	0.333	1
HMGB1	0.274216	0.330733	0.632	0.667	1
PPA1	0.27468	0.767206	0.158	0.048	1
HERC1	0.27468	0.614683	0.158	0.048	1
SART3	0.27468	0.565342	0.158	0.048	1
RBM19	0.27468	0.461924	0.158	0.048	1
PPP4R2	0.277755	0.658198	0.263	0.143	1
PIP4K2A	0.285039	0.472818	0.368	0.238	1
TRA2B	0.285327	-0.29385	0.158	0.333	1
LEPROTL1	0.285327	-0.351055	0.158	0.333	1
HMGN2	0.28552	0.873357	0.211	0.095	1
SHOC2	0.28552	0.720012	0.211	0.095	1
GBP4	0.28552	0.715682	0.211	0.095	1
GOLGB1	0.28552	0.695782	0.211	0.095	1
LCP1	0.285816	0.596194	0.632	0.81	1
EIF3E	0.287678	-0.519092	0.105	0.238	1
RPL22	0.292632	-0.451954	0.211	0.381	1
FGFR1OP2	0.295278	0.659013	0.263	0.143	1
CELF2	0.295278	0.452892	0.263	0.143	1
ACTR2	0.297317	0.715691	0.474	0.524	1
BZW1	0.297715	0.762244	0.368	0.286	1
OAS2	0.298186	0.419867	0.158	0.048	1
ZNF808	0.298186	0.396268	0.158	0.048	1
KIAA1468	0.298186	0.349078	0.158	0.048	1
TM7SF3	0.298186	0.337707	0.158	0.048	1
CAPG	0.301691	-0.473904	0.158	0.333	1
UQCR10	0.301691	-0.478325	0.158	0.333	1
RARRES3	0.301782	0.644589	0.316	0.238	1
VPS26A	0.301782	0.414172	0.316	0.238	1
CHD1	0.305642	0.9207	0.211	0.095	1
ARPC4	0.305642	0.601138	0.211	0.095	1
PNRC2	0.306622	-0.420392	0.105	0.238	1
CWF19L2	0.306622	-0.475907	0.105	0.238	1
EGR1	0.306622	-0.657172	0.105	0.238	1
LY6E	0.306622	-0.703781	0.105	0.238	1
ZNF207	0.310102	0.788829	0.316	0.19	1
JUN	0.310282	-0.48689	0.474	0.667	1
ASCC3	0.313069	0.77031	0.368	0.286	1
RPS6	0.313553	-0.395687	0.632	0.905	1
TMSB10	0.314378	-0.280053	0.684	0.905	1
EWSR1	0.318667	-0.398609	0.158	0.333	1
HNRNPK	0.320711	-0.364569	0.316	0.524	1
KAT6A	0.322998	-0.626587	0.053	0.143	1
RBPJ	0.324355	-0.45757	0.211	0.381	1
DDX18	0.326375	-0.323695	0.105	0.238	1
ARID4B	0.326375	-0.32654	0.105	0.238	1
PPP1R15B	0.326375	-0.36638	0.105	0.238	1
NR3C1	0.326375	-0.372689	0.105	0.238	1
PRNP	0.326375	-0.415141	0.105	0.238	1
LGALS3	0.326375	-0.616366	0.105	0.238	1
COMMD6	0.327386	0.530229	0.316	0.19	1
RPL31	0.329458	-0.315256	0.895	0.952	1
KLF6	0.332132	0.821119	0.526	0.476	1
DOCK10	0.332502	0.516278	0.263	0.143	1
MOB1A	0.332623	0.447265	0.368	0.238	1
TXNIP	0.333899	0.490954	0.526	0.429	1
CD63	0.334258	0.59266	0.421	0.333	1
RPS15	0.33477	-0.291431	0.526	0.81	1
RPL10	0.33477	-0.297989	0.579	0.762	1
CD99	0.335356	-0.31466	0.316	0.476	1
RGS16	0.335547	-0.649366	0.158	0.286	1
PARK7	0.336258	-0.691981	0.158	0.333	1
SP100	0.345313	0.584357	0.368	0.286	1
COX6A1	0.345313	0.525075	0.211	0.429	1
TMED2	0.346936	-0.251553	0.105	0.238	1
FAM200B	0.346936	-0.267211	0.105	0.238	1
ANKRD36C	0.346936	-0.293	0.105	0.238	1
TOP2B	0.346936	-0.293759	0.105	0.238	1
CTDSPL2	0.346936	-0.29471	0.105	0.238	1
LEO1	0.346936	-0.351506	0.105	0.238	1
PIK3AP1	0.346936	-0.370011	0.105	0.238	1
GSTK1	0.346936	-0.404695	0.105	0.238	1
ATF4	0.346936	-0.412233	0.105	0.238	1
ARPP19	0.346936	-0.417317	0.105	0.238	1
SPEN	0.346936	-0.513341	0.105	0.238	1
JAML	0.346936	-0.562065	0.105	0.238	1
MT-RNR2	0.347081	-0.25206	1	1	1
STOM	0.349119	-0.379272	0.053	0.143	1
BUD31	0.349119	-0.422021	0.053	0.143	1
RPN2	0.349119	-0.45529	0.053	0.143	1
RPL23AP2	0.349119	-0.495906	0.053	0.143	1
TIMM8B	0.349119	-0.49614	0.053	0.143	1
MRPL41	0.349119	-0.505324	0.053	0.143	1
HELB	0.349119	-0.53267	0.053	0.143	1
TTC3	0.349119	-0.570551	0.053	0.143	1
SEPT1	0.349119	-0.591445	0.053	0.143	1
DR1	0.349119	-0.597603	0.053	0.143	1
SRSF4	0.349119	-0.610053	0.053	0.143	1
SYNRG	0.349119	-0.611019	0.053	0.143	1
NASP	0.349119	-0.618414	0.053	0.143	1
ZKSCAN1	0.349119	-0.63286	0.053	0.143	1
SETX	0.352704	0.771058	0.316	0.238	1
ENO1	0.352704	0.739095	0.316	0.238	1
GAPDH	0.353761	-0.385381	0.526	0.762	1
CD52	0.362343	-0.444469	0.737	0.857	1
HSPA1A	0.365669	0.278221	0.526	0.381	1
TIA1	0.368304	-0.262568	0.105	0.238	1
CYCS	0.368304	-0.315638	0.105	0.238	1
C1orf43	0.368304	-0.317572	0.105	0.238	1
MYL6	0.368313	0.373296	0.632	0.667	1
MACF1	0.370821	0.598982	0.316	0.238	1
TMOD3	0.370821	0.55485	0.316	0.238	1
PCED1B-AS1	0.373274	0.353591	0.158	0.333	1
CLINT1	0.374044	0.940887	0.263	0.19	1
PRDM1	0.374044	0.806155	0.263	0.19	1
SLC3A2	0.374044	0.692321	0.263	0.19	1
OXCT1	0.376544	-0.252316	0.053	0.143	1
MTIF3	0.376544	-0.270673	0.053	0.143	1
RNF34	0.376544	-0.303983	0.053	0.143	1
VDAC3	0.376544	-0.313262	0.053	0.143	1
ACSL4	0.376544	-0.314353	0.053	0.143	1
SLC38A1	0.376544	-0.324658	0.053	0.143	1
SEC13	0.376544	-0.330071	0.053	0.143	1
INPP4B	0.376544	-0.333131	0.053	0.143	1
STAT4	0.376544	-0.333902	0.053	0.143	1
STARD3NL	0.376544	-0.334653	0.053	0.143	1
SEMA4D	0.376544	-0.342393	0.053	0.143	1
PITPNC1	0.376544	-0.349379	0.053	0.143	1
CNN2	0.376544	-0.35601	0.053	0.143	1
IPO7	0.376544	-0.356845	0.053	0.143	1
MYO1E	0.376544	-0.359299	0.053	0.143	1
NME1	0.376544	-0.359557	0.053	0.143	1
AK6	0.376544	-0.360623	0.053	0.143	1
NDUFS7	0.376544	-0.362718	0.053	0.143	1
RAP2C	0.376544	-0.36554	0.053	0.143	1
CRIPT	0.376544	-0.370856	0.053	0.143	1
BRCC3	0.376544	-0.370949	0.053	0.143	1
NRBF2	0.376544	-0.371758	0.053	0.143	1
CCDC91	0.376544	-0.372237	0.053	0.143	1
NBAS	0.376544	-0.37605	0.053	0.143	1
FMR1	0.376544	-0.382194	0.053	0.143	1
NDUFS8	0.376544	-0.384216	0.053	0.143	1
WASHC5	0.376544	-0.385706	0.053	0.143	1
NDUFA13	0.376544	-0.388444	0.053	0.143	1
TRAPPC10	0.376544	-0.390107	0.053	0.143	1
SDHD	0.376544	-0.393134	0.053	0.143	1
TRIM14	0.376544	-0.393664	0.053	0.143	1
EIF4B	0.376544	-0.404557	0.053	0.143	1
DGUOK	0.376544	-0.406578	0.053	0.143	1
TRAF3IP3	0.376544	-0.408284	0.053	0.143	1
SERINC3	0.376544	-0.408875	0.053	0.143	1
RBM17	0.376544	-0.41327	0.053	0.143	1
PSMC3	0.376544	-0.415205	0.053	0.143	1
RIOK3	0.376544	-0.417968	0.053	0.143	1
MYO9B	0.376544	-0.419335	0.053	0.143	1
RALA	0.376544	-0.424589	0.053	0.143	1
HEBP2	0.376544	-0.425259	0.053	0.143	1
TOX2	0.376544	-0.426977	0.053	0.143	1
CEP85L	0.376544	-0.42866	0.053	0.143	1
RAD23B	0.376544	-0.429809	0.053	0.143	1
MINOS1	0.376544	-0.433471	0.053	0.143	1
ANXA7	0.376544	-0.43423	0.053	0.143	1
USP38	0.376544	-0.435425	0.053	0.143	1
MOB3A	0.376544	-0.444016	0.053	0.143	1
SOAT1	0.376544	-0.460531	0.053	0.143	1
PPP1R14B	0.376544	-0.508613	0.053	0.143	1
SUGT1	0.376544	-0.52923	0.053	0.143	1
CCDC12	0.376544	-0.550595	0.053	0.143	1
IER3	0.376544	-0.561179	0.053	0.143	1
RPS10	0.376544	-0.586328	0.053	0.143	1
GLS	0.376544	-0.58672	0.053	0.143	1
TBL1XR1	0.376544	-0.588642	0.053	0.143	1
TNFSF4	0.376544	-0.617897	0.053	0.143	1
HIST1H1E	0.376544	-0.632023	0.053	0.143	1
THUMPD1	0.376544	-0.784408	0.053	0.143	1
NDUFA6	0.379599	0.718121	0.368	0.286	1
HOPX	0.379599	0.351376	0.211	0.429	1
CMC1	0.390472	0.646991	0.105	0.238	1
PARP8	0.390472	0.587849	0.105	0.238	1
TRAPPC1	0.390472	-0.313087	0.105	0.238	1
DOCK8	0.390634	0.503237	0.368	0.333	1
PRR13	0.392693	0.284066	0.158	0.333	1
RPS6KA3	0.394278	0.989456	0.263	0.19	1
GBP5	0.394278	-0.358306	0.158	0.286	1
UQCRB	0.402047	-0.282816	0.421	0.667	1
FGL2	0.405259	1.38564	0.053	0.143	1
SNX3	0.405259	0.688169	0.053	0.143	1
TMEM107	0.405259	0.5182	0.053	0.143	1
SNRK	0.405259	0.486252	0.053	0.143	1
CDC42EP3	0.405259	0.45171	0.053	0.143	1
YIPF5	0.405259	0.438966	0.053	0.143	1
RNF115	0.405259	0.319626	0.053	0.143	1
MLH1	0.405259	-0.250191	0.053	0.143	1
VPS35	0.405259	-0.250991	0.053	0.143	1
ADIPOR1	0.405259	-0.25264	0.053	0.143	1
NSA2	0.405259	-0.253922	0.053	0.143	1
SRSF9	0.405259	-0.254499	0.053	0.143	1
LAMP2	0.405259	-0.26328	0.053	0.143	1
PPP1CB	0.405259	-0.264907	0.053	0.143	1
ANKLE2	0.405259	-0.266581	0.053	0.143	1
EP400	0.405259	-0.266992	0.053	0.143	1
ARHGAP25	0.405259	-0.270933	0.053	0.143	1
ODF2L	0.405259	-0.271529	0.053	0.143	1
TRPM7	0.405259	-0.27324	0.053	0.143	1
KIN	0.405259	-0.274377	0.053	0.143	1
ENY2	0.405259	-0.274432	0.053	0.143	1
NDUFAB1	0.405259	-0.276801	0.053	0.143	1
RPS6KC1	0.405259	-0.277178	0.053	0.143	1
LIMD2	0.405259	-0.277537	0.053	0.143	1
ATP6V0E2	0.405259	-0.279046	0.053	0.143	1
PLAU	0.405259	-0.281112	0.053	0.143	1
SENP6	0.405259	-0.284552	0.053	0.143	1
RPA1	0.405259	-0.285034	0.053	0.143	1
LMF2	0.405259	-0.285354	0.053	0.143	1
GPR174	0.405259	-0.293673	0.053	0.143	1
COPZ1	0.405259	-0.298871	0.053	0.143	1
PSENEN	0.405259	-0.302832	0.053	0.143	1
CMTR1	0.405259	-0.302868	0.053	0.143	1
MEAF6	0.405259	-0.303603	0.053	0.143	1
RASA1	0.405259	-0.304317	0.053	0.143	1
KDM5B	0.405259	-0.306055	0.053	0.143	1
N4BP1	0.405259	-0.306232	0.053	0.143	1
HNRNPA0	0.405259	-0.312118	0.053	0.143	1
LBR	0.405259	-0.312563	0.053	0.143	1
CREBRF	0.405259	-0.315431	0.053	0.143	1
CASP8AP2	0.405259	-0.319823	0.053	0.143	1
UBR5	0.405259	-0.327013	0.053	0.143	1
VCAM1	0.405259	-0.332485	0.053	0.143	1
EIF4G1	0.405259	-0.348269	0.053	0.143	1
EIF2AK2	0.40875	0.58699	0.316	0.238	1
SPCS3	0.40875	0.528587	0.316	0.238	1
PSME2	0.40875	0.282694	0.316	0.238	1
HNRNPDL	0.414708	0.80812	0.421	0.476	1
SUCLG1	0.41516	0.777174	0.263	0.19	1
GMFG	0.41516	-0.312236	0.158	0.286	1
AKNA	0.41516	-0.338968	0.158	0.286	1
DNMT1	0.41516	-0.430964	0.158	0.286	1
PHF20L1	0.41516	-0.506668	0.158	0.286	1
FKBP5	0.415902	0.262922	0.211	0.429	1
HNRNPD	0.417674	0.507085	0.421	0.381	1
HCLS1	0.419983	-0.591082	0.105	0.19	1
ELF1	0.434419	0.643941	0.474	0.524	1
DDX24	0.436682	0.630927	0.263	0.19	1
SYAP1	0.436682	0.615596	0.263	0.19	1
LDHB	0.436682	0.60862	0.263	0.19	1
SYNE1	0.437173	0.979037	0.211	0.143	1
NT5C3A	0.437173	0.755719	0.211	0.143	1
TCF12	0.437173	0.73063	0.211	0.143	1
NIPBL	0.437173	0.715072	0.211	0.143	1
PSMD4	0.437173	0.703842	0.211	0.143	1
ISG20	0.437173	0.689492	0.211	0.143	1
XRN1	0.437173	0.599464	0.211	0.143	1
CALM3	0.437173	0.555743	0.211	0.143	1
VAMP8	0.437173	0.523407	0.211	0.143	1
FOXP1	0.437173	0.473803	0.211	0.143	1
TSPAN14	0.437173	0.445393	0.211	0.143	1
PARP1	0.437173	0.388811	0.211	0.143	1
XIAP	0.437173	0.361584	0.211	0.143	1
ACTR3	0.452238	0.70094	0.316	0.286	1
GNPTAB	0.458833	0.7063	0.263	0.19	1
SSB	0.461681	0.789649	0.211	0.143	1
TBK1	0.461681	0.561386	0.211	0.143	1
WDR1	0.464603	0.465924	0.368	0.333	1
TRBC2	0.467435	0.301025	0.316	0.571	1
RAN	0.469782	0.625062	0.316	0.238	1
TBRG1	0.471977	-0.303813	0.105	0.19	1
SRRM2	0.471977	-0.312763	0.105	0.19	1
PPP1CC	0.471977	-0.340796	0.105	0.19	1
PCBP1	0.471977	-0.368645	0.105	0.19	1
EIF3J	0.471977	-0.389548	0.105	0.19	1
ARPC5L	0.471977	-0.419893	0.105	0.19	1
CPA3	0.476744	1.90321	0.105	0.048	1
ACTR6	0.476744	1.09242	0.105	0.048	1
RAB35	0.476744	1.06784	0.105	0.048	1
UBR4	0.476744	1.06679	0.105	0.048	1
GNB1	0.476744	1.04363	0.105	0.048	1
CHD3	0.476744	1.00169	0.105	0.048	1
NCOA4	0.476744	0.97206	0.105	0.048	1
TBPL1	0.476744	0.969771	0.105	0.048	1
SPARC	0.476744	0.918133	0.105	0.048	1
MRPL13	0.476744	0.905586	0.105	0.048	1
UBR3	0.476744	0.899311	0.105	0.048	1
ELOVL6	0.476744	0.877286	0.105	0.048	1
RHOB	0.476744	0.875446	0.105	0.048	1
SMARCD2	0.476744	0.871354	0.105	0.048	1
SF3A3	0.476744	0.866859	0.105	0.048	1
NUBP2	0.476744	0.866363	0.105	0.048	1
CHORDC1	0.476744	0.860608	0.105	0.048	1
IFITM1	0.476744	0.859425	0.105	0.048	1
SPECC1	0.476744	0.853723	0.105	0.048	1
UNC45A	0.476744	0.83215	0.105	0.048	1
HERC2P2	0.476744	0.830172	0.105	0.048	1
ZMYM4	0.476744	0.806316	0.105	0.048	1
ATP11B	0.476744	0.799145	0.105	0.048	1
POLR2G	0.476744	0.794827	0.105	0.048	1
RABGGTB	0.476744	0.787015	0.105	0.048	1
AL118516.1	0.476744	0.753	0.105	0.048	1
HELZ	0.476744	0.745368	0.105	0.048	1
TMEM131L	0.476744	0.738432	0.105	0.048	1
RPS6KA5	0.476744	0.733051	0.105	0.048	1
FAM126B	0.476744	0.728449	0.105	0.048	1
HSPA9	0.476744	0.721931	0.105	0.048	1
FBXO9	0.476744	0.72124	0.105	0.048	1
SLC5A3	0.476744	0.717115	0.105	0.048	1
COA6	0.476744	0.714114	0.105	0.048	1
USF2	0.476744	0.703714	0.105	0.048	1
UBE2H	0.476744	0.694294	0.105	0.048	1
HEG1	0.476744	0.693895	0.105	0.048	1
FOSL2	0.476744	0.690367	0.105	0.048	1
IGFBP7	0.476744	0.69034	0.105	0.048	1
CCNDBP1	0.476744	0.689486	0.105	0.048	1
WDR82	0.476744	0.684359	0.105	0.048	1
MRPS15	0.476744	0.683918	0.105	0.048	1
GNG11	0.476744	0.682242	0.105	0.048	1
MYO9A	0.476744	0.68112	0.105	0.048	1
EEF1AKMT1	0.476744	0.665575	0.105	0.048	1
TRIM24	0.476744	0.664034	0.105	0.048	1
OARD1	0.476744	0.663385	0.105	0.048	1
ARAF	0.476744	0.661161	0.105	0.048	1
CHMP5	0.476744	0.658909	0.105	0.048	1
AP1M1	0.476744	0.656739	0.105	0.048	1
KPNA6	0.476744	0.652941	0.105	0.048	1
SCAMP2	0.476744	0.65189	0.105	0.048	1
UBE3D	0.476744	0.65175	0.105	0.048	1
ZNF24	0.476744	0.646809	0.105	0.048	1
RPF2	0.476744	0.646757	0.105	0.048	1
GATAD2A	0.476744	0.64484	0.105	0.048	1
RNF149	0.476744	0.644093	0.105	0.048	1
CTSS	0.476744	0.642803	0.105	0.048	1
ACAT2	0.476744	0.639709	0.105	0.048	1
ETF1	0.476744	0.638947	0.105	0.048	1
MANEA	0.476744	0.638376	0.105	0.048	1
STRN	0.476744	0.6376	0.105	0.048	1
KIAA0100	0.476744	0.632189	0.105	0.048	1
APOL3	0.476744	0.629868	0.105	0.048	1
CTCF	0.476744	0.629139	0.105	0.048	1
CDC25B	0.476744	0.622855	0.105	0.048	1
LINC01588	0.476744	0.622136	0.105	0.048	1
CEP83	0.476744	0.621594	0.105	0.048	1
RAB18	0.476744	0.611783	0.105	0.048	1
RAB1B	0.476744	0.60785	0.105	0.048	1
DCN	0.476744	0.607612	0.105	0.048	1
MRPL20	0.476744	0.604908	0.105	0.048	1
DDX50	0.476744	0.600023	0.105	0.048	1
TMEM183A	0.476744	0.59174	0.105	0.048	1
RDX	0.476744	0.590183	0.105	0.048	1
LATS1	0.476744	0.589605	0.105	0.048	1
RER1	0.476744	0.586932	0.105	0.048	1
PSD4	0.476744	0.575401	0.105	0.048	1
ZNF652	0.476744	0.563793	0.105	0.048	1
CHST11	0.476744	0.56305	0.105	0.048	1
TTC17	0.476744	0.56165	0.105	0.048	1
RALGAPA1	0.476744	0.557089	0.105	0.048	1
CKAP2	0.476744	0.556402	0.105	0.048	1
C19orf66	0.476744	0.55397	0.105	0.048	1
CD2AP	0.476744	0.551797	0.105	0.048	1
MTM1	0.476744	0.551618	0.105	0.048	1
BTN3A2	0.476744	0.550126	0.105	0.048	1
NDUFA10	0.476744	0.548996	0.105	0.048	1
NUB1	0.476744	0.5487	0.105	0.048	1
NCALD	0.476744	0.547861	0.105	0.048	1
CD226	0.476744	0.540371	0.105	0.048	1
SMC2	0.476744	0.539813	0.105	0.048	1
CD6	0.476744	0.533246	0.105	0.048	1
PFDN6	0.476744	0.532984	0.105	0.048	1
TRIM13	0.476744	0.520495	0.105	0.048	1
NRIP1	0.476744	0.505129	0.105	0.048	1
CLTC	0.476744	0.486218	0.105	0.048	1
EEF1E1	0.476744	0.472907	0.105	0.048	1
TAP2	0.476744	0.470609	0.105	0.048	1
RCC2	0.476744	0.465429	0.105	0.048	1
SKAP2	0.476744	0.460477	0.105	0.048	1
CNOT9	0.476744	0.442667	0.105	0.048	1
BARD1	0.476744	0.43785	0.105	0.048	1
CCDC146	0.476744	0.430093	0.105	0.048	1
ZFAND1	0.476744	0.42958	0.105	0.048	1
ANXA11	0.476744	0.425376	0.105	0.048	1
HDGF	0.476744	0.423803	0.105	0.048	1
PHF8	0.476744	0.406585	0.105	0.048	1
TFDP1	0.476744	0.40571	0.105	0.048	1
GOLGA8B	0.476744	0.40571	0.105	0.048	1
PNPT1	0.476744	0.40558	0.105	0.048	1
SPAST	0.476744	0.393798	0.105	0.048	1
DRAXIN	0.476744	0.393798	0.105	0.048	1
ITK	0.476744	0.393278	0.105	0.048	1
MLLT3	0.476744	0.392817	0.105	0.048	1
PIK3C2A	0.476744	0.392767	0.105	0.048	1
SESN1	0.476744	0.391443	0.105	0.048	1
GTF2A1	0.476744	0.391443	0.105	0.048	1
PDS5B	0.476744	0.389106	0.105	0.048	1
SRSF1	0.476744	0.388379	0.105	0.048	1
PURA	0.476744	0.387671	0.105	0.048	1
FAF1	0.476744	0.386578	0.105	0.048	1
SNAPIN	0.476744	0.384187	0.105	0.048	1
UVRAG	0.476744	0.381343	0.105	0.048	1
NRBP1	0.476744	0.380039	0.105	0.048	1
UFL1	0.476744	0.379835	0.105	0.048	1
CHST12	0.476744	0.378962	0.105	0.048	1
TMEM256	0.476744	0.37896	0.105	0.048	1
MRPS31	0.476744	0.378894	0.105	0.048	1
NIT2	0.476744	0.378894	0.105	0.048	1
APEH	0.476744	0.378521	0.105	0.048	1
EIF4E	0.476744	0.377068	0.105	0.048	1
SNX19	0.476744	0.375287	0.105	0.048	1
RAB22A	0.476744	0.374665	0.105	0.048	1
POP4	0.476744	0.373496	0.105	0.048	1
AGTRAP	0.476744	0.370768	0.105	0.048	1
HMGCS1	0.476744	0.370673	0.105	0.048	1
KLF12	0.476744	0.370259	0.105	0.048	1
OTUD4	0.476744	0.36809	0.105	0.048	1
VPS39	0.476744	0.367533	0.105	0.048	1
ADAM17	0.476744	0.367205	0.105	0.048	1
FAM43A	0.476744	0.367109	0.105	0.048	1
MITD1	0.476744	0.366899	0.105	0.048	1
HNRNPF	0.476744	0.3661	0.105	0.048	1
DENND2D	0.476744	0.358788	0.105	0.048	1
MUS81	0.476744	0.356446	0.105	0.048	1
DPH3	0.476744	0.354986	0.105	0.048	1
TRANK1	0.476744	0.354044	0.105	0.048	1
SUN1	0.476744	0.352581	0.105	0.048	1
ETV6	0.476744	0.351781	0.105	0.048	1
BZW2	0.476744	0.35017	0.105	0.048	1
KRT17	0.476744	0.347063	0.105	0.048	1
CHP1	0.476744	0.345216	0.105	0.048	1
SCML4	0.476744	0.344093	0.105	0.048	1
GUF1	0.476744	0.341419	0.105	0.048	1
CTBP1	0.476744	0.339417	0.105	0.048	1
CERS6	0.476744	0.338677	0.105	0.048	1
HPRT1	0.476744	0.334941	0.105	0.048	1
NOTCH2	0.476744	0.332273	0.105	0.048	1
TLE3	0.476744	0.332273	0.105	0.048	1
PRKAR2A	0.476744	0.329616	0.105	0.048	1
TRIB2	0.476744	0.328943	0.105	0.048	1
GBP3	0.476744	0.324402	0.105	0.048	1
DCK	0.476744	0.321635	0.105	0.048	1
ARHGDIA	0.476744	0.318659	0.105	0.048	1
PLPBP	0.476744	0.316136	0.105	0.048	1
MED23	0.476744	0.312782	0.105	0.048	1
ATF2	0.476744	0.310219	0.105	0.048	1
EXOSC1	0.476744	0.308865	0.105	0.048	1
ERLEC1	0.476744	0.301155	0.105	0.048	1
FIP1L1	0.476744	0.299648	0.105	0.048	1
CDC123	0.476744	0.298832	0.105	0.048	1
HDAC7	0.476744	0.276618	0.105	0.048	1
TRAPPC2B	0.479575	1.04757	0.158	0.095	1
MEF2A	0.479575	0.925197	0.158	0.095	1
HLA-DPA1	0.479575	0.866356	0.158	0.095	1
C6orf62	0.479575	0.818421	0.158	0.095	1
NFE2L2	0.479575	0.794126	0.158	0.095	1
ARHGAP15	0.479575	0.791348	0.158	0.095	1
NOL7	0.479575	0.78107	0.158	0.095	1
TCERG1	0.479575	0.774302	0.158	0.095	1
STAG2	0.479575	0.772092	0.158	0.095	1
PTGER4	0.479575	0.765304	0.158	0.095	1
MKI67	0.479575	0.739255	0.158	0.095	1
RPS27AP16	0.479575	0.710687	0.158	0.095	1
ERI1	0.479575	0.707508	0.158	0.095	1
SH2D1A	0.479575	0.66657	0.158	0.095	1
ANKRD44	0.479575	0.664007	0.158	0.095	1
KPNA3	0.479575	0.659629	0.158	0.095	1
ISCU	0.479575	0.64898	0.158	0.095	1
FAN1	0.479575	0.634987	0.158	0.095	1
CEP295	0.479575	0.631429	0.158	0.095	1
DUT	0.479575	0.62854	0.158	0.095	1
PRPF6	0.479575	0.610125	0.158	0.095	1
LASP1	0.479575	0.604486	0.158	0.095	1
CFAP97	0.479575	0.604132	0.158	0.095	1
SFXN1	0.479575	0.603379	0.158	0.095	1
PYCR2	0.479575	0.596075	0.158	0.095	1
SEC16A	0.479575	0.589066	0.158	0.095	1
PRKD3	0.479575	0.570985	0.158	0.095	1
TMF1	0.479575	0.56818	0.158	0.095	1
FNDC3B	0.479575	0.555812	0.158	0.095	1
SELENOS	0.479575	0.548465	0.158	0.095	1
SLC25A46	0.479575	0.534057	0.158	0.095	1
CKAP5	0.479575	0.503045	0.158	0.095	1
UBR7	0.479575	0.452624	0.158	0.095	1
STAU1	0.479575	0.450955	0.158	0.095	1
TSEN15	0.479575	0.442302	0.158	0.095	1
HUWE1	0.479575	0.384082	0.158	0.095	1
TBC1D15	0.479575	0.380502	0.158	0.095	1
UBLCP1	0.479575	0.364318	0.158	0.095	1
ADCY7	0.479575	0.359696	0.158	0.095	1
SMC6	0.479575	0.358136	0.158	0.095	1
EIF4EBP2	0.479575	0.348337	0.158	0.095	1
WAS	0.479575	0.344624	0.158	0.095	1
ARL4C	0.4816	0.473281	0.263	0.19	1
EIF5B	0.484244	0.450139	0.368	0.333	1
IFI44L	0.486937	0.717989	0.211	0.143	1
COMMD8	0.486937	0.640644	0.211	0.143	1
CBLB	0.486937	0.499429	0.211	0.143	1
ATP6V0E1	0.491193	0.401735	0.316	0.238	1
HSPD1	0.491193	-0.428746	0.211	0.333	1
NDUFA12	0.499247	-0.350653	0.105	0.19	1
IL7R	0.499247	-0.383243	0.105	0.19	1
CTSC	0.499247	-0.564974	0.105	0.19	1
NHP2	0.504326	0.333101	0.368	0.333	1
IVNS1ABP	0.504555	0.422123	0.421	0.476	1
SERBP1	0.504968	0.45041	0.263	0.19	1
UBE2D3	0.504968	0.444683	0.263	0.19	1
LRRFIP1	0.504968	0.366268	0.263	0.19	1
AP2B1	0.509348	0.758804	0.158	0.095	1
CNTRL	0.509348	0.755608	0.158	0.095	1
RTN4	0.509348	0.671154	0.158	0.095	1
NCAM1	0.509348	0.588038	0.158	0.095	1
CORO1A	0.509348	0.492026	0.158	0.095	1
ARHGAP30	0.512922	0.381359	0.211	0.143	1
ZNF664	0.514238	0.505238	0.105	0.048	1
PSMB7	0.514238	0.495586	0.105	0.048	1
USF3	0.514238	0.442892	0.105	0.048	1
MRC1	0.514238	0.442183	0.105	0.048	1
MRPL42	0.514238	0.438239	0.105	0.048	1
STX8	0.514238	0.41939	0.105	0.048	1
MOCS2	0.514238	0.397739	0.105	0.048	1
STT3B	0.514238	0.385872	0.105	0.048	1
CABIN1	0.514238	0.377811	0.105	0.048	1
C1orf131	0.514238	0.374096	0.105	0.048	1
ATAD5	0.514238	0.36361	0.105	0.048	1
CDK6	0.514238	0.35479	0.105	0.048	1
UBE2B	0.514238	0.305348	0.105	0.048	1
SNAP29	0.514238	0.287892	0.105	0.048	1
MAIP1	0.514238	0.273738	0.105	0.048	1
KNTC1	0.514238	0.261845	0.105	0.048	1
DNASE2	0.514238	0.259817	0.105	0.048	1
SNRPG	0.52484	0.379666	0.368	0.333	1
CD3G	0.527333	-0.259578	0.105	0.19	1
TMCO1	0.527333	-0.265017	0.105	0.19	1
RPL41P5	0.527333	-0.276675	0.105	0.19	1
NDUFA2	0.527333	-0.289851	0.105	0.19	1
USP48	0.527333	-0.313972	0.105	0.19	1
DRAP1	0.527333	-0.323397	0.105	0.19	1
USP15	0.527333	-0.326239	0.105	0.19	1
DGKD	0.527333	-0.327053	0.105	0.19	1
PHACTR2	0.527333	-0.333793	0.105	0.19	1
ATXN2L	0.527333	-0.434514	0.105	0.19	1
GADD45GIP1	0.528921	0.552602	0.158	0.286	1
SNU13	0.528921	0.417374	0.263	0.19	1
RAC2	0.533317	0.336848	0.263	0.476	1
UTRN	0.53554	-0.299995	0.211	0.333	1
ISG15	0.536539	0.688935	0.316	0.286	1
AREG	0.536539	0.528551	0.211	0.381	1
C9orf78	0.539611	0.477832	0.211	0.143	1
BAZ1B	0.539611	0.383833	0.211	0.143	1
CSF2	0.540061	0.700122	0.158	0.095	1
ABHD2	0.540061	0.520899	0.158	0.095	1
DIS3	0.540061	0.518075	0.158	0.095	1
RBM42	0.540061	0.432337	0.158	0.095	1
MAN1A1	0.540061	0.418523	0.158	0.095	1
MAPRE1	0.540061	0.350188	0.158	0.095	1
GTF3C6	0.540061	0.317088	0.158	0.095	1
PCMT1	0.540061	0.312785	0.158	0.095	1
SAMD9	0.544885	0.816596	0.263	0.238	1
SRP72	0.544885	0.768843	0.263	0.238	1
PARP4	0.553438	0.337378	0.263	0.19	1
MX1	0.558039	0.456461	0.368	0.286	1
AC103591.3	0.566978	0.338058	0.211	0.143	1
IFI16	0.567507	0.434482	0.421	0.429	1
CFLAR	0.568794	1.07441	0.263	0.238	1
SAMD9L	0.568794	0.69351	0.263	0.238	1
FCER1G	0.570074	-0.318275	0.263	0.333	1
GZMK	0.571673	0.43292	0.158	0.095	1
NEAT1	0.580116	0.543149	0.316	0.333	1
SCAF11	0.580116	-0.45367	0.263	0.381	1
LGALS8	0.585823	0.520957	0.105	0.19	1
SCNM1	0.585823	0.504914	0.105	0.19	1
EML4	0.585823	0.314879	0.105	0.19	1
FLNA	0.585823	0.284587	0.105	0.19	1
PPIB	0.587345	-0.254946	0.158	0.238	1
ATP5PB	0.587345	-0.272482	0.158	0.238	1
ZNF683	0.587345	-0.305105	0.158	0.238	1
NIFK	0.587345	-0.307454	0.158	0.238	1
ANXA1	0.58807	0.543519	0.421	0.429	1
MT-RNR1	0.591904	-0.526392	1	1	1
PCNP	0.593193	0.557722	0.263	0.238	1
SLTM	0.604577	0.508747	0.316	0.286	1
BIRC6	0.604577	0.372652	0.316	0.286	1
PITPNB	0.618061	0.538967	0.263	0.238	1
SRRM1	0.61823	0.567271	0.368	0.381	1
DYNLL1	0.625457	0.280804	0.263	0.381	1
FUBP1	0.637409	-0.436703	0.105	0.143	1
AKAP13	0.640348	0.261364	0.368	0.381	1
NCKAP1L	0.643375	0.421768	0.263	0.238	1
IFNG	0.645715	0.942577	0.421	0.476	1
VIM	0.652028	0.461885	0.526	0.619	1
CD81	0.654537	0.398323	0.211	0.333	1
BIRC3	0.654537	0.299669	0.211	0.333	1
UFM1	0.655757	1.02418	0.211	0.19	1
ARHGAP18	0.655757	0.802318	0.211	0.19	1
APRT	0.655757	0.744572	0.211	0.19	1
TRIP12	0.655757	0.513676	0.211	0.19	1
DDX6	0.655757	0.486543	0.211	0.19	1
LAP3	0.655757	0.47027	0.211	0.19	1
HLA-DRB1	0.656191	-0.372635	0.211	0.286	1
TSC22D3	0.657432	0.472568	0.421	0.381	1
TMA7	0.6605	0.294676	0.368	0.571	1
PSIP1	0.669818	-0.261239	0.158	0.238	1
ARF6	0.669818	-0.296429	0.158	0.238	1
EIF2S2	0.672261	0.732609	0.316	0.333	1
CAP1	0.672261	0.431408	0.263	0.381	1
PGK1	0.67936	0.256496	0.263	0.429	1
AKAP9	0.683996	0.708314	0.211	0.19	1
PKM	0.683996	0.386117	0.211	0.19	1
NPM1	0.685256	0.323199	0.474	0.524	1
PSME1	0.685538	0.30806	0.368	0.381	1
TRAC	0.685538	-0.288967	0.316	0.429	1
AC005912.1	0.702243	0.269537	0.316	0.476	1
SSH2	0.70613	-0.275558	0.105	0.143	1
AAK1	0.70613	-0.340734	0.105	0.143	1
ADAR	0.70613	-0.366072	0.105	0.143	1
RAP1B	0.70613	-0.422874	0.105	0.143	1
PAFAH1B1	0.70613	-0.622574	0.105	0.143	1
KRT86	0.708441	-0.354363	0.211	0.286	1
PRPF8	0.712685	0.902807	0.211	0.19	1
BANF1	0.712685	0.533445	0.211	0.19	1
CAPN2	0.712685	0.52989	0.211	0.19	1
PRDX1	0.712685	0.43266	0.211	0.19	1
CSNK2B	0.712685	0.426495	0.211	0.19	1
ATP5PD	0.712685	0.340138	0.211	0.19	1
GHITM	0.712685	0.310821	0.211	0.19	1
ENTPD1	0.712685	0.289141	0.211	0.19	1
RACK1	0.718032	-0.286371	0.368	0.476	1
EIF3A	0.720371	0.513755	0.316	0.333	1
DBI	0.720371	0.260105	0.316	0.333	1
BCAS2	0.727186	0.267417	0.158	0.238	1
YME1L1	0.730691	0.764636	0.263	0.286	1
N4BP2L2	0.730691	0.503093	0.263	0.286	1
AHNAK	0.730691	0.4382	0.211	0.333	1
CCT4	0.730691	0.408594	0.263	0.286	1
LGALS1	0.73304	0.352144	0.421	0.476	1
IFI27L2	0.741455	-0.277357	0.105	0.143	1
DTX3L	0.741786	0.29475	0.211	0.19	1
EIF3I	0.756479	0.474917	0.158	0.238	1
GALNT1	0.756479	0.441319	0.158	0.238	1
TRAM1	0.756479	0.431043	0.158	0.238	1
COPB1	0.756479	0.427931	0.158	0.238	1
SRP9	0.756479	0.381632	0.158	0.238	1
TAOK1	0.756479	0.303325	0.158	0.238	1
EVI2B	0.756479	0.275811	0.158	0.238	1
PRPF38B	0.756479	0.269217	0.158	0.238	1
RHOH	0.760257	1.26085	0.158	0.143	1
LSP1	0.760257	0.862405	0.158	0.143	1
IFIT2	0.760257	0.699071	0.158	0.143	1
CRYBG1	0.760257	0.671439	0.158	0.143	1
TMED9	0.760257	0.663552	0.158	0.143	1
ILF2	0.760257	0.584308	0.158	0.143	1
TMEM50A	0.760257	0.583791	0.158	0.143	1
C8orf59	0.760257	0.566938	0.158	0.143	1
SYPL1	0.760257	0.557265	0.158	0.143	1
BIN2	0.760257	0.483376	0.158	0.143	1
ANAPC11	0.760257	0.482834	0.158	0.143	1
CCDC141	0.760257	0.449572	0.158	0.143	1
UBA6	0.760257	0.444202	0.158	0.143	1
PDIA6	0.760257	0.410708	0.158	0.143	1
GYPC	0.760257	0.393652	0.158	0.143	1
SMC3	0.760257	0.383893	0.158	0.143	1
CDC42SE1	0.760257	0.371584	0.158	0.143	1
RAC1	0.760257	0.363483	0.158	0.143	1
PCF11	0.760257	0.2654	0.158	0.143	1
SELENOK	0.7714	0.407481	0.316	0.476	1
ZFC3H1	0.777334	-0.340476	0.105	0.143	1
CRBN	0.783036	0.74318	0.263	0.286	1
HSPH1	0.789263	-0.451651	0.263	0.333	1
DDX46	0.793667	0.603896	0.158	0.143	1
ANAPC5	0.793667	0.594405	0.158	0.143	1
ARID1A	0.793667	0.488553	0.158	0.143	1
CDK12	0.793667	0.451893	0.158	0.143	1
SYNE2	0.793667	0.358405	0.158	0.143	1
IL2RB	0.794604	0.389103	0.263	0.381	1
CANX	0.80107	0.567405	0.211	0.19	1
SMARCC2	0.806177	-0.28589	0.158	0.19	1
CGGBP1	0.809598	0.456074	0.263	0.286	1
UBC	0.812442	0.336629	0.368	0.524	1
KMT2E-AS1	0.813695	0.512736	0.105	0.143	1
LYRM2	0.813695	0.50267	0.105	0.143	1
TNRC6B	0.813695	0.35724	0.105	0.143	1
COL1A2	0.813695	0.297624	0.105	0.143	1
SKA2	0.813695	0.253872	0.105	0.143	1
PAIP2	0.819806	0.48644	0.263	0.381	1
ANXA2	0.819806	0.265351	0.263	0.381	1
CCDC186	0.827461	0.431312	0.158	0.143	1
ICAM1	0.827461	0.392618	0.158	0.143	1
FAM210B	0.827461	0.331263	0.158	0.143	1
EIF3H	0.827461	0.285099	0.158	0.143	1
CTSA	0.831172	0.457719	0.211	0.19	1
HLA-DRA	0.836382	0.309695	0.263	0.286	1
ATP5F1C	0.844705	0.487098	0.211	0.286	1
CDC42	0.847126	0.255382	0.421	0.476	1
KLF9	0.850462	0.758422	0.105	0.143	1
BCL2A1	0.850462	0.693169	0.105	0.143	1
ACAP1	0.850462	0.672207	0.105	0.143	1
ERCC6L2	0.850462	0.557222	0.105	0.143	1
MAP7D3	0.850462	0.515449	0.105	0.143	1
PHYKPL	0.850462	0.510216	0.105	0.143	1
UBE2E3	0.850462	0.490759	0.105	0.143	1
SURF4	0.850462	0.469553	0.105	0.143	1
TNF	0.850462	0.461618	0.105	0.143	1
CBX5	0.850462	0.442525	0.105	0.143	1
TMX3	0.850462	0.425534	0.105	0.143	1
WSB1	0.850462	0.390857	0.105	0.143	1
USP47	0.850462	0.368395	0.105	0.143	1
RWDD1	0.850462	0.359244	0.105	0.143	1
MBTPS1	0.850462	0.345654	0.105	0.143	1
FOXN3	0.850462	0.339568	0.105	0.143	1
DARS	0.850462	0.334019	0.105	0.143	1
TANK	0.850462	0.324111	0.105	0.143	1
TSPYL2	0.850462	0.306376	0.105	0.143	1
SNW1	0.850462	0.301804	0.105	0.143	1
COA3	0.850462	0.298295	0.105	0.143	1
ABHD17A	0.850462	0.29156	0.105	0.143	1
SOD2	0.850462	0.277435	0.105	0.143	1
MAPK1	0.850462	0.276712	0.105	0.143	1
ATP6V1C1	0.850462	0.250218	0.105	0.143	1
CAPNS1	0.855537	0.973998	0.105	0.095	1
NDUFA7	0.855537	0.834844	0.105	0.095	1
SC5D	0.855537	0.792267	0.105	0.095	1
IDS	0.855537	0.742533	0.105	0.095	1
SRP54	0.855537	0.701136	0.105	0.095	1
SBDS	0.855537	0.684735	0.105	0.095	1
TMSB4XP4	0.855537	0.661031	0.105	0.095	1
TOX4	0.855537	0.607516	0.105	0.095	1
WDR43	0.855537	0.595579	0.105	0.095	1
JMJD6	0.855537	0.591838	0.105	0.095	1
TAPBP	0.855537	0.591083	0.105	0.095	1
MYSM1	0.855537	0.573508	0.105	0.095	1
SSH1	0.855537	0.56799	0.105	0.095	1
RAB11FIP1	0.855537	0.565396	0.105	0.095	1
POLE3	0.855537	0.562847	0.105	0.095	1
VBP1	0.855537	0.559307	0.105	0.095	1
ITGB3BP	0.855537	0.555269	0.105	0.095	1
PAF1	0.855537	0.554972	0.105	0.095	1
SPIDR	0.855537	0.54526	0.105	0.095	1
RASGEF1B	0.855537	0.536672	0.105	0.095	1
BTN3A3	0.855537	0.531674	0.105	0.095	1
ACP1	0.855537	0.530581	0.105	0.095	1
RAB14	0.855537	0.528521	0.105	0.095	1
MGA	0.855537	0.524622	0.105	0.095	1
GSPT1	0.855537	0.516534	0.105	0.095	1
RAB11A	0.855537	0.51606	0.105	0.095	1
FAM49B	0.855537	0.501216	0.105	0.095	1
CSNK2A1	0.855537	0.497026	0.105	0.095	1
FLI1	0.855537	0.494983	0.105	0.095	1
CPSF3	0.855537	0.490037	0.105	0.095	1
EIF3F	0.855537	0.487087	0.105	0.095	1
RNF113A	0.855537	0.486016	0.105	0.095	1
RAB3GAP1	0.855537	0.484299	0.105	0.095	1
DEDD	0.855537	0.483734	0.105	0.095	1
MAP3K8	0.855537	0.482879	0.105	0.095	1
DAP3	0.855537	0.482333	0.105	0.095	1
TROVE2	0.855537	0.47843	0.105	0.095	1
PANK2	0.855537	0.468271	0.105	0.095	1
RBM26	0.855537	0.466497	0.105	0.095	1
RC3H1	0.855537	0.465398	0.105	0.095	1
FAM111A	0.855537	0.464444	0.105	0.095	1
TMEM167B	0.855537	0.463246	0.105	0.095	1
EVI2A	0.855537	0.455333	0.105	0.095	1
HMGXB3	0.855537	0.454294	0.105	0.095	1
OASL	0.855537	0.448277	0.105	0.095	1
C3	0.855537	0.442289	0.105	0.095	1
SNX2	0.855537	0.439459	0.105	0.095	1
IWS1	0.855537	0.438325	0.105	0.095	1
DCAF11	0.855537	0.436302	0.105	0.095	1
C1QB	0.855537	0.433489	0.105	0.095	1
NCOA2	0.855537	0.433175	0.105	0.095	1
MED1	0.855537	0.432223	0.105	0.095	1
CMSS1	0.855537	0.431079	0.105	0.095	1
CDC37	0.855537	0.423101	0.105	0.095	1
UCP2	0.855537	0.421678	0.105	0.095	1
SKIL	0.855537	0.421644	0.105	0.095	1
BAZ2B	0.855537	0.421129	0.105	0.095	1
FUNDC2	0.855537	0.417299	0.105	0.095	1
AHSA1	0.855537	0.388213	0.105	0.095	1
WARS	0.855537	0.387502	0.105	0.095	1
CISD2	0.855537	0.384298	0.105	0.095	1
DCAF1	0.855537	0.378522	0.105	0.095	1
PMPCB	0.855537	0.378393	0.105	0.095	1
SOS2	0.855537	0.371335	0.105	0.095	1
SMG1	0.855537	0.370377	0.105	0.095	1
DEDD2	0.855537	0.368977	0.105	0.095	1
SDHA	0.855537	0.364506	0.105	0.095	1
CDC5L	0.855537	0.363993	0.105	0.095	1
DNAJC13	0.855537	0.361989	0.105	0.095	1
PRPF3	0.855537	0.354378	0.105	0.095	1
LYAR	0.855537	0.353762	0.105	0.095	1
DNAJC7	0.855537	0.335939	0.105	0.095	1
ZNF260	0.855537	0.27707	0.105	0.095	1
ATP6V1B2	0.855537	0.262794	0.105	0.095	1
SRSF6	0.855537	0.254641	0.105	0.095	1
MTR	0.855537	0.254236	0.105	0.095	1
APMAP	0.855537	0.253811	0.105	0.095	1
ARL6IP1	0.855537	0.252328	0.105	0.095	1
COX6C	0.858757	0.518721	0.368	0.524	1
HSPA1B	0.861179	0.711476	0.316	0.381	1
ITGAL	0.861577	0.31175	0.158	0.143	1
STAT1	0.863356	0.282002	0.263	0.286	1
ZFP36L2	0.86347	0.775573	0.474	0.571	1
BTF3	0.872673	0.577239	0.211	0.286	1
SMARCA5	0.882221	0.827175	0.211	0.238	1
MSN	0.8836	0.307304	0.421	0.524	1
CXCR4	0.886228	0.5108	0.316	0.381	1
NOP10	0.890491	0.450215	0.263	0.286	1
KPNB1	0.890491	0.377418	0.263	0.286	1
HSPA5	0.890491	0.273672	0.263	0.286	1
PNPLA8	0.896534	0.553601	0.105	0.095	1
RAB1A	0.896534	0.45071	0.105	0.095	1
NUDCD2	0.896534	0.376426	0.105	0.095	1
SECISBP2L	0.896534	0.335339	0.105	0.095	1
PLSCR1	0.896534	0.330754	0.105	0.095	1
CRCP	0.896534	0.31499	0.105	0.095	1
PSMC5	0.896534	0.314096	0.105	0.095	1
NAE1	0.896534	0.309748	0.105	0.095	1
ASH1L	0.896534	0.306941	0.105	0.095	1
SPATS2L	0.896534	0.296924	0.105	0.095	1
CEP350	0.896534	0.283305	0.105	0.095	1
NEDD9	0.896534	0.276149	0.105	0.095	1
CTSW	0.911392	0.528756	0.316	0.381	1
CRTAM	0.911525	0.466337	0.211	0.238	1
ERAP2	0.911525	0.395228	0.211	0.238	1
MYH9	0.920166	0.435779	0.263	0.333	1
SAP18	0.925552	0.264686	0.316	0.429	1
EEA1	0.929054	0.679095	0.211	0.286	1
[truncated: 59 more rows]

## Sheet: PDL1-low_MPRvsIPR.diffexpresse
gene_id	p_val	avg_logFC	pct.1	pct.2	p_val_adj
IFI6	0.00010161	-2.16909	0.143	0.75	1
PRF1	0.000232151	-1.78803	0.19	0.833	1
RSAD2	0.000507093	-2.09111	0	0.5	1
HLA-E	0.000739112	-1.03285	0.524	0.917	1
SELENOW	0.00100622	1.99448	0.619	0	1
RPS27	0.00111615	1.23286	1	0.917	1
RPS29	0.00111615	1.03415	1	1	1
RPLP1	0.0014661	0.888464	0.952	0.917	1
RPS3A	0.00159554	1.08453	0.905	0.417	1
ARPC1B	0.00181658	-1.29485	0	0.417	1
MYO5A	0.00181658	-1.60775	0	0.417	1
UBE2K	0.00181658	-1.79376	0	0.417	1
IFIT1	0.00181658	-2.22819	0	0.417	1
DAXX	0.00184322	-1.59197	0.048	0.5	1
GNB1	0.00261496	-1.27804	0.048	0.5	1
RGS1	0.00267579	1.41032	0.952	0.583	1
S100A4	0.00308694	1.63897	0.762	0.25	1
RPL35	0.0031247	0.99529	0.857	0.333	1
CALM1	0.00392321	1.25889	0.857	0.417	1
RNF213	0.00479157	-1.39253	0.286	0.75	1
FKBP1A	0.00566791	-1.34995	0.095	0.583	1
ISG15	0.00567329	-1.5804	0.286	0.667	1
ATP5IF1	0.00580968	1.34357	0.571	0.083	1
TM9SF2	0.00616261	-1.18079	0	0.333	1
PIK3CD	0.00616261	-1.19994	0	0.333	1
EXOSC4	0.00616261	-1.20137	0	0.333	1
ICAM3	0.00616261	-1.20782	0	0.333	1
KMT2B	0.00616261	-1.28237	0	0.333	1
ZNF611	0.00616261	-1.28294	0	0.333	1
TRIR	0.00616261	-1.2962	0	0.333	1
SLA2	0.00616261	-1.31166	0	0.333	1
MESD	0.00616261	-1.42188	0	0.333	1
SELL	0.00616261	-1.7725	0	0.333	1
RPLP2	0.00640279	1.46512	0.81	0.417	1
MT-ATP8	0.00681241	-0.963202	0.429	0.833	1
FYN	0.00697286	-1.39188	0.048	0.417	1
IFITM3	0.00711836	-1.03733	0.143	0.583	1
ACTG1	0.00735555	-0.642411	0.81	0.917	1
HINT1	0.00741424	1.49672	0.619	0.167	1
TRBC1	0.00750727	1.70343	0.571	0.083	1
RPL35A	0.00813842	1.34251	0.762	0.417	1
ECE1	0.0082295	-1.17526	0.048	0.417	1
EIF1AY	0.0082295	-1.37175	0.048	0.417	1
RPL18	0.00900109	1.08687	0.762	0.5	1
BTG1	0.00914334	1.49557	0.762	0.333	1
MYH9	0.00943485	-1.00744	0.333	0.667	1
BTG2	0.00963697	1.46625	0.571	0.083	1
PPP2CA	0.00968509	-1.05671	0.048	0.417	1
CHMP5	0.00968509	-1.40511	0.048	0.417	1
COTL1	0.00976886	-1.46471	0.238	0.583	1
COX4I1	0.0100324	1.03488	0.714	0.25	1
EVL	0.0105242	0.688166	0.619	0.083	1
SYTL2	0.0107179	1.32993	0.429	0	1
XRN1	0.0107179	-1.27968	0.143	0.5	1
IFI16	0.0107678	-0.934295	0.429	0.833	1
FTL	0.0111479	0.962512	0.857	0.667	1
PTP4A2	0.0113659	-1.14473	0.048	0.417	1
SERF2	0.0119359	0.842092	0.857	0.5	1
ISG20	0.0122774	-1.38981	0.143	0.5	1
IL2RB	0.0132631	-1.12052	0.381	0.667	1
HLA-C	0.0139136	-1.16308	0.619	0.75	1
XAF1	0.0141425	-1.55077	0.238	0.583	1
ACTR2	0.0148779	-0.874552	0.524	0.833	1
CHCHD2	0.017399	1.10484	0.714	0.25	1
RPS19	0.0174436	0.634473	0.952	0.833	1
MACF1	0.0179441	-1.17702	0.238	0.583	1
SAMD9L	0.0179441	-1.6487	0.238	0.583	1
NR4A2	0.0180848	1.70622	0.381	0	1
GPBP1	0.0180848	-0.965361	0.095	0.5	1
SPTAN1	0.0182268	-1.22104	0.143	0.5	1
RPL13	0.0183423	1.12215	0.714	0.5	1
CAPNS1	0.0185015	-1.37912	0.095	0.417	1
XCL2	0.0187665	2.25335	0.571	0.167	1
RPL23	0.0187721	0.801394	0.857	0.667	1
PPP2R2A	0.0200325	-0.855847	0	0.25	1
E2F4	0.0200325	-0.856914	0	0.25	1
CFDP1	0.0200325	-0.915432	0	0.25	1
TXNDC9	0.0200325	-0.921198	0	0.25	1
PHC3	0.0200325	-0.922669	0	0.25	1
LCORL	0.0200325	-0.927643	0	0.25	1
GPNMB	0.0200325	-0.932914	0	0.25	1
TRIM56	0.0200325	-0.932914	0	0.25	1
CD84	0.0200325	-0.948312	0	0.25	1
TBC1D20	0.0200325	-0.957217	0	0.25	1
ZFY	0.0200325	-0.962023	0	0.25	1
FKBP2	0.0200325	-0.963213	0	0.25	1
CD38	0.0200325	-0.971987	0	0.25	1
PLD3	0.0200325	-0.981526	0	0.25	1
RNF19B	0.0200325	-0.987668	0	0.25	1
DBNL	0.0200325	-0.987695	0	0.25	1
IRF7	0.0200325	-0.993589	0	0.25	1
TMEM181	0.0200325	-0.996552	0	0.25	1
KCTD9	0.0200325	-0.997184	0	0.25	1
USP33	0.0200325	-1.02632	0	0.25	1
MICU1	0.0200325	-1.02683	0	0.25	1
MRPS25	0.0200325	-1.03042	0	0.25	1
SNRNP35	0.0200325	-1.03607	0	0.25	1
DFFA	0.0200325	-1.04243	0	0.25	1
TMEM18	0.0200325	-1.04422	0	0.25	1
LIPA	0.0200325	-1.04628	0	0.25	1
BATF	0.0200325	-1.0766	0	0.25	1
SSSCA1	0.0200325	-1.09464	0	0.25	1
MPHOSPH9	0.0200325	-1.11246	0	0.25	1
PTP4A1	0.0200325	-1.12611	0	0.25	1
TMEM248	0.0200325	-1.12891	0	0.25	1
GCH1	0.0200325	-1.13047	0	0.25	1
ASB1	0.0200325	-1.1483	0	0.25	1
LINC00674	0.0200325	-1.15716	0	0.25	1
DDX58	0.0200325	-1.16921	0	0.25	1
USP9X	0.0200325	-1.17413	0	0.25	1
MGAT1	0.0200325	-1.17857	0	0.25	1
CMPK1	0.0200325	-1.19808	0	0.25	1
GIMAP6	0.0200325	-1.20027	0	0.25	1
PSTPIP1	0.0200325	-1.2009	0	0.25	1
EIF5A	0.0200325	-1.22217	0	0.25	1
ZNF101	0.0200325	-1.27298	0	0.25	1
GDI1	0.0200325	-1.40011	0	0.25	1
SNTB1	0.0200325	-1.41351	0	0.25	1
POLK	0.0200325	-1.60292	0	0.25	1
TOMM7	0.0201607	1.20243	0.524	0.083	1
USP15	0.0203795	-1.00135	0.19	0.583	1
STAT4	0.0207071	-0.992939	0.143	0.5	1
WDR83OS	0.0226126	1.00331	0.524	0.083	1
IFI44L	0.0234768	-1.02358	0.143	0.5	1
HSPE1	0.0238775	1.06527	0.714	0.417	1
EIF1	0.0243198	0.801298	0.857	0.75	1
RIF1	0.024402	-1.12767	0.095	0.417	1
KMT2A	0.024402	-1.15863	0.095	0.417	1
MX2	0.024402	-1.3533	0.095	0.417	1
SH2D2A	0.024509	-0.996557	0.048	0.333	1
SAFB	0.024509	-1.03127	0.048	0.333	1
MT-TV	0.024509	-1.05432	0.048	0.333	1
MIR222HG	0.024509	-1.05645	0.048	0.333	1
NUB1	0.024509	-1.08131	0.048	0.333	1
TAP1	0.024509	-1.09334	0.048	0.333	1
CHORDC1	0.024509	-1.25964	0.048	0.333	1
NRBP1	0.024509	-1.28231	0.048	0.333	1
IFIT3	0.024509	-1.55805	0.048	0.333	1
OIP5-AS1	0.024509	-1.59446	0.048	0.333	1
STK17A	0.0253197	-0.767848	0.238	0.583	1
EIF2AK2	0.0253197	-1.21203	0.238	0.583	1
RPS5	0.0264725	1.03026	0.667	0.417	1
GNLY	0.0264725	-1.21956	0.476	0.75	1
CDV3	0.0279208	-1.00629	0.095	0.417	1
STAG2	0.0279208	-1.29421	0.095	0.417	1
ATP5MPL	0.0283029	0.714599	0.524	0.083	1
PSME2	0.0283029	-1.07782	0.238	0.583	1
ATG5	0.028591	-0.827502	0.048	0.333	1
ZC3H18	0.028591	-1.06223	0.048	0.333	1
PCNX1	0.028591	-1.07467	0.048	0.333	1
KDM2A	0.028591	-1.15944	0.048	0.333	1
TAF1D	0.028591	-1.16876	0.048	0.333	1
PRKCH	0.028591	-1.18113	0.048	0.333	1
AHI1	0.028591	-1.5215	0.048	0.333	1
PPP2R5C	0.0288536	1.14946	0.476	0.083	1
SSR4	0.0288536	0.996589	0.476	0.083	1
RPS11	0.0297209	-0.511101	0.619	0.917	1
MT1X	0.0298386	2.219	0.333	0	1
ESF1	0.0298386	1.58041	0.333	0	1
RANBP9	0.0298386	1.28603	0.333	0	1
TRAF5	0.0298386	1.26852	0.333	0	1
COX7A2L	0.0298386	1.21314	0.333	0	1
SPCS1	0.0298386	1.21265	0.333	0	1
TBCA	0.0298386	1.17498	0.333	0	1
RPL21P28	0.0298386	1.15708	0.333	0	1
PPID	0.0298386	1.08079	0.333	0	1
IRF1	0.0324192	1.29536	0.429	0.083	1
ECH1	0.0324192	0.999844	0.429	0.083	1
CALR	0.0324192	-0.983458	0.19	0.5	1
SFT2D2	0.0332456	-0.84685	0.048	0.333	1
TYMP	0.0332456	-0.908509	0.048	0.333	1
ARL1	0.0332456	-1.05108	0.048	0.333	1
MYD88	0.0332456	-1.24973	0.048	0.333	1
RPL21	0.0343254	0.596024	1	0.667	1
TPM3	0.0351862	-0.864089	0.238	0.583	1
C4orf3	0.0360576	-0.774494	0.19	0.583	1
SMG1	0.0362856	-0.854993	0.095	0.417	1
UBC	0.0372565	-0.87358	0.524	0.667	1
IL4R	0.0385339	-0.909437	0.048	0.333	1
KMT2E	0.0390464	0.762076	0.714	0.25	1
GLG1	0.0412141	-0.969796	0.095	0.417	1
SRP14	0.0426331	0.794542	0.667	0.25	1
XCL1	0.0429301	1.73241	0.667	0.333	1
HNRNPU	0.0429301	-0.540474	0.429	0.75	1
CALM3	0.0438505	-1.17374	0.143	0.417	1
ID2	0.0442833	0.479246	0.857	0.417	1
ATP2B4	0.0445207	-0.63942	0.048	0.333	1
PPP4R3A	0.0445207	-0.726014	0.048	0.333	1
KRT6A	0.0445207	-0.803202	0.048	0.333	1
APH1A	0.0445207	-0.830625	0.048	0.333	1
HLA-B	0.0451927	-0.698606	0.857	1	1
CD58	0.0453719	1.16296	0.429	0.083	1
CCSER2	0.0453719	-1.01136	0.19	0.5	1
BAZ1A	0.0466983	-0.762312	0.095	0.417	1
RPL27	0.0471707	0.653069	0.857	0.5	1
MTND1P23	0.0482766	1.41533	0.286	0	1
TRG-AS1	0.0482766	1.40457	0.286	0	1
KRT86	0.0482766	1.31005	0.286	0	1
SEC62	0.0482766	1.30677	0.286	0	1
CCT8	0.0482766	1.301	0.286	0	1
PRKACB	0.0482766	1.2774	0.286	0	1
HNRNPUL1	0.0482766	1.22631	0.286	0	1
GOLGA7	0.0482766	1.21115	0.286	0	1
TXNDC17	0.0482766	1.20043	0.286	0	1
SPRR3	0.0482766	1.19346	0.286	0	1
SLIRP	0.0482766	1.11626	0.286	0	1
IRF2	0.0482766	1.1135	0.286	0	1
CWC15	0.0482766	1.1099	0.286	0	1
CNOT1	0.0482766	1.07106	0.286	0	1
CUTA	0.0482766	1.0647	0.286	0	1
EXOSC8	0.0482766	1.00456	0.286	0	1
ZC3H7A	0.0482766	0.954495	0.286	0	1
SF3B5	0.0482766	0.943442	0.286	0	1
NDUFAF3	0.0482766	0.922294	0.286	0	1
PPP1R12A	0.0482766	0.871313	0.286	0	1
B2M	0.0483704	0.346631	1	1	1
TNFAIP8	0.0493273	-1.29422	0.143	0.417	1
TTN	0.0505611	1.23297	0.429	0.083	1
ZNF638	0.0505611	-1.00995	0.19	0.5	1
RPS14	0.0506453	0.594941	0.81	0.5	1
DAZAP2	0.0523588	-0.974242	0.238	0.5	1
VPS13C	0.0523588	-1.03314	0.238	0.5	1
MT-ND5	0.0529993	0.339408	1	0.917	1
RPS16	0.0532362	0.703946	0.81	0.833	1
ADAR	0.0533953	-0.60185	0.143	0.5	1
MT-ND3	0.0561044	0.504581	0.952	0.75	1
ACTR3	0.0561827	-0.769358	0.286	0.583	1
JMJD1C	0.0562387	-0.861021	0.19	0.5	1
SNHG8	0.0564091	1.60647	0.381	0.083	1
ATM	0.0580169	-0.905785	0.238	0.5	1
COX7C	0.0584127	0.772831	0.571	0.167	1
HNRNPC	0.0584127	-0.763906	0.333	0.583	1
AC005912.1	0.0588819	1.08958	0.476	0.167	1
RPL38	0.0590046	1.14927	0.619	0.333	1
SCAF11	0.0611276	-0.544335	0.381	0.667	1
PCF11	0.0620106	-0.754024	0.143	0.417	1
PDIA6	0.0620106	-1.02178	0.143	0.417	1
KDM5A	0.0623692	-1.06485	0.095	0.333	1
PARP9	0.0623692	-1.22527	0.095	0.333	1
RPL23A	0.0627131	0.426124	0.857	0.667	1
RPS8	0.0627131	-0.488764	0.714	0.917	1
CENPT	0.0636532	-0.605282	0	0.167	1
MPHOSPH10	0.0636532	-0.605282	0	0.167	1
TMEM87B	0.0636532	-0.605282	0	0.167	1
RSPRY1	0.0636532	-0.605282	0	0.167	1
APOO	0.0636532	-0.605282	0	0.167	1
MICB	0.0636532	-0.605282	0	0.167	1
AP5B1	0.0636532	-0.605282	0	0.167	1
AGK	0.0636532	-0.610746	0	0.167	1
ERP44	0.0636532	-0.610746	0	0.167	1
MTMR2	0.0636532	-0.610746	0	0.167	1
NUDT22	0.0636532	-0.610746	0	0.167	1
SNF8	0.0636532	-0.610746	0	0.167	1
SERINC1	0.0636532	-0.611521	0	0.167	1
QKI	0.0636532	-0.611521	0	0.167	1
UHRF2	0.0636532	-0.611521	0	0.167	1
TBX21	0.0636532	-0.619327	0	0.167	1
PIGS	0.0636532	-0.619327	0	0.167	1
NRP1	0.0636532	-0.619327	0	0.167	1
SURF2	0.0636532	-0.619327	0	0.167	1
AGGF1	0.0636532	-0.619327	0	0.167	1
PGM2L1	0.0636532	-0.619327	0	0.167	1
PHEX	0.0636532	-0.619327	0	0.167	1
RABEP1	0.0636532	-0.62397	0	0.167	1
CD93	0.0636532	-0.62397	0	0.167	1
YWHAH	0.0636532	-0.62397	0	0.167	1
SETDB1	0.0636532	-0.62397	0	0.167	1
ALOX5	0.0636532	-0.63067	0	0.167	1
TSC22D2	0.0636532	-0.63067	0	0.167	1
SIPA1L1	0.0636532	-0.63067	0	0.167	1
KIAA2013	0.0636532	-0.632434	0	0.167	1
ZNF211	0.0636532	-0.632434	0	0.167	1
RECK	0.0636532	-0.632434	0	0.167	1
TRAPPC8	0.0636532	-0.632434	0	0.167	1
POLR3D	0.0636532	-0.632434	0	0.167	1
OXSR1	0.0636532	-0.632434	0	0.167	1
STK39	0.0636532	-0.632434	0	0.167	1
MCRIP1	0.0636532	-0.632434	0	0.167	1
NANS	0.0636532	-0.67501	0	0.167	1
GMNN	0.0636532	-0.67501	0	0.167	1
PTPA	0.0636532	-0.67501	0	0.167	1
PRMT1	0.0636532	-0.67501	0	0.167	1
FCMR	0.0636532	-0.67501	0	0.167	1
TKT	0.0636532	-0.67501	0	0.167	1
ZNF480	0.0636532	-0.67501	0	0.167	1
CCDC7	0.0636532	-0.67501	0	0.167	1
CARD11	0.0636532	-0.675737	0	0.167	1
TRBV28	0.0636532	-0.675737	0	0.167	1
SMIM15	0.0636532	-0.68083	0	0.167	1
LINC00909	0.0636532	-0.68083	0	0.167	1
MFNG	0.0636532	-0.683059	0	0.167	1
INO80D	0.0636532	-0.683059	0	0.167	1
FAM217B	0.0636532	-0.683059	0	0.167	1
KIAA1191	0.0636532	-0.687416	0	0.167	1
SAP30BP	0.0636532	-0.688115	0	0.167	1
RMDN1	0.0636532	-0.688115	0	0.167	1
SYNJ2BP	0.0636532	-0.688115	0	0.167	1
AL158211.5	0.0636532	-0.688115	0	0.167	1
VPS54	0.0636532	-0.688832	0	0.167	1
KRT6C	0.0636532	-0.688832	0	0.167	1
JUP	0.0636532	-0.688832	0	0.167	1
STYXL1	0.0636532	-0.69245	0	0.167	1
CREG1	0.0636532	-0.69245	0	0.167	1
TRUB1	0.0636532	-0.69245	0	0.167	1
LTN1	0.0636532	-0.69245	0	0.167	1
XAB2	0.0636532	-0.693164	0	0.167	1
WBP1L	0.0636532	-0.693164	0	0.167	1
ASAP1	0.0636532	-0.693706	0	0.167	1
FBXO34	0.0636532	-0.693706	0	0.167	1
SOCS3	0.0636532	-0.693706	0	0.167	1
ANGPT2	0.0636532	-0.695362	0	0.167	1
KIF3B	0.0636532	-0.695362	0	0.167	1
TRPV2	0.0636532	-0.695362	0	0.167	1
CD99L2	0.0636532	-0.697827	0	0.167	1
FDX1	0.0636532	-0.697827	0	0.167	1
DROSHA	0.0636532	-0.699418	0	0.167	1
MKLN1	0.0636532	-0.699418	0	0.167	1
TAF10	0.0636532	-0.699418	0	0.167	1
SMIM3	0.0636532	-0.699418	0	0.167	1
OSTM1	0.0636532	-0.700357	0	0.167	1
CYB5B	0.0636532	-0.700357	0	0.167	1
IL10RA	0.0636532	-0.700357	0	0.167	1
GBF1	0.0636532	-0.70036	0	0.167	1
FKBP15	0.0636532	-0.70036	0	0.167	1
SAV1	0.0636532	-0.70036	0	0.167	1
DIS3L	0.0636532	-0.70036	0	0.167	1
MED12	0.0636532	-0.70036	0	0.167	1
LRRC37B	0.0636532	-0.70036	0	0.167	1
GCC1	0.0636532	-0.701065	0	0.167	1
SHMT2	0.0636532	-0.701065	0	0.167	1
FASTKD1	0.0636532	-0.70657	0	0.167	1
MTERF3	0.0636532	-0.70657	0	0.167	1
ZFAND3	0.0636532	-0.70657	0	0.167	1
AC027309.2	0.0636532	-0.70657	0	0.167	1
CENPF	0.0636532	-0.708205	0	0.167	1
ESYT1	0.0636532	-0.708205	0	0.167	1
FLAD1	0.0636532	-0.708205	0	0.167	1
MTAP	0.0636532	-0.710825	0	0.167	1
NFAT5	0.0636532	-0.710825	0	0.167	1
ALG10B	0.0636532	-0.710825	0	0.167	1
AL669831.1	0.0636532	-0.710825	0	0.167	1
CBR1	0.0636532	-0.712453	0	0.167	1
PRPF39	0.0636532	-0.712453	0	0.167	1
AC016831.5	0.0636532	-0.712453	0	0.167	1
RPS6KB1	0.0636532	-0.718588	0	0.167	1
ATL2	0.0636532	-0.718588	0	0.167	1
EBLN3P	0.0636532	-0.718588	0	0.167	1
RBM23	0.0636532	-0.73854	0	0.167	1
KIAA0586	0.0636532	-0.73854	0	0.167	1
ATP11C	0.0636532	-0.73854	0	0.167	1
ATE1	0.0636532	-0.73854	0	0.167	1
EFL1	0.0636532	-0.73854	0	0.167	1
GOLGA8A	0.0636532	-0.73854	0	0.167	1
SLAIN1	0.0636532	-0.756887	0	0.167	1
PTTG1IP	0.0636532	-0.756887	0	0.167	1
TRAPPC2L	0.0636532	-0.761584	0	0.167	1
STXBP3	0.0636532	-0.76225	0	0.167	1
FAM104A	0.0636532	-0.76225	0	0.167	1
PHF11	0.0636532	-0.76225	0	0.167	1
GTPBP1	0.0636532	-0.768968	0	0.167	1
C2CD5	0.0636532	-0.768968	0	0.167	1
COPA	0.0636532	-0.768968	0	0.167	1
PLCG1	0.0636532	-0.768968	0	0.167	1
GIMAP4	0.0636532	-0.768968	0	0.167	1
CMPK2	0.0636532	-0.768968	0	0.167	1
ZUFSP	0.0636532	-0.768968	0	0.167	1
DHTKD1	0.0636532	-0.768968	0	0.167	1
NELL2	0.0636532	-0.768968	0	0.167	1
AKT2	0.0636532	-0.772967	0	0.167	1
AFTPH	0.0636532	-0.772967	0	0.167	1
NARF	0.0636532	-0.772967	0	0.167	1
OTUB1	0.0636532	-0.772967	0	0.167	1
EFTUD2	0.0636532	-0.778742	0	0.167	1
FCHO1	0.0636532	-0.778742	0	0.167	1
RGS5	0.0636532	-0.778742	0	0.167	1
MAGI2-AS3	0.0636532	-0.778742	0	0.167	1
DUS2	0.0636532	-0.780004	0	0.167	1
ARHGAP1	0.0636532	-0.780004	0	0.167	1
GBE1	0.0636532	-0.780264	0	0.167	1
PPFIA1	0.0636532	-0.782316	0	0.167	1
TNFRSF9	0.0636532	-0.786895	0	0.167	1
DSP	0.0636532	-0.787258	0	0.167	1
BABAM1	0.0636532	-0.787258	0	0.167	1
NSD2	0.0636532	-0.787258	0	0.167	1
JRKL	0.0636532	-0.787258	0	0.167	1
AC062029.1	0.0636532	-0.787258	0	0.167	1
FCGRT	0.0636532	-0.794095	0	0.167	1
MGST1	0.0636532	-0.795309	0	0.167	1
CSRP1	0.0636532	-0.795309	0	0.167	1
NVL	0.0636532	-0.797995	0	0.167	1
MRRF	0.0636532	-0.797995	0	0.167	1
GTF2E1	0.0636532	-0.797995	0	0.167	1
NUTM2B-AS1	0.0636532	-0.797995	0	0.167	1
SEL1L3	0.0636532	-0.799829	0	0.167	1
PACSIN2	0.0636532	-0.799829	0	0.167	1
CDC73	0.0636532	-0.799829	0	0.167	1
ERMP1	0.0636532	-0.800471	0	0.167	1
C18orf54	0.0636532	-0.800471	0	0.167	1
PLAA	0.0636532	-0.803628	0	0.167	1
HIST2H2BE	0.0636532	-0.806937	0	0.167	1
RN7SL2	0.0636532	-0.806937	0	0.167	1
RMDN2	0.0636532	-0.810787	0	0.167	1
TUBGCP2	0.0636532	-0.810787	0	0.167	1
USP25	0.0636532	-0.810787	0	0.167	1
UBE2Z	0.0636532	-0.810787	0	0.167	1
SWSAP1	0.0636532	-0.810787	0	0.167	1
MAF1	0.0636532	-0.810787	0	0.167	1
FBXW7	0.0636532	-0.816349	0	0.167	1
DNMT3A	0.0636532	-0.816349	0	0.167	1
INIP	0.0636532	-0.816349	0	0.167	1
AP1G2	0.0636532	-0.816349	0	0.167	1
DAP	0.0636532	-0.817814	0	0.167	1
FER	0.0636532	-0.817814	0	0.167	1
EXOSC2	0.0636532	-0.834529	0	0.167	1
CASC4	0.0636532	-0.834529	0	0.167	1
KLHL23	0.0636532	-0.834529	0	0.167	1
INTS11	0.0636532	-0.836718	0	0.167	1
TMEM30A	0.0636532	-0.838876	0	0.167	1
MAEA	0.0636532	-0.839492	0	0.167	1
TRPT1	0.0636532	-0.839492	0	0.167	1
GLYCTK	0.0636532	-0.841399	0	0.167	1
STX7	0.0636532	-0.845712	0	0.167	1
PKN1	0.0636532	-0.845712	0	0.167	1
CLASRP	0.0636532	-0.845717	0	0.167	1
VPS26C	0.0636532	-0.845717	0	0.167	1
HIST1H2AC	0.0636532	-0.845717	0	0.167	1
KDM2B	0.0636532	-0.846329	0	0.167	1
OSM	0.0636532	-0.8466	0	0.167	1
CAND1	0.0636532	-0.849416	0	0.167	1
C5orf15	0.0636532	-0.849416	0	0.167	1
NIPAL3	0.0636532	-0.852507	0	0.167	1
MATK	0.0636532	-0.856178	0	0.167	1
EIF3B	0.0636532	-0.856178	0	0.167	1
APOL2	0.0636532	-0.856178	0	0.167	1
AL390728.6	0.0636532	-0.856178	0	0.167	1
NUDCD3	0.0636532	-0.856185	0	0.167	1
PHKA2	0.0636532	-0.856185	0	0.167	1
NFKB2	0.0636532	-0.858914	0	0.167	1
MAPK13	0.0636532	-0.858914	0	0.167	1
CCDC66	0.0636532	-0.862902	0	0.167	1
CDK13	0.0636532	-0.866211	0	0.167	1
CRKL	0.0636532	-0.872438	0	0.167	1
PTMS	0.0636532	-0.879466	0	0.167	1
KCTD6	0.0636532	-0.879466	0	0.167	1
ATIC	0.0636532	-0.896536	0	0.167	1
ASH2L	0.0636532	-0.901781	0	0.167	1
ADD3	0.0636532	-0.902426	0	0.167	1
AC005332.7	0.0636532	-0.902426	0	0.167	1
MAP2K1	0.0636532	-0.907051	0	0.167	1
DGKE	0.0636532	-0.908799	0	0.167	1
UBAP1	0.0636532	-0.908799	0	0.167	1
AUTS2	0.0636532	-0.90884	0	0.167	1
CDYL2	0.0636532	-0.91518	0	0.167	1
MLEC	0.0636532	-0.916343	0	0.167	1
SUPT7L	0.0636532	-0.916343	0	0.167	1
KANSL1	0.0636532	-0.923225	0	0.167	1
CYHR1	0.0636532	-0.929507	0	0.167	1
YIPF6	0.0636532	-0.930297	0	0.167	1
AMMECR1	0.0636532	-0.930683	0	0.167	1
TMEM234	0.0636532	-0.930683	0	0.167	1
GOLGA2	0.0636532	-0.933472	0	0.167	1
RAP2A	0.0636532	-0.936538	0	0.167	1
TMCO3	0.0636532	-0.941895	0	0.167	1
SMAD3	0.0636532	-0.941895	0	0.167	1
CXorf21	0.0636532	-0.942509	0	0.167	1
TOPORS	0.0636532	-0.9461	0	0.167	1
TBC1D7	0.0636532	-0.946177	0	0.167	1
ALDH18A1	0.0636532	-0.958828	0	0.167	1
TMED5	0.0636532	-0.958828	0	0.167	1
ERGIC2	0.0636532	-0.978497	0	0.167	1
PTPRA	0.0636532	-0.978497	0	0.167	1
PARP12	0.0636532	-0.981824	0	0.167	1
QARS	0.0636532	-0.981824	0	0.167	1
CCL11	0.0636532	-0.981824	0	0.167	1
IGLC3	0.0636532	-0.994303	0	0.167	1
ETHE1	0.0636532	-1.0094	0	0.167	1
XPNPEP1	0.0636532	-1.01568	0	0.167	1
BAG6	0.0636532	-1.01568	0	0.167	1
LRRC58	0.0636532	-1.02453	0	0.167	1
NPTN	0.0636532	-1.02841	0	0.167	1
WDFY1	0.0636532	-1.03395	0	0.167	1
HDHD2	0.0636532	-1.04063	0	0.167	1
SS18	0.0636532	-1.04146	0	0.167	1
MALT1	0.0636532	-1.04726	0	0.167	1
PPIL4	0.0636532	-1.09479	0	0.167	1
UBA1	0.0636532	-1.10536	0	0.167	1
FAM214A	0.0636532	-1.1063	0	0.167	1
EP300	0.0636532	-1.10951	0	0.167	1
CGAS	0.0636532	-1.11185	0	0.167	1
CSNK1G1	0.0636532	-1.11185	0	0.167	1
ATXN3	0.0636532	-1.12287	0	0.167	1
MADD	0.0636532	-1.12427	0	0.167	1
COL4A1	0.0636532	-1.1444	0	0.167	1
NPC2	0.0636532	-1.16214	0	0.167	1
FAM89B	0.0636532	-1.16425	0	0.167	1
OAS3	0.0636532	-1.17769	0	0.167	1
RSU1	0.0636532	-1.18886	0	0.167	1
GSE1	0.0636532	-1.19636	0	0.167	1
SUSD1	0.0636532	-1.20461	0	0.167	1
UBR1	0.0636532	-1.22129	0	0.167	1
MAK16	0.0636532	-1.24256	0	0.167	1
CISH	0.0636532	-1.24451	0	0.167	1
ANKRD39	0.0636532	-1.24867	0	0.167	1
MTG2	0.0636532	-1.25239	0	0.167	1
SPN	0.0636532	-1.29726	0	0.167	1
JADE1	0.0636532	-1.30878	0	0.167	1
TATDN3	0.0636532	-1.33088	0	0.167	1
SCO1	0.0636532	-1.43908	0	0.167	1
INTS13	0.0636532	-1.53937	0	0.167	1
HP1BP3	0.0641706	-0.508124	0.333	0.583	1
S100A10	0.0675725	0.819882	0.667	0.333	1
BTF3	0.0680397	-0.818458	0.286	0.583	1
RPL30	0.0682096	0.624115	0.905	0.583	1
RPS18	0.0690244	0.655347	0.905	0.75	1
PPP1CC	0.0691907	-0.93975	0.19	0.5	1
KLRC2	0.0699138	1.09352	0.381	0.083	1
PLEKHA2	0.0699138	-1.03203	0.19	0.417	1
CBX3	0.0702326	0.436158	0.714	0.333	1
RBM8A	0.0703893	1.02876	0.524	0.25	1
ATAD2B	0.0706018	-0.800844	0.095	0.333	1
C6orf48	0.0706018	-0.871503	0.095	0.333	1
ENO1	0.070861	-1.14269	0.238	0.5	1
PHLDA1	0.0715108	1.08064	0.476	0.167	1
RPS27A	0.0734133	0.624549	0.81	0.667	1
UQCR11	0.0765327	0.673092	0.429	0.083	1
SRRM2	0.0765327	-0.981879	0.19	0.5	1
ATF3	0.0768511	1.41968	0.238	0	1
CCL20	0.0768511	1.40263	0.238	0	1
TMPO	0.0768511	1.35119	0.238	0	1
PRNP	0.0768511	1.23966	0.238	0	1
TPSB2	0.0768511	1.19194	0.238	0	1
HMGN3	0.0768511	1.10997	0.238	0	1
NIFK	0.0768511	1.09978	0.238	0	1
RFC4	0.0768511	1.07424	0.238	0	1
PSIP1	0.0768511	1.03636	0.238	0	1
MRPS21	0.0768511	1.03575	0.238	0	1
HLA-DQB1	0.0768511	1.02085	0.238	0	1
TXN2	0.0768511	1.01882	0.238	0	1
AP002004.1	0.0768511	1.01278	0.238	0	1
FAM200B	0.0768511	0.992382	0.238	0	1
SLF1	0.0768511	0.989606	0.238	0	1
C3orf38	0.0768511	0.982831	0.238	0	1
SLFN12L	0.0768511	0.982752	0.238	0	1
FDFT1	0.0768511	0.975954	0.238	0	1
CUL2	0.0768511	0.960816	0.238	0	1
GRPEL1	0.0768511	0.943186	0.238	0	1
GLIPR2	0.0768511	0.935589	0.238	0	1
REEP5	0.0768511	0.913229	0.238	0	1
ILF3	0.0768511	0.910102	0.238	0	1
ADIRF	0.0768511	0.901302	0.238	0	1
UBE2V2	0.0768511	0.895974	0.238	0	1
CSRNP1	0.0768511	0.887389	0.238	0	1
ETFRF1	0.0768511	0.885649	0.238	0	1
CTDSPL2	0.0768511	0.885117	0.238	0	1
NXT1	0.0768511	0.883508	0.238	0	1
DYNC1LI2	0.0768511	0.870874	0.238	0	1
COX17	0.0768511	0.86243	0.238	0	1
PTPN2	0.0768511	0.86243	0.238	0	1
EML2	0.0768511	0.852014	0.238	0	1
MIS18BP1	0.0768511	0.848935	0.238	0	1
SGK1	0.0772805	-0.782892	0.143	0.417	1
GBP1	0.0772805	-0.840343	0.143	0.417	1
UFM1	0.0776021	-0.819784	0.19	0.417	1
GRB2	0.0776021	-0.876436	0.19	0.417	1
TRIP12	0.0776021	-0.959853	0.19	0.417	1
RPS13	0.0776111	0.7007	0.81	0.5	1
RPL41	0.0777014	0.807067	0.762	0.417	1
CD52	0.0777156	0.839013	0.857	0.75	1
COX6A1	0.078109	1.01538	0.429	0.167	1
SELENOK	0.0786127	0.834059	0.476	0.167	1
ARPC2	0.0787587	-0.661778	0.667	0.833	1
SMG7	0.0797053	-0.67301	0.095	0.333	1
RAB10	0.0797053	-0.733458	0.095	0.333	1
PPP4C	0.0797053	-0.819537	0.095	0.333	1
LASP1	0.0797053	-1.02194	0.095	0.333	1
LTA4H	0.0802909	-0.685997	0.048	0.25	1
MSL3	0.0802909	-0.694906	0.048	0.25	1
HERC2	0.0802909	-0.701744	0.048	0.25	1
TRIM38	0.0802909	-0.707609	0.048	0.25	1
ACAT1	0.0802909	-0.744611	0.048	0.25	1
SPARC	0.0802909	-0.752314	0.048	0.25	1
TOP1	0.0802909	-0.761485	0.048	0.25	1
TMEM160	0.0802909	-0.76967	0.048	0.25	1
BRD8	0.0802909	-0.793243	0.048	0.25	1
ZEB1	0.0802909	-0.797852	0.048	0.25	1
HECTD1	0.0802909	-0.798124	0.048	0.25	1
H1F0	0.0802909	-0.801617	0.048	0.25	1
WDR33	0.0802909	-0.810579	0.048	0.25	1
MRPS6	0.0802909	-0.811839	0.048	0.25	1
CARD8	0.0802909	-0.820468	0.048	0.25	1
RAB35	0.0802909	-0.863787	0.048	0.25	1
TAP2	0.0802909	-0.874564	0.048	0.25	1
ELAVL1	0.0802909	-0.880987	0.048	0.25	1
BLOC1S6	0.0802909	-0.890142	0.048	0.25	1
TMEM131	0.0802909	-0.923806	0.048	0.25	1
MOV10	0.0802909	-0.926766	0.048	0.25	1
TRANK1	0.0802909	-0.929874	0.048	0.25	1
STK38	0.0802909	-0.944179	0.048	0.25	1
HELZ	0.0802909	-0.961308	0.048	0.25	1
ARID1B	0.0802909	-1.00653	0.048	0.25	1
STRBP	0.0802909	-1.02085	0.048	0.25	1
DDX60L	0.0802909	-1.0214	0.048	0.25	1
BCL3	0.0802909	-1.0501	0.048	0.25	1
TNRC6A	0.0802909	-1.06096	0.048	0.25	1
PML	0.0802909	-1.06584	0.048	0.25	1
RAB18	0.0802909	-1.08927	0.048	0.25	1
TRMT10B	0.0802909	-1.12252	0.048	0.25	1
RBCK1	0.0802909	-1.14005	0.048	0.25	1
SEL1L	0.0802909	-1.14747	0.048	0.25	1
GBP3	0.0802909	-1.28276	0.048	0.25	1
SF1	0.0802909	-1.29881	0.048	0.25	1
BCL2L11	0.0802909	-1.49458	0.048	0.25	1
RPS15A	0.084378	0.835122	0.762	0.417	1
CCL4	0.0854089	1.671	0.81	0.583	1
THRAP3	0.0859493	-0.629596	0.238	0.5	1
RSF1	0.0859654	-0.653314	0.19	0.417	1
DNAJC15	0.0859934	1.31578	0.333	0.083	1
CD69	0.0885	0.948533	0.952	0.833	1
RPS28	0.0897241	0.568461	0.81	0.417	1
CDC5L	0.0897407	-0.737773	0.095	0.333	1
CXCL1	0.0897407	-0.753205	0.095	0.333	1
ERAP1	0.0897407	-0.783331	0.095	0.333	1
DDX27	0.0897407	-0.881801	0.095	0.333	1
EFCAB14	0.0897407	-1.01565	0.095	0.333	1
RPS12	0.0911418	0.98161	0.619	0.333	1
PPM1M	0.0923749	-0.613507	0.048	0.25	1
KDSR	0.0923749	-0.624003	0.048	0.25	1
PSMD6	0.0923749	-0.625834	0.048	0.25	1
TCF7	0.0923749	-0.629624	0.048	0.25	1
CTSL	0.0923749	-0.634401	0.048	0.25	1
SPAST	0.0923749	-0.645943	0.048	0.25	1
CCNL2	0.0923749	-0.649637	0.048	0.25	1
SLC30A7	0.0923749	-0.699639	0.048	0.25	1
EPS15	0.0923749	-0.700478	0.048	0.25	1
KLHL28	0.0923749	-0.720316	0.048	0.25	1
SSU72	0.0923749	-0.72269	0.048	0.25	1
MCCC2	0.0923749	-0.738671	0.048	0.25	1
RNF216	0.0923749	-0.742485	0.048	0.25	1
PAPD4	0.0923749	-0.751416	0.048	0.25	1
HMGCS1	0.0923749	-0.757034	0.048	0.25	1
PTPN6	0.0923749	-0.760167	0.048	0.25	1
A2M	0.0923749	-0.763173	0.048	0.25	1
HNRNPF	0.0923749	-0.834666	0.048	0.25	1
TRMT10C	0.0923749	-0.856086	0.048	0.25	1
ATXN7L3B	0.0923749	-0.891661	0.048	0.25	1
HSPA9	0.0923749	-0.952507	0.048	0.25	1
INO80E	0.0923749	-0.995807	0.048	0.25	1
ZC3H13	0.0923749	-1.00286	0.048	0.25	1
SLC2A3	0.0923749	-1.18133	0.048	0.25	1
CTSS	0.0923749	-1.37269	0.048	0.25	1
SYNCRIP	0.093121	-0.560991	0.19	0.5	1
NUCKS1	0.0936954	1.00106	0.524	0.167	1
CD96	0.0936954	0.74541	0.524	0.167	1
PRRC2C	0.094103	-0.743629	0.571	0.583	1
TSPO	0.0950423	0.87249	0.381	0.083	1
PARP14	0.0950423	-0.902752	0.19	0.417	1
MT1E	0.0954833	1.05276	0.333	0.083	1
NHP2	0.0954833	0.973925	0.333	0.083	1
TNRC6B	0.0954833	-0.714688	0.143	0.417	1
SP100	0.0979244	-0.762462	0.286	0.583	1
FTH1	0.098766	0.573845	0.81	0.5	1
HCST	0.0990136	0.933568	0.619	0.333	1
HLA-A	0.0993452	-0.439564	0.857	0.917	1
MT-ND2	0.0995999	0.540625	0.952	0.917	1
RPL10	0.100069	0.745757	0.762	0.667	1
CALM2	0.100751	0.50187	0.714	0.417	1
BOD1L1	0.100769	-0.669447	0.095	0.333	1
UBE2L6	0.100769	-0.794231	0.095	0.333	1
FAU	0.10111	0.457748	0.905	0.5	1
APOBEC3C	0.102305	0.553522	0.524	0.167	1
UQCRB	0.102826	0.629457	0.667	0.333	1
MT2A	0.102901	1.19258	0.571	0.333	1
SOD1	0.102901	0.71048	0.524	0.417	1
RPS26	0.102901	0.536931	0.619	0.25	1
NDUFA1	0.103533	-0.882413	0.238	0.5	1
PRDX5	0.104871	0.705031	0.381	0.083	1
ROCK1	0.104871	-0.908349	0.19	0.417	1
INTS6	0.104871	-0.950623	0.19	0.417	1
SON	0.105105	-0.527965	0.619	0.75	1
HNRNPM	0.105794	1.11129	0.333	0.083	1
CIB1	0.105794	0.877675	0.333	0.083	1
SQSTM1	0.105794	0.851137	0.333	0.083	1
RAP1B	0.105794	-0.462827	0.143	0.417	1
TSR1	0.105878	-0.600497	0.048	0.25	1
RBBP7	0.105878	-0.603603	0.048	0.25	1
PUM1	0.105878	-0.613495	0.048	0.25	1
TOB1	0.105878	-0.613818	0.048	0.25	1
NUSAP1	0.105878	-0.635391	0.048	0.25	1
SAMD8	0.105878	-0.651899	0.048	0.25	1
IFIT5	0.105878	-0.665451	0.048	0.25	1
INTS10	0.105878	-0.719391	0.048	0.25	1
ZCCHC8	0.105878	-0.729897	0.048	0.25	1
MRPS36	0.105878	-0.730238	0.048	0.25	1
RTL8C	0.105878	-0.740777	0.048	0.25	1
GTPBP4	0.105878	-0.757808	0.048	0.25	1
RIPOR2	0.105878	-0.783951	0.048	0.25	1
CNOT6L	0.105878	-1.03364	0.048	0.25	1
NARS	0.105878	-1.03717	0.048	0.25	1
CAPZB	0.106839	-0.497585	0.286	0.583	1
IQGAP1	0.109022	-0.709599	0.571	0.667	1
ZFP36L2	0.110864	1.02683	0.571	0.25	1
RPL37	0.111418	0.452271	0.905	0.833	1
NOTCH1	0.112852	-0.540389	0.095	0.333	1
PSMA3	0.112852	-0.602537	0.095	0.333	1
KIDINS220	0.112852	-0.639226	0.095	0.333	1
GOLGB1	0.112852	-0.8332	0.095	0.333	1
HSP90B1	0.112947	-1.18364	0.286	0.5	1
PRPF40A	0.11334	-0.760227	0.238	0.5	1
RPL24	0.11484	0.568486	0.714	0.333	1
WAC	0.115491	-0.508591	0.19	0.417	1
USO1	0.115491	-0.773035	0.19	0.417	1
PTPN22	0.116385	0.801578	0.476	0.25	1
CST7	0.116969	1.153	0.333	0.083	1
KLF10	0.116969	1.05069	0.333	0.083	1
ZFR	0.116969	0.994427	0.333	0.083	1
HIST1H1C	0.116969	0.933952	0.333	0.083	1
DDX17	0.118801	-0.656867	0.333	0.583	1
RPS2	0.119779	0.632061	0.905	0.75	1
SNU13	0.120901	1.16142	0.19	0	1
SYTL3	0.120901	1.08084	0.19	0	1
TMC6	0.120901	1.0613	0.19	0	1
DGKD	0.120901	1.01616	0.19	0	1
MRPL19	0.120901	1.00823	0.19	0	1
LSM2	0.120901	0.975764	0.19	0	1
PPHLN1	0.120901	0.972468	0.19	0	1
AC109326.1	0.120901	0.972134	0.19	0	1
CD59	0.120901	0.950454	0.19	0	1
CTAGE5	0.120901	0.944468	0.19	0	1
SVIP	0.120901	0.942166	0.19	0	1
TBRG1	0.120901	0.935758	0.19	0	1
CD8B	0.120901	0.932516	0.19	0	1
SPCS2	0.120901	0.931604	0.19	0	1
RPL41P5	0.120901	0.930418	0.19	0	1
MGST3	0.120901	0.924458	0.19	0	1
OSBPL8	0.120901	0.913648	0.19	0	1
REL	0.120901	0.8978	0.19	0	1
DZIP3	0.120901	0.895363	0.19	0	1
SORBS3	0.120901	0.893256	0.19	0	1
PLEKHA1	0.120901	0.892165	0.19	0	1
NCAPD3	0.120901	0.887546	0.19	0	1
LY6D	0.120901	0.874947	0.19	0	1
TPGS2	0.120901	0.866684	0.19	0	1
DDX3Y	0.120901	0.861049	0.19	0	1
ZMYM2	0.120901	0.858577	0.19	0	1
CSNK1A1	0.120901	0.849789	0.19	0	1
AC099560.2	0.120901	0.842633	0.19	0	1
RNF168	0.120901	0.84038	0.19	0	1
SAFB2	0.120901	0.840286	0.19	0	1
NUPL2	0.120901	0.839656	0.19	0	1
CCNT1	0.120901	0.832675	0.19	0	1
RASSF1	0.120901	0.816851	0.19	0	1
MSMO1	0.120901	0.810865	0.19	0	1
TIPARP	0.120901	0.802669	0.19	0	1
CAMLG	0.120901	0.799304	0.19	0	1
PPP1R16B	0.120901	0.790054	0.19	0	1
UTP11	0.120901	0.789588	0.19	0	1
TALDO1	0.120901	0.789487	0.19	0	1
EMC10	0.120901	0.786463	0.19	0	1
SNX17	0.120901	0.785785	0.19	0	1
ZNF800	0.120901	0.78233	0.19	0	1
RPL10AP6	0.120901	0.776443	0.19	0	1
SEC11A	0.120901	0.776338	0.19	0	1
DIP2B	0.120901	0.774806	0.19	0	1
RABGAP1L	0.120901	0.773562	0.19	0	1
VAMP2	0.120901	0.773045	0.19	0	1
MT1G	0.120901	0.771529	0.19	0	1
ZBED5	0.120901	0.771285	0.19	0	1
ZNF195	0.120901	0.769603	0.19	0	1
RCOR3	0.120901	0.766915	0.19	0	1
FAM98B	0.120901	0.763908	0.19	0	1
KDM1A	0.120901	0.752291	0.19	0	1
STMN1	0.120901	0.751361	0.19	0	1
CSTF2T	0.120901	0.750958	0.19	0	1
BBIP1	0.120901	0.750716	0.19	0	1
HBP1	0.120901	0.74685	0.19	0	1
C12orf65	0.120901	0.74548	0.19	0	1
CALCOCO2	0.120901	0.722773	0.19	0	1
DNAJC17	0.120901	0.721457	0.19	0	1
TSTD1	0.120901	0.706398	0.19	0	1
APPL1	0.120901	0.706221	0.19	0	1
HBS1L	0.120901	0.704628	0.19	0	1
DDX23	0.120901	0.701953	0.19	0	1
CBFB	0.120901	0.701529	0.19	0	1
UBE2L3	0.120901	0.691442	0.19	0	1
MRPS10	0.120901	0.684836	0.19	0	1
SCAND1	0.120901	0.682664	0.19	0	1
SELENOP	0.120901	0.670879	0.19	0	1
EMC7	0.120901	0.669302	0.19	0	1
HK1	0.120901	0.656133	0.19	0	1
LAPTM4B	0.120901	0.628689	0.19	0	1
MEX3C	0.120901	-0.310719	0.048	0.25	1
RASGEF1A	0.120901	-0.393569	0.048	0.25	1
SRP68	0.120901	-0.467515	0.048	0.25	1
RBM22	0.120901	-0.505166	0.048	0.25	1
MRFAP1	0.120901	-0.518606	0.048	0.25	1
HELLS	0.120901	-0.548827	0.048	0.25	1
C19orf70	0.120901	-0.548827	0.048	0.25	1
PFKFB3	0.120901	-0.587185	0.048	0.25	1
CNP	0.120901	-0.599486	0.048	0.25	1
NFU1	0.120901	-0.651286	0.048	0.25	1
ICE1	0.120901	-0.656942	0.048	0.25	1
PFDN6	0.120901	-0.660044	0.048	0.25	1
BRWD1	0.120901	-0.704591	0.048	0.25	1
HERC1	0.120901	-0.705076	0.048	0.25	1
CASP7	0.120901	-0.736676	0.048	0.25	1
PAPD5	0.120901	-0.738261	0.048	0.25	1
VANGL1	0.120901	-0.742072	0.048	0.25	1
SMCHD1	0.121043	-0.763176	0.429	0.583	1
KTN1	0.121043	-0.789432	0.429	0.583	1
IFIT2	0.122561	-1.37929	0.143	0.333	1
MCL1	0.123864	-0.670505	0.238	0.5	1
ATP5MG	0.125917	0.799004	0.619	0.333	1
SLC9A3R1	0.126048	-0.497573	0.095	0.333	1
GPS1	0.126048	-0.642227	0.095	0.333	1
EIF4A3	0.126589	1.44533	0.476	0.25	1
RNU6-6P	0.126938	-0.410079	0.19	0.417	1
SNX6	0.126938	-0.697621	0.19	0.417	1
GADD45B	0.12905	1.0976	0.333	0.083	1
IK	0.12905	0.818469	0.333	0.083	1
MT-CYB	0.13104	0.32699	1	1	1
SEM1	0.135135	0.735101	0.429	0.167	1
EGR1	0.135135	-0.377835	0.238	0.5	1
NIPBL	0.13576	-0.571998	0.143	0.333	1
ADAM8	0.13576	-0.923181	0.143	0.333	1
SRSF5	0.137476	0.955662	0.476	0.25	1
MAT2B	0.139249	-0.812643	0.19	0.417	1
GZMK	0.140417	-0.273242	0.095	0.333	1
ALOX5AP	0.141107	0.818778	0.571	0.25	1
MPHOSPH8	0.142079	0.707879	0.333	0.083	1
LSM14A	0.142079	0.702857	0.333	0.083	1
SH3BGRL	0.142079	0.693174	0.333	0.083	1
BAZ1B	0.142079	-0.586522	0.143	0.417	1
ZNF331	0.142758	1.44187	0.286	0.083	1
ATP5MD	0.142758	0.918951	0.286	0.083	1
ATP5PO	0.145724	0.339534	0.476	0.167	1
TLN1	0.145724	-0.409211	0.286	0.5	1
KPNB1	0.145724	-0.678506	0.286	0.5	1
ROMO1	0.147299	0.868765	0.381	0.167	1
UBL5	0.149071	0.647289	0.476	0.25	1
LSP1	0.15003	-0.879592	0.143	0.333	1
ARPC5	0.15246	-0.695088	0.19	0.417	1
BHLHE40	0.152833	-0.646768	0.429	0.583	1
HNRNPA1	0.155296	-0.486224	0.524	0.667	1
BBX	0.156013	-0.4255	0.095	0.333	1
OCIAD2	0.156095	0.522191	0.333	0.083	1
RPL32	0.156282	0.667481	0.81	0.583	1
RPL39	0.157551	0.300032	0.905	0.5	1
YWHAB	0.158133	-0.626921	0.286	0.5	1
SNHG5	0.160036	0.736765	0.429	0.167	1
TXNIP	0.160036	0.710044	0.429	0.167	1
MOB1A	0.160036	-0.539095	0.238	0.5	1
RPL13A	0.160357	0.721057	0.952	0.833	1
PSMB4	0.160577	-0.61867	0.238	0.417	1
NKG7	0.161033	0.620165	0.667	0.417	1
CNBP	0.161398	0.588734	0.476	0.25	1
YWHAZ	0.162879	-0.472493	0.429	0.75	1
NABP1	0.165416	-0.60256	0.143	0.333	1
RAC1	0.165416	-0.705682	0.143	0.333	1
STK17B	0.167382	-0.616899	0.571	0.75	1
RPS15	0.168925	0.545972	0.81	0.667	1
SP140L	0.171136	0.351498	0.333	0.083	1
PFN1	0.171229	0.372789	0.952	0.667	1
RPL19	0.17336	0.731761	0.714	0.5	1
CYTH1	0.173541	0.958965	0.286	0.083	1
RPS27L	0.173541	0.857836	0.286	0.083	1
SH2D1B	0.173541	0.745271	0.286	0.083	1
YPEL5	0.173541	0.658847	0.286	0.083	1
SLC25A6	0.173719	0.66864	0.429	0.167	1
U2SURP	0.173719	0.635572	0.429	0.167	1
NDUFB11	0.173719	0.552699	0.429	0.167	1
CKLF	0.17448	0.908899	0.476	0.25	1
PRKAR1A	0.17474	-0.683485	0.238	0.417	1
SMARCA5	0.17474	-0.753739	0.238	0.417	1
HSP90AB1	0.177897	0.470143	0.81	0.5	1
RPS21	0.17957	0.559687	0.762	0.667	1
RPS24	0.180904	0.421604	0.81	0.667	1
RPL7	0.180904	0.3177	0.905	0.5	1
ITGB1	0.181712	-0.380197	0.19	0.417	1
HIF1A	0.181712	-0.532355	0.19	0.417	1
HDAC1	0.181961	-0.521185	0.143	0.333	1
DDX46	0.181961	-0.636728	0.143	0.333	1
CD3D	0.185329	1.04555	0.429	0.25	1
SP110	0.185329	-0.56721	0.286	0.5	1
GZMA	0.18559	-1.30945	0.571	0.583	1
PSMD8	0.18702	-0.564878	0.095	0.25	1
C6orf62	0.18702	-0.570052	0.095	0.25	1
CREB1	0.18702	-0.578236	0.095	0.25	1
DHX9	0.18702	-0.593062	0.095	0.25	1
CPSF3	0.18702	-0.636089	0.095	0.25	1
DNAJC7	0.18702	-0.643556	0.095	0.25	1
SH2D1A	0.18702	-0.676165	0.095	0.25	1
CCR1	0.18702	-0.713309	0.095	0.25	1
MTHFD2	0.18702	-0.733824	0.095	0.25	1
FBXO7	0.18702	-0.742139	0.095	0.25	1
COPS7B	0.18702	-0.860542	0.095	0.25	1
CFAP97	0.18702	-0.870072	0.095	0.25	1
RAB11FIP1	0.18702	-0.913212	0.095	0.25	1
HUWE1	0.18702	-0.978004	0.095	0.25	1
TXK	0.18702	-1.04468	0.095	0.25	1
TRABD	0.189211	1.19754	0.143	0	1
HDAC9	0.189211	1.13037	0.143	0	1
CRIPT	0.189211	1.09307	0.143	0	1
GTF2B	0.189211	1.08087	0.143	0	1
SLFN13	0.189211	1.05824	0.143	0	1
VCAM1	0.189211	1.0547	0.143	0	1
SLU7	0.189211	1.05401	0.143	0	1
CLNK	0.189211	1.03753	0.143	0	1
AL450405.1	0.189211	1.01811	0.143	0	1
STARD3NL	0.189211	1.00162	0.143	0	1
FGD3	0.189211	0.990362	0.143	0	1
ZKSCAN1	0.189211	0.961236	0.143	0	1
PWP1	0.189211	0.941289	0.143	0	1
TNFSF4	0.189211	0.927384	0.143	0	1
UPP1	0.189211	0.901932	0.143	0	1
MLX	0.189211	0.874997	0.143	0	1
NDUFA5	0.189211	0.871531	0.143	0	1
TIMM23	0.189211	0.865857	0.143	0	1
ORMDL1	0.189211	0.848835	0.143	0	1
ORMDL2	0.189211	0.837683	0.143	0	1
TMEM179B	0.189211	0.83584	0.143	0	1
SMC1A	0.189211	0.824003	0.143	0	1
ZNF33A	0.189211	0.81189	0.143	0	1
LETM1	0.189211	0.810794	0.143	0	1
STARD7	0.189211	0.800247	0.143	0	1
SUN2	0.189211	0.795652	0.143	0	1
MOB3A	0.189211	0.795651	0.143	0	1
AC016739.1	0.189211	0.793254	0.143	0	1
CEP135	0.189211	0.792803	0.143	0	1
ANXA7	0.189211	0.791902	0.143	0	1
FAM210B	0.189211	0.791588	0.143	0	1
DCXR	0.189211	0.787794	0.143	0	1
ANKRD20A11P	0.189211	0.780579	0.143	0	1
EGR3	0.189211	0.779373	0.143	0	1
AC005154.1	0.189211	0.769058	0.143	0	1
VPS37B	0.189211	0.762849	0.143	0	1
C15orf40	0.189211	0.762466	0.143	0	1
GLT8D1	0.189211	0.754452	0.143	0	1
RPS6KA1	0.189211	0.753203	0.143	0	1
PAPOLG	0.189211	0.752548	0.143	0	1
C6orf89	0.189211	0.750679	0.143	0	1
ATP2B1-AS1	0.189211	0.750572	0.143	0	1
RBM17	0.189211	0.748614	0.143	0	1
TPSAB1	0.189211	0.746807	0.143	0	1
RNF115	0.189211	0.745104	0.143	0	1
PDE4B	0.189211	0.742643	0.143	0	1
AC017104.1	0.189211	0.739134	0.143	0	1
AHR	0.189211	0.736759	0.143	0	1
UBE2G2	0.189211	0.736563	0.143	0	1
TOX2	0.189211	0.736465	0.143	0	1
ZNF706	0.189211	0.736296	0.143	0	1
KRT81	0.189211	0.734354	0.143	0	1
ZNF44	0.189211	0.733186	0.143	0	1
CHAMP1	0.189211	0.732092	0.143	0	1
FAM208A	0.189211	0.731743	0.143	0	1
BUD31	0.189211	0.731508	0.143	0	1
IP6K1	0.189211	0.731429	0.143	0	1
ATP6V0E2	0.189211	0.728305	0.143	0	1
ETV3	0.189211	0.727544	0.143	0	1
ARID1A	0.189211	0.723702	0.143	0	1
KIF20B	0.189211	0.723018	0.143	0	1
BAG3	0.189211	0.722485	0.143	0	1
SDHD	0.189211	0.721511	0.143	0	1
SNRNP200	0.189211	0.721415	0.143	0	1
TRAPPC10	0.189211	0.718484	0.143	0	1
TWF1	0.189211	0.715076	0.143	0	1
WASHC5	0.189211	0.714082	0.143	0	1
FAM120B	0.189211	0.712728	0.143	0	1
TUBA4A	0.189211	0.712013	0.143	0	1
SELENOT	0.189211	0.710338	0.143	0	1
PSEN1	0.189211	0.709549	0.143	0	1
RAP2C	0.189211	0.708158	0.143	0	1
CCDC91	0.189211	0.707582	0.143	0	1
TUFM	0.189211	0.707558	0.143	0	1
SERTAD1	0.189211	0.707377	0.143	0	1
ID3	0.189211	0.702708	0.143	0	1
FAM76B	0.189211	0.697263	0.143	0	1
PAG1	0.189211	0.697039	0.143	0	1
MAP7D3	0.189211	0.696549	0.143	0	1
SNRPF	0.189211	0.692916	0.143	0	1
LINC02195	0.189211	0.692421	0.143	0	1
FGL2	0.189211	0.69018	0.143	0	1
ATRAID	0.189211	0.686987	0.143	0	1
IL21R	0.189211	0.684105	0.143	0	1
OXA1L	0.189211	0.682665	0.143	0	1
CD101	0.189211	0.680624	0.143	0	1
LPGAT1	0.189211	0.677729	0.143	0	1
PIGK	0.189211	0.675687	0.143	0	1
AL627171.1	0.189211	0.675597	0.143	0	1
CDC23	0.189211	0.675379	0.143	0	1
MTIF3	0.189211	0.674759	0.143	0	1
SEMA4D	0.189211	0.670769	0.143	0	1
AK6	0.189211	0.67011	0.143	0	1
RRP8	0.189211	0.663317	0.143	0	1
CCDC186	0.189211	0.663289	0.143	0	1
IQCB1	0.189211	0.659381	0.143	0	1
ZRSR2	0.189211	0.659137	0.143	0	1
HERPUD2	0.189211	0.657091	0.143	0	1
ISCA1	0.189211	0.653325	0.143	0	1
SNHG25	0.189211	0.652793	0.143	0	1
DCUN1D5	0.189211	0.645139	0.143	0	1
CREBRF	0.189211	0.643807	0.143	0	1
PTMAP2	0.189211	0.642508	0.143	0	1
ZC3H12A	0.189211	0.64068	0.143	0	1
HNRNPA0	0.189211	0.640495	0.143	0	1
GPN1	0.189211	0.640406	0.143	0	1
EHMT2	0.189211	0.639858	0.143	0	1
ZNF736	0.189211	0.638605	0.143	0	1
LMF2	0.189211	0.636989	0.143	0	1
PAIP1	0.189211	0.635706	0.143	0	1
VWA5A	0.189211	0.635234	0.143	0	1
C22orf39	0.189211	0.633906	0.143	0	1
SLC26A11	0.189211	0.633654	0.143	0	1
CDC14A	0.189211	0.629214	0.143	0	1
RASA1	0.189211	0.628813	0.143	0	1
SCAP	0.189211	0.628124	0.143	0	1
RPA1	0.189211	0.627652	0.143	0	1
CMTR1	0.189211	0.627363	0.143	0	1
TRIM52	0.189211	0.626348	0.143	0	1
LMBRD1	0.189211	0.626108	0.143	0	1
KIN	0.189211	0.626012	0.143	0	1
BAG5	0.189211	0.625597	0.143	0	1
NAA38	0.189211	0.624766	0.143	0	1
EP400	0.189211	0.624664	0.143	0	1
APAF1	0.189211	0.624232	0.143	0	1
ARHGAP25	0.189211	0.622568	0.143	0	1
MICAL2	0.189211	0.622375	0.143	0	1
TCEAL8	0.189211	0.622375	0.143	0	1
SYPL1	0.189211	0.621882	0.143	0	1
GOLGA3	0.189211	0.620809	0.143	0	1
TRAPPC3	0.189211	0.61986	0.143	0	1
POLE4	0.189211	0.61919	0.143	0	1
GLB1	0.189211	0.619107	0.143	0	1
VOPP1	0.189211	0.617554	0.143	0	1
ATXN10	0.189211	0.616814	0.143	0	1
ATP1B1	0.189211	0.615753	0.143	0	1
PRDX2	0.189211	0.615736	0.143	0	1
CRYBG1	0.189211	0.614746	0.143	0	1
PDCL3	0.189211	0.610359	0.143	0	1
SRSF9	0.189211	0.608524	0.143	0	1
TMEM14A	0.189211	0.60796	0.143	0	1
TPMT	0.189211	0.606902	0.143	0	1
COL1A2	0.189211	0.606902	0.143	0	1
BCL2A1	0.189211	0.606129	0.143	0	1
MCM4	0.189211	0.60584	0.143	0	1
PLAU	0.189211	0.605608	0.143	0	1
NSA2	0.189211	0.605557	0.143	0	1
PAXIP1-AS1	0.189211	0.605459	0.143	0	1
TMEM138	0.189211	0.602301	0.143	0	1
CUL4A	0.189211	0.601695	0.143	0	1
NDUFS1	0.189211	0.599286	0.143	0	1
TXNRD1	0.189211	0.598446	0.143	0	1
METTL2A	0.189211	0.59826	0.143	0	1
CD2BP2	0.189211	0.597203	0.143	0	1
TERF1	0.189211	0.597025	0.143	0	1
BX284668.6	0.189211	0.594667	0.143	0	1
ITFG1	0.189211	0.594662	0.143	0	1
CWC22	0.189211	0.591902	0.143	0	1
TRIM26	0.189211	0.591188	0.143	0	1
MZT2B	0.189211	0.588334	0.143	0	1
FYCO1	0.189211	0.586707	0.143	0	1
ERCC6L2	0.189211	0.586108	0.143	0	1
MLH1	0.189211	0.585536	0.143	0	1
FOXP1	0.189211	0.585304	0.143	0	1
MEF2D	0.189211	0.584306	0.143	0	1
MBTPS1	0.189211	0.583681	0.143	0	1
ISOC2	0.189211	0.583447	0.143	0	1
B3GAT3	0.189211	0.583447	0.143	0	1
TRPM7	0.189211	0.582727	0.143	0	1
FAM50A	0.189211	0.581353	0.143	0	1
UBE2E3	0.189211	0.581198	0.143	0	1
RNF126	0.189211	0.580672	0.143	0	1
PPIP5K2	0.189211	0.580511	0.143	0	1
CALD1	0.189211	0.580402	0.143	0	1
DDX59	0.189211	0.580263	0.143	0	1
SNRK	0.189211	0.577298	0.143	0	1
ARPC1A	0.189211	0.577217	0.143	0	1
TMEM159	0.189211	0.577026	0.143	0	1
C10orf128	0.189211	0.575593	0.143	0	1
ABHD17A	0.189211	0.575551	0.143	0	1
VPS35	0.189211	0.575486	0.143	0	1
EMC6	0.189211	0.57501	0.143	0	1
NUP58	0.189211	0.572736	0.143	0	1
CBLL1	0.189211	0.569793	0.143	0	1
TMX3	0.189211	0.565555	0.143	0	1
MBNL3	0.189211	0.561237	0.143	0	1
MPC1	0.189211	0.555088	0.143	0	1
NDRG1	0.189211	0.55261	0.143	0	1
VPS8	0.189211	0.552395	0.143	0	1
DYNLT3	0.189211	0.551915	0.143	0	1
SBNO1	0.189211	0.549956	0.143	0	1
ALKBH5	0.189211	0.548436	0.143	0	1
RB1	0.189211	0.546476	0.143	0	1
CSNK1G3	0.189211	0.54223	0.143	0	1
CCDC141	0.189211	0.54223	0.143	0	1
ATG4A	0.189211	0.539766	0.143	0	1
TMEM8A	0.189211	0.535858	0.143	0	1
MRPL14	0.189211	0.534411	0.143	0	1
HIKESHI	0.189211	0.531237	0.143	0	1
RNU2-63P	0.189211	0.529579	0.143	0	1
PLEKHO1	0.189211	0.528862	0.143	0	1
CCDC59	0.189211	0.52584	0.143	0	1
RWDD1	0.189211	0.525649	0.143	0	1
BRMS1	0.189211	0.525649	0.143	0	1
MFSD6	0.189211	0.516511	0.143	0	1
KDELR1	0.189211	0.5141	0.143	0	1
CAPN12	0.189211	0.510958	0.143	0	1
SPRR2A	0.189211	0.510958	0.143	0	1
AFG3L1P	0.189211	0.509144	0.143	0	1
TSPAN14	0.189211	0.502341	0.143	0	1
NECAP1	0.189211	0.497975	0.143	0	1
AC100810.1	0.189211	0.494658	0.143	0	1
KRAS	0.189211	0.481721	0.143	0	1
HNRNPDL	0.189597	-0.458512	0.476	0.583	1
TGOLN2	0.189816	-0.518776	0.238	0.417	1
ZCCHC6	0.189816	-0.569017	0.238	0.417	1
CMTM3	0.19068	0.778829	0.286	0.083	1
ITM2C	0.19068	0.752905	0.286	0.083	1
AKNA	0.19068	0.739607	0.286	0.083	1
RPA3	0.19068	0.701874	0.286	0.083	1
GNG2	0.19068	0.698643	0.286	0.083	1
RSBN1L	0.19068	0.687018	0.286	0.083	1
HLA-DPB1	0.19068	0.559433	0.286	0.083	1
TMBIM6	0.19578	-0.415124	0.571	0.667	1
RPL15	0.196284	0.457006	0.905	0.833	1
RBX1	0.197813	-0.443884	0.19	0.417	1
SEC14L1	0.199703	-0.491423	0.143	0.333	1
G3BP1	0.199703	-0.876581	0.143	0.333	1
CCL5	0.202847	0.591167	0.952	0.75	1
CD53	0.203676	0.498484	0.429	0.167	1
CLIC1	0.203676	0.476644	0.429	0.167	1
COX7A2	0.203676	0.345666	0.429	0.167	1
FLNA	0.204431	-0.662415	0.19	0.333	1
RTRAF	0.204431	-0.835643	0.19	0.333	1
COX6C	0.204563	0.551159	0.524	0.25	1
GPR65	0.205828	0.843528	0.381	0.167	1
SLC38A2	0.205828	0.818339	0.381	0.167	1
POMP	0.205828	0.654067	0.381	0.167	1
CBX6	0.20786	-0.607127	0.095	0.25	1
SELENOS	0.20786	-0.621247	0.095	0.25	1
STIM2	0.20786	-0.635044	0.095	0.25	1
JPT1	0.20786	-0.683368	0.095	0.25	1
NFE2L2	0.20786	-0.713056	0.095	0.25	1
PPT1	0.20786	-0.742867	0.095	0.25	1
ATP8B4	0.20786	-0.931795	0.095	0.25	1
ARHGEF3	0.20786	-0.985498	0.095	0.25	1
CHD1	0.20786	-1.1286	0.095	0.25	1
ADGRG1	0.209034	0.789885	0.286	0.083	1
PLIN2	0.209034	0.738487	0.286	0.083	1
RTF1	0.209034	0.716896	0.286	0.083	1
ZMAT2	0.209034	0.591977	0.286	0.083	1
NDUFB4	0.209034	0.572357	0.286	0.083	1
OST4	0.210516	0.712539	0.619	0.333	1
HCLS1	0.214935	-0.469072	0.19	0.417	1
HMGB1	0.215635	0.345529	0.667	0.333	1
MX1	0.215839	-0.489556	0.286	0.5	1
EIF4G1	0.218676	-0.516301	0.143	0.333	1
GSTP1	0.219799	0.435199	0.524	0.25	1
SLFN5	0.219799	-0.480234	0.333	0.583	1
UQCRH	0.219993	0.499906	0.429	0.167	1
H3F3B	0.221703	0.515291	0.81	0.75	1
LAP3	0.222744	-0.795348	0.19	0.333	1
AREG	0.2228	0.799735	0.381	0.167	1
ZFAS1	0.2228	0.719344	0.381	0.167	1
OCIAD1	0.2228	0.612166	0.381	0.167	1
NDUFS5	0.2228	0.456448	0.381	0.167	1
EEF1A1	0.223103	-0.266234	0.81	0.917	1
BIRC3	0.223885	0.711064	0.333	0.167	1
CXCL8	0.223885	0.595957	0.333	0.167	1
PSMA4	0.2265	-0.361605	0.333	0.5	1
S100A8	0.227456	-0.623393	0.571	0.583	1
ECHS1	0.228634	0.63866	0.286	0.083	1
FAM204A	0.228634	0.614287	0.286	0.083	1
RAB27A	0.228634	0.596108	0.286	0.083	1
DNMT1	0.228634	0.494838	0.286	0.083	1
EID1	0.228634	0.475338	0.286	0.083	1
TMEM2	0.228634	0.449773	0.286	0.083	1
MARCH6	0.228634	0.389534	0.286	0.083	1
CGGBP1	0.228634	0.381473	0.286	0.083	1
UIMC1	0.230335	-0.439271	0.095	0.25	1
NUP62	0.230335	-0.461135	0.095	0.25	1
RAP2B	0.230335	-0.472792	0.095	0.25	1
RBM26	0.230335	-0.533568	0.095	0.25	1
DNAJC13	0.230335	-0.540898	0.095	0.25	1
NOL7	0.230335	-0.545769	0.095	0.25	1
SF3A1	0.230335	-0.547033	0.095	0.25	1
RBM5	0.230335	-0.555276	0.095	0.25	1
RANBP2	0.230335	-0.58103	0.095	0.25	1
PPCS	0.230335	-0.58699	0.095	0.25	1
AKIRIN1	0.230335	-0.588667	0.095	0.25	1
CLIP1	0.230335	-0.595212	0.095	0.25	1
TAPBP	0.230335	-0.605831	0.095	0.25	1
SH3GLB1	0.230335	-0.624543	0.095	0.25	1
UQCRFS1	0.230335	-0.624993	0.095	0.25	1
SNX20	0.230335	-0.649386	0.095	0.25	1
ABHD2	0.230335	-0.656808	0.095	0.25	1
IKZF1	0.230335	-0.678933	0.095	0.25	1
GPR171	0.230335	-0.785846	0.095	0.25	1
FAM120A	0.230335	-0.793167	0.095	0.25	1
EIF3D	0.230335	-0.969929	0.095	0.25	1
WARS	0.230335	-1.41863	0.095	0.25	1
STIP1	0.231665	1.13571	0.238	0.083	1
DANCR	0.231665	0.791805	0.238	0.083	1
ARPP19	0.231665	0.679658	0.238	0.083	1
PREX1	0.231665	0.639706	0.238	0.083	1
PTPN1	0.231665	0.547121	0.238	0.083	1
KRT5	0.233099	-0.31828	0.19	0.417	1
CDKN1B	0.234752	0.560052	0.476	0.25	1
NDUFB1	0.234752	0.537197	0.476	0.25	1
TRBC2	0.234843	0.591229	0.571	0.333	1
GNAS	0.235812	-0.458815	0.381	0.583	1
RBM39	0.238869	0.524691	0.714	0.417	1
HNRNPK	0.238869	-0.508325	0.524	0.75	1
SNW1	0.238911	-0.514485	0.143	0.333	1
LAG3	0.238911	-0.542743	0.143	0.333	1
CCT3	0.238911	-0.657564	0.143	0.333	1
HNRNPA2B1	0.239403	-0.351561	0.667	0.75	1
SRSF3	0.240751	0.484569	0.381	0.167	1
ATRX	0.240751	-0.672727	0.238	0.417	1
EEF2	0.240751	-0.803853	0.238	0.417	1
PKM	0.242203	-0.569495	0.19	0.333	1
INPP5D	0.242203	-0.582067	0.19	0.333	1
CCL4L2	0.243986	0.262302	0.524	0.333	1
H2AFY	0.244882	-0.436398	0.048	0.167	1
CBWD5	0.244882	-0.44372	0.048	0.167	1
NNT	0.244882	-0.448447	0.048	0.167	1
TIPRL	0.244882	-0.450518	0.048	0.167	1
CCDC82	0.244882	-0.451245	0.048	0.167	1
FBXO22	0.244882	-0.455699	0.048	0.167	1
KIF3A	0.244882	-0.458567	0.048	0.167	1
FRG1HP	0.244882	-0.458808	0.048	0.167	1
FAR1	0.244882	-0.459155	0.048	0.167	1
NOP53	0.244882	-0.459625	0.048	0.167	1
KLF13	0.244882	-0.459789	0.048	0.167	1
RBM7	0.244882	-0.460079	0.048	0.167	1
PSMC1	0.244882	-0.460126	0.048	0.167	1
HTATIP2	0.244882	-0.460515	0.048	0.167	1
ZCCHC2	0.244882	-0.461142	0.048	0.167	1
NCBP2	0.244882	-0.464628	0.048	0.167	1
ADA	0.244882	-0.472705	0.048	0.167	1
PAM	0.244882	-0.477503	0.048	0.167	1
SPIN4	0.244882	-0.477503	0.048	0.167	1
TNIK	0.244882	-0.479249	0.048	0.167	1
EHBP1L1	0.244882	-0.48004	0.048	0.167	1
RBM12	0.244882	-0.480141	0.048	0.167	1
FAM96A	0.244882	-0.482096	0.048	0.167	1
ELP2	0.244882	-0.484197	0.048	0.167	1
EFHD2	0.244882	-0.484266	0.048	0.167	1
GNA13	0.244882	-0.486964	0.048	0.167	1
TRIP11	0.244882	-0.488908	0.048	0.167	1
B4GALT5	0.244882	-0.488908	0.048	0.167	1
ZNF217	0.244882	-0.494623	0.048	0.167	1
SCLT1	0.244882	-0.497232	0.048	0.167	1
YTHDC1	0.244882	-0.502099	0.048	0.167	1
SCAMP2	0.244882	-0.503367	0.048	0.167	1
PNPT1	0.244882	-0.508234	0.048	0.167	1
KAT7	0.244882	-0.517298	0.048	0.167	1
TAF2	0.244882	-0.522995	0.048	0.167	1
C18orf25	0.244882	-0.529629	0.048	0.167	1
SPPL2A	0.244882	-0.534295	0.048	0.167	1
AIDA	0.244882	-0.540685	0.048	0.167	1
ZNF148	0.244882	-0.541665	0.048	0.167	1
PPP3CB	0.244882	-0.543225	0.048	0.167	1
CCND1	0.244882	-0.554251	0.048	0.167	1
STK24	0.244882	-0.555267	0.048	0.167	1
SNX9	0.244882	-0.555267	0.048	0.167	1
UBASH3B	0.244882	-0.555267	0.048	0.167	1
DCTN4	0.244882	-0.558103	0.048	0.167	1
ARFGAP2	0.244882	-0.562663	0.048	0.167	1
SMU1	0.244882	-0.562766	0.048	0.167	1
TP53BP2	0.244882	-0.566513	0.048	0.167	1
KHDC4	0.244882	-0.575338	0.048	0.167	1
URI1	0.244882	-0.578773	0.048	0.167	1
TET2	0.244882	-0.579106	0.048	0.167	1
AL390728.4	0.244882	-0.582622	0.048	0.167	1
ZNF714	0.244882	-0.584268	0.048	0.167	1
RCAN1	0.244882	-0.584954	0.048	0.167	1
PI4KA	0.244882	-0.586295	0.048	0.167	1
ARHGDIA	0.244882	-0.588668	0.048	0.167	1
SP4	0.244882	-0.58906	0.048	0.167	1
STAT2	0.244882	-0.590657	0.048	0.167	1
BRCA2	0.244882	-0.594585	0.048	0.167	1
ZBTB10	0.244882	-0.594585	0.048	0.167	1
MINDY2	0.244882	-0.595566	0.048	0.167	1
HERC5	0.244882	-0.597766	0.048	0.167	1
BTN3A2	0.244882	-0.599021	0.048	0.167	1
FERMT3	0.244882	-0.603479	0.048	0.167	1
GALNT11	0.244882	-0.606364	0.048	0.167	1
CPNE1	0.244882	-0.609831	0.048	0.167	1
NCAPG2	0.244882	-0.613283	0.048	0.167	1
RNF138	0.244882	-0.618427	0.048	0.167	1
IPO5	0.244882	-0.619307	0.048	0.167	1
ARL5A	0.244882	-0.619663	0.048	0.167	1
EIF4E	0.244882	-0.623654	0.048	0.167	1
IGFBP7	0.244882	-0.626603	0.048	0.167	1
OTUD1	0.244882	-0.6412	0.048	0.167	1
COMMD2	0.244882	-0.643432	0.048	0.167	1
RALGAPB	0.244882	-0.644943	0.048	0.167	1
CHST11	0.244882	-0.646378	0.048	0.167	1
KDM7A	0.244882	-0.651147	0.048	0.167	1
GFPT1	0.244882	-0.665728	0.048	0.167	1
FBXL5	0.244882	-0.672354	0.048	0.167	1
SPG11	0.244882	-0.677125	0.048	0.167	1
LMNB1	0.244882	-0.680676	0.048	0.167	1
GYG1	0.244882	-0.690688	0.048	0.167	1
TEX261	0.244882	-0.691145	0.048	0.167	1
PLRG1	0.244882	-0.691829	0.048	0.167	1
BCL2L1	0.244882	-0.692	0.048	0.167	1
GPR82	0.244882	-0.697197	0.048	0.167	1
MAPK6	0.244882	-0.698733	0.048	0.167	1
NCOA4	0.244882	-0.706192	0.048	0.167	1
CLTA	0.244882	-0.708144	0.048	0.167	1
DENND2D	0.244882	-0.708729	0.048	0.167	1
USF2	0.244882	-0.713866	0.048	0.167	1
ZNF24	0.244882	-0.725355	0.048	0.167	1
DGKA	0.244882	-0.726259	0.048	0.167	1
ATP11B	0.244882	-0.754535	0.048	0.167	1
PLEC	0.244882	-0.757728	0.048	0.167	1
UBQLN2	0.244882	-0.776461	0.048	0.167	1
UTP6	0.244882	-0.782541	0.048	0.167	1
GTF2F2	0.244882	-0.78992	0.048	0.167	1
CKAP2	0.244882	-0.796562	0.048	0.167	1
SQOR	0.244882	-0.816969	0.048	0.167	1
ITK	0.244882	-0.862286	0.048	0.167	1
NUMB	0.244882	-0.876423	0.048	0.167	1
CYSLTR1	0.244882	-0.902077	0.048	0.167	1
CD47	0.244882	-0.904134	0.048	0.167	1
TNFRSF1A	0.244882	-0.909755	0.048	0.167	1
GPBP1L1	0.244882	-0.917306	0.048	0.167	1
CCDC174	0.244882	-0.93485	0.048	0.167	1
DCAF5	0.244882	-0.936417	0.048	0.167	1
FGD5-AS1	0.244882	-0.939908	0.048	0.167	1
B3GNT2	0.244882	-0.950077	0.048	0.167	1
ABCA2	0.244882	-0.975211	0.048	0.167	1
TMEM200A	0.244882	-0.978629	0.048	0.167	1
APOL3	0.244882	-0.988564	0.048	0.167	1
FAM126B	0.244882	-1.04128	0.048	0.167	1
DNM2	0.244882	-1.1552	0.048	0.167	1
GPR34	0.244882	-1.16653	0.048	0.167	1
TMEM126B	0.244882	-1.31993	0.048	0.167	1
TTC39B	0.244882	-1.31999	0.048	0.167	1
SRSF7	0.246211	0.448909	0.619	0.417	1
MYL12A	0.246211	0.417085	0.619	0.417	1
SEPT7	0.246211	-0.464707	0.524	0.583	1
ABLIM1	0.249509	0.466573	0.286	0.083	1
EEA1	0.249509	0.39031	0.286	0.083	1
LDLRAD4	0.249509	0.281981	0.286	0.083	1
IFNG	0.251891	1.19544	0.476	0.25	1
CCNL1	0.252358	-0.51475	0.381	0.583	1
CD83	0.254099	1.15899	0.238	0.083	1
ATP5F1D	0.254099	1.02272	0.238	0.083	1
ARF6	0.254099	0.755091	0.238	0.083	1
SYF2	0.254099	0.671158	0.238	0.083	1
STAT3	0.254099	0.633611	0.238	0.083	1
SUCLG2	0.254099	0.602238	0.238	0.083	1
JAK3	0.254099	0.595652	0.238	0.083	1
ZNHIT3	0.254099	0.501938	0.238	0.083	1
SDHA	0.254486	-0.253483	0.095	0.25	1
ANKRD28	0.254486	-0.390965	0.095	0.25	1
LRRC75A-AS1	0.254486	-0.393791	0.095	0.25	1
ARL14EP	0.254486	-0.438374	0.095	0.25	1
VTA1	0.254486	-0.438604	0.095	0.25	1
TP53BP1	0.254486	-0.444364	0.095	0.25	1
GPCPD1	0.254486	-0.446401	0.095	0.25	1
SNX14	0.254486	-0.458916	0.095	0.25	1
SPTY2D1	0.254486	-0.46327	0.095	0.25	1
MRPL44	0.254486	-0.473754	0.095	0.25	1
UBA3	0.254486	-0.482621	0.095	0.25	1
ZNF430	0.254486	-0.484433	0.095	0.25	1
RPS7P1	0.254486	-0.489023	0.095	0.25	1
POLR2B	0.254486	-0.531216	0.095	0.25	1
ACOT7	0.254486	-0.537475	0.095	0.25	1
FLI1	0.254486	-0.54478	0.095	0.25	1
MYCBP2	0.254486	-0.562474	0.095	0.25	1
WDR43	0.254486	-0.593059	0.095	0.25	1
MEF2A	0.254486	-0.601869	0.095	0.25	1
KCTD20	0.254486	-0.622282	0.095	0.25	1
GZMB	0.254619	-0.722808	0.571	0.667	1
TRMT112	0.255395	0.29838	0.429	0.167	1
IFI44	0.255395	-0.441906	0.238	0.5	1
C19orf53	0.259697	0.474757	0.381	0.167	1
TIA1	0.259697	-0.332987	0.238	0.417	1
ZBTB1	0.262344	0.797961	0.333	0.167	1
DYNLRB1	0.262344	0.649278	0.333	0.167	1
BST2	0.262344	0.568225	0.333	0.167	1
RPL36AL	0.262589	-0.275026	0.476	0.667	1
SUMO2	0.262828	-0.534789	0.19	0.333	1
PRDX1	0.262828	-0.578105	0.19	0.333	1
GIMAP7	0.262828	-0.724702	0.19	0.333	1
TSC22D3	0.264833	1.49507	0.381	0.25	1
PSMA7	0.266052	0.290954	0.762	0.417	1
KLRB1	0.268126	0.871627	0.429	0.25	1
HSPB1	0.268126	0.486378	0.429	0.25	1
RPL37A	0.268185	0.634539	0.81	0.833	1
ARL4C	0.272632	-0.308666	0.19	0.417	1
RPL31	0.274061	0.528829	0.952	1	1
TMSB4X	0.274061	0.303267	1	1	1
ACTB	0.274061	-0.446072	1	1	1
LRRC57	0.276663	-0.367657	0.048	0.167	1
AUP1	0.276663	-0.372299	0.048	0.167	1
IL27RA	0.276663	-0.372303	0.048	0.167	1
PYURF	0.276663	-0.372303	0.048	0.167	1
CERS6	0.276663	-0.377993	0.048	0.167	1
FCGR3A	0.276663	-0.379696	0.048	0.167	1
PDCD11	0.276663	-0.380109	0.048	0.167	1
OGFOD1	0.276663	-0.382582	0.048	0.167	1
SNX5	0.276663	-0.384232	0.048	0.167	1
RUVBL2	0.276663	-0.395525	0.048	0.167	1
POLR2D	0.276663	-0.395805	0.048	0.167	1
ABCF1	0.276663	-0.39668	0.048	0.167	1
CCL18	0.276663	-0.39668	0.048	0.167	1
COMT	0.276663	-0.403381	0.048	0.167	1
ETF1	0.276663	-0.40427	0.048	0.167	1
CS	0.276663	-0.407767	0.048	0.167	1
FAM213B	0.276663	-0.408973	0.048	0.167	1
ATP6V0A2	0.276663	-0.426799	0.048	0.167	1
CLU	0.276663	-0.438417	0.048	0.167	1
TOMM70	0.276663	-0.446157	0.048	0.167	1
GID8	0.276663	-0.451088	0.048	0.167	1
EED	0.276663	-0.452458	0.048	0.167	1
SCARB2	0.276663	-0.453554	0.048	0.167	1
RPUSD3	0.276663	-0.453554	0.048	0.167	1
CUL5	0.276663	-0.458488	0.048	0.167	1
MRPL36	0.276663	-0.486869	0.048	0.167	1
TMEM165	0.276663	-0.487775	0.048	0.167	1
DCN	0.276663	-0.49503	0.048	0.167	1
MYCBP	0.276663	-0.501867	0.048	0.167	1
IMP4	0.276663	-0.507601	0.048	0.167	1
LRRC41	0.276663	-0.51058	0.048	0.167	1
PCTP	0.276663	-0.511421	0.048	0.167	1
GIGYF2	0.276663	-0.513527	0.048	0.167	1
RIOK1	0.276663	-0.513805	0.048	0.167	1
MTA2	0.276663	-0.514048	0.048	0.167	1
RFTN1	0.276663	-0.520833	0.048	0.167	1
RNF38	0.276663	-0.520833	0.048	0.167	1
NRDC	0.276663	-0.525585	0.048	0.167	1
USF3	0.276663	-0.527091	0.048	0.167	1
CYFIP2	0.276663	-0.528185	0.048	0.167	1
LUM	0.276663	-0.528185	0.048	0.167	1
UBE2B	0.276663	-0.53062	0.048	0.167	1
DAZAP1	0.276663	-0.530645	0.048	0.167	1
THOC1	0.276663	-0.531511	0.048	0.167	1
DDX42	0.276663	-0.535021	0.048	0.167	1
C1orf131	0.276663	-0.535085	0.048	0.167	1
TOMM20	0.276663	-0.539039	0.048	0.167	1
MAFB	0.276663	-0.551823	0.048	0.167	1
EMC4	0.276663	-0.552832	0.048	0.167	1
CD82	0.276663	-0.557094	0.048	0.167	1
TIMP1	0.276663	-0.560398	0.048	0.167	1
CLASP1	0.276663	-0.560662	0.048	0.167	1
GPR18	0.276663	-0.563935	0.048	0.167	1
SUMO1	0.276663	-0.571056	0.048	0.167	1
SGCB	0.276663	-0.572037	0.048	0.167	1
ABL1	0.276663	-0.577668	0.048	0.167	1
KDELR2	0.276663	-0.584438	0.048	0.167	1
FBXO11	0.276663	-0.585652	0.048	0.167	1
CHRAC1	0.276663	-0.590452	0.048	0.167	1
MRPL13	0.276663	-0.594929	0.048	0.167	1
NSD1	0.276663	-0.600789	0.048	0.167	1
ATP6V1E1	0.276663	-0.615974	0.048	0.167	1
KNTC1	0.276663	-0.633438	0.048	0.167	1
UBALD2	0.276663	-0.650789	0.048	0.167	1
MIR155HG	0.276663	-0.661163	0.048	0.167	1
MTHFD1	0.276663	-0.661488	0.048	0.167	1
BAZ2A	0.276663	-0.683388	0.048	0.167	1
ADAM19	0.276663	-0.765443	0.048	0.167	1
DCUN1D4	0.276663	-0.80141	0.048	0.167	1
IGHG1	0.276663	-0.813692	0.048	0.167	1
PRKD2	0.276663	-0.831233	0.048	0.167	1
NRIP1	0.276663	-0.899143	0.048	0.167	1
RDH11	0.276663	-1.08255	0.048	0.167	1
RPL36	0.277147	0.641721	0.667	0.667	1
CD48	0.278002	0.793805	0.238	0.083	1
EIF3M	0.278002	0.656619	0.238	0.083	1
NDUFB9	0.278002	0.628308	0.238	0.083	1
YY1	0.278002	0.573575	0.238	0.083	1
DNAJB9	0.278002	0.492865	0.238	0.083	1
AC007969.1	0.278002	0.48273	0.238	0.083	1
NFKBIZ	0.278666	0.602189	0.524	0.333	1
SH3KBP1	0.279651	0.683666	0.381	0.167	1
ATF7IP	0.279651	-0.570228	0.238	0.417	1
C1QB	0.280344	-0.303126	0.095	0.25	1
UCP2	0.280344	-0.342823	0.095	0.25	1
COL3A1	0.280344	-0.470875	0.095	0.25	1
SPATS2L	0.280344	-0.515702	0.095	0.25	1
RAB3GAP1	0.280344	-0.580744	0.095	0.25	1
UQCRC2	0.280344	-0.581287	0.095	0.25	1
LEPROTL1	0.283194	0.677768	0.333	0.167	1
ANAPC16	0.283194	0.569738	0.333	0.167	1
NKTR	0.283194	0.533738	0.333	0.167	1
STOM	0.283259	-0.736946	0.143	0.333	1
NDUFB2	0.284421	0.56016	0.381	0.25	1
SLC25A3	0.284635	-0.526961	0.19	0.333	1
PPIG	0.284635	-0.592337	0.19	0.333	1
SETD5	0.284635	-0.641227	0.19	0.333	1
ADGRE5	0.284635	-0.698501	0.19	0.333	1
TRDC	0.285898	0.460998	0.571	0.333	1
CD99	0.288736	0.409592	0.476	0.25	1
RPS3	0.293281	0.552687	0.857	0.75	1
IFITM2	0.299987	0.325738	0.81	0.667	1
CTSW	0.300623	0.346977	0.381	0.167	1
LY6E	0.300623	-0.264756	0.238	0.417	1
SPCS3	0.300623	-0.339991	0.238	0.417	1
UBB	0.302594	0.474389	0.952	0.667	1
TUBB4B	0.303392	0.846437	0.238	0.083	1
CLK4	0.303392	0.692263	0.238	0.083	1
CD160	0.303392	0.586097	0.238	0.083	1
NINJ1	0.303392	0.550394	0.238	0.083	1
P2RY10	0.303392	0.519923	0.238	0.083	1
PRDX6	0.303392	0.511121	0.238	0.083	1
MYO1F	0.303392	0.489207	0.238	0.083	1
VPS26A	0.303392	0.485956	0.238	0.083	1
MRM2	0.303392	0.467691	0.238	0.083	1
VPS41	0.303392	0.460708	0.238	0.083	1
AC025164.1	0.303392	0.46045	0.238	0.083	1
HIST1H1D	0.303392	0.428751	0.238	0.083	1
DSTN	0.303392	0.42576	0.238	0.083	1
ARL6IP5	0.30447	-0.780863	0.476	0.5	1
STAT1	0.304968	-0.489442	0.286	0.417	1
TAX1BP1	0.305139	0.610471	0.333	0.167	1
CCDC69	0.305139	0.460931	0.333	0.167	1
TUBB	0.305139	-0.741002	0.238	0.333	1
SAMD9	0.305139	-1.11245	0.238	0.333	1
NAP1L4	0.307634	0.698118	0.286	0.167	1
DNAJC8	0.307634	-0.57792	0.19	0.333	1
TRIM22	0.307634	-0.817365	0.19	0.333	1
PSMB9	0.307932	-0.375932	0.095	0.25	1
ZPR1	0.307932	-0.38121	0.095	0.25	1
PYCR2	0.307932	-0.39259	0.095	0.25	1
PTMA	0.308308	0.296361	1	0.917	1
CMAS	0.311145	-0.25898	0.048	0.167	1
STT3B	0.311145	-0.285972	0.048	0.167	1
LGALS9	0.311145	-0.288569	0.048	0.167	1
PSMB2	0.311145	-0.296772	0.048	0.167	1
TBC1D2B	0.311145	-0.29858	0.048	0.167	1
PSMB7	0.311145	-0.312891	0.048	0.167	1
XPO1	0.311145	-0.31536	0.048	0.167	1
PACS1	0.311145	-0.317007	0.048	0.167	1
FIP1L1	0.311145	-0.336918	0.048	0.167	1
SLC2A1	0.311145	-0.339773	0.048	0.167	1
TXLNA	0.311145	-0.343011	0.048	0.167	1
REEP3	0.311145	-0.346227	0.048	0.167	1
TRIM27	0.311145	-0.352557	0.048	0.167	1
LGALS3BP	0.311145	-0.355774	0.048	0.167	1
DUSP12	0.311145	-0.359076	0.048	0.167	1
PTBP1	0.311145	-0.359851	0.048	0.167	1
NDUFA10	0.311145	-0.360363	0.048	0.167	1
SRRT	0.311145	-0.361008	0.048	0.167	1
FBXO9	0.311145	-0.361008	0.048	0.167	1
PTPN12	0.311145	-0.361008	0.048	0.167	1
ELMSAN1	0.311145	-0.377376	0.048	0.167	1
MOB4	0.311145	-0.387543	0.048	0.167	1
CHMP4B	0.311145	-0.390089	0.048	0.167	1
GALNT6	0.311145	-0.403673	0.048	0.167	1
HSD17B10	0.311145	-0.408837	0.048	0.167	1
ARL3	0.311145	-0.415976	0.048	0.167	1
LLPH	0.311145	-0.421233	0.048	0.167	1
SSFA2	0.311145	-0.421416	0.048	0.167	1
HPRT1	0.311145	-0.426852	0.048	0.167	1
G2E3	0.311145	-0.429159	0.048	0.167	1
POLD2	0.311145	-0.431109	0.048	0.167	1
PIAS1	0.311145	-0.433085	0.048	0.167	1
PLPBP	0.311145	-0.433465	0.048	0.167	1
STRN3	0.311145	-0.4348	0.048	0.167	1
ADH5	0.311145	-0.436807	0.048	0.167	1
PIM1	0.311145	-0.442366	0.048	0.167	1
MANEA	0.311145	-0.489327	0.048	0.167	1
DENND4C	0.311145	-0.507629	0.048	0.167	1
RPL5	0.316424	0.560125	0.762	0.667	1
PPP1R15A	0.316556	-0.697674	0.429	0.5	1
GAPDH	0.319051	-0.267212	0.762	0.833	1
SEC31A	0.322617	-0.519026	0.238	0.417	1
MT-CO2	0.326416	-0.27101	1	1	1
HNRNPH1	0.328184	0.476988	0.333	0.167	1
RSRP1	0.328184	0.440324	0.333	0.167	1
SPRY1	0.328184	0.326866	0.333	0.167	1
EEF1D	0.328184	-0.792407	0.238	0.333	1
SETD2	0.328326	-0.284772	0.333	0.583	1
SNRPB2	0.328516	0.474207	0.429	0.25	1
CMTM6	0.330278	0.596923	0.238	0.083	1
MRPL52	0.330278	0.563733	0.238	0.083	1
ACTN4	0.330278	0.448628	0.238	0.083	1
ST3GAL1	0.330278	0.438229	0.238	0.083	1
LINS1	0.330278	0.438041	0.238	0.083	1
ZNF655	0.330278	0.421667	0.238	0.083	1
MT-TL1	0.330278	0.415758	0.238	0.083	1
GMPS	0.330278	0.402816	0.238	0.083	1
RPL9P9	0.330278	0.393379	0.238	0.083	1
CD37	0.330278	0.384083	0.238	0.083	1
ERH	0.330278	0.357978	0.238	0.083	1
CRTAM	0.330278	0.296426	0.238	0.083	1
PPP3CA	0.330278	0.283499	0.238	0.083	1
PTPN11	0.330278	-0.361234	0.143	0.25	1
CD55	0.330278	-0.525587	0.143	0.25	1
DCP2	0.330278	-0.655479	0.143	0.25	1
PRKAA1	0.330278	-0.733696	0.143	0.25	1
TMCO1	0.33183	-0.429822	0.19	0.333	1
SERBP1	0.33183	-0.544658	0.19	0.333	1
TNFSF10	0.33183	-1.00755	0.19	0.333	1
SAT1	0.335518	-0.49314	0.524	0.583	1
HIGD2A	0.337258	-0.30862	0.095	0.25	1
SH3BGRL3	0.34518	0.306721	1	0.917	1
RBMX	0.348946	0.648312	0.381	0.25	1
CDC42	0.349327	0.522956	0.476	0.333	1
HSPH1	0.352328	1.06071	0.333	0.167	1
REST	0.352328	0.749749	0.333	0.167	1
ZC3HAV1	0.357224	-0.381772	0.19	0.333	1
PSMB8	0.357224	-0.422767	0.19	0.333	1
TPI1	0.357677	0.341088	0.524	0.333	1
PTEN	0.358659	0.374524	0.238	0.083	1
ZNF644	0.358659	0.319922	0.238	0.083	1
NAA50	0.358659	0.318122	0.238	0.083	1
COX20	0.358659	0.314859	0.238	0.083	1
CCNK	0.358659	-0.351212	0.143	0.25	1
ATR	0.358659	-0.414899	0.143	0.25	1
N4BP1	0.358659	-0.418678	0.143	0.25	1
ODF2L	0.358659	-0.474321	0.143	0.25	1
PCID2	0.358659	-0.529031	0.143	0.25	1
HIPK1	0.358659	-0.561942	0.143	0.25	1
SAE1	0.358659	-0.586183	0.143	0.25	1
TAF15	0.358659	-0.654196	0.143	0.25	1
NT5C3A	0.358659	-0.766793	0.143	0.25	1
SYNE2	0.358659	-0.844324	0.143	0.25	1
RACK1	0.360577	-0.296603	0.476	0.583	1
LGALS1	0.360577	-0.631406	0.476	0.583	1
RPL3	0.367447	0.323435	0.714	0.5	1
RXRB	0.368322	0.986123	0.19	0.083	1
RFC1	0.368322	0.858953	0.19	0.083	1
ATP2A2	0.368322	0.736436	0.19	0.083	1
CTSA	0.368322	0.692817	0.19	0.083	1
TMX4	0.368322	0.664737	0.19	0.083	1
HEXIM1	0.368322	0.631702	0.19	0.083	1
CANX	0.368322	0.592588	0.19	0.083	1
TCEA1	0.368322	0.560578	0.19	0.083	1
PDIA4	0.368322	0.555964	0.19	0.083	1
ZNF37A	0.368322	0.553695	0.19	0.083	1
IVD	0.368322	0.538765	0.19	0.083	1
WAPL	0.368322	0.529347	0.19	0.083	1
FBXO21	0.368322	0.456841	0.19	0.083	1
MIIP	0.368322	0.452645	0.19	0.083	1
KIAA0355	0.368322	0.441272	0.19	0.083	1
HTATSF1	0.368322	0.436767	0.19	0.083	1
MARK3	0.368322	0.403479	0.19	0.083	1
CD7	0.371162	-0.341257	0.381	0.5	1
EMB	0.372375	-0.356105	0.286	0.417	1
CDC42SE2	0.372375	-0.390145	0.286	0.417	1
DECR1	0.37333	-0.282351	0.333	0.417	1
PARK7	0.377568	0.847029	0.333	0.167	1
GPI	0.377568	0.341817	0.333	0.167	1
CYTIP	0.377568	0.304689	0.333	0.167	1
DOCK8	0.377568	0.257026	0.333	0.167	1
CSF1	0.377568	-0.697674	0.238	0.333	1
SRI	0.383807	0.590249	0.286	0.167	1
CEBPZ	0.383807	0.478416	0.286	0.167	1
TCP1	0.383807	0.448741	0.286	0.167	1
CCT2	0.383807	-0.353808	0.19	0.333	1
CSTB	0.383807	-0.362003	0.19	0.333	1
RPS6KA3	0.383807	-0.376948	0.19	0.333	1
CCT6A	0.383807	-0.562893	0.19	0.333	1
EMP1	0.388527	-0.360763	0.143	0.25	1
TRIM44	0.388527	-0.393576	0.143	0.25	1
RALB	0.388527	-0.437574	0.143	0.25	1
NME1	0.388527	-0.440806	0.143	0.25	1
SENP6	0.388527	-0.451073	0.143	0.25	1
NDEL1	0.388527	-0.529956	0.143	0.25	1
RPS25	0.394984	0.340434	0.762	0.667	1
RPL9	0.39643	0.274884	0.81	0.667	1
SNHG6	0.396755	0.557897	0.381	0.25	1
PHF20L1	0.396755	-0.385116	0.286	0.417	1
RPL26	0.397092	0.534224	0.429	0.25	1
PABPC1	0.397548	0.416599	0.81	0.75	1
JUN	0.398815	0.473325	0.667	0.583	1
CD3G	0.401106	0.841304	0.19	0.083	1
EAPP	0.401106	0.810613	0.19	0.083	1
TBCB	0.401106	0.738251	0.19	0.083	1
PRMT2	0.401106	0.68908	0.19	0.083	1
HAVCR2	0.401106	0.64304	0.19	0.083	1
SSR1	0.401106	0.567074	0.19	0.083	1
ARHGEF12	0.401106	0.520934	0.19	0.083	1
TRIM8	0.401106	0.507222	0.19	0.083	1
YWHAQ	0.401106	0.506543	0.19	0.083	1
ZBTB8OS	0.401106	0.480794	0.19	0.083	1
SYAP1	0.401106	0.465687	0.19	0.083	1
CLPTM1L	0.401106	0.453796	0.19	0.083	1
SUCLG1	0.401106	0.430378	0.19	0.083	1
NUMA1	0.401106	0.397491	0.19	0.083	1
MTMR9	0.401106	0.378327	0.19	0.083	1
WDR1	0.403893	0.295501	0.333	0.167	1
COX5B	0.403893	-0.703585	0.238	0.333	1
RPL27A	0.408947	0.587496	0.762	0.917	1
IER2	0.411568	0.590472	0.286	0.167	1
CSTA	0.411568	0.508229	0.286	0.167	1
RECQL	0.411568	-0.286484	0.19	0.333	1
NDUFA3	0.411568	-0.325333	0.19	0.333	1
PDIA3	0.411568	-0.354177	0.19	0.333	1
ITGB2	0.411568	-0.424807	0.19	0.333	1
CYBA	0.411568	-0.492565	0.19	0.333	1
FOS	0.412314	0.827182	0.667	0.667	1
SUB1	0.417303	0.523341	0.476	0.333	1
PAPOLA	0.417303	0.421727	0.476	0.333	1
TBL1XR1	0.419863	-0.26557	0.143	0.25	1
C9orf78	0.419863	-0.274237	0.143	0.25	1
IDI1	0.419863	-0.348759	0.143	0.25	1
SKA2	0.419863	-0.361645	0.143	0.25	1
CELF2	0.419863	-0.382967	0.143	0.25	1
MAP3K2	0.419863	-0.470019	0.143	0.25	1
CCDC12	0.419863	-0.486748	0.143	0.25	1
RSL1D1	0.419863	-0.514848	0.143	0.25	1
SEC22B	0.419863	-0.524288	0.143	0.25	1
RPS10	0.419863	-0.578957	0.143	0.25	1
CNN2	0.419863	-0.604759	0.143	0.25	1
FIBP	0.419863	-0.687532	0.143	0.25	1
SPRR1B	0.419863	-0.774801	0.143	0.25	1
RAP1A	0.42008	-0.450355	0.381	0.417	1
JAK1	0.425358	-0.317283	0.429	0.5	1
RPL29	0.432294	0.540755	0.524	0.417	1
IL7R	0.435584	1.01893	0.19	0.083	1
TRGC2	0.435584	0.966647	0.19	0.083	1
CACYBP	0.435584	0.78227	0.19	0.083	1
NDUFC1	0.435584	0.733002	0.19	0.083	1
CAPRIN1	0.435584	0.716351	0.19	0.083	1
FAM162A	0.435584	0.653516	0.19	0.083	1
FAM129A	0.435584	0.636451	0.19	0.083	1
BECN1	0.435584	0.616931	0.19	0.083	1
BCL2	0.435584	0.58842	0.19	0.083	1
SMARCC2	0.435584	0.581767	0.19	0.083	1
TDG	0.435584	0.570796	0.19	0.083	1
BCAP29	0.435584	0.53882	0.19	0.083	1
AC116533.1	0.435584	0.528673	0.19	0.083	1
LSM5	0.435584	0.514806	0.19	0.083	1
STMP1	0.435584	0.494807	0.19	0.083	1
RASSF5	0.435584	0.493136	0.19	0.083	1
ZFAND6	0.435584	0.455149	0.19	0.083	1
USP16	0.435584	0.439497	0.19	0.083	1
RNVU1-15	0.435584	0.435015	0.19	0.083	1
LDHB	0.435584	0.432772	0.19	0.083	1
CMC2	0.435584	0.430694	0.19	0.083	1
LPXN	0.435584	0.424632	0.19	0.083	1
CASP3	0.435584	0.41041	0.19	0.083	1
EIF3K	0.440487	0.622006	0.286	0.167	1
GGNBP2	0.440487	0.426116	0.286	0.167	1
WNK1	0.440487	-0.651143	0.19	0.333	1
PPDPF	0.447809	0.48877	0.333	0.25	1
N4BP2L2	0.447809	-0.707807	0.286	0.333	1
DYNLL1	0.448314	0.446589	0.381	0.25	1
UBR5	0.452636	-0.295108	0.143	0.25	1
CTNNB1	0.452636	-0.323363	0.143	0.25	1
KRT13	0.452636	-0.341612	0.143	0.25	1
INPP4B	0.452636	-0.348631	0.143	0.25	1
LYRM2	0.452636	-0.369758	0.143	0.25	1
USP34	0.452636	-0.399395	0.143	0.25	1
KIR2DL4	0.452636	-0.407555	0.143	0.25	1
TLK1	0.452636	-0.477588	0.143	0.25	1
API5	0.452636	-0.495422	0.143	0.25	1
SLC38A1	0.452636	-0.531468	0.143	0.25	1
OAS1	0.452636	-0.668372	0.143	0.25	1
WIPF1	0.456271	-0.593521	0.476	0.5	1
CD63	0.457707	-0.267876	0.333	0.5	1
TMOD3	0.459727	-0.283319	0.238	0.333	1
DDX21	0.459727	-0.38056	0.333	0.167	1
PPIB	0.459727	-0.48522	0.238	0.333	1
DNAJB1	0.466664	0.41422	0.476	0.333	1
HLA-DRB1	0.470537	0.749421	0.286	0.167	1
C12orf57	0.470537	0.460836	0.286	0.167	1
CLEC2D	0.470537	0.453068	0.286	0.167	1
GADD45GIP1	0.470537	0.436587	0.286	0.167	1
NDUFB3	0.470537	0.371645	0.286	0.167	1
PTBP3	0.470537	0.358092	0.286	0.167	1
PTTG1	0.470537	0.335812	0.286	0.167	1
MARCH7	0.470537	0.278213	0.286	0.167	1
NONO	0.471711	0.623935	0.19	0.083	1
ATXN2L	0.471711	0.476973	0.19	0.083	1
IFNGR1	0.471711	0.472957	0.19	0.083	1
CLIC5	0.471711	0.454549	0.19	0.083	1
PHB2	0.471711	0.451335	0.19	0.083	1
SKAP1	0.471711	0.426376	0.19	0.083	1
FAM177A1	0.471711	0.418231	0.19	0.083	1
GPX1	0.471711	0.411444	0.19	0.083	1
ACBD5	0.471711	0.411428	0.19	0.083	1
MORF4L2	0.471711	0.402138	0.19	0.083	1
YEATS2	0.471711	0.368203	0.19	0.083	1
ZCCHC11	0.471711	0.360737	0.19	0.083	1
NDUFS4	0.471711	0.354352	0.19	0.083	1
AIMP1	0.471711	0.346386	0.19	0.083	1
SRP19	0.471711	0.342392	0.19	0.083	1
P4HB	0.471711	0.341654	0.19	0.083	1
APLP2	0.471711	0.333195	0.19	0.083	1
LRIF1	0.471711	0.32519	0.19	0.083	1
ARPC5L	0.471711	0.323522	0.19	0.083	1
MTPN	0.471711	0.322285	0.19	0.083	1
APBB1IP	0.471711	0.319257	0.19	0.083	1
USP32	0.471711	0.318401	0.19	0.083	1
FAM126A	0.471711	0.308924	0.19	0.083	1
ELOC	0.471711	0.303798	0.19	0.083	1
NBDY	0.471711	0.302998	0.19	0.083	1
GALT	0.471711	0.302535	0.19	0.083	1
NEMF	0.471711	0.301237	0.19	0.083	1
METAP2	0.471711	0.293239	0.19	0.083	1
NSMCE1	0.471711	0.286015	0.19	0.083	1
HNRNPH2	0.471711	0.282682	0.19	0.083	1
POLR1D	0.471711	0.278627	0.19	0.083	1
DOK2	0.471711	0.268382	0.19	0.083	1
RNASEH2B	0.471711	0.262445	0.19	0.083	1
UBE2D2	0.471711	0.262341	0.19	0.083	1
RNF145	0.471711	0.256505	0.19	0.083	1
TUBA1B	0.474362	0.34756	0.524	0.333	1
TXN	0.474362	-0.363578	0.429	0.5	1
RPL22	0.475458	0.354559	0.381	0.25	1
TMEM167A	0.475804	-0.30098	0.286	0.333	1
PCM1	0.475804	-0.534225	0.286	0.333	1
IGKC	0.483807	0.328951	0.429	0.333	1
HDLBP	0.486807	-0.261634	0.143	0.25	1
DGUOK	0.486807	-0.279985	0.143	0.25	1
HELB	0.486807	-0.298846	0.143	0.25	1
CD151	0.486807	-0.32064	0.143	0.25	1
RIOK3	0.486807	-0.321094	0.143	0.25	1
LARP4	0.486807	-0.327857	0.143	0.25	1
EIF4B	0.486807	-0.439434	0.143	0.25	1
RPL34	0.487993	0.381962	0.857	0.833	1
GLO1	0.488309	-0.268744	0.095	0.167	1
MRFAP1L1	0.488309	-0.274114	0.095	0.167	1
RHOT1	0.488309	-0.287711	0.095	0.167	1
LAYN	0.488309	-0.28927	0.095	0.167	1
SEC11C	0.488309	-0.290941	0.095	0.167	1
SPTLC1	0.488309	-0.291505	0.095	0.167	1
ATP10D	0.488309	-0.292602	0.095	0.167	1
CERS2	0.488309	-0.295736	0.095	0.167	1
EIF6	0.488309	-0.296549	0.095	0.167	1
MPRIP	0.488309	-0.298456	0.095	0.167	1
HNRNPUL2	0.488309	-0.303517	0.095	0.167	1
ATP8B2	0.488309	-0.304188	0.095	0.167	1
UXT	0.488309	-0.340916	0.095	0.167	1
C5orf24	0.488309	-0.345319	0.095	0.167	1
MYNN	0.488309	-0.34673	0.095	0.167	1
METTL18	0.488309	-0.355767	0.095	0.167	1
UBTF	0.488309	-0.374205	0.095	0.167	1
TNPO1	0.488309	-0.378422	0.095	0.167	1
CCDC88C	0.488309	-0.381625	0.095	0.167	1
GNG12	0.488309	-0.384433	0.095	0.167	1
UBAP2L	0.488309	-0.386203	0.095	0.167	1
FOPNL	0.488309	-0.410749	0.095	0.167	1
ZNF791	0.488309	-0.422116	0.095	0.167	1
ARHGEF6	0.488309	-0.425757	0.095	0.167	1
FAM208B	0.488309	-0.429095	0.095	0.167	1
EXOC1	0.488309	-0.456368	0.095	0.167	1
PTK2B	0.488309	-0.460069	0.095	0.167	1
CDC37	0.488309	-0.478218	0.095	0.167	1
SGMS1	0.488309	-0.479741	0.095	0.167	1
FBXO6	0.488309	-0.481798	0.095	0.167	1
SKI	0.488309	-0.482217	0.095	0.167	1
R3HCC1L	0.488309	-0.48694	0.095	0.167	1
AKAP11	0.488309	-0.490245	0.095	0.167	1
MCM7	0.488309	-0.494226	0.095	0.167	1
PLEK	0.488309	-0.50551	0.095	0.167	1
TM9SF3	0.488309	-0.513428	0.095	0.167	1
SQLE	0.488309	-0.515869	0.095	0.167	1
PRKAB1	0.488309	-0.535986	0.095	0.167	1
MTR	0.488309	-0.54866	0.095	0.167	1
SLC4A7	0.488309	-0.566312	0.095	0.167	1
MCTP2	0.488309	-0.568352	0.095	0.167	1
ARHGAP15	0.488309	-0.568665	0.095	0.167	1
KIF2A	0.488309	-0.601751	0.095	0.167	1
GLCCI1	0.488309	-0.65162	0.095	0.167	1
POLR2A	0.488309	-0.659938	0.095	0.167	1
RAB11A	0.488309	-0.66394	0.095	0.167	1
THEMIS	0.488309	-0.687988	0.095	0.167	1
CLNS1A	0.488309	-0.722124	0.095	0.167	1
CPNE3	0.488309	-0.73979	0.095	0.167	1
CEBPD	0.488309	-0.751562	0.095	0.167	1
DDHD1	0.488309	-0.763177	0.095	0.167	1
ZBTB43	0.488309	-0.793715	0.095	0.167	1
IGHG3	0.488309	-0.971887	0.095	0.167	1
CCT5	0.488309	-1.01695	0.095	0.167	1
APMAP	0.488309	-1.34389	0.095	0.167	1
EIF4A2	0.491516	0.335038	0.619	0.417	1
SAMHD1	0.496216	-0.672146	0.19	0.25	1
UBE4A	0.496216	-0.73255	0.19	0.25	1
CCND2	0.499192	-0.338735	0.476	0.583	1
CHTOP	0.501686	0.376263	0.286	0.167	1
TMED4	0.501686	0.34633	0.286	0.167	1
ATP5PD	0.501686	-0.308262	0.19	0.333	1
ELOB	0.50348	0.432492	0.381	0.25	1
UBXN4	0.50348	-0.363462	0.286	0.417	1
LINC01871	0.504579	0.359468	0.714	0.583	1
CLK1	0.504732	0.669022	0.333	0.25	1
NCK1	0.509432	0.299919	0.19	0.083	1
ABI1	0.509432	0.259904	0.19	0.083	1
ANP32B	0.509432	-0.570227	0.19	0.083	1
SLK	0.510695	0.345239	0.429	0.333	1
NAP1L1	0.512928	0.743318	0.238	0.167	1
PJA2	0.512928	0.429729	0.238	0.167	1
PPP1R10	0.512928	0.426076	0.238	0.167	1
LITAF	0.512928	0.38406	0.238	0.167	1
MYL6	0.514414	-0.421146	0.667	0.583	1
FYB1	0.519104	0.376547	0.476	0.333	1
PMAIP1	0.519638	-0.279971	0.238	0.333	1
SLA	0.519638	-0.287689	0.238	0.333	1
PCNP	0.519638	-0.289195	0.238	0.333	1
C1orf43	0.519638	-0.300567	0.238	0.333	1
ARPC3	0.526315	0.29084	0.524	0.333	1
YWHAE	0.528897	-0.262756	0.333	0.417	1
ZNF106	0.52993	-0.461384	0.19	0.25	1
RBM3	0.52993	-0.486707	0.19	0.25	1
TAGAP	0.52993	-0.621508	0.19	0.25	1
GVINP1	0.52993	-0.799142	0.19	0.25	1
SUDS3	0.530659	-0.267812	0.095	0.167	1
PET100	0.530659	-0.278213	0.095	0.167	1
WASF2	0.530659	-0.279458	0.095	0.167	1
MARCKS	0.530659	-0.282213	0.095	0.167	1
EIF2A	0.530659	-0.297174	0.095	0.167	1
MLLT6	0.530659	-0.308933	0.095	0.167	1
NUDCD2	0.530659	-0.31185	0.095	0.167	1
PDCD6	0.530659	-0.323205	0.095	0.167	1
SUPT4H1	0.530659	-0.332061	0.095	0.167	1
PRR14L	0.530659	-0.336472	0.095	0.167	1
MAFF	0.530659	-0.33755	0.095	0.167	1
DAP3	0.530659	-0.343558	0.095	0.167	1
SOS2	0.530659	-0.344423	0.095	0.167	1
GSPT1	0.530659	-0.34581	0.095	0.167	1
BRIX1	0.530659	-0.352387	0.095	0.167	1
NLRP1	0.530659	-0.353789	0.095	0.167	1
TFAM	0.530659	-0.356827	0.095	0.167	1
PRKD3	0.530659	-0.361724	0.095	0.167	1
PRRC2B	0.530659	-0.366673	0.095	0.167	1
TROVE2	0.530659	-0.369609	0.095	0.167	1
WDR20	0.530659	-0.381299	0.095	0.167	1
SMS	0.530659	-0.393957	0.095	0.167	1
RICTOR	0.530659	-0.415143	0.095	0.167	1
PDHA1	0.530659	-0.460311	0.095	0.167	1
PPM1K	0.530659	-0.461428	0.095	0.167	1
PIGT	0.530659	-0.462035	0.095	0.167	1
TIMM13	0.530659	-0.469089	0.095	0.167	1
NDUFB10	0.530659	-0.469777	0.095	0.167	1
MTCO1P12	0.530659	-0.472907	0.095	0.167	1
HMGN2	0.530659	-0.473931	0.095	0.167	1
PPP6R3	0.530659	-0.485727	0.095	0.167	1
ZDHHC6	0.530659	-0.499757	0.095	0.167	1
SMC6	0.530659	-0.500364	0.095	0.167	1
NOC3L	0.530659	-0.509045	0.095	0.167	1
SBNO2	0.530659	-0.530469	0.095	0.167	1
LMNA	0.530659	-0.56653	0.095	0.167	1
DENND1B	0.530659	-0.583448	0.095	0.167	1
SACM1L	0.530659	-0.627846	0.095	0.167	1
RSBN1	0.530659	-0.628751	0.095	0.167	1
TMF1	0.530659	-0.664305	0.095	0.167	1
ARHGAP9	0.530659	-0.66468	0.095	0.167	1
CAB39	0.530659	-0.674834	0.095	0.167	1
AFF1	0.530659	-0.695832	0.095	0.167	1
UBE2N	0.530659	-0.708011	0.095	0.167	1
LIMA1	0.530659	-0.88089	0.095	0.167	1
MMADHC	0.533894	0.340479	0.286	0.167	1
CAMK4	0.533894	0.306031	0.286	0.167	1
FXYD5	0.534561	0.582781	0.333	0.25	1
EEF1B2	0.538343	0.350463	0.429	0.333	1
ITGA4	0.547213	0.585432	0.238	0.167	1
EIF3E	0.547213	0.461088	0.238	0.167	1
RGCC	0.547213	0.417378	0.238	0.167	1
CYCS	0.547213	0.297358	0.238	0.167	1
ARID4B	0.551037	-0.252986	0.238	0.333	1
CFLAR	0.551037	-0.417931	0.238	0.333	1
FNBP1	0.553341	0.604844	0.524	0.333	1
COX6B1	0.562035	0.255593	0.381	0.25	1
GHITM	0.56477	-0.338624	0.19	0.25	1
ASXL2	0.56477	-0.347546	0.19	0.25	1
ABCB1	0.56477	-0.365805	0.19	0.25	1
SS18L2	0.56477	-0.368997	0.19	0.25	1
AKAP5	0.56477	-0.423711	0.19	0.25	1
LCK	0.56477	-0.438707	0.19	0.25	1
PCED1B-AS1	0.565254	0.407095	0.333	0.25	1
TAF7	0.565254	0.283213	0.333	0.25	1
ABRACL	0.565254	-0.471712	0.286	0.333	1
NOP10	0.565254	-0.506441	0.286	0.333	1
KLRC1	0.567105	0.303343	0.476	0.417	1
DUSP1	0.568696	0.443894	0.571	0.5	1
ACSL4	0.574797	0.608058	0.143	0.083	1
IER3	0.574797	0.592899	0.143	0.083	1
KLHDC2	0.574797	0.538054	0.143	0.083	1
PPP1R14B	0.574797	0.514475	0.143	0.083	1
VCP	0.574797	0.507468	0.143	0.083	1
MRPS18C	0.574797	0.488461	0.143	0.083	1
NAT1	0.574797	0.476954	0.143	0.083	1
CDK2AP2	0.574797	0.469864	0.143	0.083	1
AASDHPPT	0.574797	0.457164	0.143	0.083	1
SSH2	0.574797	0.439896	0.143	0.083	1
PSMD13	0.574797	0.439637	0.143	0.083	1
ELMO2	0.574797	0.430175	0.143	0.083	1
NME7	0.574797	0.414652	0.143	0.083	1
RPA2	0.574797	0.337133	0.143	0.083	1
SNRPA	0.574797	0.323483	0.143	0.083	1
RRP36	0.574797	0.317179	0.143	0.083	1
HSD17B11	0.574797	0.31217	0.143	0.083	1
LUC7L	0.574797	0.300192	0.143	0.083	1
RPAP3	0.574797	0.297144	0.143	0.083	1
COX14	0.574797	0.292275	0.143	0.083	1
NDUFB5	0.574797	0.28614	0.143	0.083	1
RIC8B	0.574797	0.283404	0.143	0.083	1
NUDT4	0.574797	0.28191	0.143	0.083	1
PRDX3	0.574797	0.278359	0.143	0.083	1
ADIPOR1	0.574797	0.277391	0.143	0.083	1
GLRX3	0.574797	0.274254	0.143	0.083	1
[truncated: 294 more rows]

## Sheet: PDL1-low_PCRvsIPR.diffexpresse
gene_id	p_val	avg_logFC	pct.1	pct.2	p_val_adj
CCL4	6.62238e-05	3.69558	1	0.583	1
RPS11	6.74767e-05	-2.5731	0	0.917	1
CD69	9.26327e-05	1.52737	1	0.833	1
SF3B1	0.000614312	-2.18422	0	0.75	1
IFI6	0.000614312	-2.66074	0	0.75	1
RNF213	0.000614312	-2.8965	0	0.75	1
MT-ND5	0.000736644	1.05137	1	0.917	1
ACTG1	0.00108325	-1.46255	0.273	0.917	1
RPS27	0.0012943	1.53378	1	0.917	1
CCL3	0.00130724	2.20417	0.909	0.5	1
ATP5MC2	0.00164444	-1.96042	0	0.667	1
RPS7	0.00164444	-2.0655	0	0.667	1
BTG1	0.00184181	1.84814	0.818	0.333	1
STK17B	0.00249299	-1.97859	0.091	0.75	1
CCL4L2	0.00282483	3.50174	0.818	0.333	1
HNRNPU	0.00311423	-1.5679	0.091	0.75	1
CCL5	0.00343002	1.11042	1	0.75	1
MTATP6P1	0.00346478	1.8325	0.818	0.5	1
PRF1	0.00371995	-1.55556	0.182	0.833	1
HNRNPK	0.00387364	-1.67404	0.091	0.75	1
STK17A	0.00410426	-1.74919	0	0.583	1
GNAS	0.00410426	-1.88521	0	0.583	1
USP15	0.00410426	-1.92572	0	0.583	1
ITM2B	0.00410426	-1.97262	0	0.583	1
EIF4G2	0.00410426	-2.08856	0	0.583	1
SLFN5	0.00410426	-2.13613	0	0.583	1
S100A8	0.00410426	-2.22446	0	0.583	1
FKBP1A	0.00410426	-2.27931	0	0.583	1
EIF2AK2	0.00410426	-2.37451	0	0.583	1
XAF1	0.00410426	-2.48503	0	0.583	1
SAMD9L	0.00410426	-2.6586	0	0.583	1
XCL1	0.00426662	2.11184	0.818	0.333	1
ISG15	0.00463961	-2.16999	0.091	0.667	1
UBB	0.00499626	0.864788	1	0.667	1
KLRD1	0.00682201	1.71666	0.727	0.333	1
MT-CO1	0.0069848	0.659056	1	1	1
MT2A	0.00828523	2.36402	0.727	0.333	1
S100A11	0.00888532	-0.936886	0.091	0.75	1
EDF1	0.00962199	-1.39019	0	0.5	1
PTPN7	0.00962199	-1.46457	0	0.5	1
PSMA4	0.00962199	-1.54566	0	0.5	1
THRAP3	0.00962199	-1.56672	0	0.5	1
ADAR	0.00962199	-1.58386	0	0.5	1
SYNCRIP	0.00962199	-1.62104	0	0.5	1
IFI44	0.00962199	-1.64352	0	0.5	1
STAT4	0.00962199	-1.68087	0	0.5	1
CALR	0.00962199	-1.68225	0	0.5	1
CD7	0.00962199	-1.74888	0	0.5	1
SPTAN1	0.00962199	-1.75236	0	0.5	1
XRN1	0.00962199	-1.77575	0	0.5	1
DAXX	0.00962199	-1.80233	0	0.5	1
IFI44L	0.00962199	-1.82802	0	0.5	1
SP110	0.00962199	-1.84334	0	0.5	1
RPL19	0.00962199	-1.84429	0	0.5	1
SRRM2	0.00962199	-1.87838	0	0.5	1
PPP1CC	0.00962199	-1.88957	0	0.5	1
PPIA	0.00962199	-1.99671	0	0.5	1
RSAD2	0.00962199	-2.09111	0	0.5	1
PTPRC	0.0101713	-1.12134	0.273	0.917	1
IL2RB	0.010728	-1.44248	0.091	0.667	1
MT1X	0.0119108	2.79604	0.455	0	1
SCAF11	0.0130818	-1.45881	0.091	0.667	1
KLF6	0.0136859	1.4706	0.818	0.583	1
IFNG	0.0158411	2.61453	0.636	0.25	1
TSC22D3	0.0158411	2.47962	0.636	0.25	1
ZFP36L2	0.0158411	2.29554	0.636	0.25	1
MYL12B	0.0158813	-0.950272	0.091	0.667	1
RPLP0	0.0158813	-1.16247	0.091	0.667	1
SMCHD1	0.0186785	-1.49693	0.091	0.583	1
RACK1	0.0186785	-1.51699	0.091	0.583	1
B2M	0.0187948	0.666646	1	1	1
MT-ATP6	0.0187948	0.518716	1	1	1
MYH9	0.0191946	-1.03763	0.091	0.667	1
HSPA1A	0.0207841	1.46211	0.727	0.417	1
HIF1A	0.0213545	-1.2943	0	0.417	1
ARPC1B	0.0213545	-1.29485	0	0.417	1
WAC	0.0213545	-1.30691	0	0.417	1
PPP2CA	0.0213545	-1.31075	0	0.417	1
ZCCHC6	0.0213545	-1.35457	0	0.417	1
RSF1	0.0213545	-1.3952	0	0.417	1
ECE1	0.0213545	-1.39975	0	0.417	1
CD247	0.0213545	-1.421	0	0.417	1
SRSF2	0.0213545	-1.43789	0	0.417	1
RNU6-6P	0.0213545	-1.44609	0	0.417	1
KRT5	0.0213545	-1.47308	0	0.417	1
RAP1B	0.0213545	-1.48096	0	0.417	1
SNX6	0.0213545	-1.49319	0	0.417	1
RPL22L1	0.0213545	-1.52654	0	0.417	1
RIF1	0.0213545	-1.52672	0	0.417	1
ATF7IP	0.0213545	-1.53719	0	0.417	1
PTP4A2	0.0213545	-1.54429	0	0.417	1
LY6E	0.0213545	-1.54915	0	0.417	1
EIF1AY	0.0213545	-1.5821	0	0.417	1
GLG1	0.0213545	-1.58606	0	0.417	1
SGK1	0.0213545	-1.59957	0	0.417	1
MYO5A	0.0213545	-1.60775	0	0.417	1
INTS6	0.0213545	-1.61735	0	0.417	1
GBP1	0.0213545	-1.6284	0	0.417	1
USO1	0.0213545	-1.63312	0	0.417	1
HCLS1	0.0213545	-1.63908	0	0.417	1
MAT2B	0.0213545	-1.64511	0	0.417	1
PHF20L1	0.0213545	-1.66533	0	0.417	1
TRIP12	0.0213545	-1.66964	0	0.417	1
CAPG	0.0213545	-1.68195	0	0.417	1
RAP1A	0.0213545	-1.69535	0	0.417	1
RBX1	0.0213545	-1.70114	0	0.417	1
PSMB1	0.0213545	-1.70932	0	0.417	1
PLEKHA2	0.0213545	-1.71937	0	0.417	1
EEF2	0.0213545	-1.72905	0	0.417	1
APOBEC3G	0.0213545	-1.75577	0	0.417	1
MX2	0.0213545	-1.76639	0	0.417	1
ITGA1	0.0213545	-1.7809	0	0.417	1
TNFAIP8	0.0213545	-1.7922	0	0.417	1
UBE2K	0.0213545	-1.79376	0	0.417	1
PRKAR1A	0.0213545	-1.80904	0	0.417	1
ROCK1	0.0213545	-1.84357	0	0.417	1
TAGLN2	0.0213545	-1.8964	0	0.417	1
IFIT1	0.0213545	-2.22819	0	0.417	1
RPL7A	0.0226362	-1.29276	0.091	0.583	1
RPL30	0.0226362	-1.33347	0.091	0.583	1
CCND2	0.0226362	-1.36127	0.091	0.583	1
SRGN	0.0239705	1.16987	0.818	0.75	1
ACTB	0.0239705	-0.97445	0.545	1	1
ACTR2	0.0245077	-0.667679	0.182	0.833	1
ANXA1	0.0260836	1.74742	0.636	0.333	1
XCL2	0.0273033	2.41572	0.545	0.167	1
CCNL1	0.0273033	-1.38275	0.091	0.583	1
RPS23	0.0283971	-1.05192	0.182	0.75	1
HLA-A	0.028581	-0.791046	0.273	0.917	1
KIT	0.0286338	2.24126	0.364	0	1
APOLD1	0.0286338	2.21058	0.364	0	1
EEF1A1	0.0325673	-0.815353	0.364	0.917	1
DDX17	0.0327783	-0.839324	0.091	0.583	1
HP1BP3	0.0327783	-1.07156	0.091	0.583	1
KTN1	0.0327783	-1.17301	0.091	0.583	1
MACF1	0.0327783	-1.22643	0.091	0.583	1
COTL1	0.0327783	-1.31638	0.091	0.583	1
SETD2	0.0391675	-0.310924	0.091	0.583	1
C4orf3	0.0391675	-0.765019	0.091	0.583	1
OAZ1	0.0391675	-0.824768	0.091	0.583	1
MT-CYB	0.0438791	0.792323	1	1	1
HLA-B	0.0444107	-0.995951	0.545	1	1
FXR1	0.0452592	-1.03735	0	0.333	1
PCBP1	0.0452592	-1.03735	0	0.333	1
ATG5	0.0452592	-1.03786	0	0.333	1
NOP58	0.0452592	-1.0414	0	0.333	1
SREK1IP1	0.0452592	-1.046	0	0.333	1
RPL23AP42	0.0452592	-1.0539	0	0.333	1
ATF4	0.0452592	-1.07085	0	0.333	1
SLC9A3R1	0.0452592	-1.09504	0	0.333	1
UBE2D3	0.0452592	-1.09722	0	0.333	1
ZRANB2	0.0452592	-1.13053	0	0.333	1
GPS1	0.0452592	-1.15464	0	0.333	1
SEC14L1	0.0452592	-1.15874	0	0.333	1
TYMP	0.0452592	-1.15938	0	0.333	1
SEPT9	0.0452592	-1.16189	0	0.333	1
NOTCH1	0.0452592	-1.16581	0	0.333	1
RAB10	0.0452592	-1.16684	0	0.333	1
TM9SF2	0.0452592	-1.18079	0	0.333	1
ATP2B4	0.0452592	-1.18198	0	0.333	1
ZC3HAV1	0.0452592	-1.18785	0	0.333	1
PIK3CD	0.0452592	-1.19994	0	0.333	1
ATP5F1A	0.0452592	-1.20094	0	0.333	1
EXOSC4	0.0452592	-1.20137	0	0.333	1
C1orf43	0.0452592	-1.20187	0	0.333	1
KIDINS220	0.0452592	-1.2042	0	0.333	1
ERAP1	0.0452592	-1.20568	0	0.333	1
RPS6KA3	0.0452592	-1.20571	0	0.333	1
PSMA3	0.0452592	-1.20611	0	0.333	1
EIF4G1	0.0452592	-1.20719	0	0.333	1
ICAM3	0.0452592	-1.20782	0	0.333	1
ITM2A	0.0452592	-1.20871	0	0.333	1
S100A2	0.0452592	-1.20895	0	0.333	1
SH2D2A	0.0452592	-1.21276	0	0.333	1
STK4	0.0452592	-1.2191	0	0.333	1
CTSC	0.0452592	-1.22165	0	0.333	1
SLA	0.0452592	-1.23501	0	0.333	1
NEDD8	0.0452592	-1.23579	0	0.333	1
CXCL1	0.0452592	-1.24115	0	0.333	1
PSMB8	0.0452592	-1.24164	0	0.333	1
TMEM167A	0.0452592	-1.24494	0	0.333	1
SAFB	0.0452592	-1.24649	0	0.333	1
ATAD2B	0.0452592	-1.2561	0	0.333	1
TMOD3	0.0452592	-1.26212	0	0.333	1
CAPZA1	0.0452592	-1.26394	0	0.333	1
GADD45A	0.0452592	-1.26444	0	0.333	1
BOD1L1	0.0452592	-1.26662	0	0.333	1
SUMO2	0.0452592	-1.2683	0	0.333	1
HDAC1	0.0452592	-1.26914	0	0.333	1
PPP4C	0.0452592	-1.27544	0	0.333	1
KMT2B	0.0452592	-1.28237	0	0.333	1
ZNF611	0.0452592	-1.28294	0	0.333	1
TMCO1	0.0452592	-1.2901	0	0.333	1
TRIR	0.0452592	-1.2962	0	0.333	1
RAC1	0.0452592	-1.29996	0	0.333	1
ARL1	0.0452592	-1.30275	0	0.333	1
PDS5A	0.0452592	-1.30289	0	0.333	1
INPP5D	0.0452592	-1.30433	0	0.333	1
MRPS5	0.0452592	-1.30783	0	0.333	1
MIR222HG	0.0452592	-1.30812	0	0.333	1
TAP1	0.0452592	-1.30857	0	0.333	1
SLA2	0.0452592	-1.31166	0	0.333	1
NUB1	0.0452592	-1.32053	0	0.333	1
ZC3H18	0.0452592	-1.32119	0	0.333	1
SLC25A3	0.0452592	-1.32212	0	0.333	1
PCNX1	0.0452592	-1.32634	0	0.333	1
NCOR1	0.0452592	-1.3412	0	0.333	1
DDX46	0.0452592	-1.34162	0	0.333	1
BBX	0.0452592	-1.34558	0	0.333	1
PPP4R3A	0.0452592	-1.34579	0	0.333	1
SLTM	0.0452592	-1.34647	0	0.333	1
ITGB2	0.0452592	-1.37671	0	0.333	1
SNRPD1	0.0452592	-1.38055	0	0.333	1
SLK	0.0452592	-1.38749	0	0.333	1
CCT3	0.0452592	-1.38799	0	0.333	1
S100A9	0.0452592	-1.3898	0	0.333	1
ZMYND8	0.0452592	-1.3953	0	0.333	1
PSMB3	0.0452592	-1.39694	0	0.333	1
SETD5	0.0452592	-1.40164	0	0.333	1
GZMK	0.0452592	-1.40522	0	0.333	1
RECQL	0.0452592	-1.41352	0	0.333	1
MESD	0.0452592	-1.42188	0	0.333	1
TAF1D	0.0452592	-1.42451	0	0.333	1
STOM	0.0452592	-1.42571	0	0.333	1
SPP1	0.0452592	-1.43425	0	0.333	1
ABRACL	0.0452592	-1.45109	0	0.333	1
CCT6A	0.0452592	-1.45767	0	0.333	1
KDM5A	0.0452592	-1.46485	0	0.333	1
LAMTOR4	0.0452592	-1.46577	0	0.333	1
ZC3H15	0.0452592	-1.47136	0	0.333	1
DNAJC8	0.0452592	-1.47602	0	0.333	1
EFCAB14	0.0452592	-1.48658	0	0.333	1
XRCC5	0.0452592	-1.48961	0	0.333	1
NRBP1	0.0452592	-1.49753	0	0.333	1
MYD88	0.0452592	-1.5014	0	0.333	1
ADAM8	0.0452592	-1.50413	0	0.333	1
KRT6A	0.0452592	-1.51196	0	0.333	1
LBH	0.0452592	-1.53422	0	0.333	1
ARID4B	0.0452592	-1.54533	0	0.333	1
PPIB	0.0452592	-1.54669	0	0.333	1
WNK1	0.0452592	-1.5717	0	0.333	1
CTLA4	0.0452592	-1.59225	0	0.333	1
PARP9	0.0452592	-1.62609	0	0.333	1
CSF1	0.0452592	-1.69397	0	0.333	1
SELL	0.0452592	-1.7725	0	0.333	1
RPS12	0.0452592	-1.83769	0	0.333	1
IFIT2	0.0452592	-1.94444	0	0.333	1
UTRN	0.0452592	-2.03118	0	0.333	1
TNFSF10	0.0452592	-2.05996	0	0.333	1
AHI1	0.0452592	-2.06406	0	0.333	1
MX1	0.0453415	-1.53444	0.091	0.5	1
HSPE1	0.046777	1.69928	0.636	0.417	1
IFI16	0.0501503	-0.625844	0.273	0.833	1
S100A4	0.0503162	1.94808	0.545	0.25	1
LINC01871	0.0503162	-1.11723	0.182	0.583	1
SET	0.0541113	-0.910088	0.091	0.5	1
ZNF638	0.0541113	-1.08671	0.091	0.5	1
HSP90B1	0.0541113	-1.22382	0.091	0.5	1
HLA-C	0.0544646	-1.04077	0.273	0.75	1
MT-ND4	0.0563409	0.678261	0.909	0.917	1
CCL3L1	0.0591114	2.21879	0.545	0.25	1
PRRC2C	0.0591114	-1.02192	0.182	0.583	1
RPL9	0.0616392	-0.340814	0.182	0.667	1
PFN1	0.0616392	-0.467115	0.182	0.667	1
YWHAZ	0.0629319	-0.615708	0.182	0.75	1
HNRNPA2B1	0.0629319	-0.615731	0.182	0.75	1
RPSA	0.0642534	-0.693744	0.091	0.5	1
PRPF40A	0.0642534	-0.847546	0.091	0.5	1
ATM	0.0642534	-0.861114	0.091	0.5	1
RPS8	0.0655849	-0.509084	0.455	0.917	1
TRAPPC2B	0.0658654	2.11036	0.273	0	1
TCF4	0.0658654	2.10352	0.273	0	1
NR4A2	0.0658654	1.99638	0.273	0	1
NCOA3	0.0658654	1.89724	0.273	0	1
SNU13	0.0658654	1.833	0.273	0	1
UBE2L3	0.0658654	1.77857	0.273	0	1
MORC3	0.0658654	1.69368	0.273	0	1
CHCHD7	0.0658654	1.68533	0.273	0	1
ARID1A	0.0658654	1.62495	0.273	0	1
RPL4	0.0730574	-1.26792	0.091	0.417	1
IKZF3	0.0730574	-1.58811	0.091	0.417	1
AC005912.1	0.075916	1.79667	0.455	0.167	1
H2AFZ	0.075916	1.75818	0.455	0.167	1
PRDM1	0.075916	1.23687	0.455	0.167	1
PPP1R15A	0.075916	-0.363766	0.091	0.5	1
YWHAB	0.075916	-0.473093	0.091	0.5	1
ATP5MF	0.075916	-0.582185	0.091	0.5	1
TLN1	0.075916	-0.704666	0.091	0.5	1
CCSER2	0.075916	-0.757927	0.091	0.5	1
GPBP1	0.075916	-0.763014	0.091	0.5	1
ISG20	0.075916	-0.834183	0.091	0.5	1
EGR1	0.075916	-0.890176	0.091	0.5	1
DAZAP2	0.075916	-0.909532	0.091	0.5	1
WIPF1	0.075916	-0.935751	0.091	0.5	1
PSME2	0.0805404	-0.942243	0.182	0.583	1
GAPDH	0.0809799	-0.713225	0.364	0.833	1
RPL5	0.0831021	-0.490495	0.182	0.667	1
RPL41	0.0840687	1.24146	0.636	0.417	1
RBPJ	0.0867482	-0.952238	0.091	0.417	1
BTG2	0.0882071	1.95162	0.364	0.083	1
LSM8	0.0882071	1.56468	0.364	0.083	1
RPS27L	0.0882071	1.54352	0.364	0.083	1
SYAP1	0.0882071	1.42023	0.364	0.083	1
DDX5	0.0889556	0.624877	0.818	0.75	1
HELLS	0.0926308	-0.841056	0	0.25	1
ROCK2	0.0926308	-0.841056	0	0.25	1
C19orf70	0.0926308	-0.841056	0	0.25	1
TMEM59	0.0926308	-0.841671	0	0.25	1
PPM1M	0.0926308	-0.841671	0	0.25	1
UIMC1	0.0926308	-0.845987	0	0.25	1
RBBP7	0.0926308	-0.847877	0	0.25	1
PTGES3	0.0926308	-0.847877	0	0.25	1
NXF1	0.0926308	-0.847877	0	0.25	1
SRP68	0.0926308	-0.851573	0	0.25	1
SNHG6	0.0926308	-0.851573	0	0.25	1
KDSR	0.0926308	-0.852167	0	0.25	1
TSR1	0.0926308	-0.852167	0	0.25	1
XRCC6	0.0926308	-0.852167	0	0.25	1
COPB2	0.0926308	-0.852776	0	0.25	1
TAOK3	0.0926308	-0.855847	0	0.25	1
PPP2R2A	0.0926308	-0.855847	0	0.25	1
RTF2	0.0926308	-0.856914	0	0.25	1
TCF7	0.0926308	-0.856914	0	0.25	1
E2F4	0.0926308	-0.856914	0	0.25	1
SPAST	0.0926308	-0.861165	0	0.25	1
RAP2B	0.0926308	-0.861768	0	0.25	1
CTSL	0.0926308	-0.862566	0	0.25	1
TRAPPC1	0.0926308	-0.863168	0	0.25	1
PRELID1	0.0926308	-0.867851	0	0.25	1
NUP62	0.0926308	-0.867851	0	0.25	1
SREK1	0.0926308	-0.869243	0	0.25	1
EPB41	0.0926308	-0.869243	0	0.25	1
CCNL2	0.0926308	-0.869243	0	0.25	1
COX5A	0.0926308	-0.878089	0	0.25	1
SCP2	0.0926308	-0.897118	0	0.25	1
SAMD8	0.0926308	-0.903569	0	0.25	1
TRIM44	0.0926308	-0.906488	0	0.25	1
MRPL44	0.0926308	-0.910832	0	0.25	1
MRFAP1	0.0926308	-0.910832	0	0.25	1
HNRNPAB	0.0926308	-0.910832	0	0.25	1
MSL3	0.0926308	-0.911109	0	0.25	1
NDUFB2	0.0926308	-0.911109	0	0.25	1
NDUFB1	0.0926308	-0.911544	0	0.25	1
RASA2	0.0926308	-0.913449	0	0.25	1
SLC30A7	0.0926308	-0.914861	0	0.25	1
SRPRA	0.0926308	-0.914861	0	0.25	1
CFDP1	0.0926308	-0.915432	0	0.25	1
HIGD2A	0.0926308	-0.916141	0	0.25	1
RASGEF1A	0.0926308	-0.9169	0	0.25	1
TXNDC9	0.0926308	-0.921198	0	0.25	1
IFIT5	0.0926308	-0.921198	0	0.25	1
HERC2	0.0926308	-0.921349	0	0.25	1
DEGS1	0.0926308	-0.921903	0	0.25	1
PTPN11	0.0926308	-0.922471	0	0.25	1
PHC3	0.0926308	-0.922669	0	0.25	1
TP53BP1	0.0926308	-0.923222	0	0.25	1
DHX15	0.0926308	-0.925336	0	0.25	1
LTA4H	0.0926308	-0.925336	0	0.25	1
CCNK	0.0926308	-0.925901	0	0.25	1
TRIM38	0.0926308	-0.927215	0	0.25	1
ANKRD28	0.0926308	-0.927215	0	0.25	1
PFDN6	0.0926308	-0.927643	0	0.25	1
RPS7P1	0.0926308	-0.929598	0	0.25	1
NUSAP1	0.0926308	-0.930907	0	0.25	1
UBA3	0.0926308	-0.930907	0	0.25	1
UBR5	0.0926308	-0.931608	0	0.25	1
ZNF207	0.0926308	-0.932914	0	0.25	1
CTNNB1	0.0926308	-0.932914	0	0.25	1
TRIM56	0.0926308	-0.932914	0	0.25	1
SPEN	0.0926308	-0.941216	0	0.25	1
BAX	0.0926308	-0.941216	0	0.25	1
RBBP4	0.0926308	-0.943861	0	0.25	1
CD84	0.0926308	-0.948312	0	0.25	1
MCCC2	0.0926308	-0.953892	0	0.25	1
NIN	0.0926308	-0.957217	0	0.25	1
TBC1D20	0.0926308	-0.957217	0	0.25	1
ZFY	0.0926308	-0.962023	0	0.25	1
COL3A1	0.0926308	-0.962668	0	0.25	1
GPR183	0.0926308	-0.963213	0	0.25	1
ZNF430	0.0926308	-0.96329	0	0.25	1
MEX3C	0.0926308	-0.96329	0	0.25	1
IRF2BP2	0.0926308	-0.967036	0	0.25	1
CD38	0.0926308	-0.971987	0	0.25	1
KLHL28	0.0926308	-0.971987	0	0.25	1
GLS	0.0926308	-0.976315	0	0.25	1
SSU72	0.0926308	-0.976723	0	0.25	1
REX1BD	0.0926308	-0.977758	0	0.25	1
PSMD8	0.0926308	-0.977971	0	0.25	1
PLD3	0.0926308	-0.981526	0	0.25	1
HMGCS1	0.0926308	-0.981526	0	0.25	1
PPCS	0.0926308	-0.981741	0	0.25	1
KRT14	0.0926308	-0.981741	0	0.25	1
ACAT1	0.0926308	-0.98395	0	0.25	1
PTPN6	0.0926308	-0.987456	0	0.25	1
AP3B1	0.0926308	-0.987456	0	0.25	1
RBM5	0.0926308	-0.987668	0	0.25	1
DRAP1	0.0926308	-0.989336	0	0.25	1
CREB1	0.0926308	-0.990882	0	0.25	1
STIM2	0.0926308	-0.992545	0	0.25	1
VAPA	0.0926308	-0.99306	0	0.25	1
DHX9	0.0926308	-0.99306	0	0.25	1
RNF216	0.0926308	-0.993355	0	0.25	1
ZPR1	0.0926308	-0.993589	0	0.25	1
IRF7	0.0926308	-0.993589	0	0.25	1
RAB8B	0.0926308	-0.994055	0	0.25	1
NDUFS6	0.0926308	-0.994583	0	0.25	1
LRRC75A-AS1	0.0926308	-0.995529	0	0.25	1
TMEM181	0.0926308	-0.996552	0	0.25	1
KCTD9	0.0926308	-0.997184	0	0.25	1
ARL14EP	0.0926308	-0.998288	0	0.25	1
ZCCHC8	0.0926308	-0.998407	0	0.25	1
VTA1	0.0926308	-0.999912	0	0.25	1
DNAJC13	0.0926308	-0.999912	0	0.25	1
ATR	0.0926308	-1.00088	0	0.25	1
INTS10	0.0926308	-1.00117	0	0.25	1
RPN2	0.0926308	-1.00309	0	0.25	1
PAPD4	0.0926308	-1.00309	0	0.25	1
BRD8	0.0926308	-1.0036	0	0.25	1
ATP1B3	0.0926308	-1.0067	0	0.25	1
TMEM160	0.0926308	-1.00889	0	0.25	1
PBRM1	0.0926308	-1.01069	0	0.25	1
DGUOK	0.0926308	-1.01106	0	0.25	1
C6orf62	0.0926308	-1.01254	0	0.25	1
RALB	0.0926308	-1.01254	0	0.25	1
GSTK1	0.0926308	-1.01709	0	0.25	1
IDI1	0.0926308	-1.02141	0	0.25	1
USP33	0.0926308	-1.02632	0	0.25	1
GTPBP4	0.0926308	-1.02632	0	0.25	1
MICU1	0.0926308	-1.02683	0	0.25	1
SRSF10	0.0926308	-1.02813	0	0.25	1
MRPS25	0.0926308	-1.03042	0	0.25	1
UQCRFS1	0.0926308	-1.03171	0	0.25	1
CLIP1	0.0926308	-1.03199	0	0.25	1
INPP4B	0.0926308	-1.03579	0	0.25	1
UQCRC2	0.0926308	-1.03579	0	0.25	1
CBX6	0.0926308	-1.03913	0	0.25	1
MRPS6	0.0926308	-1.03913	0	0.25	1
PSMD14	0.0926308	-1.04068	0	0.25	1
MAX	0.0926308	-1.04069	0	0.25	1
DFFA	0.0926308	-1.04243	0	0.25	1
LARP4	0.0926308	-1.04247	0	0.25	1
CD151	0.0926308	-1.04296	0	0.25	1
SELENOS	0.0926308	-1.04422	0	0.25	1
TMEM18	0.0926308	-1.04422	0	0.25	1
SENP6	0.0926308	-1.04511	0	0.25	1
LIPA	0.0926308	-1.04628	0	0.25	1
CSK	0.0926308	-1.04699	0	0.25	1
CARD8	0.0926308	-1.04863	0	0.25	1
SPTY2D1	0.0926308	-1.04979	0	0.25	1
SYNRG	0.0926308	-1.0503	0	0.25	1
N4BP1	0.0926308	-1.05329	0	0.25	1
H1F0	0.0926308	-1.05329	0	0.25	1
ODF2L	0.0926308	-1.05534	0	0.25	1
UPF2	0.0926308	-1.05719	0	0.25	1
CLDND1	0.0926308	-1.05821	0	0.25	1
MAP3K2	0.0926308	-1.05942	0	0.25	1
RAB3GAP1	0.0926308	-1.06126	0	0.25	1
RIOK3	0.0926308	-1.06356	0	0.25	1
KCTD20	0.0926308	-1.06902	0	0.25	1
THUMPD1	0.0926308	-1.07145	0	0.25	1
MDM2	0.0926308	-1.07145	0	0.25	1
SCYL2	0.0926308	-1.07164	0	0.25	1
HNRNPF	0.0926308	-1.08634	0	0.25	1
CYTOR	0.0926308	-1.08705	0	0.25	1
CDKN1B	0.0926308	-1.08999	0	0.25	1
ANXA6	0.0926308	-1.09238	0	0.25	1
SSSCA1	0.0926308	-1.09464	0	0.25	1
CD55	0.0926308	-1.09517	0	0.25	1
NDEL1	0.0926308	-1.10046	0	0.25	1
MGEA5	0.0926308	-1.10104	0	0.25	1
LCK	0.0926308	-1.10426	0	0.25	1
CASP4	0.0926308	-1.1057	0	0.25	1
BLOC1S6	0.0926308	-1.10634	0	0.25	1
JPT1	0.0926308	-1.10634	0	0.25	1
CNOT2	0.0926308	-1.10649	0	0.25	1
POLR2B	0.0926308	-1.10828	0	0.25	1
ELAVL1	0.0926308	-1.10828	0	0.25	1
MPHOSPH9	0.0926308	-1.11246	0	0.25	1
ATP5F1B	0.0926308	-1.11324	0	0.25	1
NFU1	0.0926308	-1.11576	0	0.25	1
ICE1	0.0926308	-1.12141	0	0.25	1
IGLC2	0.0926308	-1.12141	0	0.25	1
USP34	0.0926308	-1.12319	0	0.25	1
KIR2DL4	0.0926308	-1.12376	0	0.25	1
HDLBP	0.0926308	-1.12478	0	0.25	1
KRT13	0.0926308	-1.12478	0	0.25	1
PIK3IP1	0.0926308	-1.12611	0	0.25	1
PTP4A1	0.0926308	-1.12611	0	0.25	1
TMEM248	0.0926308	-1.12891	0	0.25	1
GCH1	0.0926308	-1.13047	0	0.25	1
SNRPB2	0.0926308	-1.13099	0	0.25	1
MOV10	0.0926308	-1.14297	0	0.25	1
SS18L2	0.0926308	-1.14661	0	0.25	1
ASB1	0.0926308	-1.1483	0	0.25	1
TMEM131	0.0926308	-1.1483	0	0.25	1
RBM3	0.0926308	-1.15077	0	0.25	1
ZNF292	0.0926308	-1.15254	0	0.25	1
RGS16	0.0926308	-1.15439	0	0.25	1
NME1	0.0926308	-1.15439	0	0.25	1
VANGL1	0.0926308	-1.15444	0	0.25	1
SAE1	0.0926308	-1.15707	0	0.25	1
BRWD1	0.0926308	-1.15716	0	0.25	1
LINC00674	0.0926308	-1.15716	0	0.25	1
EPSTI1	0.0926308	-1.15918	0	0.25	1
AKIRIN1	0.0926308	-1.15936	0	0.25	1
CTSD	0.0926308	-1.16032	0	0.25	1
HERC1	0.0926308	-1.1643	0	0.25	1
DDX58	0.0926308	-1.16921	0	0.25	1
CCR1	0.0926308	-1.16921	0	0.25	1
TRANK1	0.0926308	-1.16921	0	0.25	1
HELB	0.0926308	-1.17413	0	0.25	1
DYNLT1	0.0926308	-1.17413	0	0.25	1
MGAT1	0.0926308	-1.17857	0	0.25	1
EIF4B	0.0926308	-1.17934	0	0.25	1
BDP1	0.0926308	-1.18275	0	0.25	1
ATXN7L3B	0.0926308	-1.18718	0	0.25	1
HELZ	0.0926308	-1.18947	0	0.25	1
MTHFD2	0.0926308	-1.19096	0	0.25	1
PPT1	0.0926308	-1.19115	0	0.25	1
PHF3	0.0926308	-1.19529	0	0.25	1
CMPK1	0.0926308	-1.19808	0	0.25	1
DCP2	0.0926308	-1.19908	0	0.25	1
GIMAP6	0.0926308	-1.20027	0	0.25	1
FBXO7	0.0926308	-1.20115	0	0.25	1
TBL1XR1	0.0926308	-1.20585	0	0.25	1
CSDE1	0.0926308	-1.21147	0	0.25	1
HSPA9	0.0926308	-1.21147	0	0.25	1
CLK1	0.0926308	-1.21193	0	0.25	1
SNX20	0.0926308	-1.21451	0	0.25	1
ARID1B	0.0926308	-1.22175	0	0.25	1
EIF5A	0.0926308	-1.22217	0	0.25	1
STK38	0.0926308	-1.22596	0	0.25	1
RIPOR2	0.0926308	-1.23652	0	0.25	1
GHITM	0.0926308	-1.23707	0	0.25	1
TAF15	0.0926308	-1.24016	0	0.25	1
DDX60L	0.0926308	-1.24956	0	0.25	1
INO80E	0.0926308	-1.25155	0	0.25	1
DENR	0.0926308	-1.25338	0	0.25	1
PUM2	0.0926308	-1.25347	0	0.25	1
DYNC1H1	0.0926308	-1.2597	0	0.25	1
SERPINB1	0.0926308	-1.26022	0	0.25	1
ZC3H13	0.0926308	-1.26182	0	0.25	1
ZNF101	0.0926308	-1.27298	0	0.25	1
AKAP5	0.0926308	-1.27758	0	0.25	1
NARS	0.0926308	-1.29292	0	0.25	1
RGS10	0.0926308	-1.29312	0	0.25	1
FIBP	0.0926308	-1.29568	0	0.25	1
SEC22B	0.0926308	-1.29603	0	0.25	1
S100A7	0.0926308	-1.29822	0	0.25	1
KIF5B	0.0926308	-1.29842	0	0.25	1
MRPS36	0.0926308	-1.29872	0	0.25	1
GIT2	0.0926308	-1.30122	0	0.25	1
CNOT6L	0.0926308	-1.30539	0	0.25	1
CMIP	0.0926308	-1.30623	0	0.25	1
CNN2	0.0926308	-1.3124	0	0.25	1
PPP1R18	0.0926308	-1.31342	0	0.25	1
TNRC6A	0.0926308	-1.315	0	0.25	1
NT5C3A	0.0926308	-1.364	0	0.25	1
RBCK1	0.0926308	-1.36455	0	0.25	1
EIF3D	0.0926308	-1.36824	0	0.25	1
ANKRD36C	0.0926308	-1.37185	0	0.25	1
TAGAP	0.0926308	-1.37226	0	0.25	1
FAM107B	0.0926308	-1.37306	0	0.25	1
HUWE1	0.0926308	-1.3739	0	0.25	1
FUS	0.0926308	-1.37454	0	0.25	1
SEL1L	0.0926308	-1.37563	0	0.25	1
CHD9	0.0926308	-1.38187	0	0.25	1
UBE4A	0.0926308	-1.38686	0	0.25	1
CCDC12	0.0926308	-1.39137	0	0.25	1
CYLD	0.0926308	-1.40842	0	0.25	1
SNTB1	0.0926308	-1.41351	0	0.25	1
SAMHD1	0.0926308	-1.41798	0	0.25	1
OAS1	0.0926308	-1.42596	0	0.25	1
ACOT7	0.0926308	-1.42846	0	0.25	1
SLC2A3	0.0926308	-1.4322	0	0.25	1
TXK	0.0926308	-1.45786	0	0.25	1
SMC5	0.0926308	-1.46371	0	0.25	1
ATP8B4	0.0926308	-1.47611	0	0.25	1
RPS10	0.0926308	-1.49366	0	0.25	1
SF1	0.0926308	-1.53814	0	0.25	1
SPRR1B	0.0926308	-1.53975	0	0.25	1
IL16	0.0926308	-1.55056	0	0.25	1
GBP3	0.0926308	-1.56454	0	0.25	1
GPR171	0.0926308	-1.57196	0	0.25	1
TMEM123	0.0926308	-1.5743	0	0.25	1
YBX1	0.0926308	-1.59656	0	0.25	1
POLK	0.0926308	-1.60292	0	0.25	1
GVINP1	0.0926308	-1.60707	0	0.25	1
WARS	0.0926308	-1.84148	0	0.25	1
ARPC2	0.0926517	-0.583417	0.364	0.833	1
BHLHE40	0.0934142	-0.746604	0.182	0.583	1
TMSB10	0.0957422	-0.442587	0.727	0.917	1
GRB2	0.102439	-0.961293	0.091	0.417	1
STAT1	0.102439	-0.976492	0.091	0.417	1
UBA52	0.102439	-0.983648	0.091	0.417	1
ATRX	0.102439	-1.01948	0.091	0.417	1
IVNS1ABP	0.102439	-1.07254	0.091	0.417	1
SEC31A	0.102439	-1.08919	0.091	0.417	1
ZFAND5	0.104411	1.10325	0.455	0.167	1
RPS18	0.106483	0.648042	0.727	0.75	1
RPL14	0.107889	-0.707166	0.182	0.583	1
RPS3A	0.110228	0.820519	0.636	0.417	1
MBNL1	0.110256	-0.440536	0.182	0.667	1
TMBIM6	0.110256	-0.649792	0.182	0.667	1
GZMA	0.110935	-1.63487	0.364	0.583	1
HSP90AA1	0.111477	-0.660534	0.545	0.833	1
SH3BGRL3	0.116043	-0.429979	0.364	0.917	1
CHMP5	0.12031	-0.616	0.091	0.417	1
SMG1	0.12031	-0.68614	0.091	0.417	1
TGOLN2	0.12031	-0.691324	0.091	0.417	1
UBXN4	0.12031	-0.71018	0.091	0.417	1
KLRC1	0.12031	-0.723477	0.091	0.417	1
CDV3	0.12031	-0.793452	0.091	0.417	1
PSMB4	0.12031	-0.812561	0.091	0.417	1
CALM3	0.12031	-0.824589	0.091	0.417	1
RHOA	0.12031	-0.872813	0.091	0.417	1
TXNIP	0.121548	1.38258	0.455	0.167	1
CALM1	0.125528	0.865452	0.636	0.417	1
SON	0.125528	-0.466066	0.273	0.75	1
PTMA	0.131206	0.412771	0.818	0.917	1
HSPD1	0.135748	-1.09426	0.091	0.333	1
RPL28	0.139666	-0.609755	0.364	0.75	1
TMED10	0.140533	-0.35138	0.091	0.417	1
ATP6V1G1	0.140533	-0.354066	0.091	0.417	1
HNRNPR	0.140533	-0.360321	0.091	0.417	1
SPCS3	0.140533	-0.380358	0.091	0.417	1
BAZ1A	0.140533	-0.391949	0.091	0.417	1
SNRPD2	0.140533	-0.419961	0.091	0.417	1
SRSF11	0.140533	-0.432763	0.091	0.417	1
DECR1	0.140533	-0.434941	0.091	0.417	1
CDC42SE2	0.140533	-0.447062	0.091	0.417	1
BAZ1B	0.140533	-0.449331	0.091	0.417	1
EMB	0.140533	-0.470088	0.091	0.417	1
EIF3A	0.140533	-0.499003	0.091	0.417	1
ITGB1	0.140533	-0.516412	0.091	0.417	1
TIA1	0.140533	-0.570104	0.091	0.417	1
SMARCA5	0.140533	-0.571942	0.091	0.417	1
KMT2A	0.140533	-0.583498	0.091	0.417	1
PDIA6	0.140533	-0.625082	0.091	0.417	1
PCF11	0.140533	-0.671662	0.091	0.417	1
PARP14	0.140533	-0.777642	0.091	0.417	1
EIF1	0.142442	0.976281	0.636	0.75	1
RPL34	0.147083	0.694394	0.818	0.833	1
NDUFA7	0.147794	1.73833	0.182	0	1
CRYBG1	0.147794	1.57944	0.182	0	1
HMGB1P5	0.147794	1.57944	0.182	0	1
ETFA	0.147794	1.56183	0.182	0	1
CTSG	0.147794	1.54543	0.182	0	1
RHOB	0.147794	1.54543	0.182	0	1
RASGEF1B	0.147794	1.54019	0.182	0	1
HNRNPLL	0.147794	1.53342	0.182	0	1
DAB2	0.147794	1.53342	0.182	0	1
SBDS	0.147794	1.52945	0.182	0	1
FOSL2	0.147794	1.52187	0.182	0	1
FLII	0.147794	1.5209	0.182	0	1
SC5D	0.147794	1.51619	0.182	0	1
EML2-AS1	0.147794	1.51554	0.182	0	1
ITGB3BP	0.147794	1.50551	0.182	0	1
TMSB4XP4	0.147794	1.49741	0.182	0	1
SMARCD2	0.147794	1.49396	0.182	0	1
NUBP2	0.147794	1.48815	0.182	0	1
DPT	0.147794	1.48626	0.182	0	1
ANKRA2	0.147794	1.48626	0.182	0	1
CBFB	0.147794	1.46403	0.182	0	1
UBE2E3	0.147794	1.46285	0.182	0	1
JMJD6	0.147794	1.45371	0.182	0	1
ADIRF	0.147794	1.43939	0.182	0	1
GPATCH8	0.147794	1.43939	0.182	0	1
COX7A2L	0.147794	1.43003	0.182	0	1
SNX1	0.147794	1.36558	0.182	0	1
ZNF800	0.147794	1.36558	0.182	0	1
FAM210B	0.147794	1.35931	0.182	0	1
NDUFA5	0.147794	1.35931	0.182	0	1
SPIDR	0.147794	1.35931	0.182	0	1
MRC1	0.147794	1.33731	0.182	0	1
IPO9	0.147794	1.33459	0.182	0	1
EEF1AKMT1	0.147794	1.32812	0.182	0	1
MAP3K8	0.147794	1.32499	0.182	0	1
RPS6KA5	0.147794	1.31674	0.182	0	1
SYTL2	0.147794	1.31674	0.182	0	1
SYTL3	0.147794	1.30542	0.182	0	1
C12orf65	0.147794	1.2927	0.182	0	1
PTPRE	0.147794	1.2927	0.182	0	1
PGRMC2	0.147794	1.2927	0.182	0	1
TIPARP	0.147794	1.28663	0.182	0	1
HBS1L	0.147794	1.28582	0.182	0	1
MANF	0.147794	1.28582	0.182	0	1
IPP	0.147794	1.28418	0.182	0	1
HNRNPUL1	0.147794	1.25859	0.182	0	1
RNF149	0.147794	1.25859	0.182	0	1
CCNDBP1	0.147794	1.25859	0.182	0	1
MLLT11	0.147794	1.25859	0.182	0	1
EXOSC8	0.147794	1.25306	0.182	0	1
RPS27AP16	0.147794	1.25221	0.182	0	1
C3	0.147794	1.22404	0.182	0	1
SNHG22	0.147794	1.22404	0.182	0	1
KCNAB3	0.147794	1.22404	0.182	0	1
POLR2F	0.147794	1.0437	0.182	0	1
FOXP1	0.147794	1.0437	0.182	0	1
STAU1	0.147794	1.0437	0.182	0	1
ZNF808	0.147794	1.0437	0.182	0	1
FAM200B	0.147794	1.0437	0.182	0	1
HSP90AB1	0.148478	1.02589	0.636	0.5	1
FOS	0.157232	1.18969	0.636	0.667	1
ARL6IP5	0.158206	-0.784236	0.182	0.5	1
EEF1D	0.159555	-1.06482	0.091	0.333	1
RGS1	0.160217	0.657595	0.818	0.583	1
ATP5ME	0.162099	-0.462795	0.182	0.583	1
TPT1	0.164022	-0.396399	0.636	0.917	1
RPL18A	0.166662	0.941864	0.727	0.583	1
RPS16	0.167369	-0.344887	0.273	0.833	1
H3F3B	0.179619	1.31366	0.636	0.75	1
GNLY	0.179619	-0.965398	0.636	0.75	1
ETS1	0.180647	-0.586455	0.182	0.5	1
CAPZB	0.18413	-0.253926	0.182	0.583	1
ACTR3	0.18413	-0.314518	0.182	0.583	1
HMGB1	0.185102	0.787814	0.545	0.333	1
TM7SF3	0.186332	-0.605282	0	0.167	1
CHFR	0.186332	-0.605282	0	0.167	1
CENPT	0.186332	-0.605282	0	0.167	1
CEBPZ	0.186332	-0.605282	0	0.167	1
CLPP	0.186332	-0.605282	0	0.167	1
LSM4	0.186332	-0.605282	0	0.167	1
LARS	0.186332	-0.605282	0	0.167	1
TMEM87B	0.186332	-0.605282	0	0.167	1
HS2ST1	0.186332	-0.605282	0	0.167	1
RSPRY1	0.186332	-0.605282	0	0.167	1
BPTF	0.186332	-0.605282	0	0.167	1
CERS6	0.186332	-0.605282	0	0.167	1
MZT2A	0.186332	-0.605282	0	0.167	1
DCTPP1	0.186332	-0.605282	0	0.167	1
TTC3	0.186332	-0.605282	0	0.167	1
APOO	0.186332	-0.605282	0	0.167	1
CTNND1	0.186332	-0.605282	0	0.167	1
MICB	0.186332	-0.605282	0	0.167	1
RPL18AP3	0.186332	-0.605282	0	0.167	1
AP5B1	0.186332	-0.605282	0	0.167	1
AGK	0.186332	-0.610746	0	0.167	1
SRI	0.186332	-0.610746	0	0.167	1
N4BP2	0.186332	-0.610746	0	0.167	1
DUSP12	0.186332	-0.610746	0	0.167	1
OGFOD1	0.186332	-0.610746	0	0.167	1
COPZ1	0.186332	-0.610746	0	0.167	1
NUDT22	0.186332	-0.610746	0	0.167	1
SNF8	0.186332	-0.610746	0	0.167	1
FAM91A1	0.186332	-0.610746	0	0.167	1
LITAF	0.186332	-0.610746	0	0.167	1
MIR1244-2	0.186332	-0.610746	0	0.167	1
PTBP1	0.186332	-0.611521	0	0.167	1
TXLNA	0.186332	-0.611521	0	0.167	1
SNX5	0.186332	-0.611521	0	0.167	1
IL27RA	0.186332	-0.611521	0	0.167	1
RNF167	0.186332	-0.611521	0	0.167	1
LGALS3BP	0.186332	-0.611521	0	0.167	1
QKI	0.186332	-0.611521	0	0.167	1
PPM1G	0.186332	-0.611521	0	0.167	1
SRSF4	0.186332	-0.611521	0	0.167	1
ACTR1A	0.186332	-0.611521	0	0.167	1
PYURF	0.186332	-0.611521	0	0.167	1
UHRF2	0.186332	-0.611521	0	0.167	1
CXCL8	0.186332	-0.611521	0	0.167	1
SFN	0.186332	-0.611521	0	0.167	1
TRIM27	0.186332	-0.611521	0	0.167	1
TNFRSF25	0.186332	-0.611521	0	0.167	1
TBX21	0.186332	-0.619327	0	0.167	1
NUP50	0.186332	-0.619327	0	0.167	1
NRP1	0.186332	-0.619327	0	0.167	1
CDIPT	0.186332	-0.619327	0	0.167	1
SNRPB	0.186332	-0.619327	0	0.167	1
NDUFA10	0.186332	-0.619327	0	0.167	1
MBD2	0.186332	-0.619327	0	0.167	1
ESD	0.186332	-0.619327	0	0.167	1
EFHD2	0.186332	-0.619327	0	0.167	1
SURF2	0.186332	-0.619327	0	0.167	1
PDCD11	0.186332	-0.619327	0	0.167	1
TAGLN	0.186332	-0.619327	0	0.167	1
FAM213B	0.186332	-0.619327	0	0.167	1
AGGF1	0.186332	-0.619327	0	0.167	1
PGM2L1	0.186332	-0.619327	0	0.167	1
DNAJC21	0.186332	-0.619327	0	0.167	1
HINT1	0.186332	-0.619327	0	0.167	1
FOXN2	0.186332	-0.619327	0	0.167	1
LRRC57	0.186332	-0.619327	0	0.167	1
RPL21P16	0.186332	-0.619327	0	0.167	1
MARCKS	0.186332	-0.619327	0	0.167	1
PHEX	0.186332	-0.619327	0	0.167	1
CS	0.186332	-0.62397	0	0.167	1
MARK2	0.186332	-0.62397	0	0.167	1
TRIP11	0.186332	-0.62397	0	0.167	1
EIF3E	0.186332	-0.62397	0	0.167	1
AUP1	0.186332	-0.62397	0	0.167	1
CD93	0.186332	-0.62397	0	0.167	1
YWHAH	0.186332	-0.62397	0	0.167	1
BNIP2	0.186332	-0.62397	0	0.167	1
SETDB1	0.186332	-0.62397	0	0.167	1
POLR2D	0.186332	-0.62397	0	0.167	1
WTAP	0.186332	-0.62397	0	0.167	1
DGKZ	0.186332	-0.62397	0	0.167	1
MYO1E	0.186332	-0.62397	0	0.167	1
TOPBP1	0.186332	-0.62397	0	0.167	1
ATP6AP2	0.186332	-0.62397	0	0.167	1
MIER1	0.186332	-0.62397	0	0.167	1
ABCF1	0.186332	-0.62397	0	0.167	1
CCL18	0.186332	-0.62397	0	0.167	1
ALOX5	0.186332	-0.63067	0	0.167	1
COMT	0.186332	-0.63067	0	0.167	1
LIMK1	0.186332	-0.63067	0	0.167	1
TBC1D15	0.186332	-0.63067	0	0.167	1
IL1B	0.186332	-0.63067	0	0.167	1
VEZF1	0.186332	-0.63067	0	0.167	1
FOXO1	0.186332	-0.63067	0	0.167	1
TSC22D2	0.186332	-0.63067	0	0.167	1
HCP5	0.186332	-0.63067	0	0.167	1
GABPB1-AS1	0.186332	-0.63067	0	0.167	1
MYO9B	0.186332	-0.632434	0	0.167	1
PFDN1	0.186332	-0.632434	0	0.167	1
CCNG1	0.186332	-0.632434	0	0.167	1
KIAA2013	0.186332	-0.632434	0	0.167	1
TGFBI	0.186332	-0.632434	0	0.167	1
ZNF211	0.186332	-0.632434	0	0.167	1
CSTA	0.186332	-0.632434	0	0.167	1
RECK	0.186332	-0.632434	0	0.167	1
EGR2	0.186332	-0.632434	0	0.167	1
RRBP1	0.186332	-0.632434	0	0.167	1
CHD1L	0.186332	-0.632434	0	0.167	1
FIP1L1	0.186332	-0.632434	0	0.167	1
GPR107	0.186332	-0.632434	0	0.167	1
TRAPPC8	0.186332	-0.632434	0	0.167	1
POLR3D	0.186332	-0.632434	0	0.167	1
OXSR1	0.186332	-0.632434	0	0.167	1
DPP7	0.186332	-0.632434	0	0.167	1
STK39	0.186332	-0.632434	0	0.167	1
OPA1	0.186332	-0.632434	0	0.167	1
FIS1	0.186332	-0.632434	0	0.167	1
MCRIP1	0.186332	-0.632434	0	0.167	1
GGCT	0.186332	-0.67501	0	0.167	1
MCM2	0.186332	-0.67501	0	0.167	1
NANS	0.186332	-0.67501	0	0.167	1
GMNN	0.186332	-0.67501	0	0.167	1
PTPA	0.186332	-0.67501	0	0.167	1
PRMT1	0.186332	-0.67501	0	0.167	1
TKT	0.186332	-0.67501	0	0.167	1
KLF13	0.186332	-0.67501	0	0.167	1
ZNF480	0.186332	-0.67501	0	0.167	1
CCDC7	0.186332	-0.67501	0	0.167	1
FRG1HP	0.186332	-0.67501	0	0.167	1
HIVEP1	0.186332	-0.675737	0	0.167	1
HTATIP2	0.186332	-0.675737	0	0.167	1
NNT	0.186332	-0.675737	0	0.167	1
H2AFY	0.186332	-0.675737	0	0.167	1
PSMF1	0.186332	-0.675737	0	0.167	1
UGCG	0.186332	-0.675737	0	0.167	1
CARD11	0.186332	-0.675737	0	0.167	1
TRBV28	0.186332	-0.675737	0	0.167	1
PHTF2	0.186332	-0.68083	0	0.167	1
XRCC1	0.186332	-0.68083	0	0.167	1
G2E3	0.186332	-0.68083	0	0.167	1
TFPT	0.186332	-0.68083	0	0.167	1
NCBP2	0.186332	-0.68083	0	0.167	1
PSMB2	0.186332	-0.68083	0	0.167	1
YY1AP1	0.186332	-0.68083	0	0.167	1
NDUFB6	0.186332	-0.68083	0	0.167	1
NDUFA11	0.186332	-0.68083	0	0.167	1
MRFAP1L1	0.186332	-0.68083	0	0.167	1
CNPY2	0.186332	-0.68083	0	0.167	1
SEC61A1	0.186332	-0.683059	0	0.167	1
SEC61B	0.186332	-0.683059	0	0.167	1
LUC7L3	0.186332	-0.683059	0	0.167	1
RNF7	0.186332	-0.683059	0	0.167	1
INO80D	0.186332	-0.683059	0	0.167	1
MOB4	0.186332	-0.683059	0	0.167	1
KIF3A	0.186332	-0.683059	0	0.167	1
CBWD5	0.186332	-0.683059	0	0.167	1
UHMK1	0.186332	-0.683059	0	0.167	1
CHTOP	0.186332	-0.683059	0	0.167	1
FAM217B	0.186332	-0.683059	0	0.167	1
ADA	0.186332	-0.683059	0	0.167	1
SMARCA2	0.186332	-0.687416	0	0.167	1
PSMC1	0.186332	-0.687416	0	0.167	1
EPC1	0.186332	-0.687416	0	0.167	1
KIAA1191	0.186332	-0.687416	0	0.167	1
CCT7	0.186332	-0.687416	0	0.167	1
HOOK3	0.186332	-0.687416	0	0.167	1
CSTF3	0.186332	-0.687416	0	0.167	1
PRPF3	0.186332	-0.688115	0	0.167	1
SAP30BP	0.186332	-0.688115	0	0.167	1
RMDN1	0.186332	-0.688115	0	0.167	1
UBE2F	0.186332	-0.688115	0	0.167	1
SYNJ2BP	0.186332	-0.688115	0	0.167	1
AL158211.5	0.186332	-0.688115	0	0.167	1
HEBP2	0.186332	-0.688832	0	0.167	1
ACIN1	0.186332	-0.688832	0	0.167	1
GLO1	0.186332	-0.688832	0	0.167	1
LLPH	0.186332	-0.688832	0	0.167	1
VPS54	0.186332	-0.688832	0	0.167	1
SRFBP1	0.186332	-0.688832	0	0.167	1
FAAP20	0.186332	-0.688832	0	0.167	1
SHISA5	0.186332	-0.688832	0	0.167	1
KRT6C	0.186332	-0.688832	0	0.167	1
JUP	0.186332	-0.688832	0	0.167	1
STRN3	0.186332	-0.688832	0	0.167	1
RABAC1	0.186332	-0.69245	0	0.167	1
STYXL1	0.186332	-0.69245	0	0.167	1
SCAPER	0.186332	-0.69245	0	0.167	1
CREG1	0.186332	-0.69245	0	0.167	1
GNL3	0.186332	-0.69245	0	0.167	1
TRUB1	0.186332	-0.69245	0	0.167	1
FAM96A	0.186332	-0.69245	0	0.167	1
TBC1D2B	0.186332	-0.69245	0	0.167	1
LTN1	0.186332	-0.69245	0	0.167	1
EIF6	0.186332	-0.69245	0	0.167	1
IKZF2	0.186332	-0.693164	0	0.167	1
XAB2	0.186332	-0.693164	0	0.167	1
DCTN4	0.186332	-0.693164	0	0.167	1
SSFA2	0.186332	-0.693164	0	0.167	1
ATP8B2	0.186332	-0.693164	0	0.167	1
WBP1L	0.186332	-0.693164	0	0.167	1
LAYN	0.186332	-0.693164	0	0.167	1
DDX18	0.186332	-0.693706	0	0.167	1
PAM	0.186332	-0.693706	0	0.167	1
ASAP1	0.186332	-0.693706	0	0.167	1
FBXO34	0.186332	-0.693706	0	0.167	1
SOCS3	0.186332	-0.693706	0	0.167	1
BRCC3	0.186332	-0.693706	0	0.167	1
SPIN4	0.186332	-0.693706	0	0.167	1
ANGPT2	0.186332	-0.695362	0	0.167	1
GID8	0.186332	-0.695362	0	0.167	1
KIF3B	0.186332	-0.695362	0	0.167	1
RAB2A	0.186332	-0.695362	0	0.167	1
UBTF	0.186332	-0.695362	0	0.167	1
SDCBP	0.186332	-0.695362	0	0.167	1
GLUD1	0.186332	-0.695362	0	0.167	1
NBAS	0.186332	-0.695362	0	0.167	1
HPRT1	0.186332	-0.695362	0	0.167	1
GUSB	0.186332	-0.695362	0	0.167	1
TRPV2	0.186332	-0.695362	0	0.167	1
FAM133B	0.186332	-0.695362	0	0.167	1
RBM12	0.186332	-0.695362	0	0.167	1
GRN	0.186332	-0.697827	0	0.167	1
CD99L2	0.186332	-0.697827	0	0.167	1
MRPL51	0.186332	-0.697827	0	0.167	1
NKTR	0.186332	-0.697827	0	0.167	1
SMU1	0.186332	-0.697827	0	0.167	1
DYNLRB1	0.186332	-0.697827	0	0.167	1
KLC1	0.186332	-0.697827	0	0.167	1
FDX1	0.186332	-0.697827	0	0.167	1
SCARB2	0.186332	-0.697827	0	0.167	1
FURIN	0.186332	-0.697827	0	0.167	1
TOMM70	0.186332	-0.697827	0	0.167	1
RPUSD3	0.186332	-0.697827	0	0.167	1
EIF3K	0.186332	-0.697827	0	0.167	1
LAMP1	0.186332	-0.697827	0	0.167	1
HDAC2	0.186332	-0.697827	0	0.167	1
CWC25	0.186332	-0.697827	0	0.167	1
POLD2	0.186332	-0.698709	0	0.167	1
SF3B6	0.186332	-0.698709	0	0.167	1
TIMM17A	0.186332	-0.698709	0	0.167	1
TMX1	0.186332	-0.698709	0	0.167	1
NUDT5	0.186332	-0.698709	0	0.167	1
RBM7	0.186332	-0.699418	0	0.167	1
CMAS	0.186332	-0.699418	0	0.167	1
DROSHA	0.186332	-0.699418	0	0.167	1
C10orf88	0.186332	-0.699418	0	0.167	1
ELP2	0.186332	-0.699418	0	0.167	1
CIR1	0.186332	-0.699418	0	0.167	1
TAF10	0.186332	-0.699418	0	0.167	1
SEC11C	0.186332	-0.699418	0	0.167	1
PSENEN	0.186332	-0.699418	0	0.167	1
HNRNPUL2	0.186332	-0.699418	0	0.167	1
SMIM3	0.186332	-0.699418	0	0.167	1
OSTM1	0.186332	-0.700357	0	0.167	1
CYB5B	0.186332	-0.700357	0	0.167	1
IL10RA	0.186332	-0.700357	0	0.167	1
RHOT1	0.186332	-0.700357	0	0.167	1
OLA1	0.186332	-0.700357	0	0.167	1
ABCE1	0.186332	-0.700357	0	0.167	1
LAIR1	0.186332	-0.700357	0	0.167	1
EXOC5	0.186332	-0.70036	0	0.167	1
GBF1	0.186332	-0.70036	0	0.167	1
DNAJC4	0.186332	-0.70036	0	0.167	1
RNGTT	0.186332	-0.70036	0	0.167	1
FKBP15	0.186332	-0.70036	0	0.167	1
ZCCHC2	0.186332	-0.70036	0	0.167	1
SHPRH	0.186332	-0.70036	0	0.167	1
DOCK11	0.186332	-0.70036	0	0.167	1
SAV1	0.186332	-0.70036	0	0.167	1
DIS3L	0.186332	-0.70036	0	0.167	1
MED12	0.186332	-0.70036	0	0.167	1
LRRC37B	0.186332	-0.70036	0	0.167	1
RPL3P4	0.186332	-0.70036	0	0.167	1
DHX8	0.186332	-0.701065	0	0.167	1
HSD17B10	0.186332	-0.701065	0	0.167	1
PLPBP	0.186332	-0.701065	0	0.167	1
PACS1	0.186332	-0.701065	0	0.167	1
RHOG	0.186332	-0.701065	0	0.167	1
GCC1	0.186332	-0.701065	0	0.167	1
SHMT2	0.186332	-0.701065	0	0.167	1
RABIF	0.186332	-0.701065	0	0.167	1
PET100	0.186332	-0.701065	0	0.167	1
XRN2	0.186332	-0.70657	0	0.167	1
SUDS3	0.186332	-0.70657	0	0.167	1
FASTKD1	0.186332	-0.70657	0	0.167	1
MTERF3	0.186332	-0.70657	0	0.167	1
ZFAND3	0.186332	-0.70657	0	0.167	1
REEP3	0.186332	-0.70657	0	0.167	1
FBXO22	0.186332	-0.70657	0	0.167	1
AC027309.2	0.186332	-0.70657	0	0.167	1
EED	0.186332	-0.708205	0	0.167	1
KAT6A	0.186332	-0.708205	0	0.167	1
USP48	0.186332	-0.708205	0	0.167	1
CENPF	0.186332	-0.708205	0	0.167	1
ESYT1	0.186332	-0.708205	0	0.167	1
FLAD1	0.186332	-0.708205	0	0.167	1
EHBP1L1	0.186332	-0.708205	0	0.167	1
MYADM	0.186332	-0.708205	0	0.167	1
HLA-DRB1	0.186332	-0.708205	0	0.167	1
RBM6	0.186332	-0.710825	0	0.167	1
NFAT5	0.186332	-0.710825	0	0.167	1
C12orf57	0.186332	-0.710825	0	0.167	1
MPRIP	0.186332	-0.710825	0	0.167	1
RSL24D1	0.186332	-0.710825	0	0.167	1
ZNF217	0.186332	-0.710825	0	0.167	1
ALG10B	0.186332	-0.710825	0	0.167	1
FAR1	0.186332	-0.710825	0	0.167	1
GAS5	0.186332	-0.710825	0	0.167	1
YTHDC1	0.186332	-0.712453	0	0.167	1
ITGA4	0.186332	-0.712453	0	0.167	1
CBR1	0.186332	-0.712453	0	0.167	1
PRPF39	0.186332	-0.712453	0	0.167	1
AC016831.5	0.186332	-0.712453	0	0.167	1
ARID4A	0.186332	-0.718588	0	0.167	1
SPTLC1	0.186332	-0.718588	0	0.167	1
NOP53	0.186332	-0.718588	0	0.167	1
RPS6KB1	0.186332	-0.718588	0	0.167	1
PDE4D	0.186332	-0.718588	0	0.167	1
NASP	0.186332	-0.718588	0	0.167	1
PNPT1	0.186332	-0.718588	0	0.167	1
CERS2	0.186332	-0.718588	0	0.167	1
JTB	0.186332	-0.718588	0	0.167	1
TNIK	0.186332	-0.718588	0	0.167	1
LMAN2	0.186332	-0.718588	0	0.167	1
ADH5	0.186332	-0.718588	0	0.167	1
EBLN3P	0.186332	-0.718588	0	0.167	1
UBA6	0.186332	-0.73854	0	0.167	1
RBM23	0.186332	-0.73854	0	0.167	1
ATP11C	0.186332	-0.73854	0	0.167	1
SSBP1	0.186332	-0.73854	0	0.167	1
ATE1	0.186332	-0.73854	0	0.167	1
EFL1	0.186332	-0.73854	0	0.167	1
MTA2	0.186332	-0.73854	0	0.167	1
FERMT3	0.186332	-0.73854	0	0.167	1
ABCF3	0.186332	-0.73854	0	0.167	1
MRPL36	0.186332	-0.73854	0	0.167	1
GOLGA8A	0.186332	-0.73854	0	0.167	1
ZFP91	0.186332	-0.73854	0	0.167	1
ITGAE	0.186332	-0.756887	0	0.167	1
RNF114	0.186332	-0.756887	0	0.167	1
UXT	0.186332	-0.756887	0	0.167	1
SLAIN1	0.186332	-0.756887	0	0.167	1
YIPF5	0.186332	-0.756887	0	0.167	1
PTTG1IP	0.186332	-0.756887	0	0.167	1
AIDA	0.186332	-0.756887	0	0.167	1
MBD5	0.186332	-0.756887	0	0.167	1
REXO2	0.186332	-0.761584	0	0.167	1
MRPL34	0.186332	-0.761584	0	0.167	1
SPPL2A	0.186332	-0.761584	0	0.167	1
AGPS	0.186332	-0.76225	0	0.167	1
KMT5B	0.186332	-0.76225	0	0.167	1
STXBP3	0.186332	-0.76225	0	0.167	1
LRRC41	0.186332	-0.76225	0	0.167	1
FAM104A	0.186332	-0.76225	0	0.167	1
PHF11	0.186332	-0.76225	0	0.167	1
MLLT6	0.186332	-0.76225	0	0.167	1
GTPBP1	0.186332	-0.768968	0	0.167	1
AES	0.186332	-0.768968	0	0.167	1
PLCG1	0.186332	-0.768968	0	0.167	1
FOPNL	0.186332	-0.768968	0	0.167	1
CMPK2	0.186332	-0.768968	0	0.167	1
KAT7	0.186332	-0.768968	0	0.167	1
C18orf25	0.186332	-0.768968	0	0.167	1
JAML	0.186332	-0.768968	0	0.167	1
RASGRP1	0.186332	-0.768968	0	0.167	1
DHX36	0.186332	-0.768968	0	0.167	1
DHTKD1	0.186332	-0.768968	0	0.167	1
C5orf24	0.186332	-0.768968	0	0.167	1
NELL2	0.186332	-0.768968	0	0.167	1
BLM	0.186332	-0.768968	0	0.167	1
PDCD6	0.186332	-0.768968	0	0.167	1
KCNAB2	0.186332	-0.772967	0	0.167	1
GZMH	0.186332	-0.772967	0	0.167	1
AFTPH	0.186332	-0.772967	0	0.167	1
NARF	0.186332	-0.772967	0	0.167	1
OTUB1	0.186332	-0.772967	0	0.167	1
PRR14L	0.186332	-0.772967	0	0.167	1
TAF2	0.186332	-0.778742	0	0.167	1
EFTUD2	0.186332	-0.778742	0	0.167	1
CCND1	0.186332	-0.778742	0	0.167	1
FCHO1	0.186332	-0.778742	0	0.167	1
RGS5	0.186332	-0.778742	0	0.167	1
METTL18	0.186332	-0.778742	0	0.167	1
SUPT4H1	0.186332	-0.778742	0	0.167	1
MAGI2-AS3	0.186332	-0.778742	0	0.167	1
HNRNPL	0.186332	-0.780004	0	0.167	1
KDM5B	0.186332	-0.780004	0	0.167	1
NDUFA8	0.186332	-0.780004	0	0.167	1
TMEM165	0.186332	-0.780004	0	0.167	1
UBQLN1	0.186332	-0.780004	0	0.167	1
GALNT2	0.186332	-0.780004	0	0.167	1
PMVK	0.186332	-0.780004	0	0.167	1
SPRY1	0.186332	-0.780004	0	0.167	1
DUS2	0.186332	-0.780004	0	0.167	1
ANKRD49	0.186332	-0.780004	0	0.167	1
RALGAPB	0.186332	-0.780004	0	0.167	1
ARHGAP1	0.186332	-0.780004	0	0.167	1
CHURC1	0.186332	-0.780004	0	0.167	1
ANKRD17	0.186332	-0.780264	0	0.167	1
EIF2A	0.186332	-0.780264	0	0.167	1
OXNAD1	0.186332	-0.780264	0	0.167	1
CLIC3	0.186332	-0.780264	0	0.167	1
TRIM33	0.186332	-0.780264	0	0.167	1
TNPO1	0.186332	-0.782316	0	0.167	1
CHMP4B	0.186332	-0.782316	0	0.167	1
C19orf53	0.186332	-0.782316	0	0.167	1
RIOK1	0.186332	-0.782316	0	0.167	1
PPFIA1	0.186332	-0.782316	0	0.167	1
TNFRSF9	0.186332	-0.786895	0	0.167	1
PSMA2	0.186332	-0.786895	0	0.167	1
LAMP2	0.186332	-0.787258	0	0.167	1
TRAF3IP3	0.186332	-0.787258	0	0.167	1
THOC1	0.186332	-0.787258	0	0.167	1
DSP	0.186332	-0.787258	0	0.167	1
SH3BP1	0.186332	-0.787258	0	0.167	1
BABAM1	0.186332	-0.787258	0	0.167	1
NSD2	0.186332	-0.787258	0	0.167	1
SUMO1	0.186332	-0.787258	0	0.167	1
DERL1	0.186332	-0.787258	0	0.167	1
SGCB	0.186332	-0.787258	0	0.167	1
METAP1	0.186332	-0.787258	0	0.167	1
JRKL	0.186332	-0.787258	0	0.167	1
KPNA4	0.186332	-0.787258	0	0.167	1
AC062029.1	0.186332	-0.787258	0	0.167	1
BRK1	0.186332	-0.787258	0	0.167	1
RALY	0.186332	-0.787545	0	0.167	1
CCDC88C	0.186332	-0.794095	0	0.167	1
NUDC	0.186332	-0.794095	0	0.167	1
GSPT1	0.186332	-0.794095	0	0.167	1
FCGRT	0.186332	-0.794095	0	0.167	1
PPP3CB	0.186332	-0.794095	0	0.167	1
IL18R1	0.186332	-0.794095	0	0.167	1
PUF60	0.186332	-0.794095	0	0.167	1
MYCBP	0.186332	-0.794095	0	0.167	1
MGST1	0.186332	-0.795309	0	0.167	1
CSRP1	0.186332	-0.795309	0	0.167	1
RCAN1	0.186332	-0.795309	0	0.167	1
ACAA2	0.186332	-0.795309	0	0.167	1
GIGYF2	0.186332	-0.795309	0	0.167	1
PNN	0.186332	-0.797995	0	0.167	1
MRRF	0.186332	-0.797995	0	0.167	1
GTF2E1	0.186332	-0.797995	0	0.167	1
NUTM2B-AS1	0.186332	-0.797995	0	0.167	1
SEL1L3	0.186332	-0.799829	0	0.167	1
PACSIN2	0.186332	-0.799829	0	0.167	1
BRIX1	0.186332	-0.799829	0	0.167	1
KHDC4	0.186332	-0.799829	0	0.167	1
CDC73	0.186332	-0.799829	0	0.167	1
IMP4	0.186332	-0.799829	0	0.167	1
NOL8	0.186332	-0.799829	0	0.167	1
NLRP1	0.186332	-0.800471	0	0.167	1
NDUFB3	0.186332	-0.800471	0	0.167	1
ZNF714	0.186332	-0.800471	0	0.167	1
RICTOR	0.186332	-0.800471	0	0.167	1
C18orf54	0.186332	-0.800471	0	0.167	1
MMADHC	0.186332	-0.800471	0	0.167	1
TFAM	0.186332	-0.805112	0	0.167	1
STK24	0.186332	-0.806937	0	0.167	1
URI1	0.186332	-0.806937	0	0.167	1
SNX9	0.186332	-0.806937	0	0.167	1
WDR20	0.186332	-0.806937	0	0.167	1
PCTP	0.186332	-0.806937	0	0.167	1
ARFGAP2	0.186332	-0.806937	0	0.167	1
UBASH3B	0.186332	-0.806937	0	0.167	1
HIST2H2BE	0.186332	-0.806937	0	0.167	1
MAFF	0.186332	-0.806937	0	0.167	1
RN7SL2	0.186332	-0.806937	0	0.167	1
KAT2B	0.186332	-0.810787	0	0.167	1
SLF2	0.186332	-0.810787	0	0.167	1
MINDY2	0.186332	-0.810787	0	0.167	1
TUBGCP2	0.186332	-0.810787	0	0.167	1
BRCA2	0.186332	-0.810787	0	0.167	1
TP53BP2	0.186332	-0.810787	0	0.167	1
USP25	0.186332	-0.810787	0	0.167	1
UBE2Z	0.186332	-0.810787	0	0.167	1
TRA2A	0.186332	-0.810787	0	0.167	1
FAM192A	0.186332	-0.810787	0	0.167	1
TOMM20	0.186332	-0.810787	0	0.167	1
SWSAP1	0.186332	-0.810787	0	0.167	1
PHYKPL	0.186332	-0.810787	0	0.167	1
MAF1	0.186332	-0.810787	0	0.167	1
MAFB	0.186332	-0.810787	0	0.167	1
PI4KA	0.186332	-0.810787	0	0.167	1
PIM2	0.186332	-0.816349	0	0.167	1
SP4	0.186332	-0.816349	0	0.167	1
FBXW7	0.186332	-0.816349	0	0.167	1
MSH6	0.186332	-0.816349	0	0.167	1
TROVE2	0.186332	-0.816349	0	0.167	1
CASP8AP2	0.186332	-0.816349	0	0.167	1
DNMT3A	0.186332	-0.816349	0	0.167	1
RFTN1	0.186332	-0.816349	0	0.167	1
RNF38	0.186332	-0.816349	0	0.167	1
GBP2	0.186332	-0.816349	0	0.167	1
AP1G2	0.186332	-0.816349	0	0.167	1
NRBF2	0.186332	-0.817814	0	0.167	1
FER	0.186332	-0.817814	0	0.167	1
ELMSAN1	0.186332	-0.817814	0	0.167	1
USP1	0.186332	-0.817814	0	0.167	1
GPX4	0.186332	-0.817814	0	0.167	1
GNG12	0.186332	-0.817814	0	0.167	1
IPO5	0.186332	-0.834529	0	0.167	1
OCIAD1	0.186332	-0.834529	0	0.167	1
SMAP1	0.186332	-0.834529	0	0.167	1
PTBP3	0.186332	-0.834529	0	0.167	1
PSMA1	0.186332	-0.834529	0	0.167	1
EXOSC2	0.186332	-0.834529	0	0.167	1
GALNT11	0.186332	-0.834529	0	0.167	1
KLHL23	0.186332	-0.834529	0	0.167	1
PSMD7	0.186332	-0.836718	0	0.167	1
INTS11	0.186332	-0.836718	0	0.167	1
GEM	0.186332	-0.836718	0	0.167	1
ANKIB1	0.186332	-0.838876	0	0.167	1
CD82	0.186332	-0.838876	0	0.167	1
LYPLA1	0.186332	-0.838876	0	0.167	1
VASP	0.186332	-0.838876	0	0.167	1
ASNSD1	0.186332	-0.838876	0	0.167	1
GPR174	0.186332	-0.838876	0	0.167	1
EIF4E	0.186332	-0.838876	0	0.167	1
YTHDC2	0.186332	-0.839492	0	0.167	1
MAEA	0.186332	-0.839492	0	0.167	1
GSR	0.186332	-0.839492	0	0.167	1
OS9	0.186332	-0.839492	0	0.167	1
TRPT1	0.186332	-0.839492	0	0.167	1
WBP11	0.186332	-0.841399	0	0.167	1
SMS	0.186332	-0.841399	0	0.167	1
PHF14	0.186332	-0.841399	0	0.167	1
PCNA	0.186332	-0.841399	0	0.167	1
FBXO11	0.186332	-0.841399	0	0.167	1
NCAM1	0.186332	-0.841399	0	0.167	1
GLYCTK	0.186332	-0.841399	0	0.167	1
TIMM13	0.186332	-0.845375	0	0.167	1
MAD2L2	0.186332	-0.845375	0	0.167	1
MRPL57	0.186332	-0.845375	0	0.167	1
NOC3L	0.186332	-0.845375	0	0.167	1
HIPK2	0.186332	-0.845712	0	0.167	1
STX7	0.186332	-0.845712	0	0.167	1
CLASRP	0.186332	-0.845717	0	0.167	1
GPR18	0.186332	-0.845717	0	0.167	1
HIST1H2AC	0.186332	-0.845717	0	0.167	1
KDM2B	0.186332	-0.846329	0	0.167	1
ATP8A1	0.186332	-0.846329	0	0.167	1
PTTG1	0.186332	-0.846329	0	0.167	1
OSM	0.186332	-0.8466	0	0.167	1
EXOC1	0.186332	-0.849416	0	0.167	1
ABL1	0.186332	-0.849416	0	0.167	1
CHRAC1	0.186332	-0.849416	0	0.167	1
GPI	0.186332	-0.849416	0	0.167	1
CAND1	0.186332	-0.849416	0	0.167	1
C5orf15	0.186332	-0.849416	0	0.167	1
PRRC2B	0.186332	-0.849416	0	0.167	1
SUGT1	0.186332	-0.849416	0	0.167	1
MRPL16	0.186332	-0.849416	0	0.167	1
TBK1	0.186332	-0.849416	0	0.167	1
NIPAL3	0.186332	-0.852507	0	0.167	1
ZNF791	0.186332	-0.852507	0	0.167	1
KIAA0141	0.186332	-0.854768	0	0.167	1
TGFBR2	0.186332	-0.854768	0	0.167	1
BTN3A2	0.186332	-0.854768	0	0.167	1
MATK	0.186332	-0.856178	0	0.167	1
CLASP1	0.186332	-0.856178	0	0.167	1
EIF3B	0.186332	-0.856178	0	0.167	1
FAM208B	0.186332	-0.856178	0	0.167	1
APOL2	0.186332	-0.856178	0	0.167	1
C14orf119	0.186332	-0.856178	0	0.167	1
AL390728.6	0.186332	-0.856178	0	0.167	1
NUDCD3	0.186332	-0.856185	0	0.167	1
PHKA2	0.186332	-0.856185	0	0.167	1
ZFC3H1	0.186332	-0.856185	0	0.167	1
KDELR2	0.186332	-0.856185	0	0.167	1
PIM1	0.186332	-0.856185	0	0.167	1
TNIP1	0.186332	-0.856185	0	0.167	1
CD9	0.186332	-0.858914	0	0.167	1
NFKB2	0.186332	-0.858914	0	0.167	1
IFIH1	0.186332	-0.858914	0	0.167	1
MAPK13	0.186332	-0.858914	0	0.167	1
LGALS9	0.186332	-0.858914	0	0.167	1
ARHGDIA	0.186332	-0.860416	0	0.167	1
ZNF24	0.186332	-0.860416	0	0.167	1
KDM7A	0.186332	-0.861501	0	0.167	1
PRKAB1	0.186332	-0.861501	0	0.167	1
COL6A3	0.186332	-0.861501	0	0.167	1
CPNE1	0.186332	-0.861501	0	0.167	1
SQLE	0.186332	-0.862902	0	0.167	1
GALNT6	0.186332	-0.862902	0	0.167	1
CCDC66	0.186332	-0.862902	0	0.167	1
CDK13	0.186332	-0.866211	0	0.167	1
ST13	0.186332	-0.866211	0	0.167	1
CRKL	0.186332	-0.872438	0	0.167	1
PTK2B	0.186332	-0.872438	0	0.167	1
ARHGEF6	0.186332	-0.872438	0	0.167	1
STAT2	0.186332	-0.872438	0	0.167	1
GTF2E2	0.186332	-0.872438	0	0.167	1
MTHFD1	0.186332	-0.876709	0	0.167	1
EIF3J	0.186332	-0.876709	0	0.167	1
RSRP1	0.186332	-0.879466	0	0.167	1
KCTD6	0.186332	-0.879466	0	0.167	1
NUDCD2	0.186332	-0.892433	0	0.167	1
TMC8	0.186332	-0.893017	0	0.167	1
GFPT1	0.186332	-0.893017	0	0.167	1
TARBP1	0.186332	-0.895124	0	0.167	1
SNHG5	0.186332	-0.895124	0	0.167	1
RPL23AP2	0.186332	-0.896536	0	0.167	1
RPL39P3	0.186332	-0.8977	0	0.167	1
SNHG9	0.186332	-0.898914	0	0.167	1
ASH2L	0.186332	-0.901781	0	0.167	1
DR1	0.186332	-0.902426	0	0.167	1
SKI	0.186332	-0.902426	0	0.167	1
AC005332.7	0.186332	-0.902426	0	0.167	1
PDHA1	0.186332	-0.907051	0	0.167	1
SEPT2	0.186332	-0.907051	0	0.167	1
MAP2K1	0.186332	-0.907051	0	0.167	1
PLRG1	0.186332	-0.907051	0	0.167	1
MCM7	0.186332	-0.907502	0	0.167	1
ATP6V1E1	0.186332	-0.908203	0	0.167	1
BCL2L1	0.186332	-0.908203	0	0.167	1
NCAPG2	0.186332	-0.908799	0	0.167	1
DGKE	0.186332	-0.908799	0	0.167	1
UBAP1	0.186332	-0.908799	0	0.167	1
OTUD1	0.186332	-0.908799	0	0.167	1
LMNB1	0.186332	-0.90884	0	0.167	1
IL18RAP	0.186332	-0.90884	0	0.167	1
AUTS2	0.186332	-0.90884	0	0.167	1
SVBP	0.186332	-0.90884	0	0.167	1
CDKN1A	0.186332	-0.913438	0	0.167	1
GGNBP2	0.186332	-0.913438	0	0.167	1
COMMD2	0.186332	-0.91518	0	0.167	1
FBXO6	0.186332	-0.91518	0	0.167	1
MRPS7	0.186332	-0.91518	0	0.167	1
ARL5A	0.186332	-0.91518	0	0.167	1
GYG1	0.186332	-0.91518	0	0.167	1
CDYL2	0.186332	-0.91518	0	0.167	1
SPG11	0.186332	-0.916343	0	0.167	1
MLEC	0.186332	-0.916343	0	0.167	1
SUPT7L	0.186332	-0.916343	0	0.167	1
PHACTR2	0.186332	-0.916712	0	0.167	1
C9orf16	0.186332	-0.916897	0	0.167	1
MTCO1P12	0.186332	-0.920349	0	0.167	1
MAPK6	0.186332	-0.923225	0	0.167	1
FBXL5	0.186332	-0.923225	0	0.167	1
GTF3A	0.186332	-0.923225	0	0.167	1
FUBP1	0.186332	-0.923225	0	0.167	1
R3HCC1L	0.186332	-0.923225	0	0.167	1
SMC6	0.186332	-0.926653	0	0.167	1
SLC4A7	0.186332	-0.928197	0	0.167	1
CAMK4	0.186332	-0.928197	0	0.167	1
C1orf131	0.186332	-0.928954	0	0.167	1
KNTC1	0.186332	-0.928954	0	0.167	1
NDUFB11	0.186332	-0.929507	0	0.167	1
CYHR1	0.186332	-0.929507	0	0.167	1
YIPF6	0.186332	-0.930297	0	0.167	1
AMMECR1	0.186332	-0.930683	0	0.167	1
TMEM234	0.186332	-0.930683	0	0.167	1
TOR1AIP1	0.186332	-0.933472	0	0.167	1
ZYX	0.186332	-0.933472	0	0.167	1
GOLGA2	0.186332	-0.933472	0	0.167	1
APOBEC3C	0.186332	-0.933472	0	0.167	1
PIK3AP1	0.186332	-0.935007	0	0.167	1
PPM1B	0.186332	-0.936309	0	0.167	1
ZDHHC6	0.186332	-0.936538	0	0.167	1
RAP2A	0.186332	-0.936538	0	0.167	1
GDI2	0.186332	-0.936614	0	0.167	1
DGKA	0.186332	-0.936614	0	0.167	1
ATG3	0.186332	-0.936926	0	0.167	1
DCAF13	0.186332	-0.936926	0	0.167	1
DUSP4	0.186332	-0.937173	0	0.167	1
BAZ2A	0.186332	-0.939135	0	0.167	1
PLEK	0.186332	-0.941895	0	0.167	1
WBP4	0.186332	-0.941895	0	0.167	1
TMCO3	0.186332	-0.941895	0	0.167	1
SMAD3	0.186332	-0.941895	0	0.167	1
MAF	0.186332	-0.941895	0	0.167	1
CXorf21	0.186332	-0.942509	0	0.167	1
TEX261	0.186332	-0.942816	0	0.167	1
LMNA	0.186332	-0.942816	0	0.167	1
TBC1D7	0.186332	-0.946177	0	0.167	1
DDX42	0.186332	-0.947387	0	0.167	1
TM9SF3	0.186332	-0.948068	0	0.167	1
DENND2D	0.186332	-0.948068	0	0.167	1
DTX3L	0.186332	-0.948068	0	0.167	1
GPR82	0.186332	-0.948068	0	0.167	1
CLEC2D	0.186332	-0.951037	0	0.167	1
ALDH18A1	0.186332	-0.958828	0	0.167	1
CPSF2	0.186332	-0.958828	0	0.167	1
DUSP11	0.186332	-0.966494	0	0.167	1
VDAC2	0.186332	-0.966494	0	0.167	1
ERGIC2	0.186332	-0.978497	0	0.167	1
PTPRA	0.186332	-0.978497	0	0.167	1
PCBP2	0.186332	-0.979655	0	0.167	1
PARP12	0.186332	-0.981824	0	0.167	1
HERC5	0.186332	-0.981824	0	0.167	1
QARS	0.186332	-0.981824	0	0.167	1
CCL11	0.186332	-0.981824	0	0.167	1
MCTP2	0.186332	-0.984975	0	0.167	1
IGLC3	0.186332	-0.994303	0	0.167	1
PSMA5	0.186332	-0.996755	0	0.167	1
NORAD	0.186332	-0.998814	0	0.167	1
CIRBP	0.186332	-1.00527	0	0.167	1
TMEM230	0.186332	-1.0094	0	0.167	1
ETHE1	0.186332	-1.0094	0	0.167	1
PLEC	0.186332	-1.0094	0	0.167	1
GPRIN3	0.186332	-1.0094	0	0.167	1
GTF2F2	0.186332	-1.01441	0	0.167	1
XPNPEP1	0.186332	-1.01568	0	0.167	1
PHIP	0.186332	-1.01568	0	0.167	1
UBQLN2	0.186332	-1.01568	0	0.167	1
MDM4	0.186332	-1.01568	0	0.167	1
BAG6	0.186332	-1.01568	0	0.167	1
PAFAH1B1	0.186332	-1.02272	0	0.167	1
DNTTIP2	0.186332	-1.02272	0	0.167	1
LRRC58	0.186332	-1.02453	0	0.167	1
FNBP4	0.186332	-1.0247	0	0.167	1
KIF2A	0.186332	-1.02473	0	0.167	1
CKAP2	0.186332	-1.02473	0	0.167	1
NPTN	0.186332	-1.02841	0	0.167	1
WDFY1	0.186332	-1.03395	0	0.167	1
ADAM19	0.186332	-1.03395	0	0.167	1
SOCS1	0.186332	-1.03395	0	0.167	1
ICOS	0.186332	-1.03556	0	0.167	1
PIGT	0.186332	-1.03658	0	0.167	1
DCUN1D4	0.186332	-1.04063	0	0.167	1
TSC22D4	0.186332	-1.04063	0	0.167	1
HDHD2	0.186332	-1.04063	0	0.167	1
NMI	0.186332	-1.04118	0	0.167	1
SQOR	0.186332	-1.04146	0	0.167	1
SS18	0.186332	-1.04146	0	0.167	1
PPM1K	0.186332	-1.04146	0	0.167	1
TRIM14	0.186332	-1.04263	0	0.167	1
RAD23B	0.186332	-1.04263	0	0.167	1
ILK	0.186332	-1.04677	0	0.167	1
RPAP2	0.186332	-1.04726	0	0.167	1
MALT1	0.186332	-1.04726	0	0.167	1
GLCCI1	0.186332	-1.05834	0	0.167	1
RBM25	0.186332	-1.05834	0	0.167	1
SRSF3	0.186332	-1.0616	0	0.167	1
MRPS18B	0.186332	-1.0616	0	0.167	1
PPP6R3	0.186332	-1.07929	0	0.167	1
PRKD2	0.186332	-1.0829	0	0.167	1
ARHGAP9	0.186332	-1.0829	0	0.167	1
UBALD2	0.186332	-1.0829	0	0.167	1
B3GNT2	0.186332	-1.08514	0	0.167	1
ITK	0.186332	-1.08678	0	0.167	1
NUMB	0.186332	-1.08678	0	0.167	1
SBNO2	0.186332	-1.09164	0	0.167	1
SLFN12	0.186332	-1.09454	0	0.167	1
PPIL4	0.186332	-1.09479	0	0.167	1
RSBN1	0.186332	-1.09511	0	0.167	1
CAB39	0.186332	-1.09769	0	0.167	1
NBR1	0.186332	-1.09863	0	0.167	1
RAD21	0.186332	-1.09873	0	0.167	1
AZI2	0.186332	-1.10134	0	0.167	1
UBA1	0.186332	-1.10536	0	0.167	1
FAM214A	0.186332	-1.1063	0	0.167	1
CGAS	0.186332	-1.11185	0	0.167	1
CSNK1G1	0.186332	-1.11185	0	0.167	1
AFF1	0.186332	-1.11818	0	0.167	1
EWSR1	0.186332	-1.11864	0	0.167	1
RHOF	0.186332	-1.12427	0	0.167	1
ELOF1	0.186332	-1.13785	0	0.167	1
UBE2N	0.186332	-1.14118	0	0.167	1
DENND1B	0.186332	-1.14118	0	0.167	1
THEMIS	0.186332	-1.14131	0	0.167	1
KIAA1109	0.186332	-1.14294	0	0.167	1
TAF13	0.186332	-1.14294	0	0.167	1
COL4A1	0.186332	-1.1444	0	0.167	1
NSD3	0.186332	-1.14799	0	0.167	1
DCAF5	0.186332	-1.15164	0	0.167	1
SEPT6	0.186332	-1.15215	0	0.167	1
AGFG1	0.186332	-1.15444	0	0.167	1
NRIP1	0.186332	-1.15489	0	0.167	1
CLNS1A	0.186332	-1.15529	0	0.167	1
CYSLTR1	0.186332	-1.15611	0	0.167	1
FGD5-AS1	0.186332	-1.15611	0	0.167	1
CPNE3	0.186332	-1.15869	0	0.167	1
ZBTB38	0.186332	-1.15943	0	0.167	1
NPC2	0.186332	-1.16214	0	0.167	1
CCDC174	0.186332	-1.16214	0	0.167	1
FAM89B	0.186332	-1.16425	0	0.167	1
LTB	0.186332	-1.16425	0	0.167	1
OAS3	0.186332	-1.17769	0	0.167	1
RSU1	0.186332	-1.18886	0	0.167	1
ZBTB43	0.186332	-1.19143	0	0.167	1
SACM1L	0.186332	-1.19143	0	0.167	1
TNFRSF1A	0.186332	-1.19154	0	0.167	1
GNG5	0.186332	-1.19481	0	0.167	1
ABCA2	0.186332	-1.19482	0	0.167	1
GSE1	0.186332	-1.19636	0	0.167	1
CD47	0.186332	-1.19636	0	0.167	1
GOLIM4	0.186332	-1.20461	0	0.167	1
TMEM200A	0.186332	-1.20592	0	0.167	1
IGHG1	0.186332	-1.20592	0	0.167	1
UBR1	0.186332	-1.22129	0	0.167	1
HLA-F	0.186332	-1.22129	0	0.167	1
TIMM8B	0.186332	-1.22222	0	0.167	1
TFRC	0.186332	-1.23107	0	0.167	1
KRT10	0.186332	-1.23905	0	0.167	1
MAK16	0.186332	-1.24256	0	0.167	1
CISH	0.186332	-1.24451	0	0.167	1
DAD1	0.186332	-1.24572	0	0.167	1
ANKRD39	0.186332	-1.24867	0	0.167	1
MTG2	0.186332	-1.25239	0	0.167	1
ANP32A	0.186332	-1.25616	0	0.167	1
GNPTAB	0.186332	-1.26183	0	0.167	1
APOL6	0.186332	-1.26427	0	0.167	1
GATA3	0.186332	-1.29805	0	0.167	1
JADE1	0.186332	-1.30878	0	0.167	1
CEP85L	0.186332	-1.31299	0	0.167	1
TATDN3	0.186332	-1.33088	0	0.167	1
DNM2	0.186332	-1.36555	0	0.167	1
IGHG3	0.186332	-1.37094	0	0.167	1
RDH11	0.186332	-1.37806	0	0.167	1
ENTPD1	0.186332	-1.38902	0	0.167	1
DNAJB14	0.186332	-1.39096	0	0.167	1
CCT5	0.186332	-1.4051	0	0.167	1
GPR34	0.186332	-1.4182	0	0.167	1
SCO1	0.186332	-1.43908	0	0.167	1
LIMA1	0.186332	-1.44081	0	0.167	1
CENPC	0.186332	-1.47122	0	0.167	1
INTS13	0.186332	-1.53937	0	0.167	1
TMEM126B	0.186332	-1.60171	0	0.167	1
CXCL13	0.186332	-2.6669	0	0.167	1
LNPEP	0.186394	-0.807695	0.091	0.333	1
RGS2	0.186394	-0.833485	0.091	0.333	1
IFIT3	0.186394	-1.09037	0.091	0.333	1
AREG	0.188685	1.81892	0.364	0.167	1
ZBTB1	0.188685	1.61512	0.364	0.167	1
BIRC3	0.188685	1.47714	0.364	0.167	1
AC103591.3	0.188685	1.40858	0.364	0.167	1
APRT	0.188685	1.06509	0.364	0.167	1
FTL	0.195276	-0.382897	0.273	0.667	1
MCL1	0.20537	-0.574613	0.182	0.5	1
SPARCL1	0.208674	1.93235	0.273	0.083	1
RHOH	0.208674	1.89276	0.273	0.083	1
ZNF331	0.208674	1.82917	0.273	0.083	1
IRF1	0.208674	1.63501	0.273	0.083	1
CST7	0.208674	1.6157	0.273	0.083	1
SNHG8	0.208674	1.45604	0.273	0.083	1
IL6ST	0.208674	1.41134	0.273	0.083	1
EEA1	0.208674	1.13325	0.273	0.083	1
CRTAM	0.208674	1.08738	0.273	0.083	1
RPS13	0.210471	0.749972	0.636	0.5	1
G3BP1	0.21643	-0.559623	0.091	0.333	1
THOC2	0.21643	-0.576232	0.091	0.333	1
COX5B	0.21643	-0.615873	0.091	0.333	1
N4BP2L2	0.21643	-0.623552	0.091	0.333	1
BIRC6	0.21643	-0.655298	0.091	0.333	1
KDM2A	0.21643	-0.720812	0.091	0.333	1
CYBA	0.21643	-0.730075	0.091	0.333	1
LAP3	0.21643	-0.783574	0.091	0.333	1
RPL10A	0.21643	-0.835987	0.091	0.333	1
LAG3	0.21643	-0.859288	0.091	0.333	1
SAMD9	0.21643	-0.908732	0.091	0.333	1
OIP5-AS1	0.21643	-1.20201	0.091	0.333	1
TRMT112	0.2169	0.827085	0.364	0.167	1
CXCR4	0.22122	1.22462	0.455	0.333	1
SAP18	0.22122	1.06009	0.455	0.333	1
RPL6	0.223567	-0.307497	0.455	0.917	1
MT-ND4L	0.229623	0.582809	0.818	0.917	1
RPL27	0.232465	-0.270507	0.182	0.5	1
NDUFA1	0.232465	-0.367951	0.182	0.5	1
MOB1A	0.232465	-0.425545	0.182	0.5	1
JAK1	0.232465	-0.425943	0.182	0.5	1
FAU	0.232465	-0.613728	0.182	0.5	1
DDX24	0.244387	1.05128	0.273	0.083	1
CGGBP1	0.244387	1.04699	0.273	0.083	1
UQCR11	0.244387	0.977326	0.273	0.083	1
HNRNPA1	0.245116	-0.340507	0.273	0.667	1
HNRNPDL	0.247705	0.630762	0.545	0.583	1
CAP1	0.249803	0.422483	0.091	0.333	1
KMT2C	0.249803	0.287869	0.091	0.333	1
AC243960.1	0.249803	0.270205	0.091	0.333	1
NDUFA3	0.249803	0.267705	0.091	0.333	1
CDC5L	0.249803	-0.254344	0.091	0.333	1
PSMB6	0.249803	-0.259828	0.091	0.333	1
MT-TV	0.249803	-0.279869	0.091	0.333	1
DDX27	0.249803	-0.301471	0.091	0.333	1
SARS	0.249803	-0.31524	0.091	0.333	1
RSRC2	0.249803	-0.325123	0.091	0.333	1
PRKCH	0.249803	-0.347867	0.091	0.333	1
PKM	0.249803	-0.35431	0.091	0.333	1
EZR	0.249803	-0.371495	0.091	0.333	1
TPI1	0.249803	-0.388103	0.091	0.333	1
PRPF4B	0.249803	-0.390838	0.091	0.333	1
IGKC	0.249803	-0.412528	0.091	0.333	1
CHORDC1	0.249803	-0.417442	0.091	0.333	1
LASP1	0.249803	-0.417876	0.091	0.333	1
GOLGB1	0.249803	-0.41801	0.091	0.333	1
SNRPC	0.249803	-0.425389	0.091	0.333	1
RTRAF	0.249803	-0.456443	0.091	0.333	1
PPIG	0.249803	-0.46481	0.091	0.333	1
GIMAP7	0.249803	-0.483594	0.091	0.333	1
LAPTM5	0.249803	-0.483867	0.091	0.333	1
PPP4R3B	0.249803	-0.488175	0.091	0.333	1
ZFP36L1	0.249803	-0.505042	0.091	0.333	1
IL4R	0.249803	-0.544572	0.091	0.333	1
RAC2	0.249803	-0.576051	0.091	0.333	1
PCM1	0.249803	-0.655654	0.091	0.333	1
G3BP2	0.249803	-0.676654	0.091	0.333	1
TUBB	0.249803	-0.688459	0.091	0.333	1
RPL13	0.262003	-0.257012	0.182	0.5	1
VPS13C	0.262003	-0.265513	0.182	0.5	1
SEPT7	0.262148	-0.403729	0.273	0.583	1
HSPA1B	0.274955	1.01175	0.545	0.583	1
ELF1	0.278593	0.952326	0.455	0.333	1
UQCRQ	0.278593	0.817086	0.455	0.333	1
UBC	0.282086	-0.358509	0.364	0.667	1
CCNI	0.284185	-0.734448	0.091	0.25	1
SRRM1	0.294039	0.310666	0.182	0.5	1
RPS15	0.299616	0.555707	0.636	0.667	1
NFKBIA	0.30308	1.50023	0.636	0.75	1
ARHGDIB	0.305646	0.467193	0.636	0.833	1
ENO1	0.310781	-0.410756	0.273	0.5	1
NCL	0.310781	-0.509276	0.273	0.5	1
CLIC1	0.319339	0.724646	0.364	0.167	1
NDUFA6	0.326172	1.29569	0.364	0.25	1
SRSF5	0.326172	1.09112	0.364	0.25	1
RSL1D1	0.326172	1.00762	0.364	0.25	1
BRD2	0.326172	0.613038	0.364	0.25	1
RPS28	0.326172	-0.287034	0.182	0.417	1
HNRNPD	0.326172	-0.316606	0.182	0.417	1
APOD	0.328155	0.731144	0.273	0.083	1
CSF2	0.328155	0.699526	0.273	0.083	1
HIPK1	0.328155	-0.642462	0.091	0.25	1
SYNE2	0.328155	-0.839238	0.091	0.25	1
EIF5B	0.328155	-0.912305	0.091	0.25	1
NDUFA4	0.328155	-1.00865	0.091	0.25	1
LGALS3	0.328155	-1.01243	0.091	0.25	1
DNAJB1	0.345332	1.02951	0.455	0.333	1
RPL7	0.345332	-0.452091	0.273	0.5	1
MT-ND3	0.351712	0.491043	0.727	0.75	1
SP100	0.358906	-0.309699	0.273	0.583	1
CAST	0.364763	1.28047	0.364	0.25	1
COX6C	0.364763	1.15658	0.364	0.25	1
SKP1	0.364763	-0.251987	0.182	0.417	1
STAG2	0.364763	-0.253564	0.182	0.417	1
EIF4A2	0.364763	-0.274942	0.182	0.417	1
MT-ATP8	0.369796	0.286223	0.727	0.833	1
TLK1	0.376313	-0.323443	0.091	0.25	1
ZNF267	0.376313	-0.330751	0.091	0.25	1
SATB1	0.376313	-0.357181	0.091	0.25	1
H2AFV	0.376313	-0.35956	0.091	0.25	1
GDI1	0.376313	-0.360127	0.091	0.25	1
CNP	0.376313	-0.372743	0.091	0.25	1
LDHA	0.376313	-0.376515	0.091	0.25	1
RAB11FIP1	0.376313	-0.387634	0.091	0.25	1
PRKAA1	0.376313	-0.407644	0.091	0.25	1
FAM120A	0.376313	-0.409929	0.091	0.25	1
GMFG	0.376313	-0.475186	0.091	0.25	1
NDUFA12	0.376313	-0.476522	0.091	0.25	1
TRMT10C	0.376313	-0.487143	0.091	0.25	1
BUB3	0.376313	-0.500094	0.091	0.25	1
RUNX3	0.376313	-0.507575	0.091	0.25	1
CASP7	0.376313	-0.50829	0.091	0.25	1
PCID2	0.376313	-0.508296	0.091	0.25	1
PSTPIP1	0.376313	-0.517989	0.091	0.25	1
STRBP	0.376313	-0.577278	0.091	0.25	1
FCER1G	0.376313	-0.597324	0.091	0.25	1
CTSS	0.376313	-0.611374	0.091	0.25	1
EML4	0.376313	-0.615269	0.091	0.25	1
ARHGEF3	0.376313	-0.621975	0.091	0.25	1
SLC38A1	0.376313	-0.622478	0.091	0.25	1
ATP5MC3	0.376313	-0.667956	0.091	0.25	1
RAB18	0.376313	-0.679009	0.091	0.25	1
BCL2L11	0.376313	-0.750118	0.091	0.25	1
AKAP9	0.376313	-0.799293	0.091	0.25	1
IFI27	0.376313	-1.11475	0.091	0.25	1
DUSP1	0.37882	0.761551	0.545	0.5	1
GZMB	0.385966	-0.497739	0.455	0.667	1
RPL10	0.391638	0.725428	0.545	0.667	1
RPL29	0.395608	0.832148	0.455	0.417	1
PAIP2	0.406087	0.63731	0.182	0.417	1
CWF19L2	0.406087	-0.252469	0.182	0.417	1
FTH1	0.41514	0.567477	0.545	0.5	1
COX6A1	0.418031	1.98557	0.273	0.167	1
SELENOK	0.418031	1.36412	0.273	0.167	1
GPR65	0.418031	1.26451	0.273	0.167	1
CLINT1	0.418031	1.23285	0.273	0.167	1
UFC1	0.418031	1.18746	0.273	0.167	1
CRBN	0.418031	1.1701	0.273	0.167	1
CTSB	0.418031	1.10991	0.273	0.167	1
ANAPC16	0.418031	1.10265	0.273	0.167	1
NRDC	0.418031	1.03891	0.273	0.167	1
IER2	0.418031	1.03203	0.273	0.167	1
PHLDA1	0.418031	1.02092	0.273	0.167	1
COMMD6	0.418031	1.00567	0.273	0.167	1
COX7B	0.418031	0.998081	0.273	0.167	1
TMED4	0.418031	0.899129	0.273	0.167	1
UQCRH	0.418031	0.860902	0.273	0.167	1
WDR1	0.418031	0.80937	0.273	0.167	1
CD53	0.418031	0.741857	0.273	0.167	1
KMT2E-AS1	0.428604	1.06135	0.091	0.25	1
PML	0.428604	0.64718	0.091	0.25	1
LCORL	0.428604	0.61101	0.091	0.25	1
LYRM2	0.428604	0.425032	0.091	0.25	1
GABARAPL2	0.428604	-0.257476	0.091	0.25	1
TERF2IP	0.428604	-0.270986	0.091	0.25	1
COPS7B	0.428604	-0.279632	0.091	0.25	1
IL2RG	0.428604	-0.291352	0.091	0.25	1
CHCHD2	0.428604	-0.294248	0.091	0.25	1
MINOS1	0.428604	-0.301043	0.091	0.25	1
DBNL	0.428604	-0.304788	0.091	0.25	1
CFAP97	0.428604	-0.308971	0.091	0.25	1
SF3A1	0.428604	-0.317973	0.091	0.25	1
ZNF106	0.428604	-0.329835	0.091	0.25	1
TRMT10B	0.428604	-0.334826	0.091	0.25	1
FKBP2	0.428604	-0.342601	0.091	0.25	1
RPL26	0.428604	-0.356106	0.091	0.25	1
HECTD1	0.428604	-0.366887	0.091	0.25	1
HMGN1	0.428604	-0.38201	0.091	0.25	1
ASXL2	0.428604	-0.393693	0.091	0.25	1
CELF2	0.428604	-0.401725	0.091	0.25	1
TAP2	0.428604	-0.402012	0.091	0.25	1
MYCBP2	0.428604	-0.418624	0.091	0.25	1
PGK1	0.428604	-0.42566	0.091	0.25	1
SAMSN1	0.428604	-0.437069	0.091	0.25	1
DNAJA1	0.434489	0.71676	0.455	0.417	1
DDIT4	0.450086	0.393102	0.182	0.417	1
UFM1	0.450086	0.379139	0.182	0.417	1
HOPX	0.450086	0.339039	0.182	0.417	1
SOD1	0.450086	0.324859	0.182	0.417	1
NKG7	0.450086	0.289474	0.182	0.417	1
RPS20	0.45344	0.271751	0.545	0.5	1
PLIN2	0.461892	1.59509	0.182	0.083	1
TNF	0.461892	1.42777	0.182	0.083	1
ACTR6	0.461892	1.32549	0.182	0.083	1
GNG11	0.461892	1.21824	0.182	0.083	1
NHP2	0.461892	1.17629	0.182	0.083	1
ACP1	0.461892	1.15323	0.182	0.083	1
SUCLG1	0.461892	1.12508	0.182	0.083	1
GPATCH2L	0.461892	1.11661	0.182	0.083	1
DERL2	0.461892	1.10776	0.182	0.083	1
LDHB	0.461892	1.10756	0.182	0.083	1
AP2B1	0.461892	1.10673	0.182	0.083	1
IFITM1	0.461892	1.09717	0.182	0.083	1
ZCCHC11	0.461892	1.08922	0.182	0.083	1
PSMD4	0.461892	1.08245	0.182	0.083	1
PODN	0.461892	1.08245	0.182	0.083	1
IL7R	0.461892	1.06697	0.182	0.083	1
FGFR1OP2	0.461892	1.06162	0.182	0.083	1
TBCB	0.461892	1.04262	0.182	0.083	1
SHOC2	0.461892	1.04164	0.182	0.083	1
VBP1	0.461892	1.04072	0.182	0.083	1
PRDX6	0.461892	1.01689	0.182	0.083	1
UBE2H	0.461892	0.982193	0.182	0.083	1
KPNA6	0.461892	0.959755	0.182	0.083	1
TMEM131L	0.461892	0.958169	0.182	0.083	1
ACTN4	0.461892	0.954155	0.182	0.083	1
METTL17	0.461892	0.954155	0.182	0.083	1
TC2N	0.461892	0.951293	0.182	0.083	1
COX20	0.461892	0.927114	0.182	0.083	1
RAB8A	0.461892	0.926072	0.182	0.083	1
CASP3	0.461892	0.920645	0.182	0.083	1
ANKRD44	0.461892	0.914977	0.182	0.083	1
ZDHHC17	0.461892	0.903599	0.182	0.083	1
KLRC2	0.461892	0.89433	0.182	0.083	1
CBLB	0.461892	0.89144	0.182	0.083	1
WDR83OS	0.461892	0.888264	0.182	0.083	1
TSPYL2	0.461892	0.873492	0.182	0.083	1
STAT3	0.461892	0.8618	0.182	0.083	1
PDCD6IP	0.461892	0.839068	0.182	0.083	1
LATS2	0.461892	0.830801	0.182	0.083	1
SOS1	0.461892	0.806506	0.182	0.083	1
ELF2	0.461892	0.755134	0.182	0.083	1
SH3BGRL	0.461892	0.752614	0.182	0.083	1
CSNK2B	0.461892	0.709828	0.182	0.083	1
VPS26A	0.461892	0.630552	0.182	0.083	1
GTF3C6	0.461892	0.627972	0.182	0.083	1
AC124798.1	0.461892	0.622714	0.182	0.083	1
C8orf59	0.461892	0.60844	0.182	0.083	1
DUSP10	0.461892	0.57544	0.182	0.083	1
LGALS1	0.465032	-0.466062	0.364	0.583	1
YME1L1	0.4687	0.83938	0.273	0.167	1
EVI2B	0.4687	0.669398	0.273	0.167	1
SEM1	0.4687	0.649803	0.273	0.167	1
MYL12A	0.475491	0.58205	0.455	0.417	1
TYROBP	0.491784	-0.532723	0.273	0.417	1
TUBA1B	0.498307	-0.271169	0.182	0.333	1
MT-ND1	0.512236	0.53234	0.727	0.667	1
HSPA8	0.514471	0.408653	0.636	0.833	1
COX7C	0.522596	0.995649	0.273	0.167	1
SERF2	0.528067	0.696415	0.455	0.5	1
GADD45B	0.528282	0.604266	0.182	0.083	1
ISCU	0.528282	0.572104	0.182	0.083	1
GALNT1	0.528282	0.552437	0.182	0.083	1
ATP5MPL	0.528282	0.527233	0.182	0.083	1
PDIA3	0.538483	0.924572	0.364	0.333	1
TNFAIP3	0.546623	0.685166	0.545	0.667	1
SMC4	0.563212	-0.627664	0.091	0.167	1
IFITM3	0.579497	0.486376	0.455	0.583	1
RPL24	0.587307	0.931415	0.364	0.333	1
TPR	0.587307	0.568045	0.364	0.333	1
TRBC2	0.587307	0.554719	0.364	0.333	1
ARPC3	0.587307	0.507921	0.364	0.333	1
UQCRB	0.587307	0.487692	0.364	0.333	1
PPP1R15B	0.636233	-0.250565	0.091	0.167	1
GOLGA4	0.636233	-0.253154	0.091	0.167	1
DPY30	0.636233	-0.253707	0.091	0.167	1
ARHGAP30	0.636233	-0.270926	0.091	0.167	1
NSD1	0.636233	-0.272405	0.091	0.167	1
SSR2	0.636233	-0.289922	0.091	0.167	1
PIN4	0.636233	-0.297425	0.091	0.167	1
ARRDC3	0.636233	-0.299737	0.091	0.167	1
TMEM14B	0.636233	-0.300305	0.091	0.167	1
KANSL1	0.636233	-0.302612	0.091	0.167	1
LARP7	0.636233	-0.302612	0.091	0.167	1
OXCT1	0.636233	-0.314855	0.091	0.167	1
SPN	0.636233	-0.364773	0.091	0.167	1
U2SURP	0.636233	-0.375429	0.091	0.167	1
TMF1	0.636233	-0.414779	0.091	0.167	1
ITSN2	0.636233	-0.418435	0.091	0.167	1
CD3E	0.636233	-0.44443	0.091	0.167	1
NDUFS5	0.636233	-0.446686	0.091	0.167	1
SARAF	0.636233	-0.468365	0.091	0.167	1
MAPK1IP1L	0.636233	-0.493663	0.091	0.167	1
DDX21	0.636233	-0.572194	0.091	0.167	1
EMC4	0.636233	-0.59324	0.091	0.167	1
KIAA1551	0.636233	-0.638765	0.091	0.167	1
ATP5PB	0.636233	-0.796081	0.091	0.167	1
TTC39B	0.636233	-0.955125	0.091	0.167	1
APMAP	0.636233	-1.06463	0.091	0.167	1
NFKBIZ	0.638086	0.925796	0.364	0.333	1
TRDC	0.638086	0.399194	0.364	0.333	1
ARPC5	0.638086	-0.332386	0.273	0.417	1
CD52	0.639703	0.374243	0.636	0.75	1
PSMA7	0.65868	0.324062	0.455	0.417	1
PCED1B-AS1	0.66127	1.24623	0.273	0.25	1
ASCC3	0.66127	0.962891	0.273	0.25	1
PIK3R1	0.66127	0.952857	0.182	0.333	1
ELOB	0.66127	0.916701	0.273	0.25	1
PARP8	0.66127	0.869918	0.182	0.333	1
RBMX	0.66127	0.829481	0.273	0.25	1
BZW1	0.66127	0.817777	0.182	0.333	1
A2M	0.66127	0.812542	0.273	0.25	1
EIF2S2	0.66127	0.79608	0.182	0.333	1
NOL7	0.66127	0.650425	0.273	0.25	1
PITPNB	0.66127	0.42102	0.273	0.25	1
FYB1	0.66127	0.331523	0.182	0.333	1
CCT2	0.66127	0.299901	0.182	0.333	1
FKBP5	0.674913	0.652065	0.364	0.417	1
RPL21	0.680001	0.464528	0.545	0.667	1
SNX3	0.712972	1.16066	0.091	0.167	1
INIP	0.712972	0.962473	0.091	0.167	1
PNPLA8	0.712972	0.793972	0.091	0.167	1
LGALS8	0.712972	0.781767	0.091	0.167	1
PDCD5	0.712972	0.659092	0.091	0.167	1
ATP6V0A2	0.712972	0.645884	0.091	0.167	1
PKN1	0.712972	0.625516	0.091	0.167	1
AKAP11	0.712972	0.601728	0.091	0.167	1
ARCN1	0.712972	0.597747	0.091	0.167	1
NCOA4	0.712972	0.523718	0.091	0.167	1
ATIC	0.712972	0.509969	0.091	0.167	1
PTPN12	0.712972	0.472569	0.091	0.167	1
SLC2A1	0.712972	0.457963	0.091	0.167	1
MDH2	0.712972	0.453882	0.091	0.167	1
KPNA3	0.712972	0.447181	0.091	0.167	1
TMED9	0.712972	0.437275	0.091	0.167	1
ROMO1	0.712972	0.41184	0.091	0.167	1
MAPRE1	0.712972	0.407544	0.091	0.167	1
UBE2I	0.712972	0.406908	0.091	0.167	1
FLOT1	0.712972	0.404034	0.091	0.167	1
RUVBL2	0.712972	0.401444	0.091	0.167	1
PPP1R2	0.712972	0.399391	0.091	0.167	1
AMD1	0.712972	0.389019	0.091	0.167	1
NAP1L1	0.712972	0.38822	0.091	0.167	1
SURF4	0.712972	0.387108	0.091	0.167	1
KIAA2026	0.712972	0.382068	0.091	0.167	1
FAM96B	0.712972	0.381354	0.091	0.167	1
CUL5	0.712972	0.380024	0.091	0.167	1
MPHOSPH10	0.712972	0.379523	0.091	0.167	1
MKLN1	0.712972	0.378434	0.091	0.167	1
BANF1	0.712972	0.377495	0.091	0.167	1
LINC01588	0.712972	0.377034	0.091	0.167	1
NAP1L4	0.712972	0.374059	0.091	0.167	1
ATXN1	0.712972	0.369127	0.091	0.167	1
SCLT1	0.712972	0.365398	0.091	0.167	1
B4GALT5	0.712972	0.360835	0.091	0.167	1
MTMR2	0.712972	0.359275	0.091	0.167	1
SNX2	0.712972	0.359263	0.091	0.167	1
ATP10D	0.712972	0.358659	0.091	0.167	1
CREM	0.712972	0.358501	0.091	0.167	1
SERINC1	0.712972	0.358501	0.091	0.167	1
THOC7	0.712972	0.354134	0.091	0.167	1
BST2	0.712972	0.347172	0.091	0.167	1
BIN2	0.712972	0.346815	0.091	0.167	1
RABEP1	0.712972	0.346052	0.091	0.167	1
CTSW	0.712972	0.3436	0.091	0.167	1
XPO1	0.712972	0.340561	0.091	0.167	1
DLD	0.712972	0.340471	0.091	0.167	1
BLOC1S1	0.712972	0.338914	0.091	0.167	1
NFKB1	0.712972	0.338707	0.091	0.167	1
ETF1	0.712972	0.338707	0.091	0.167	1
AL669831.1	0.712972	0.329154	0.091	0.167	1
PSMB7	0.712972	0.327525	0.091	0.167	1
PJA2	0.712972	0.327209	0.091	0.167	1
PARP4	0.712972	0.323358	0.091	0.167	1
MRPL42	0.712972	0.323004	0.091	0.167	1
ZUFSP	0.712972	0.308884	0.091	0.167	1
ARL3	0.712972	0.303985	0.091	0.167	1
SIPA1L1	0.712972	0.301821	0.091	0.167	1
CEP350	0.712972	0.296517	0.091	0.167	1
FCMR	0.712972	0.296132	0.091	0.167	1
PIAS1	0.712972	0.295973	0.091	0.167	1
ASH1L	0.712972	0.295973	0.091	0.167	1
DAZAP1	0.712972	0.295536	0.091	0.167	1
TMEM87A	0.712972	0.28922	0.091	0.167	1
FNDC3A	0.712972	0.287168	0.091	0.167	1
HSBP1	0.712972	0.286096	0.091	0.167	1
TET2	0.712972	0.282543	0.091	0.167	1
MAP1LC3B	0.712972	0.281906	0.091	0.167	1
EMP3	0.712972	0.278235	0.091	0.167	1
PTMAP5	0.712972	0.277436	0.091	0.167	1
MTAP	0.712972	0.27398	0.091	0.167	1
CYFIP2	0.712972	0.27365	0.091	0.167	1
PCNX2	0.712972	0.267012	0.091	0.167	1
COA3	0.712972	0.261111	0.091	0.167	1
AL390728.4	0.712972	0.258697	0.091	0.167	1
GPBP1L1	0.712972	0.258406	0.091	0.167	1
ZNF148	0.712972	0.255303	0.091	0.167	1
POMP	0.712972	0.253083	0.091	0.167	1
SCAMP2	0.712972	0.252553	0.091	0.167	1
PNRC2	0.712972	0.251662	0.091	0.167	1
MTR	0.712972	-0.298917	0.091	0.167	1
RPL3	0.714893	0.410756	0.455	0.5	1
ZFP36	0.719933	0.429533	0.364	0.667	1
RPS26	0.719973	0.970789	0.273	0.25	1
KMT2E	0.719973	0.865941	0.273	0.25	1
RAN	0.719973	0.681478	0.273	0.25	1
ANP32E	0.719973	0.661475	0.273	0.25	1
ARL4C	0.726705	0.528699	0.364	0.417	1
RPS25	0.727085	0.42301	0.545	0.667	1
RPS19	0.732752	0.591394	0.636	0.833	1
RBM39	0.744692	0.294813	0.273	0.417	1
SRP14	0.780376	0.596524	0.273	0.25	1
PIP4K2A	0.780376	0.357858	0.273	0.25	1
MT-ND2	0.781604	0.479883	0.818	0.917	1
JUN	0.797274	0.265147	0.545	0.583	1
SETX	0.798152	-0.42707	0.182	0.25	1
GADD45GIP1	0.815902	1.37271	0.182	0.167	1
CMC1	0.815902	1.28941	0.182	0.167	1
KLF9	0.815902	1.26697	0.182	0.167	1
SLC38A2	0.815902	1.1524	0.182	0.167	1
PRPF8	0.815902	1.01718	0.182	0.167	1
CD96	0.815902	0.978613	0.182	0.167	1
CAPN2	0.815902	0.923794	0.182	0.167	1
FBXW2	0.815902	0.863813	0.182	0.167	1
COMMD8	0.815902	0.856596	0.182	0.167	1
SYNE1	0.815902	0.825798	0.182	0.167	1
CAPZA2	0.815902	0.821514	0.182	0.167	1
EIF3I	0.815902	0.80792	0.182	0.167	1
REST	0.815902	0.797525	0.182	0.167	1
TIPRL	0.815902	0.78784	0.182	0.167	1
TAX1BP1	0.815902	0.786079	0.182	0.167	1
CDK12	0.815902	0.753289	0.182	0.167	1
ERP44	0.815902	0.748562	0.182	0.167	1
FBXO9	0.815902	0.732027	0.182	0.167	1
TMEM50A	0.815902	0.72417	0.182	0.167	1
TCF12	0.815902	0.722838	0.182	0.167	1
MRPL13	0.815902	0.715226	0.182	0.167	1
SLC3A2	0.815902	0.676042	0.182	0.167	1
ITGAL	0.815902	0.667951	0.182	0.167	1
EIF1AX	0.815902	0.667283	0.182	0.167	1
WSB1	0.815902	0.665217	0.182	0.167	1
OPTN	0.815902	0.658044	0.182	0.167	1
DARS	0.815902	0.64231	0.182	0.167	1
ARAP2	0.815902	0.636949	0.182	0.167	1
ICAM1	0.815902	0.630406	0.182	0.167	1
LEPROTL1	0.815902	0.586883	0.182	0.167	1
GNA13	0.815902	0.580065	0.182	0.167	1
ADAM10	0.815902	0.564885	0.182	0.167	1
ERAP2	0.815902	0.555175	0.182	0.167	1
PYHIN1	0.815902	0.548764	0.182	0.167	1
ARHGAP15	0.815902	0.50514	0.182	0.167	1
DAP3	0.815902	0.501859	0.182	0.167	1
DCN	0.815902	0.471333	0.182	0.167	1
HSPH1	0.815902	0.469284	0.182	0.167	1
POLR2A	0.815902	0.447805	0.182	0.167	1
CHD4	0.815902	0.443776	0.182	0.167	1
PRKD3	0.815902	0.413253	0.182	0.167	1
BCAS2	0.815902	0.354296	0.182	0.167	1
ATL2	0.815902	0.325107	0.182	0.167	1
CD74	0.816181	0.315618	0.455	0.5	1
RPL31	0.832752	0.381358	0.909	1	1
MT-RNR1	0.832752	-0.338669	1	1	1
[truncated: 62 more rows]

## Sheet: PDL1-low_PCRvsMPR.diffexpresse
gene_id	p_val	avg_logFC	pct.1	pct.2	p_val_adj
RPL30	0.000150313	-1.95758	0.091	0.905	1
CCL4	0.00025865	2.02458	1	0.81	1
RPL19	0.000418826	-2.57605	0	0.714	1
MT-CO1	0.000606955	0.736209	1	1	1
MT-ND5	0.000606955	0.711962	1	1	1
EIF4G2	0.000817082	-1.89851	0	0.667	1
EVL	0.00153887	-1.77466	0	0.619	1
RPS7	0.00153887	-1.98245	0	0.619	1
RPS11	0.00153887	-2.062	0	0.619	1
HINT1	0.00153887	-2.11604	0	0.619	1
ATP5MC2	0.00153887	-2.14157	0	0.619	1
RPS12	0.00153887	-2.8193	0	0.619	1
KLRD1	0.00168535	1.76454	0.727	0.333	1
MTATP6P1	0.0018173	1.74419	0.818	0.571	1
FTL	0.0018173	-1.34541	0.273	0.857	1
PFN1	0.00205493	-0.839905	0.182	0.952	1
CCL4L2	0.00256016	3.23943	0.818	0.524	1
S100A8	0.00280425	-1.60106	0	0.571	1
XRCC5	0.00280425	-1.63546	0	0.571	1
MYL12B	0.00294198	-1.14605	0.091	0.762	1
RPS15A	0.00336946	-0.917297	0.091	0.762	1
PTPRC	0.00340347	-1.16126	0.273	0.952	1
CHCHD2	0.00393103	-1.39909	0.091	0.714	1
APOLD1	0.00416914	2.21058	0.364	0	1
APOBEC3C	0.0049553	-1.48699	0	0.524	1
ITM2B	0.0049553	-1.8354	0	0.524	1
PPIA	0.0049553	-1.98637	0	0.524	1
RPS2	0.00519697	-0.76524	0.182	0.905	1
FAU	0.00519697	-1.07148	0.182	0.905	1
MT-ATP8	0.00570418	1.24942	0.727	0.429	1
LINC01871	0.00648028	-1.4767	0.182	0.714	1
RPL27	0.00671922	-0.923577	0.182	0.857	1
CCL3	0.00751802	0.781816	0.909	0.381	1
RPS23	0.00751802	-1.16013	0.182	0.762	1
RPL9	0.00759586	-0.615697	0.182	0.81	1
RPS28	0.00759586	-0.855495	0.182	0.81	1
NDUFB1	0.0085101	-1.44874	0	0.476	1
APOBEC3G	0.0085101	-1.53057	0	0.476	1
CDKN1B	0.0085101	-1.65004	0	0.476	1
SRSF2	0.0085101	-1.6954	0	0.476	1
TAGLN2	0.0085101	-1.7802	0	0.476	1
UBA52	0.00867931	-1.09693	0.091	0.667	1
RPL7A	0.00867931	-1.14229	0.091	0.667	1
RPL13	0.00941011	-1.37917	0.182	0.714	1
KLF6	0.00967072	1.30566	0.818	0.476	1
SH3BGRL3	0.0106985	-0.7367	0.364	1	1
RPL38	0.0111631	-1.28324	0.091	0.619	1
RPL5	0.0121686	-1.05062	0.182	0.762	1
RPS29	0.0123536	-0.988441	0.636	1	1
STK17B	0.0124856	-1.36169	0.091	0.571	1
RPLP2	0.0134903	-1.18036	0.364	0.81	1
TRBC1	0.0141472	-1.50423	0.091	0.571	1
PSMB3	0.0142362	-1.27479	0	0.429	1
CYTOR	0.0142362	-1.30822	0	0.429	1
LAMTOR4	0.0142362	-1.39408	0	0.429	1
NDUFB11	0.0142362	-1.48221	0	0.429	1
LBH	0.0142362	-1.56532	0	0.429	1
CD58	0.0142362	-1.58437	0	0.429	1
SNRPB2	0.0142362	-1.60519	0	0.429	1
SNHG5	0.0142362	-1.63189	0	0.429	1
SPP1	0.0142362	-1.72268	0	0.429	1
SLK	0.0142362	-1.73273	0	0.429	1
TTN	0.0142362	-1.78577	0	0.429	1
CTLA4	0.0142362	-1.89083	0	0.429	1
SF3B1	0.0142362	-2.01628	0	0.429	1
SPARCL1	0.0150342	2.32237	0.273	0	1
TCF4	0.0150342	2.10352	0.273	0	1
MORC3	0.0150342	1.69368	0.273	0	1
CHCHD7	0.0150342	1.68533	0.273	0	1
RPLP0	0.0161151	-1.14765	0.091	0.619	1
RPL35	0.0165187	-0.80664	0.364	0.857	1
KIT	0.017071	1.96951	0.364	0.048	1
ACTG1	0.0180788	-0.820141	0.273	0.81	1
SELENOW	0.0181498	-0.916624	0.091	0.619	1
RPL14	0.019209	-0.934021	0.182	0.762	1
RPL7	0.0194489	-0.769791	0.273	0.905	1
UBB	0.0219838	0.390399	1	0.952	1
RPS16	0.0224608	-1.04883	0.273	0.81	1
PHF3	0.0232521	-1.14153	0	0.381	1
PTPN7	0.0232521	-1.24423	0	0.381	1
RAP1A	0.0232521	-1.24499	0	0.381	1
C19orf53	0.0232521	-1.25707	0	0.381	1
NEDD8	0.0232521	-1.29308	0	0.381	1
TSPO	0.0232521	-1.2939	0	0.381	1
ZRANB2	0.0232521	-1.3641	0	0.381	1
PRDX5	0.0232521	-1.38514	0	0.381	1
CD7	0.0232521	-1.40762	0	0.381	1
SNHG6	0.0232521	-1.40947	0	0.381	1
GNAS	0.0232521	-1.42639	0	0.381	1
OCIAD1	0.0232521	-1.44669	0	0.381	1
SNRPD1	0.0232521	-1.45922	0	0.381	1
NDUFB2	0.0232521	-1.47127	0	0.381	1
EDF1	0.0232521	-1.47818	0	0.381	1
ITM2A	0.0232521	-1.49839	0	0.381	1
ITGA1	0.0232521	-1.49916	0	0.381	1
SRSF3	0.0232521	-1.54617	0	0.381	1
CBX3	0.023715	-0.453386	0.182	0.714	1
CD69	0.0245797	0.578839	1	0.952	1
MT-ATP6	0.0245797	0.544665	1	1	1
MT-CO3	0.0245797	0.421206	1	1	1
IFITM3	0.024885	1.52371	0.455	0.143	1
ALOX5AP	0.025717	-0.935509	0.091	0.571	1
CALM2	0.0264302	-0.447962	0.182	0.714	1
ATP5IF1	0.0288266	-0.732904	0.091	0.571	1
SRGN	0.0318378	0.989555	0.818	0.857	1
HNRNPK	0.0320039	-1.16572	0.091	0.524	1
RPLP1	0.0336189	-0.675038	0.727	0.952	1
DDX5	0.0353125	0.601162	0.818	0.905	1
NUCKS1	0.0358401	-0.818328	0.091	0.524	1
YBX1	0.0371726	-1.05711	0	0.333	1
PPID	0.0371726	-1.08079	0	0.333	1
RGS10	0.0371726	-1.08598	0	0.333	1
SRSF10	0.0371726	-1.08998	0	0.333	1
SPRY1	0.0371726	-1.10687	0	0.333	1
TBCA	0.0371726	-1.17498	0	0.333	1
EWSR1	0.0371726	-1.17612	0	0.333	1
CAPZA1	0.0371726	-1.18106	0	0.333	1
PSMA4	0.0371726	-1.18405	0	0.333	1
RAD21	0.0371726	-1.18472	0	0.333	1
SP140L	0.0371726	-1.18842	0	0.333	1
GPI	0.0371726	-1.19123	0	0.333	1
CXCL8	0.0371726	-1.20748	0	0.333	1
S100A9	0.0371726	-1.20841	0	0.333	1
PHIP	0.0371726	-1.21041	0	0.333	1
NKTR	0.0371726	-1.23157	0	0.333	1
OCIAD2	0.0371726	-1.23916	0	0.333	1
NOP58	0.0371726	-1.25178	0	0.333	1
UTRN	0.0371726	-1.2521	0	0.333	1
CASP4	0.0371726	-1.26526	0	0.333	1
CIB1	0.0371726	-1.26769	0	0.333	1
TRAF5	0.0371726	-1.26852	0	0.333	1
RANBP9	0.0371726	-1.28603	0	0.333	1
RSRP1	0.0371726	-1.31979	0	0.333	1
HIST1H1C	0.0371726	-1.3317	0	0.333	1
DYNLRB1	0.0371726	-1.34711	0	0.333	1
ZC3H15	0.0371726	-1.35986	0	0.333	1
LSM14A	0.0371726	-1.37274	0	0.333	1
MGEA5	0.0371726	-1.38034	0	0.333	1
MPHOSPH8	0.0371726	-1.42808	0	0.333	1
KLF10	0.0371726	-1.44071	0	0.333	1
PSMB1	0.0371726	-1.49886	0	0.333	1
HNRNPM	0.0371726	-1.53487	0	0.333	1
CAPG	0.0371726	-1.5733	0	0.333	1
SLFN5	0.0371726	-1.65589	0	0.333	1
CLK1	0.0371726	-1.88096	0	0.333	1
CCL5	0.0376517	0.519248	1	0.952	1
MT-ND4	0.0376517	0.472964	0.909	1	1
RPL35A	0.040026	-0.698894	0.273	0.762	1
OAZ1	0.0400617	-0.796064	0.091	0.524	1
RPL39	0.0439577	-0.268557	0.273	0.905	1
PTPN22	0.0440327	-1.03614	0.091	0.476	1
CKLF	0.0440327	-1.13208	0.091	0.476	1
RACK1	0.0440327	-1.22038	0.091	0.476	1
LSM8	0.0444597	1.53639	0.364	0.095	1
TOMM7	0.0446978	-0.660796	0.091	0.524	1
TPI1	0.0446978	-0.729191	0.091	0.524	1
ZFAND5	0.0453904	1.50019	0.455	0.19	1
H2AFZ	0.0453904	1.31896	0.455	0.19	1
PRDM1	0.0453904	1.28049	0.455	0.19	1
PPP2R5C	0.0491893	-0.941986	0.091	0.476	1
CCND2	0.0491893	-1.02253	0.091	0.476	1
RPL23	0.0493146	-0.642538	0.455	0.857	1
HMGB1P5	0.0526215	1.57944	0.182	0	1
METTL17	0.0526215	1.55668	0.182	0	1
CTSG	0.0526215	1.54543	0.182	0	1
HNRNPLL	0.0526215	1.53342	0.182	0	1
DAB2	0.0526215	1.53342	0.182	0	1
EML2-AS1	0.0526215	1.51554	0.182	0	1
TC2N	0.0526215	1.5041	0.182	0	1
DPT	0.0526215	1.48626	0.182	0	1
ANKRA2	0.0526215	1.48626	0.182	0	1
PODN	0.0526215	1.47924	0.182	0	1
GPATCH8	0.0526215	1.43939	0.182	0	1
SNX1	0.0526215	1.36558	0.182	0	1
ERP44	0.0526215	1.35931	0.182	0	1
SOS1	0.0526215	1.35931	0.182	0	1
IPO9	0.0526215	1.33459	0.182	0	1
PTPRE	0.0526215	1.2927	0.182	0	1
PGRMC2	0.0526215	1.2927	0.182	0	1
MLLT11	0.0526215	1.25859	0.182	0	1
LATS2	0.0526215	1.25221	0.182	0	1
TOPORS	0.0526215	1.25221	0.182	0	1
SNHG22	0.0526215	1.22404	0.182	0	1
KCNAB3	0.0526215	1.22404	0.182	0	1
POLR2F	0.0526215	1.0437	0.182	0	1
ATL2	0.0526215	1.0437	0.182	0	1
HSPA1A	0.0536692	0.72059	0.727	0.381	1
COX4I1	0.0540237	-0.463367	0.182	0.714	1
RPL23A	0.0541366	-0.608448	0.455	0.857	1
IVNS1ABP	0.0548433	-0.842892	0.091	0.476	1
SET	0.0548433	-0.94639	0.091	0.476	1
KLRC1	0.0548433	-1.02682	0.091	0.476	1
HLA-A	0.0569696	-0.351482	0.273	0.857	1
CCL3L1	0.0583012	1.48023	0.545	0.286	1
LDLRAD4	0.058328	-0.89316	0	0.286	1
NDUFAF3	0.058328	-0.922294	0	0.286	1
TMEM167A	0.058328	-0.943964	0	0.286	1
HLA-DPB1	0.058328	-0.957183	0	0.286	1
NDUFB4	0.058328	-0.969147	0	0.286	1
ABLIM1	0.058328	-0.970145	0	0.286	1
ABRACL	0.058328	-0.979381	0	0.286	1
ZMAT2	0.058328	-0.989728	0	0.286	1
FXR1	0.058328	-1.00523	0	0.286	1
TOR1AIP1	0.058328	-1.04115	0	0.286	1
GBP2	0.058328	-1.04202	0	0.286	1
ECHS1	0.058328	-1.0518	0	0.286	1
CHTOP	0.058328	-1.05932	0	0.286	1
TMEM2	0.058328	-1.06095	0	0.286	1
MRPS5	0.058328	-1.06912	0	0.286	1
CNOT1	0.058328	-1.07106	0	0.286	1
CEBPZ	0.058328	-1.0837	0	0.286	1
RSBN1L	0.058328	-1.08477	0	0.286	1
MARCH6	0.058328	-1.09418	0	0.286	1
GNG2	0.058328	-1.10605	0	0.286	1
SLIRP	0.058328	-1.11626	0	0.286	1
GNG5	0.058328	-1.11985	0	0.286	1
SH2D1B	0.058328	-1.13529	0	0.286	1
AKNA	0.058328	-1.13736	0	0.286	1
CSTA	0.058328	-1.14066	0	0.286	1
MMADHC	0.058328	-1.14095	0	0.286	1
ITM2C	0.058328	-1.14292	0	0.286	1
GADD45A	0.058328	-1.14785	0	0.286	1
C9orf16	0.058328	-1.1555	0	0.286	1
C12orf57	0.058328	-1.17166	0	0.286	1
NDUFB3	0.058328	-1.17212	0	0.286	1
PTTG1	0.058328	-1.18214	0	0.286	1
PTBP3	0.058328	-1.19262	0	0.286	1
SPRR3	0.058328	-1.19346	0	0.286	1
RAB27A	0.058328	-1.19863	0	0.286	1
TXNDC17	0.058328	-1.20043	0	0.286	1
SRI	0.058328	-1.201	0	0.286	1
GOLGA7	0.058328	-1.21115	0	0.286	1
DNMT1	0.058328	-1.21504	0	0.286	1
FAM204A	0.058328	-1.21681	0	0.286	1
CD247	0.058328	-1.22924	0	0.286	1
CAMK4	0.058328	-1.23423	0	0.286	1
DAD1	0.058328	-1.24116	0	0.286	1
GATA3	0.058328	-1.24567	0	0.286	1
SP110	0.058328	-1.27613	0	0.286	1
PRKACB	0.058328	-1.2774	0	0.286	1
PHF20L1	0.058328	-1.28022	0	0.286	1
CCT8	0.058328	-1.301	0	0.286	1
SEC62	0.058328	-1.30677	0	0.286	1
KRT86	0.058328	-1.31005	0	0.286	1
RPL22L1	0.058328	-1.3184	0	0.286	1
EIF3K	0.058328	-1.31983	0	0.286	1
FUS	0.058328	-1.32427	0	0.286	1
GGNBP2	0.058328	-1.33955	0	0.286	1
CYTH1	0.058328	-1.34898	0	0.286	1
SLTM	0.058328	-1.37764	0	0.286	1
ADGRG1	0.058328	-1.39241	0	0.286	1
CLEC2D	0.058328	-1.40411	0	0.286	1
TRG-AS1	0.058328	-1.40457	0	0.286	1
MTND1P23	0.058328	-1.41533	0	0.286	1
RGS16	0.058328	-1.43141	0	0.286	1
HLA-DRB1	0.058328	-1.45763	0	0.286	1
RNF213	0.058328	-1.50397	0	0.286	1
CD3D	0.0597236	-1.22371	0.091	0.429	1
S100A11	0.0610293	-0.837438	0.091	0.476	1
NCOA3	0.0623185	1.68103	0.273	0.048	1
A2M	0.0623185	1.57572	0.273	0.048	1
NRDC	0.0623185	1.56449	0.273	0.048	1
APOD	0.0623185	1.54141	0.273	0.048	1
EIF4A2	0.064312	-0.60998	0.182	0.619	1
OST4	0.064312	-0.719627	0.182	0.619	1
NKG7	0.0650835	-0.330691	0.182	0.667	1
U2SURP	0.0665723	-1.011	0.091	0.429	1
RPL18A	0.0667744	1.07193	0.727	0.667	1
RPS3	0.0667744	-0.56716	0.364	0.857	1
ACTB	0.0674821	-0.528378	0.545	1	1
WIPF1	0.0677823	-0.34223	0.091	0.476	1
ATP5PO	0.0677823	-0.386112	0.091	0.476	1
SSR4	0.0677823	-0.433975	0.091	0.476	1
RAC2	0.0677823	-0.537071	0.091	0.476	1
CNBP	0.0677823	-0.5699	0.091	0.476	1
UBL5	0.0677823	-0.749776	0.091	0.476	1
ANXA1	0.0682306	0.986857	0.636	0.429	1
RPS21	0.0697148	-0.741631	0.364	0.762	1
SRSF7	0.0707642	-0.47981	0.182	0.619	1
MT-ND4L	0.0732655	0.783965	0.818	0.81	1
RPL4	0.0740551	-0.907154	0.091	0.429	1
HNRNPU	0.0740551	-1.02743	0.091	0.429	1
NDUFA4	0.0740551	-1.07455	0.091	0.429	1
IKZF3	0.0740551	-1.10757	0.091	0.429	1
RPS27A	0.0747425	-0.694269	0.364	0.81	1
HNRNPA2B1	0.0784297	-0.26417	0.182	0.667	1
IFNG	0.0785585	1.41909	0.636	0.476	1
RPL13A	0.0792984	-0.730859	0.455	0.952	1
MT-CO2	0.0807683	0.462538	0.909	1	1
EEF1A1	0.0815889	-0.549118	0.364	0.81	1
SLC25A6	0.0822116	-0.652861	0.091	0.429	1
ZFP36L1	0.0822116	-0.838183	0.091	0.429	1
RPL26	0.0822116	-0.890331	0.091	0.429	1
RPL37A	0.0889356	-0.718649	0.364	0.81	1
NDUFS5	0.0889681	-0.903134	0.091	0.381	1
RSL1D1	0.089132	1.52247	0.364	0.143	1
ZCCHC6	0.0901268	-0.785551	0	0.238	1
PSMA2	0.0901268	-0.787687	0	0.238	1
SERPINB1	0.0901268	-0.788748	0	0.238	1
CNOT2	0.0901268	-0.80047	0	0.238	1
GMPS	0.0901268	-0.815959	0	0.238	1
NORAD	0.0901268	-0.819412	0	0.238	1
ZNF644	0.0901268	-0.823494	0	0.238	1
FOXN2	0.0901268	-0.835103	0	0.238	1
PCBP2	0.0901268	-0.839546	0	0.238	1
CSDE1	0.0901268	-0.842833	0	0.238	1
ZNF655	0.0901268	-0.843077	0	0.238	1
TMEM123	0.0901268	-0.84755	0	0.238	1
MIS18BP1	0.0901268	-0.848935	0	0.238	1
DSTN	0.0901268	-0.849344	0	0.238	1
PTPN1	0.0901268	-0.850746	0	0.238	1
LINS1	0.0901268	-0.851184	0	0.238	1
EML2	0.0901268	-0.852014	0	0.238	1
NAA50	0.0901268	-0.854336	0	0.238	1
DYNC1LI2	0.0901268	-0.870874	0	0.238	1
NUP50	0.0901268	-0.872935	0	0.238	1
FAM192A	0.0901268	-0.876906	0	0.238	1
PTEN	0.0901268	-0.878097	0	0.238	1
TMC8	0.0901268	-0.883038	0	0.238	1
NXT1	0.0901268	-0.883508	0	0.238	1
CTDSPL2	0.0901268	-0.885117	0	0.238	1
CSRNP1	0.0901268	-0.887389	0	0.238	1
MRM2	0.0901268	-0.889101	0	0.238	1
ZNHIT3	0.0901268	-0.891957	0	0.238	1
ELK4	0.0901268	-0.892671	0	0.238	1
UBE2V2	0.0901268	-0.895974	0	0.238	1
TRAPPC1	0.0901268	-0.896399	0	0.238	1
C1orf43	0.0901268	-0.901307	0	0.238	1
MYO1F	0.0901268	-0.90235	0	0.238	1
DDX18	0.0901268	-0.902618	0	0.238	1
ATP5F1A	0.0901268	-0.903921	0	0.238	1
SUCLG2	0.0901268	-0.905863	0	0.238	1
DNAJB9	0.0901268	-0.906008	0	0.238	1
ILF3	0.0901268	-0.910102	0	0.238	1
REEP5	0.0901268	-0.913229	0	0.238	1
ST13	0.0901268	-0.917673	0	0.238	1
EEF2	0.0901268	-0.925198	0	0.238	1
P2RY10	0.0901268	-0.927331	0	0.238	1
XAF1	0.0901268	-0.934265	0	0.238	1
GLIPR2	0.0901268	-0.935589	0	0.238	1
THRAP3	0.0901268	-0.937127	0	0.238	1
MIER1	0.0901268	-0.939936	0	0.238	1
BAX	0.0901268	-0.942648	0	0.238	1
LEO1	0.0901268	-0.944889	0	0.238	1
SLA	0.0901268	-0.947316	0	0.238	1
BDP1	0.0901268	-0.948058	0	0.238	1
CYLD	0.0901268	-0.952928	0	0.238	1
NDUFA11	0.0901268	-0.959051	0	0.238	1
AP3B1	0.0901268	-0.960554	0	0.238	1
CUL2	0.0901268	-0.960816	0	0.238	1
ATF7IP	0.0901268	-0.96696	0	0.238	1
PIK3AP1	0.0901268	-0.968137	0	0.238	1
RPAP2	0.0901268	-0.96921	0	0.238	1
MRPL51	0.0901268	-0.970915	0	0.238	1
VAPA	0.0901268	-0.971426	0	0.238	1
CSK	0.0901268	-0.973634	0	0.238	1
FDFT1	0.0901268	-0.975954	0	0.238	1
GDI2	0.0901268	-0.976242	0	0.238	1
IL16	0.0901268	-0.978573	0	0.238	1
TMOD3	0.0901268	-0.978799	0	0.238	1
TAOK3	0.0901268	-0.981157	0	0.238	1
STK17A	0.0901268	-0.981341	0	0.238	1
SLFN12L	0.0901268	-0.982752	0	0.238	1
C3orf38	0.0901268	-0.982831	0	0.238	1
ARPP19	0.0901268	-0.983283	0	0.238	1
MAX	0.0901268	-0.985034	0	0.238	1
GSTK1	0.0901268	-0.985308	0	0.238	1
S100A2	0.0901268	-0.98737	0	0.238	1
PPP3CA	0.0901268	-0.988141	0	0.238	1
APOL6	0.0901268	-0.989513	0	0.238	1
ATF4	0.0901268	-0.992847	0	0.238	1
JAK3	0.0901268	-0.993402	0	0.238	1
LITAF	0.0901268	-0.994807	0	0.238	1
CSF1	0.0901268	-0.996301	0	0.238	1
SREK1IP1	0.0901268	-1.00023	0	0.238	1
JTB	0.0901268	-1.00117	0	0.238	1
DYNC1H1	0.0901268	-1.00429	0	0.238	1
ITGAE	0.0901268	-1.00591	0	0.238	1
TGFBI	0.0901268	-1.00772	0	0.238	1
SAMD9L	0.0901268	-1.0099	0	0.238	1
AP002004.1	0.0901268	-1.01278	0	0.238	1
GAS5	0.0901268	-1.01317	0	0.238	1
XRCC6	0.0901268	-1.01495	0	0.238	1
IGLC2	0.0901268	-1.01526	0	0.238	1
PSMF1	0.0901268	-1.017	0	0.238	1
TXN2	0.0901268	-1.01882	0	0.238	1
HLA-DQB1	0.0901268	-1.02085	0	0.238	1
MT-TL1	0.0901268	-1.02694	0	0.238	1
PREX1	0.0901268	-1.02972	0	0.238	1
REX1BD	0.0901268	-1.03485	0	0.238	1
NDUFB9	0.0901268	-1.03572	0	0.238	1
PSIP1	0.0901268	-1.03636	0	0.238	1
RAB8B	0.0901268	-1.03936	0	0.238	1
SEPT9	0.0901268	-1.04956	0	0.238	1
NINJ1	0.0901268	-1.05397	0	0.238	1
PPIB	0.0901268	-1.06147	0	0.238	1
EIF3M	0.0901268	-1.06403	0	0.238	1
CD37	0.0901268	-1.06419	0	0.238	1
GTF3A	0.0901268	-1.06716	0	0.238	1
VPS41	0.0901268	-1.07189	0	0.238	1
ANKRD36C	0.0901268	-1.07232	0	0.238	1
RFC4	0.0901268	-1.07424	0	0.238	1
SYF2	0.0901268	-1.07857	0	0.238	1
NCOR1	0.0901268	-1.08469	0	0.238	1
EIF3E	0.0901268	-1.08506	0	0.238	1
CLK4	0.0901268	-1.08905	0	0.238	1
DANCR	0.0901268	-1.09543	0	0.238	1
RPL23AP42	0.0901268	-1.09922	0	0.238	1
NIFK	0.0901268	-1.09978	0	0.238	1
SPEN	0.0901268	-1.10672	0	0.238	1
ANXA6	0.0901268	-1.10714	0	0.238	1
DNTTIP2	0.0901268	-1.10739	0	0.238	1
ZNF683	0.0901268	-1.1093	0	0.238	1
HMGN3	0.0901268	-1.10997	0	0.238	1
CHD9	0.0901268	-1.11006	0	0.238	1
ZMYND8	0.0901268	-1.11149	0	0.238	1
PRKAR1A	0.0901268	-1.12555	0	0.238	1
YY1	0.0901268	-1.12638	0	0.238	1
JAML	0.0901268	-1.13966	0	0.238	1
SLF2	0.0901268	-1.14227	0	0.238	1
SDCBP	0.0901268	-1.14771	0	0.238	1
HIST1H1D	0.0901268	-1.14896	0	0.238	1
EIF2AK2	0.0901268	-1.16247	0	0.238	1
MRPL52	0.0901268	-1.17491	0	0.238	1
AES	0.0901268	-1.17781	0	0.238	1
CD48	0.0901268	-1.20121	0	0.238	1
IFI44	0.0901268	-1.20162	0	0.238	1
NUDT5	0.0901268	-1.21826	0	0.238	1
RASA2	0.0901268	-1.22207	0	0.238	1
CIRBP	0.0901268	-1.23511	0	0.238	1
LY6E	0.0901268	-1.28439	0	0.238	1
ARID4B	0.0901268	-1.29234	0	0.238	1
ITGA4	0.0901268	-1.29789	0	0.238	1
STK4	0.0901268	-1.34577	0	0.238	1
TMPO	0.0901268	-1.35119	0	0.238	1
CCL20	0.0901268	-1.40263	0	0.238	1
ATP5F1D	0.0901268	-1.41951	0	0.238	1
ATF3	0.0901268	-1.41968	0	0.238	1
STIP1	0.0901268	-1.43934	0	0.238	1
SF3B6	0.0901268	-1.57098	0	0.238	1
CD83	0.0901268	-1.57213	0	0.238	1
CXCL13	0.0901268	-2.36023	0	0.238	1
TMED10	0.091082	-0.57156	0.091	0.429	1
KLRB1	0.091082	-0.652986	0.091	0.429	1
ECH1	0.091082	-0.682856	0.091	0.429	1
SMCHD1	0.091082	-0.733753	0.091	0.429	1
HSP90AA1	0.0919838	-1.15503	0.545	0.81	1
TSC22D3	0.0933633	0.984555	0.636	0.381	1
RGS1	0.0955139	-0.752721	0.818	0.952	1
ATP5MC3	0.0987711	-0.89333	0.091	0.381	1
PPP1R15A	0.100706	0.333908	0.091	0.429	1
PGK1	0.100706	-0.315942	0.091	0.429	1
SAMSN1	0.100706	-0.330433	0.091	0.429	1
KTN1	0.100706	-0.38358	0.091	0.429	1
PRPF4B	0.100706	-0.421729	0.091	0.429	1
RPSA	0.100706	-0.486382	0.091	0.429	1
ATP5MF	0.100706	-0.62732	0.091	0.429	1
IGKC	0.100706	-0.741479	0.091	0.429	1
HSPA1B	0.100868	1.21981	0.545	0.381	1
RPL36	0.101642	-0.669913	0.364	0.667	1
MALAT1	0.104498	-0.284692	1	1	1
IFITM2	0.10705	-0.506	0.455	0.81	1
TUBA1B	0.108289	-0.618729	0.182	0.524	1
RBPJ	0.109418	-0.810685	0.091	0.381	1
IL32	0.110286	-0.313235	0.182	0.571	1
ATP5ME	0.110286	-0.469847	0.182	0.571	1
HNRNPDL	0.11178	1.08927	0.545	0.476	1
RPS24	0.111928	-0.314857	0.273	0.81	1
RPL27A	0.114213	-0.755294	0.455	0.762	1
CCNL1	0.120952	-0.867996	0.091	0.381	1
MT2A	0.126401	1.17144	0.727	0.571	1
RPL18	0.126401	-0.299628	0.364	0.762	1
SH3KBP1	0.133417	-0.444339	0.091	0.381	1
RPL22	0.133417	-0.581303	0.091	0.381	1
LDHA	0.133417	-0.622841	0.091	0.381	1
RPL10A	0.133417	-0.681709	0.091	0.381	1
G3BP2	0.133417	-0.702781	0.091	0.381	1
SCAF11	0.133417	-0.914477	0.091	0.381	1
RPL28	0.136833	-0.427994	0.364	0.762	1
LAPTM4B	0.137726	-0.628689	0	0.19	1
ADD1	0.137726	-0.629139	0	0.19	1
PDE4D	0.137726	-0.651136	0	0.19	1
UBE4A	0.137726	-0.654312	0	0.19	1
HK1	0.137726	-0.656133	0	0.19	1
RBM3	0.137726	-0.66406	0	0.19	1
LCK	0.137726	-0.665552	0	0.19	1
INTS6	0.137726	-0.666731	0	0.19	1
UBE2R2	0.137726	-0.666804	0	0.19	1
NMI	0.137726	-0.668642	0	0.19	1
EMC7	0.137726	-0.669302	0	0.19	1
VAV3	0.137726	-0.678996	0	0.19	1
MTMR9	0.137726	-0.681952	0	0.19	1
OS9	0.137726	-0.682169	0	0.19	1
JARID2	0.137726	-0.683837	0	0.19	1
MRPS10	0.137726	-0.684836	0	0.19	1
UBE2D2	0.137726	-0.685925	0	0.19	1
PLEKHA2	0.137726	-0.687343	0	0.19	1
HNRNPH2	0.137726	-0.69009	0	0.19	1
NDUFS6	0.137726	-0.690556	0	0.19	1
TMEM230	0.137726	-0.692722	0	0.19	1
CALR	0.137726	-0.698793	0	0.19	1
PNN	0.137726	-0.699184	0	0.19	1
GALT	0.137726	-0.699326	0	0.19	1
SRPRA	0.137726	-0.701019	0	0.19	1
DDX23	0.137726	-0.701953	0	0.19	1
LAMB3	0.137726	-0.702074	0	0.19	1
MRPL34	0.137726	-0.702242	0	0.19	1
ZDHHC20	0.137726	-0.705585	0	0.19	1
APPL1	0.137726	-0.706221	0	0.19	1
FAM126A	0.137726	-0.706674	0	0.19	1
MARK3	0.137726	-0.707104	0	0.19	1
DLG1	0.137726	-0.708909	0	0.19	1
TRIP12	0.137726	-0.709787	0	0.19	1
EGR2	0.137726	-0.71084	0	0.19	1
GPX4	0.137726	-0.714114	0	0.19	1
HNRNPAB	0.137726	-0.71909	0	0.19	1
DNAJC21	0.137726	-0.719144	0	0.19	1
RBM6	0.137726	-0.720216	0	0.19	1
NCK1	0.137726	-0.721329	0	0.19	1
DNAJC17	0.137726	-0.721457	0	0.19	1
INPP5D	0.137726	-0.722263	0	0.19	1
CALCOCO2	0.137726	-0.722773	0	0.19	1
KRR1	0.137726	-0.723306	0	0.19	1
MDM4	0.137726	-0.728907	0	0.19	1
PRELID1	0.137726	-0.729344	0	0.19	1
ESD	0.137726	-0.730757	0	0.19	1
SUMO2	0.137726	-0.733509	0	0.19	1
PTGES3	0.137726	-0.736276	0	0.19	1
OSBPL3	0.137726	-0.736656	0	0.19	1
FNBP4	0.137726	-0.736887	0	0.19	1
LRIF1	0.137726	-0.738333	0	0.19	1
OSTF1	0.137726	-0.738925	0	0.19	1
RPL6P27	0.137726	-0.739188	0	0.19	1
USP32	0.137726	-0.739811	0	0.19	1
HTATSF1	0.137726	-0.740392	0	0.19	1
RSF1	0.137726	-0.741889	0	0.19	1
MYADM	0.137726	-0.742243	0	0.19	1
KIAA0355	0.137726	-0.744897	0	0.19	1
SAMHD1	0.137726	-0.745838	0	0.19	1
KIAA1109	0.137726	-0.746479	0	0.19	1
SMARCA2	0.137726	-0.747357	0	0.19	1
BBIP1	0.137726	-0.750716	0	0.19	1
TAGAP	0.137726	-0.750755	0	0.19	1
CSTF2T	0.137726	-0.750958	0	0.19	1
KDM1A	0.137726	-0.752291	0	0.19	1
DHX15	0.137726	-0.752473	0	0.19	1
MIIP	0.137726	-0.75627	0	0.19	1
NXF1	0.137726	-0.759309	0	0.19	1
SETD5	0.137726	-0.760408	0	0.19	1
FBXO21	0.137726	-0.760466	0	0.19	1
HIF1A	0.137726	-0.761947	0	0.19	1
ABI1	0.137726	-0.763477	0	0.19	1
FAM98B	0.137726	-0.763908	0	0.19	1
FURIN	0.137726	-0.764105	0	0.19	1
SHISA5	0.137726	-0.764339	0	0.19	1
ANP32A	0.137726	-0.764948	0	0.19	1
RCOR3	0.137726	-0.766915	0	0.19	1
UBQLN1	0.137726	-0.769052	0	0.19	1
ZNF195	0.137726	-0.769603	0	0.19	1
ZBED5	0.137726	-0.771285	0	0.19	1
LUC7L3	0.137726	-0.771373	0	0.19	1
DENR	0.137726	-0.771391	0	0.19	1
MT1G	0.137726	-0.771529	0	0.19	1
VAMP2	0.137726	-0.773045	0	0.19	1
RABGAP1L	0.137726	-0.773562	0	0.19	1
DIP2B	0.137726	-0.774806	0	0.19	1
RPL10AP6	0.137726	-0.776443	0	0.19	1
ATP5F1B	0.137726	-0.777242	0	0.19	1
SS18L2	0.137726	-0.777612	0	0.19	1
VDAC2	0.137726	-0.777692	0	0.19	1
PSMD7	0.137726	-0.781828	0	0.19	1
LMAN2	0.137726	-0.782585	0	0.19	1
ATP1B3	0.137726	-0.782805	0	0.19	1
SNX17	0.137726	-0.785785	0	0.19	1
EMC10	0.137726	-0.786463	0	0.19	1
AC034236.1	0.137726	-0.787485	0	0.19	1
NUMA1	0.137726	-0.78751	0	0.19	1
TALDO1	0.137726	-0.789487	0	0.19	1
UTP11	0.137726	-0.789588	0	0.19	1
YEATS2	0.137726	-0.789613	0	0.19	1
AGFG1	0.137726	-0.789613	0	0.19	1
PSMA1	0.137726	-0.789736	0	0.19	1
PPP1R16B	0.137726	-0.790054	0	0.19	1
ZNF292	0.137726	-0.793174	0	0.19	1
LSM7	0.137726	-0.794036	0	0.19	1
SLC25A3	0.137726	-0.795159	0	0.19	1
SNX6	0.137726	-0.795569	0	0.19	1
WAC	0.137726	-0.798315	0	0.19	1
MRPS18B	0.137726	-0.799897	0	0.19	1
ZC3HAV1	0.137726	-0.806078	0	0.19	1
GVINP1	0.137726	-0.807924	0	0.19	1
FAM177A1	0.137726	-0.808249	0	0.19	1
KIAA0141	0.137726	-0.809834	0	0.19	1
ENTPD1	0.137726	-0.810962	0	0.19	1
LPXN	0.137726	-0.814651	0	0.19	1
RASSF1	0.137726	-0.816851	0	0.19	1
ILK	0.137726	-0.818466	0	0.19	1
PSMB8	0.137726	-0.818871	0	0.19	1
DOK2	0.137726	-0.821184	0	0.19	1
DTX3L	0.137726	-0.824274	0	0.19	1
PSMA5	0.137726	-0.825248	0	0.19	1
MTPN	0.137726	-0.825857	0	0.19	1
LAIR1	0.137726	-0.825925	0	0.19	1
TMEM59	0.137726	-0.828693	0	0.19	1
RPS6KA3	0.137726	-0.828759	0	0.19	1
USP16	0.137726	-0.829516	0	0.19	1
WBP4	0.137726	-0.831762	0	0.19	1
RNVU1-15	0.137726	-0.831805	0	0.19	1
BNIP2	0.137726	-0.832339	0	0.19	1
MAT2B	0.137726	-0.832469	0	0.19	1
CCNT1	0.137726	-0.832675	0	0.19	1
WAPL	0.137726	-0.832972	0	0.19	1
TGS1	0.137726	-0.834454	0	0.19	1
ACBD5	0.137726	-0.835012	0	0.19	1
TACC1	0.137726	-0.83633	0	0.19	1
NUPL2	0.137726	-0.839656	0	0.19	1
GNPTAB	0.137726	-0.839854	0	0.19	1
SAFB2	0.137726	-0.840286	0	0.19	1
RNF168	0.137726	-0.84038	0	0.19	1
C14orf119	0.137726	-0.843187	0	0.19	1
SCP2	0.137726	-0.847123	0	0.19	1
CMIP	0.137726	-0.84746	0	0.19	1
S100A7	0.137726	-0.849449	0	0.19	1
CLPTM1L	0.137726	-0.851546	0	0.19	1
ZFAND6	0.137726	-0.852899	0	0.19	1
AKAP5	0.137726	-0.853873	0	0.19	1
HLA-F	0.137726	-0.857113	0	0.19	1
ZNF37A	0.137726	-0.85732	0	0.19	1
ZMYM2	0.137726	-0.858577	0	0.19	1
RNF145	0.137726	-0.859026	0	0.19	1
PDIA4	0.137726	-0.859589	0	0.19	1
USO1	0.137726	-0.860084	0	0.19	1
TMCO1	0.137726	-0.860277	0	0.19	1
DDX3Y	0.137726	-0.861049	0	0.19	1
TCEA1	0.137726	-0.864203	0	0.19	1
SSR1	0.137726	-0.870699	0	0.19	1
APBB1IP	0.137726	-0.872059	0	0.19	1
PHB2	0.137726	-0.872745	0	0.19	1
BRK1	0.137726	-0.873427	0	0.19	1
LY6D	0.137726	-0.874947	0	0.19	1
SNHG9	0.137726	-0.876358	0	0.19	1
ZBTB8OS	0.137726	-0.878544	0	0.19	1
SCYL2	0.137726	-0.879837	0	0.19	1
APLP2	0.137726	-0.885997	0	0.19	1
ACIN1	0.137726	-0.887192	0	0.19	1
NCAPD3	0.137726	-0.887546	0	0.19	1
PLEKHA1	0.137726	-0.892165	0	0.19	1
CCT6A	0.137726	-0.89478	0	0.19	1
DZIP3	0.137726	-0.895363	0	0.19	1
SRRM2	0.137726	-0.896498	0	0.19	1
REL	0.137726	-0.8978	0	0.19	1
DNAJC8	0.137726	-0.8981	0	0.19	1
GHITM	0.137726	-0.898446	0	0.19	1
PSMD14	0.137726	-0.900629	0	0.19	1
CLDND1	0.137726	-0.908163	0	0.19	1
NSD3	0.137726	-0.908372	0	0.19	1
UBE2D3	0.137726	-0.908568	0	0.19	1
LSM5	0.137726	-0.911596	0	0.19	1
USP48	0.137726	-0.912099	0	0.19	1
TNFRSF18	0.137726	-0.912368	0	0.19	1
OSBPL8	0.137726	-0.913648	0	0.19	1
TRIM8	0.137726	-0.91463	0	0.19	1
DRAP1	0.137726	-0.915094	0	0.19	1
STMP1	0.137726	-0.916217	0	0.19	1
WNK1	0.137726	-0.920561	0	0.19	1
USP15	0.137726	-0.924366	0	0.19	1
MGST3	0.137726	-0.924458	0	0.19	1
GIT2	0.137726	-0.925707	0	0.19	1
CTSD	0.137726	-0.926237	0	0.19	1
UHMK1	0.137726	-0.927086	0	0.19	1
SKAP1	0.137726	-0.929948	0	0.19	1
CD8B	0.137726	-0.932516	0	0.19	1
ROCK1	0.137726	-0.935221	0	0.19	1
DYNLT1	0.137726	-0.938913	0	0.19	1
SVIP	0.137726	-0.942166	0	0.19	1
ARHGEF12	0.137726	-0.942344	0	0.19	1
SREK1	0.137726	-0.942496	0	0.19	1
CTAGE5	0.137726	-0.944468	0	0.19	1
PPP1CC	0.137726	-0.949815	0	0.19	1
ITGB2	0.137726	-0.951902	0	0.19	1
BCAP29	0.137726	-0.951963	0	0.19	1
RNF7	0.137726	-0.956233	0	0.19	1
NOL8	0.137726	-0.958613	0	0.19	1
KIF5B	0.137726	-0.960459	0	0.19	1
PUM2	0.137726	-0.963784	0	0.19	1
ZNF207	0.137726	-0.96436	0	0.19	1
FAM107B	0.137726	-0.96664	0	0.19	1
CENPC	0.137726	-0.967198	0	0.19	1
TDG	0.137726	-0.967587	0	0.19	1
TMX4	0.137726	-0.968362	0	0.19	1
PCBP1	0.137726	-0.969246	0	0.19	1
BPTF	0.137726	-0.971152	0	0.19	1
AC109326.1	0.137726	-0.972134	0	0.19	1
PPHLN1	0.137726	-0.972468	0	0.19	1
LSM2	0.137726	-0.975764	0	0.19	1
RBBP4	0.137726	-0.977309	0	0.19	1
SEPT2	0.137726	-0.979713	0	0.19	1
KAT2B	0.137726	-0.980978	0	0.19	1
CANX	0.137726	-0.982606	0	0.19	1
RNASEH2B	0.137726	-0.987228	0	0.19	1
ANKIB1	0.137726	-0.989161	0	0.19	1
EIF3J	0.137726	-0.993	0	0.19	1
RASSF5	0.137726	-0.996708	0	0.19	1
NUFIP2	0.137726	-0.999815	0	0.19	1
ARPC5L	0.137726	-1.00363	0	0.19	1
CLIC5	0.137726	-1.00735	0	0.19	1
GUSB	0.137726	-1.02392	0	0.19	1
PPP1R18	0.137726	-1.02734	0	0.19	1
ATXN2L	0.137726	-1.02977	0	0.19	1
RNU6-6P	0.137726	-1.03601	0	0.19	1
GPRIN3	0.137726	-1.04107	0	0.19	1
HNRNPL	0.137726	-1.04301	0	0.19	1
FAM129A	0.137726	-1.04386	0	0.19	1
TNFSF10	0.137726	-1.05241	0	0.19	1
SMC5	0.137726	-1.05263	0	0.19	1
COX5A	0.137726	-1.05665	0	0.19	1
RNF114	0.137726	-1.05961	0	0.19	1
SYNCRIP	0.137726	-1.06005	0	0.19	1
TMC6	0.137726	-1.0613	0	0.19	1
HAVCR2	0.137726	-1.06445	0	0.19	1
FAM162A	0.137726	-1.06666	0	0.19	1
UPF2	0.137726	-1.09001	0	0.19	1
CTSA	0.137726	-1.09057	0	0.19	1
CAPRIN1	0.137726	-1.10637	0	0.19	1
RECQL	0.137726	-1.12703	0	0.19	1
NONO	0.137726	-1.12751	0	0.19	1
SSBP1	0.137726	-1.13657	0	0.19	1
LARS	0.137726	-1.13838	0	0.19	1
CMC2	0.137726	-1.1509	0	0.19	1
KRT5	0.137726	-1.1548	0	0.19	1
HCLS1	0.137726	-1.17	0	0.19	1
PIK3IP1	0.137726	-1.17025	0	0.19	1
MAF	0.137726	-1.17776	0	0.19	1
N4BP2	0.137726	-1.18069	0	0.19	1
RSL24D1	0.137726	-1.20366	0	0.19	1
PHACTR2	0.137726	-1.25123	0	0.19	1
RBX1	0.137726	-1.25726	0	0.19	1
RXRB	0.137726	-1.28975	0	0.19	1
CTSC	0.137726	-1.36053	0	0.19	1
TRGC2	0.137726	-1.38806	0	0.19	1
HCST	0.137748	-0.70849	0.273	0.619	1
EIF4A3	0.138127	-1.17264	0.182	0.476	1
RPL15	0.14005	-0.434272	0.545	0.905	1
CAP1	0.146853	0.491865	0.091	0.381	1
LAPTM5	0.146853	-0.317724	0.091	0.381	1
IL2RB	0.146853	-0.321953	0.091	0.381	1
CD3E	0.146853	-0.367088	0.091	0.381	1
POMP	0.146853	-0.400984	0.091	0.381	1
ROMO1	0.146853	-0.456925	0.091	0.381	1
RHOA	0.146853	-0.505711	0.091	0.381	1
ZFAS1	0.146853	-0.514091	0.091	0.381	1
TRAPPC2B	0.148835	1.50965	0.273	0.095	1
UFC1	0.148835	1.34045	0.273	0.095	1
IL6ST	0.148835	1.28846	0.273	0.095	1
NOL7	0.148835	1.19619	0.273	0.095	1
ZFP36L2	0.150594	1.26871	0.636	0.571	1
RPL37	0.151081	-0.442014	0.545	0.905	1
PDIA3	0.151403	1.27875	0.364	0.19	1
APRT	0.151403	1.20181	0.364	0.19	1
RBM8A	0.153438	-0.582628	0.182	0.524	1
AC103591.3	0.153926	0.826793	0.364	0.143	1
PRRC2C	0.155054	-0.278289	0.182	0.571	1
MT-CYB	0.15544	0.465334	1	1	1
FXYD5	0.15898	-0.715898	0.091	0.333	1
PNRC1	0.1667	-0.4507	0.182	0.524	1
S100A10	0.166923	-0.427286	0.273	0.667	1
CTSB	0.167313	1.2386	0.273	0.095	1
B2M	0.167508	0.320015	1	1	1
HSPA8	0.171446	0.592162	0.636	0.524	1
GAPDH	0.172123	-0.446013	0.364	0.762	1
CD164	0.17499	-0.411149	0.091	0.333	1
ESF1	0.17499	-0.502563	0.091	0.333	1
FCER1G	0.17499	-0.86208	0.091	0.333	1
HSPD1	0.17499	-1.07482	0.091	0.333	1
SUB1	0.178325	-0.435377	0.182	0.476	1
RPS5	0.180156	-0.430805	0.273	0.667	1
SOD1	0.180807	-0.385621	0.182	0.524	1
SYAP1	0.183433	0.954539	0.364	0.19	1
CSF2	0.187463	1.17547	0.273	0.095	1
BTG1	0.188148	0.352566	0.818	0.762	1
HSPB11	0.192173	-0.344005	0.091	0.333	1
CYTIP	0.192173	-0.44076	0.091	0.333	1
UQCR10	0.192173	-0.515868	0.091	0.333	1
TAF7	0.192173	-0.525769	0.091	0.333	1
SQSTM1	0.192173	-0.558249	0.091	0.333	1
[truncated: 987 more rows]
