# Supplementary material for: Single-cell profiling of response to neoadjuvant chemo-immunotherapy in surgically resectable esophageal squamous cell carcinoma
Source: Genome Med. 2024 Apr 2;16:49. doi: 10.1186/s13073-024-01320-9 (PMC10985969; doi:10.1186/s13073-024-01320-9)
Supplement: Supplementary file 8 — Additional file 8. Differential expression analysis data in Treg cells. [file 13073_2024_1320_MOESM8_ESM.xlsx]

## Sheet: P20112001_IPR_T_BvsMPR_T_B.diff
gene_id	p_val	avg_logFC	pct.1	pct.2	p_val_adj
S100A4	2.9745e-10	-0.900363	0.902	0.981	8.85628e-06
TMSB4X	9.92078e-08	-0.600881	0.988	1	0.00295381
B2M	6.31872e-07	-0.496192	1	1	0.0188133
RPL39	1.23346e-06	-0.671341	0.732	0.943	0.036725
RPS27L	1.29283e-06	-1.00448	0.402	0.755	0.0384927
MX1	1.74931e-06	1.39443	0.488	0.094	0.052084
RPS27	2.30819e-06	-0.581695	1	1	0.0687242
ACTB	2.41207e-06	0.462049	1	0.925	0.0718169
RPL37	2.4267e-06	-0.711852	0.805	0.962	0.0722525
FTL	2.56699e-06	-0.575167	0.793	0.943	0.0764295
RPS16	3.34164e-06	-0.656016	0.744	0.906	0.0994941
TMSB10	5.06253e-06	-0.643142	0.976	1	0.150732
RPS13	6.17057e-06	-0.692388	0.598	0.906	0.183723
RPS26	6.37813e-06	-0.594549	0.634	0.962	0.189903
RPL21	6.55602e-06	-0.683044	0.78	0.981	0.195199
EIF3K	9.41575e-06	-0.786588	0.122	0.472	0.280345
PCED1B-AS1	1.14535e-05	-0.876231	0.305	0.679	0.341015
RPS19	1.30299e-05	-0.540504	0.939	0.981	0.387952
S100A10	1.40214e-05	-1.13043	0.329	0.66	0.417473
HSPB1	1.42788e-05	-1.03302	0.354	0.698	0.425136
RPLP2	1.4286e-05	-0.794493	0.78	0.962	0.425351
RPL23	1.59105e-05	-0.509219	0.841	0.943	0.473719
RPL18	1.84632e-05	-0.725161	0.537	0.906	0.549724
RPL30	2.05325e-05	-0.814271	0.72	0.906	0.611335
RPS23	2.38796e-05	-0.716949	0.646	0.887	0.710992
RPS29	3.0135e-05	-0.741747	0.976	0.981	0.89724
MTND1P23	4.0894e-05	-1.06878	0.012	0.226	1
SOD1	9.45573e-05	-0.584143	0.5	0.849	1
RPLP1	0.000102691	-0.489399	0.939	1	1
RPL31	0.000107002	-0.412112	0.866	0.981	1
TUBA4A	0.000108537	-0.875972	0.073	0.34	1
MT-ATP8	0.000140634	0.766248	0.78	0.566	1
RPL37A	0.000176948	-0.569454	0.707	0.925	1
MTATP6P1	0.000210618	0.746076	0.829	0.528	1
ATP5F1E	0.000214913	-0.448783	0.793	0.943	1
RPS28	0.000248536	-0.580116	0.622	0.868	1
GLRX	0.000277009	-0.84551	0.341	0.623	1
LGALS1	0.000297997	-0.744941	0.561	0.774	1
MT-ND3	0.000305574	-0.555325	0.829	0.943	1
TPD52	0.000310849	-0.685834	0	0.151	1
RPL27A	0.00032439	-0.578632	0.744	0.906	1
ATP5PD	0.000352329	-0.850719	0.317	0.585	1
RPL13A	0.000357788	-0.658897	0.707	0.943	1
MT1X	0.000374581	-1.31378	0.122	0.377	1
RPS15A	0.000376105	-0.706997	0.512	0.887	1
SATB1	0.000411903	1.08613	0.305	0.057	1
DNAJC15	0.000421229	-0.733112	0.122	0.377	1
ISG15	0.0004577	1.14545	0.561	0.358	1
FIS1	0.00052766	-0.673671	0.049	0.264	1
LEPROTL1	0.0005354	-0.750542	0.11	0.358	1
RPL13	0.000542324	-0.668443	0.659	0.887	1
WNK1	0.00056265	0.963797	0.402	0.151	1
MT1E	0.000580082	-1.00337	0.122	0.358	1
AMZ2	0.000667719	-0.432997	0.024	0.208	1
CCR1	0.000670124	1.05329	0.232	0.019	1
PPWD1	0.000727763	-0.650367	0.012	0.17	1
CD70	0.000730845	-0.7327	0.037	0.226	1
UTP4	0.000780125	-0.615795	0	0.132	1
PRDX1	0.000810726	-0.497964	0.341	0.642	1
MT-CO2	0.000890354	0.414733	1	1	1
TPSB2	0.000906646	-1.00394	0.024	0.189	1
LGALS3	0.000933616	-0.55949	0.256	0.566	1
SRI	0.000976148	-0.657099	0.122	0.377	1
EIF5A	0.000979451	0.78996	0.329	0.075	1
CD53	0.000990057	-0.515759	0.244	0.528	1
CCDC28A	0.000999684	-0.688312	0.024	0.189	1
RPL35A	0.00103359	-0.647736	0.585	0.811	1
RPL38	0.00104491	-0.629239	0.561	0.811	1
CD52	0.00105622	-0.824544	0.671	0.849	1
HIST1H1C	0.00111842	-0.579299	0.11	0.358	1
GLIPR1	0.00113108	-0.676832	0.122	0.358	1
EXOSC8	0.00113832	-0.690079	0.073	0.283	1
RPS3	0.00120063	-0.441316	0.744	0.925	1
SRSF7	0.00122166	-0.441952	0.488	0.755	1
SNHG5	0.00123944	-0.809119	0.22	0.491	1
RPL27	0.00125923	-0.465549	0.634	0.906	1
RPS27A	0.0013927	-0.714177	0.671	0.811	1
EIF1B	0.00144669	-0.704279	0.085	0.302	1
TRPM7	0.00160461	0.792498	0.171	0	1
C1orf131	0.00167902	-0.583127	0.012	0.151	1
ROMO1	0.00168574	-0.765034	0.256	0.509	1
ELOF1	0.00170927	-0.639432	0.012	0.151	1
OST4	0.00172865	-0.613975	0.39	0.679	1
EEF2	0.00177159	0.776329	0.427	0.189	1
MT-TE	0.00178644	1.02422	0.354	0.132	1
RPL24	0.00182367	-0.519144	0.659	0.792	1
ARPC3	0.00186214	-0.459799	0.427	0.698	1
DDIT3	0.00190998	-0.61014	0.073	0.283	1
RPL23A	0.00193163	-0.437218	0.793	0.943	1
TAF1B	0.0019487	-0.453137	0	0.113	1
LY96	0.0019487	-0.635376	0	0.113	1
HLA-B	0.00202174	0.517507	0.878	0.811	1
RPS3A	0.00212443	-0.531244	0.61	0.811	1
SELENOW	0.00217967	-0.498443	0.244	0.491	1
RPS17	0.00219617	-0.562287	0.049	0.226	1
LMNA	0.00222602	-0.773283	0.061	0.245	1
CD3D	0.00223626	-0.441109	0.646	0.887	1
MT2A	0.0023052	-0.886184	0.366	0.623	1
HSPE1	0.00239705	-1.12703	0.573	0.736	1
IL21R	0.00245886	0.804454	0.159	0	1
BCL2A1	0.00251559	1.00843	0.195	0.019	1
COMMD6	0.00272381	-0.64474	0.293	0.566	1
HCST	0.0027459	-0.847971	0.207	0.434	1
HSPD1	0.00280221	-0.768119	0.488	0.679	1
YWHAB	0.00282096	-0.444755	0.378	0.698	1
EIF1	0.00282258	-0.409627	0.707	0.906	1
MT-ND4L	0.00283635	0.555199	0.841	0.717	1
TXNIP	0.00284805	-0.624919	0.195	0.453	1
ACTG1	0.00285846	0.365072	0.89	0.755	1
SAMD9L	0.00292682	0.709401	0.305	0.094	1
KRT13	0.00308719	0.811472	0.195	0.019	1
DMAC1	0.0030915	-0.520316	0.024	0.17	1
HLA-C	0.00328584	0.607493	0.72	0.547	1
RBBP6	0.00334355	0.937509	0.366	0.151	1
IFI6	0.0035617	0.938613	0.451	0.226	1
CD2	0.00365498	-0.463217	0.768	0.887	1
C4orf48	0.00375071	-0.579848	0.073	0.264	1
ATP5MD	0.00375421	-0.479567	0.329	0.604	1
ARL14EP	0.00384783	-0.681305	0.012	0.132	1
COX14	0.00385735	-0.406497	0.11	0.34	1
COX6C	0.0038732	-0.496778	0.537	0.755	1
IKZF3	0.00388311	-0.460609	0.037	0.189	1
BATF	0.00388392	0.577397	0.622	0.415	1
GTF2B	0.00392886	-0.484664	0.073	0.264	1
SH3BGRL3	0.00399314	-0.337331	0.805	0.887	1
NDUFB4	0.00399899	-0.496193	0.366	0.642	1
FTH1	0.00409753	-0.75466	0.72	0.774	1
BCAS2	0.00410417	-0.518601	0.098	0.302	1
AL365357.1	0.00412615	-0.540853	0.012	0.132	1
NBDY	0.00412615	-0.545253	0.012	0.132	1
SAMSN1	0.00431488	0.519242	0.634	0.434	1
TMSB4XP4	0.00436797	-0.600861	0.085	0.264	1
CHURC1	0.00440823	-0.443884	0.073	0.264	1
HMGB2	0.00451978	-0.742537	0.171	0.396	1
XAF1	0.00455362	0.86439	0.341	0.151	1
XRCC5	0.00456227	-0.405138	0.28	0.566	1
TMEM167B	0.0045871	-0.496142	0.037	0.189	1
RSF1	0.0045945	0.813602	0.232	0.057	1
CD3G	0.00464061	-0.303017	0.427	0.774	1
HIST1H2BN	0.00473827	-0.372464	0.012	0.132	1
RFC4	0.00473827	-0.383315	0.012	0.132	1
RPS14	0.00474702	-0.374978	0.78	0.943	1
SBDS	0.00482254	-0.812447	0.122	0.321	1
SNHG25	0.00484628	-0.539875	0.037	0.189	1
CACYBP	0.00489071	-0.533528	0.354	0.585	1
ATP6V1G1	0.0049172	-0.412419	0.195	0.434	1
IFI44L	0.00492441	0.790946	0.268	0.075	1
IGFBP7	0.00511283	0.873833	0.256	0.075	1
IL18R1	0.00512001	0.63466	0.354	0.132	1
DDIT4	0.00518633	0.880599	0.415	0.245	1
CAPZA2	0.00549941	-0.496744	0.183	0.396	1
PSMC6	0.00563278	-0.567178	0.073	0.245	1
SRPK2	0.00571342	0.696271	0.134	0	1
IL12RB1	0.00571342	0.568216	0.134	0	1
PPP4R3A	0.00583171	0.722798	0.232	0.057	1
GPX4	0.00594276	-0.556445	0.122	0.321	1
SH2D1A	0.00596307	-0.565305	0.073	0.245	1
HADHB	0.00624007	0.679081	0.207	0.038	1
PPIL3	0.00625923	-0.481343	0.024	0.151	1
ECI2	0.00625923	-0.510921	0.024	0.151	1
SSR1	0.00628679	-0.569597	0.085	0.264	1
GATAD2B	0.00634412	-0.369879	0.049	0.208	1
SNHG6	0.00652755	-0.535342	0.11	0.302	1
PIGF	0.00664689	-0.435605	0.024	0.151	1
SPCS1	0.00672115	-0.506632	0.22	0.453	1
LINC01943	0.00677509	-0.783236	0.305	0.509	1
U2SURP	0.00678193	0.668658	0.451	0.245	1
C9orf78	0.00683928	-0.640656	0.207	0.434	1
LINC01588	0.00706201	-0.631874	0.073	0.245	1
PSMB8-AS1	0.00726892	-0.472728	0.024	0.151	1
HSP90AA1	0.00767758	-0.402093	0.878	0.981	1
UBE2L6	0.00772285	0.577692	0.341	0.132	1
ZC2HC1A	0.00789223	-0.450217	0.073	0.245	1
TOMM7	0.00816674	-0.632246	0.268	0.509	1
UBA52	0.00831962	-0.461526	0.488	0.755	1
FRG1	0.00850398	-0.510977	0.098	0.283	1
ARHGAP25	0.00862309	0.750477	0.244	0.075	1
VAV1	0.00867148	0.655656	0.122	0	1
OAS3	0.00867187	0.559527	0.122	0	1
KRAS	0.00867187	0.541157	0.122	0	1
CAB39	0.00884153	0.807727	0.22	0.057	1
UBL5	0.00908452	-0.413751	0.463	0.698	1
IL1RL1	0.00916007	-0.630187	0.037	0.17	1
ATP6V0E1	0.00918587	-0.361398	0.366	0.623	1
ANXA1	0.00943473	0.299117	0.268	0.075	1
ARF6	0.00950355	0.787757	0.354	0.17	1
UBE2S	0.00955194	-0.439947	0.012	0.113	1
SELENOH	0.00961869	0.634852	0.195	0.038	1
RPL36	0.00971862	-0.461084	0.72	0.887	1
IFI44	0.0100262	0.609715	0.232	0.057	1
ARPC5L	0.0101126	0.649637	0.183	0.038	1
TBPL1	0.0102232	-0.361423	0.012	0.113	1
RPAP2	0.0102232	-0.396457	0.012	0.113	1
LAMTOR4	0.0102349	-0.492179	0.183	0.396	1
IAH1	0.0102443	-0.540565	0.049	0.189	1
SERBP1	0.0103301	0.584478	0.476	0.302	1
ACP1	0.0103727	-0.49298	0.122	0.302	1
PRNP	0.0105451	-0.300379	0.122	0.321	1
COL3A1	0.0105699	0.805449	0.256	0.094	1
MRPS36	0.0105699	-0.553386	0.122	0.302	1
VRK1	0.0105743	-0.397262	0.012	0.113	1
AC022400.7	0.0105743	-0.41109	0.012	0.113	1
TMEM14B	0.0106522	-0.442044	0.098	0.264	1
PSMA5	0.0106761	-0.53537	0.134	0.34	1
HINT1	0.0107074	-0.396646	0.537	0.717	1
CAMLG	0.0107587	-0.561226	0.049	0.189	1
SDF2	0.0108156	-0.61485	0.061	0.208	1
KLHL9	0.0109361	-0.490574	0.012	0.113	1
A2M	0.0110633	0.692811	0.183	0.038	1
TRIP4	0.0113089	-0.342605	0.012	0.113	1
SOX4	0.0113359	-0.474452	0.402	0.585	1
NDUFB1	0.0124137	-0.519973	0.354	0.528	1
LBR	0.0125364	0.663078	0.28	0.113	1
LYPLA1	0.0128843	0.657602	0.146	0.019	1
IL18RAP	0.0131348	0.838015	0.11	0	1
MED1	0.0131348	0.694676	0.11	0	1
RSAD2	0.0131348	0.659464	0.11	0	1
LAP3	0.0133143	0.587361	0.22	0.057	1
MGST2	0.0137213	-0.452801	0.024	0.132	1
IER2	0.0139344	-0.469336	0.207	0.434	1
HIKESHI	0.0140564	-0.548287	0.098	0.264	1
MZT2A	0.0141261	-0.777273	0.024	0.132	1
KLRB1	0.0141261	-0.882545	0.024	0.132	1
ADSS	0.0142168	0.666883	0.146	0.019	1
IL2RB	0.0142404	0.674697	0.415	0.226	1
NDUFS1	0.0142709	-0.632294	0.037	0.151	1
YPEL5	0.014326	-0.558445	0.146	0.34	1
SSR4	0.0144791	-0.32182	0.305	0.547	1
CRIPT	0.0145154	-0.377871	0.061	0.208	1
AL590867.2	0.0145407	-0.412373	0.024	0.132	1
ROCK1	0.0145984	0.880775	0.232	0.075	1
CCR5	0.0147958	0.474593	0.244	0.075	1
UBE2N	0.0149671	0.47684	0.402	0.226	1
NR4A1	0.0151829	0.631368	0.39	0.208	1
TAP2	0.0152946	0.628903	0.146	0.019	1
ITM2C	0.0154873	-0.735078	0.098	0.264	1
SMS	0.0156452	0.577023	0.366	0.189	1
RALBP1	0.0163085	-0.4634	0.024	0.132	1
ENO1	0.0165328	0.474028	0.72	0.679	1
USP16	0.0166216	-0.717297	0.061	0.189	1
IARS	0.0168431	0.542736	0.146	0.019	1
RPS24	0.017138	-0.276527	0.683	0.887	1
GYG1	0.0172511	0.4341	0.146	0.019	1
COX7C	0.0179001	-0.471264	0.61	0.811	1
NDFIP2	0.0179806	0.777457	0.195	0.057	1
CTR9	0.0180353	-0.502215	0.037	0.151	1
NOP10	0.0180497	-0.416486	0.402	0.623	1
GNLY	0.0181796	-0.769764	0.061	0.189	1
INPP5F	0.0189813	-0.461711	0.037	0.151	1
RPL9	0.0190226	-0.265742	0.659	0.849	1
NDUFA4	0.0192727	-0.468916	0.622	0.717	1
ASXL1	0.0192891	0.631609	0.171	0.038	1
ATP5MC3	0.0194043	-0.389164	0.305	0.528	1
ASAH1	0.0194239	-0.466564	0.049	0.17	1
MITD1	0.0194704	-0.377112	0.037	0.151	1
HLA-DQB1	0.0194704	-0.502593	0.037	0.151	1
MT-ND4	0.0194766	0.317383	0.988	1	1
RPL41	0.0195246	-0.367626	0.695	0.849	1
CYCS	0.0196638	-0.394212	0.415	0.623	1
KIDINS220	0.0196904	0.648718	0.134	0.019	1
SPP1	0.0197263	-0.500647	0.183	0.358	1
GSPT1	0.0197543	0.712339	0.244	0.094	1
UGP2	0.0200235	-0.359217	0.268	0.509	1
SARAF	0.0202224	-0.41973	0.22	0.415	1
PELI1	0.0202913	0.619916	0.256	0.094	1
CASP3	0.0203578	-0.431569	0.049	0.17	1
NSD3	0.0204444	-0.436989	0.098	0.245	1
DDX60	0.0205757	0.528557	0.22	0.075	1
KRT6A	0.0208312	0.685701	0.244	0.094	1
PET100	0.0210109	0.598554	0.171	0.038	1
IGHG3	0.0215079	-1.01132	0.195	0.057	1
JUN	0.0217904	0.433207	0.854	0.755	1
PABPC4	0.021832	-0.519439	0.049	0.17	1
POLR1D	0.0221133	-0.285009	0.171	0.358	1
CCL4L2	0.0221136	0.550379	0.305	0.151	1
ARL5B	0.0222224	0.517902	0.134	0.019	1
NEK7	0.0223437	-0.360332	0.049	0.17	1
PPP2R5E	0.0223612	-0.272115	0.037	0.151	1
ZC3HAV1	0.022499	0.850802	0.232	0.094	1
EIF3G	0.0227811	-0.433553	0.11	0.264	1
KIAA1143	0.0228657	-0.38629	0.049	0.17	1
NAP1L4	0.0228697	-0.487997	0.159	0.321	1
IL32	0.0230087	-0.307926	0.744	0.887	1
USO1	0.0231412	0.710777	0.159	0.038	1
ARGLU1	0.0234595	0.519541	0.293	0.132	1
FNBP1	0.0236004	0.65926	0.366	0.189	1
RPL12	0.0237882	-0.530238	0.683	0.792	1
POU2F2	0.0238443	0.716413	0.22	0.075	1
C9orf16	0.0241643	-0.438981	0.122	0.283	1
SFXN1	0.0244959	-0.353644	0.049	0.17	1
TFRC	0.0248944	0.520273	0.537	0.358	1
DAZAP2	0.0249383	0.650451	0.39	0.226	1
TARDBP	0.0250322	0.485282	0.134	0.019	1
SRP14	0.0250435	-0.416274	0.598	0.774	1
GBP2	0.0255613	0.470634	0.451	0.302	1
ICOS	0.0258081	0.647987	0.573	0.528	1
IFIT3	0.0263141	0.675198	0.159	0.038	1
C6orf48	0.0263141	-0.289437	0.061	0.189	1
SKIL	0.0263141	-0.479671	0.061	0.189	1
RPL13P12	0.0270402	-0.395037	0.098	0.245	1
POLR2K	0.027132	-0.475194	0.134	0.283	1
LAYN	0.0274958	-0.603404	0.159	0.321	1
ATF3	0.0275388	-0.389047	0.098	0.245	1
PERP	0.0275709	-0.299467	0.134	0.321	1
HM13	0.028037	0.547755	0.159	0.038	1
ASH1L	0.0280513	0.568138	0.22	0.075	1
ZNHIT1	0.0281966	-0.350758	0.11	0.264	1
ILF2	0.0283488	0.633106	0.268	0.132	1
CARHSP1	0.0286324	-0.340409	0.061	0.189	1
PLP2	0.02884	-0.491496	0.195	0.377	1
ARID1A	0.0294678	-0.339158	0.073	0.208	1
BCL11B	0.029589	0.502443	0.22	0.075	1
HPGD	0.0298555	-0.327388	0.061	0.189	1
ATP13A3	0.0298562	0.676243	0.159	0.038	1
SPN	0.0298817	0.683661	0.207	0.075	1
RBM23	0.0299922	0.671359	0.122	0.019	1
YAF2	0.0299922	0.606376	0.122	0.019	1
ANKRD36C	0.0299922	0.582248	0.122	0.019	1
AC099560.2	0.0300558	-0.396003	0.073	0.208	1
EIF2AK2	0.0304531	0.673898	0.28	0.132	1
PPP4R2	0.0304847	0.382167	0.159	0.038	1
RAB4A	0.0304911	-0.496178	0.024	0.113	1
FAM192A	0.0306539	-0.283324	0.073	0.208	1
RPS20	0.0310782	-0.359401	0.683	0.868	1
NFKB1	0.0311246	0.540919	0.159	0.038	1
ACAP1	0.0312891	0.659391	0.232	0.094	1
SMIM37	0.0318809	-0.290834	0.073	0.208	1
PAG1	0.0322176	0.593444	0.122	0.019	1
SLC25A6	0.0323895	-0.39346	0.22	0.396	1
NDUFB6	0.0324051	-0.425679	0.159	0.321	1
CHD8	0.0324136	0.621701	0.183	0.057	1
RPL11	0.0328189	-0.271049	0.768	0.925	1
RPS2P46	0.0329893	0.440493	0.122	0.019	1
CXCR3	0.0330506	0.451347	0.244	0.094	1
MLEC	0.0331205	-0.342834	0.024	0.113	1
CLK3	0.0331205	-0.343192	0.024	0.113	1
GMNN	0.0331496	-0.310747	0.073	0.208	1
PDIA3	0.0333654	0.43179	0.549	0.415	1
RGS2	0.0336618	-0.479034	0.171	0.358	1
CSNK1A1	0.0337786	0.540426	0.122	0.019	1
TMEM154	0.0337999	-0.266632	0.061	0.189	1
AL118516.1	0.0340391	-0.41084	0.024	0.113	1
SLC2A4RG	0.0340391	-0.547103	0.024	0.113	1
RPL14	0.0343413	-0.415582	0.61	0.83	1
ILF3	0.0344632	0.500395	0.28	0.132	1
NDUFA11	0.0344883	-0.462555	0.146	0.302	1
USP34	0.0344996	0.399805	0.159	0.038	1
BCAS3	0.034583	0.570324	0.122	0.019	1
IGHA1	0.034583	0.561468	0.122	0.019	1
TIMP1	0.0347373	0.826962	0.244	0.113	1
AP5M1	0.0349794	-0.338531	0.024	0.113	1
ZNF331	0.0350347	0.494052	0.268	0.113	1
CCL3L1	0.0350633	0.735963	0.146	0.038	1
NORAD	0.0356288	0.523704	0.183	0.057	1
RHOH	0.035636	0.336166	0.415	0.245	1
TAGAP	0.0356387	0.655677	0.305	0.17	1
TGFBI	0.0358356	-0.38289	0.037	0.132	1
SGTB	0.0359417	-0.333973	0.024	0.113	1
GOPC	0.0359417	-0.367936	0.024	0.113	1
LMO4	0.0359417	-0.414112	0.024	0.113	1
VKORC1	0.0359417	-0.421497	0.024	0.113	1
EED	0.0360532	-0.525819	0.098	0.226	1
G3BP1	0.0360792	-0.410131	0.159	0.321	1
RSU1	0.036512	0.575043	0.171	0.057	1
SH2D2A	0.0365388	0.455811	0.39	0.226	1
BAZ2A	0.0365644	0.644021	0.146	0.038	1
BID	0.0378383	-0.608729	0.049	0.151	1
C2orf49	0.0379343	-0.269489	0.024	0.113	1
RAB2B	0.0379343	-0.319162	0.024	0.113	1
ANAPC16	0.0379503	-0.426432	0.293	0.491	1
VPS4B	0.0380367	0.782257	0.195	0.075	1
HAVCR2	0.0381198	0.59923	0.146	0.038	1
OAS2	0.0382992	0.522768	0.207	0.075	1
CNOT7	0.0385444	-0.348246	0.037	0.132	1
KDSR	0.0385444	-0.383393	0.037	0.132	1
PKIA	0.0385444	-0.488703	0.037	0.132	1
DNAJC2	0.0386658	0.645154	0.171	0.057	1
TAOK3	0.0386658	0.500977	0.171	0.057	1
SVIP	0.0387364	-0.503213	0.073	0.189	1
SNAP29	0.0389184	0.564158	0.146	0.038	1
SNRPB	0.0401947	0.505686	0.293	0.151	1
TMEM160	0.0404453	-0.340184	0.037	0.132	1
DCN	0.0405583	0.632282	0.146	0.038	1
PBDC1	0.0405843	-0.400767	0.085	0.208	1
PDE4B	0.0406631	0.680802	0.317	0.17	1
ITGB1	0.0409172	-0.457764	0.146	0.302	1
LDHA	0.04106	0.336289	0.622	0.509	1
HIVEP1	0.0414	-0.529934	0.061	0.17	1
AL450405.1	0.0414252	-0.507811	0.037	0.132	1
TNFAIP8	0.042004	-0.44917	0.171	0.321	1
POLR2J	0.0421031	-0.451992	0.085	0.208	1
RGS1	0.0423269	-0.421611	0.902	0.962	1
NDUFA3	0.0423431	-0.397741	0.244	0.434	1
RAF1	0.0424252	-0.34838	0.037	0.132	1
AC007969.1	0.0425069	-0.424597	0.146	0.283	1
SAMD9	0.0428374	0.764371	0.256	0.132	1
HLA-E	0.0429077	0.376659	0.646	0.491	1
DHRS7	0.0434093	-0.338112	0.134	0.283	1
RPL39P3	0.0435066	-0.452152	0.073	0.189	1
ARHGDIB	0.0435313	-0.251132	0.695	0.868	1
CHCHD2	0.043826	-0.342869	0.366	0.547	1
NIPBL	0.0440927	0.621761	0.244	0.113	1
CREM	0.044123	-0.349487	0.488	0.736	1
TMEM14C	0.044348	-0.37524	0.073	0.189	1
POLR2G	0.0444715	-0.470958	0.085	0.208	1
STXBP3	0.0444864	-0.290495	0.037	0.132	1
IFITM3	0.044529	0.512908	0.329	0.17	1
UQCRB	0.0445767	-0.261888	0.598	0.792	1
ACTR3	0.0449131	0.500437	0.463	0.34	1
UBA3	0.0449431	0.535636	0.171	0.057	1
MPC1	0.0451152	-0.358412	0.049	0.151	1
PDIA6	0.0452244	0.696351	0.329	0.208	1
ARAP2	0.0455483	0.603968	0.11	0.019	1
NFKB2	0.0455483	0.54646	0.11	0.019	1
RNF11	0.0455483	0.534812	0.11	0.019	1
S100A7	0.0455483	0.533026	0.11	0.019	1
VIRMA	0.0455483	0.493182	0.11	0.019	1
GBP3	0.0455483	0.465452	0.11	0.019	1
PAPD4	0.0455483	0.443621	0.11	0.019	1
TRMT13	0.0455483	-0.343184	0.037	0.132	1
VPS35	0.0461028	-0.349864	0.049	0.151	1
WDR82	0.0466315	0.567934	0.11	0.019	1
TSPAN17	0.0466315	0.501182	0.11	0.019	1
CCL2	0.0466315	0.422403	0.11	0.019	1
IGLC3	0.0466404	0.611038	0.171	0.057	1
CDK2AP2	0.0467667	0.522681	0.146	0.038	1
KIAA1551	0.0469275	0.521624	0.195	0.075	1
RPS4Y1	0.0470428	0.404101	0.207	0.075	1
IFNGR1	0.0471086	-0.349505	0.049	0.151	1
NDUFB3	0.047416	-0.484284	0.341	0.453	1
GHITM	0.0477143	0.57764	0.366	0.226	1
RALGAPA1	0.0477157	-0.347871	0.061	0.17	1
MRPL4	0.0477363	0.484394	0.11	0.019	1
IKBKE	0.0477363	0.467539	0.11	0.019	1
MYNN	0.0477363	-0.294524	0.037	0.132	1
RSRP1	0.0477386	0.406632	0.317	0.17	1
TLK1	0.0477415	0.618093	0.195	0.075	1
COX7A2	0.0477615	-0.472824	0.488	0.623	1
RPL36AL	0.0478404	-0.257724	0.585	0.849	1
ATP1A1	0.0482255	0.635735	0.28	0.151	1
BRIX1	0.0486809	-0.48506	0.061	0.17	1
NFYB	0.048863	0.492485	0.11	0.019	1
TCEA1	0.0491678	-0.404675	0.171	0.34	1
ADD3	0.0494051	0.508742	0.195	0.075	1
RPL22	0.0494642	-0.314524	0.305	0.509	1
RPS21	0.0499219	-0.353504	0.585	0.792	1
GPR65	0.0506605	-0.279238	0.061	0.17	1
RTF1	0.0506605	-0.365497	0.061	0.17	1
ENY2	0.0507051	-0.419355	0.171	0.321	1
SPARCL1	0.0511835	0.519153	0.11	0.019	1
NOB1	0.0511835	0.465875	0.11	0.019	1
HSPA5	0.0516602	0.573664	0.476	0.34	1
PSME2	0.0519597	0.581907	0.524	0.434	1
SHOC2	0.0519636	0.489876	0.22	0.094	1
KPNB1	0.0522357	0.561132	0.244	0.113	1
DDX10	0.0523779	0.462708	0.11	0.019	1
CD164	0.0524523	0.679651	0.366	0.264	1
PTTG1	0.0525389	-0.273773	0.293	0.472	1
CARD16	0.052741	-0.29333	0.488	0.698	1
HSBP1	0.0527423	-0.378195	0.122	0.264	1
NUP62	0.052777	0.515923	0.134	0.038	1
HMGN3	0.0531927	-0.343808	0.085	0.208	1
CYB5B	0.0535381	-0.278524	0.049	0.151	1
NDFIP1	0.0536181	0.552167	0.256	0.132	1
NDUFS5	0.0537152	-0.341329	0.329	0.528	1
AIMP1	0.054441	-0.262001	0.11	0.245	1
RTCA	0.0546778	-0.283221	0.049	0.151	1
WTAP	0.0546902	-0.303323	0.098	0.226	1
NFYC	0.0548367	0.390295	0.11	0.019	1
DNM1L	0.0549598	0.51517	0.171	0.057	1
CCDC43	0.0549673	0.50135	0.134	0.038	1
SRGN	0.0550994	-0.263574	0.854	0.981	1
XPO1	0.0553756	0.594163	0.22	0.094	1
XRCC6	0.0558885	-0.324837	0.195	0.34	1
ACADM	0.0560906	0.595602	0.134	0.038	1
STAT1	0.0574732	0.522311	0.39	0.283	1
CD3E	0.0576876	-0.274308	0.378	0.566	1
NEDD9	0.0577211	-0.370568	0.195	0.358	1
ICAM3	0.0578211	0.611803	0.293	0.17	1
NDUFB5	0.0580998	-0.312131	0.146	0.302	1
OLA1	0.0581275	-0.25728	0.061	0.17	1
PRF1	0.0583946	0.88209	0.134	0.038	1
OCIAD2	0.0588396	-0.355208	0.207	0.377	1
VPS13C	0.0590135	0.584294	0.293	0.17	1
MLF2	0.0595757	0.498756	0.134	0.038	1
RCAN3	0.0595757	0.437991	0.134	0.038	1
TAP1	0.059935	0.606486	0.207	0.094	1
IMMT	0.0600844	-0.349528	0.146	0.283	1
RPS12	0.0606987	-0.367159	0.634	0.755	1
SUB1	0.0610606	-0.333398	0.585	0.698	1
VAMP8	0.0616123	-0.428134	0.268	0.415	1
MRPL50	0.0622207	-0.294733	0.085	0.208	1
WBP11	0.0622656	0.539116	0.28	0.17	1
FRMD4B	0.0628499	0.560281	0.207	0.094	1
RPAIN	0.0631305	0.423835	0.159	0.057	1
TMEM248	0.0632385	0.532095	0.134	0.038	1
OCIAD1	0.0634688	-0.266722	0.122	0.264	1
TMCO1	0.0639105	-0.288444	0.195	0.34	1
MCTS1	0.0653219	-0.391388	0.11	0.226	1
YWHAG	0.0653311	0.449744	0.244	0.113	1
COQ10B	0.0654434	0.586722	0.159	0.057	1
MTDH	0.0660251	0.607375	0.244	0.132	1
ATP5MC2	0.067338	-0.414591	0.341	0.491	1
UCP2	0.067525	0.322563	0.354	0.208	1
RUNX1	0.0678886	0.670761	0.183	0.075	1
FAU	0.0681592	-0.342155	0.683	0.736	1
RPL8	0.0683192	-0.327151	0.598	0.792	1
CTCF	0.0684099	0.358813	0.134	0.038	1
AKR1A1	0.0684099	0.300953	0.134	0.038	1
NDUFC1	0.0684883	-0.259228	0.195	0.358	1
SKAP1	0.0688191	-0.428935	0.122	0.245	1
LY6E	0.0690121	0.646621	0.39	0.321	1
IKZF1	0.0694198	0.499981	0.244	0.132	1
OGT	0.0709433	-0.348856	0.085	0.189	1
SP110	0.0709934	0.368605	0.305	0.17	1
TRBC2	0.0714826	-0.579098	0.659	0.717	1
CCT8	0.0716304	0.449486	0.293	0.17	1
LCP2	0.0722705	0.616421	0.415	0.283	1
CDC37	0.0725549	-0.296978	0.134	0.264	1
ATOX1	0.0740714	-0.402805	0.22	0.358	1
RPL3P4	0.0740948	0.362903	0.159	0.057	1
HNRNPR	0.0745366	0.270562	0.329	0.189	1
PLIN2	0.0746964	-0.524326	0.134	0.264	1
DECR1	0.0747191	-0.258141	0.244	0.415	1
HCLS1	0.0754174	0.368465	0.305	0.189	1
CDKN1B	0.0758702	-0.305404	0.28	0.453	1
ADI1	0.0765116	-0.365631	0.049	0.132	1
DUSP2	0.0765785	0.666143	0.439	0.34	1
SQSTM1	0.0766446	-0.320176	0.171	0.321	1
KRT10	0.0767513	-0.410586	0.098	0.208	1
SPATS2L	0.0769721	0.567784	0.366	0.245	1
BTG1	0.0774822	-0.375054	0.634	0.717	1
CAP1	0.0775716	0.491087	0.476	0.415	1
OSBPL8	0.0778674	-0.532906	0.073	0.17	1
CALR	0.078471	0.537076	0.293	0.17	1
ATP5IF1	0.0787188	-0.279248	0.329	0.509	1
SGMS1	0.0788965	0.605865	0.122	0.038	1
JOSD1	0.0788965	0.478668	0.122	0.038	1
PSMD1	0.0788965	0.452128	0.122	0.038	1
ZNF207	0.0794443	0.475609	0.159	0.057	1
ADAR	0.0796713	0.458724	0.28	0.17	1
PLEKHA2	0.0799071	0.427756	0.183	0.075	1
GPBP1L1	0.0799256	-0.418812	0.085	0.189	1
MED13L	0.0800057	-0.373521	0.037	0.113	1
COPS9	0.0803717	-0.375417	0.207	0.358	1
DNAJA1	0.0804319	-0.269582	0.573	0.717	1
DUSP5	0.0804645	0.58678	0.122	0.038	1
BRD7	0.0804645	0.445531	0.122	0.038	1
SAR1A	0.080513	-0.384842	0.134	0.245	1
ERO1A	0.0805508	-0.299832	0.098	0.208	1
PPP4C	0.080693	0.488653	0.146	0.057	1
SKA2	0.0812811	-0.342255	0.085	0.189	1
SUPT4H1	0.0813278	-0.49275	0.11	0.226	1
MRPS21	0.0817697	-0.360194	0.195	0.34	1
ADTRP	0.0818182	-0.278738	0.037	0.113	1
LIMS1	0.0819536	0.55148	0.195	0.094	1
UBE2V2	0.0826553	-0.360472	0.085	0.189	1
LINC02099	0.0828713	-0.424306	0.061	0.151	1
RASGRP1	0.0834975	0.315685	0.28	0.151	1
ARL4A	0.0836638	-0.293884	0.037	0.113	1
TATDN1	0.0836638	-0.299764	0.037	0.113	1
MT1F	0.0836638	-0.316566	0.037	0.113	1
OARD1	0.0836638	-0.342751	0.037	0.113	1
NUDT5	0.0844594	-0.293405	0.146	0.283	1
STARD7	0.0845032	-0.374084	0.146	0.264	1
UQCR11	0.0846958	-0.3095	0.341	0.509	1
GADD45B	0.0848358	0.416787	0.451	0.358	1
HNRNPA1	0.0848519	0.362606	0.646	0.528	1
ISG20	0.084871	0.576392	0.317	0.208	1
PSMA1	0.0849042	0.605775	0.329	0.226	1
NMT1	0.085087	0.491001	0.146	0.057	1
PTMAP5	0.0864718	-0.294631	0.049	0.132	1
DYRK1A	0.0864718	-0.323908	0.049	0.132	1
UQCRH	0.0865503	-0.317553	0.305	0.472	1
OASL	0.0868634	0.429393	0.171	0.075	1
PPP6R3	0.0869916	0.53934	0.122	0.038	1
TIMM10	0.0872217	-0.353127	0.098	0.208	1
ELOVL5	0.0873875	0.633104	0.268	0.17	1
POLE4	0.0874563	-0.251218	0.037	0.113	1
SDF4	0.0874563	-0.255702	0.037	0.113	1
GRIPAP1	0.0874563	-0.266724	0.037	0.113	1
MRPS18C	0.0880355	-0.430539	0.195	0.321	1
RPS15	0.0882092	-0.266527	0.72	0.887	1
GVINP1	0.0882295	-0.392029	0.049	0.132	1
C4orf3	0.0886259	-0.300862	0.28	0.415	1
CLSTN1	0.0886884	0.566217	0.122	0.038	1
UQCRQ	0.0890164	-0.457072	0.305	0.453	1
LIPA	0.0894018	-0.305177	0.037	0.113	1
KIF3B	0.0894039	-0.276185	0.037	0.113	1
FLOT1	0.0896725	0.488834	0.146	0.057	1
PRMT2	0.0900157	-0.314362	0.049	0.132	1
MRPS33	0.0900202	-0.392534	0.11	0.208	1
CWF19L2	0.0903358	-0.370024	0.134	0.245	1
CALU	0.0904118	0.494612	0.122	0.038	1
NUDT21	0.0904118	0.384668	0.122	0.038	1
KDM5B	0.0905819	0.530734	0.207	0.113	1
RAB6A	0.0909808	-0.287525	0.061	0.151	1
SYNCRIP	0.0912938	0.350172	0.341	0.226	1
SPATA13	0.092162	0.385089	0.122	0.038	1
PUF60	0.0925082	0.488304	0.195	0.094	1
PDHB	0.0928094	-0.262441	0.085	0.189	1
BAX	0.0928094	-0.295283	0.085	0.189	1
TPRKB	0.0928385	-0.323069	0.073	0.17	1
RPL21P28	0.0934039	-0.288531	0.037	0.113	1
ZNHIT3	0.0936756	-0.275001	0.049	0.132	1
MDM2	0.0936756	-0.383351	0.049	0.132	1
TMEM60	0.0939394	0.414169	0.122	0.038	1
SLC7A5	0.0944549	0.557796	0.146	0.057	1
IGF2R	0.0944549	0.550027	0.146	0.057	1
IRF1	0.0944771	-0.336637	0.232	0.377	1
BRK1	0.0947204	-0.267562	0.183	0.321	1
GNAS	0.095233	0.298435	0.573	0.453	1
PPFIA1	0.0955498	-0.260791	0.049	0.132	1
TRIAP1	0.0955498	-0.290884	0.049	0.132	1
GPX1	0.0959971	-0.336037	0.207	0.358	1
ZFP36L1	0.0960011	0.422117	0.524	0.396	1
RPL23AP2	0.096099	-0.434719	0.122	0.226	1
ZFR	0.0964417	0.408377	0.256	0.151	1
TIMM13	0.0967388	0.445977	0.244	0.132	1
RPAP3	0.0979178	-0.255099	0.061	0.151	1
PSENEN	0.0979178	-0.262522	0.061	0.151	1
RBM25	0.0985187	0.586715	0.293	0.17	1
GNG5	0.0993747	-0.290577	0.366	0.547	1
ANKIB1	0.0994369	0.426249	0.122	0.038	1
TCF12	0.0994396	-0.265699	0.073	0.17	1
PPM1G	0.0997016	0.45743	0.22	0.113	1
PCMTD1	0.0997164	-0.251487	0.061	0.151	1
RPL32	0.100241	-0.326326	0.78	0.925	1
USP1	0.100271	0.485876	0.171	0.075	1
ATP6V1D	0.100348	-0.279099	0.098	0.208	1
AK6	0.100658	-0.333173	0.085	0.189	1
GNB1	0.101	0.489648	0.232	0.132	1
CD5	0.101147	0.415795	0.146	0.057	1
FAM120A	0.101638	0.594237	0.183	0.094	1
LINC02195	0.103136	-0.447143	0.22	0.34	1
TSG101	0.103242	0.410323	0.122	0.038	1
HSPB11	0.103942	-0.317043	0.085	0.189	1
HMGN1	0.104106	0.614719	0.293	0.189	1
PRDM2	0.104128	0.45949	0.195	0.094	1
CCNG1	0.105188	0.334898	0.122	0.038	1
ERGIC3	0.105188	0.32741	0.122	0.038	1
SUPT5H	0.105549	-0.364609	0.122	0.226	1
VPS29	0.105658	0.483747	0.195	0.094	1
RPL5	0.106103	-0.272754	0.695	0.811	1
POMP	0.106321	-0.261234	0.354	0.509	1
TAF7	0.107073	0.4527	0.268	0.17	1
CMTM3	0.107744	-0.272311	0.22	0.358	1
PJA2	0.108212	0.430793	0.146	0.057	1
TIMM17A	0.108212	0.387749	0.146	0.057	1
XRN1	0.108955	0.491192	0.207	0.113	1
PRKDC	0.108956	0.577414	0.207	0.113	1
PARP9	0.109433	0.569917	0.232	0.132	1
PTPN22	0.109434	-0.29298	0.146	0.264	1
MIEN1	0.109434	-0.366557	0.146	0.264	1
CYBA	0.109826	-0.296107	0.134	0.245	1
COPZ1	0.109826	-0.367395	0.134	0.245	1
TNFRSF1B	0.110299	0.577987	0.427	0.321	1
RECQL	0.111112	-0.474158	0.11	0.208	1
TCP1	0.111337	-0.293879	0.134	0.245	1
GBP1	0.111959	0.498544	0.195	0.094	1
SLK	0.112257	0.518056	0.329	0.245	1
PIP4K2A	0.112524	0.44094	0.159	0.075	1
COA3	0.112758	-0.317998	0.11	0.208	1
HNRNPH3	0.112984	0.359772	0.305	0.189	1
TRMT112	0.113346	-0.351017	0.256	0.377	1
HNRNPDL	0.113584	0.587911	0.439	0.358	1
PSMB1	0.114162	-0.325331	0.341	0.509	1
CSF1	0.114226	0.89034	0.22	0.132	1
UBE4A	0.116105	-0.569101	0.11	0.208	1
TMEM123	0.11615	0.500875	0.134	0.057	1
FERMT3	0.117092	0.389791	0.11	0.038	1
MARS	0.117092	0.358603	0.11	0.038	1
YY1	0.118141	0.433462	0.134	0.057	1
ZC3H14	0.119326	0.471045	0.11	0.038	1
SON	0.119491	-0.26488	0.646	0.717	1
DPP7	0.11953	0.483849	0.183	0.094	1
CHST11	0.119534	0.305889	0.146	0.057	1
SUMO1	0.119601	-0.293415	0.183	0.302	1
ANKRD36	0.120159	0.374592	0.134	0.057	1
NSFL1C	0.120457	0.483241	0.11	0.038	1
PSMC1	0.120657	0.330412	0.171	0.075	1
LCK	0.121151	0.481493	0.39	0.283	1
EIF2B3	0.121598	0.581325	0.11	0.038	1
FYN	0.12223	0.586413	0.293	0.189	1
STAM	0.123656	-0.266873	0.22	0.358	1
PCED1B	0.123901	0.677604	0.11	0.038	1
PSMD11	0.125003	0.509136	0.207	0.113	1
GCNT1	0.126118	0.478396	0.28	0.189	1
ATF2	0.126238	0.596422	0.11	0.038	1
PUS7L	0.126238	0.441235	0.11	0.038	1
MGP	0.126238	0.404657	0.11	0.038	1
LMAN1	0.126616	-0.329127	0.11	0.208	1
CASP8	0.127965	-0.30324	0.146	0.264	1
RFTN1	0.128499	0.477792	0.134	0.057	1
TRAF5	0.128499	-0.356824	0.073	0.151	1
PTP4A1	0.128499	-0.362879	0.073	0.151	1
SDAD1	0.128609	0.358836	0.11	0.038	1
COL6A3	0.128609	0.326221	0.11	0.038	1
RBM39	0.128993	-0.300253	0.488	0.642	1
ATRAID	0.129355	-0.415049	0.11	0.208	1
GRSF1	0.129369	0.501749	0.159	0.075	1
SPRR1B	0.129369	0.467873	0.159	0.075	1
CCDC186	0.130653	0.439358	0.134	0.057	1
MZT2B	0.130872	-0.528781	0.061	0.132	1
MED4	0.130895	-0.341929	0.183	0.302	1
CNBP	0.130987	-0.328759	0.293	0.434	1
R3HDM1	0.131015	0.388652	0.11	0.038	1
FUNDC2	0.131015	0.354058	0.11	0.038	1
TTC1	0.131063	-0.319112	0.122	0.226	1
GUSB	0.132	-0.280851	0.098	0.189	1
RPS19BP1	0.132142	0.403579	0.183	0.094	1
STAU1	0.132142	-0.320691	0.11	0.208	1
FAM162A	0.132304	-0.387094	0.085	0.17	1
MAP3K8	0.132799	0.466474	0.207	0.113	1
FANK1	0.132835	-0.456125	0.073	0.151	1
LPIN1	0.133215	-0.406768	0.061	0.132	1
PAF1	0.133366	0.285614	0.159	0.075	1
CPEB4	0.133455	0.469746	0.11	0.038	1
EFCAB14	0.133455	0.44108	0.11	0.038	1
EGR1	0.134406	0.569939	0.317	0.226	1
DIAPH1	0.135105	0.493223	0.293	0.208	1
RHOC	0.1354	0.483955	0.159	0.075	1
CXCR4	0.135928	-0.444868	0.11	0.208	1
PPIL1	0.135929	0.306459	0.11	0.038	1
BRD4	0.135931	0.334181	0.11	0.038	1
SNRPB2	0.136121	-0.34964	0.28	0.396	1
EEF1E1	0.136513	0.56237	0.195	0.113	1
COX7B	0.136522	-0.271774	0.402	0.528	1
SLA	0.136753	0.634891	0.305	0.208	1
CSDE1	0.137161	0.466851	0.341	0.245	1
DNAJC10	0.137284	0.399112	0.134	0.057	1
NUCKS1	0.137548	0.465447	0.366	0.264	1
HLA-DRA	0.137941	0.278717	0.244	0.132	1
ATP6AP2	0.137973	-0.327971	0.098	0.189	1
SEC24A	0.138442	0.275932	0.11	0.038	1
FNBP4	0.138607	-0.35758	0.085	0.17	1
CFL1	0.138658	-0.344244	0.634	0.717	1
AP3B1	0.13955	0.419209	0.134	0.057	1
CNIH1	0.13955	-0.304705	0.073	0.151	1
RPS7	0.139982	-0.260362	0.585	0.774	1
SERPINB9	0.139992	0.495931	0.28	0.189	1
UTP11	0.140242	-0.263702	0.122	0.226	1
VAPA	0.140731	0.470314	0.22	0.132	1
SCAND1	0.140759	-0.334588	0.085	0.17	1
DNAJB9	0.140759	-0.394302	0.085	0.17	1
CELF2	0.141284	-0.25932	0.171	0.283	1
SELENOK	0.141384	-0.355252	0.354	0.472	1
LASP1	0.141646	0.441078	0.159	0.075	1
TMBIM4	0.141764	0.413301	0.183	0.094	1
RBL2	0.141844	0.454319	0.134	0.057	1
PDXDC1	0.14357	0.305119	0.11	0.038	1
ZCRB1	0.14405	-0.424161	0.122	0.226	1
MBOAT7	0.14417	0.317155	0.134	0.057	1
AKAP10	0.14601	-0.435072	0.049	0.113	1
FOS	0.146405	0.355028	0.671	0.604	1
PNPT1	0.146524	0.460428	0.134	0.057	1
ZCCHC9	0.146524	0.364944	0.134	0.057	1
DLD	0.146772	-0.325886	0.11	0.208	1
SMIM15	0.147367	-0.254991	0.085	0.17	1
AP2S1	0.148045	0.41011	0.22	0.132	1
DERL2	0.148111	0.463827	0.159	0.075	1
EIF4H	0.148111	0.36818	0.159	0.075	1
SEC61G	0.148227	-0.377697	0.244	0.34	1
VAMP5	0.148388	-0.297288	0.098	0.189	1
RCOR3	0.148843	0.297553	0.11	0.038	1
GPI	0.148906	0.332639	0.134	0.057	1
COX6A1	0.148969	-0.254914	0.463	0.585	1
DDX6	0.149266	0.337556	0.317	0.208	1
FOXO1	0.149918	0.452806	0.22	0.132	1
MPHOSPH6	0.150315	0.459201	0.159	0.075	1
UBR5	0.150315	0.37585	0.159	0.075	1
SNRNP35	0.150534	-0.307376	0.061	0.132	1
DST	0.150534	-0.362454	0.061	0.132	1
ME2	0.151319	0.364016	0.134	0.057	1
C19orf12	0.151535	0.324067	0.11	0.038	1
EIF3B	0.151535	0.265488	0.11	0.038	1
ATP1B1	0.151535	0.253047	0.11	0.038	1
BCCIP	0.151808	0.422216	0.22	0.132	1
TRA2B	0.151897	0.332074	0.305	0.189	1
EIF4G1	0.152545	0.295164	0.159	0.075	1
CST7	0.153489	-0.468035	0.244	0.358	1
PTPN7	0.153498	0.481048	0.256	0.17	1
MOB3A	0.153761	-0.36137	0.073	0.151	1
MACF1	0.154027	0.453299	0.232	0.151	1
RBM3	0.154179	0.333484	0.317	0.208	1
WDR33	0.154211	0.48795	0.146	0.075	1
DHX15	0.154446	-0.285321	0.049	0.113	1
COIL	0.154446	-0.388107	0.049	0.113	1
STAG2	0.154799	0.467343	0.159	0.075	1
DNPH1	0.155199	0.367809	0.305	0.208	1
CCT2	0.155945	-0.263005	0.183	0.302	1
NCOA3	0.155947	0.489409	0.195	0.113	1
SMNDC1	0.156232	-0.276844	0.073	0.151	1
CCNH	0.156545	-0.398787	0.085	0.17	1
TXN	0.156986	-0.273314	0.61	0.679	1
TNIP3	0.157115	0.379805	0.244	0.151	1
WWP1	0.158462	-0.334506	0.061	0.132	1
CLEC2D	0.158658	-0.416588	0.329	0.434	1
CSGALNACT2	0.158734	-0.309849	0.073	0.151	1
RPL15P3	0.160109	0.429114	0.171	0.094	1
COTL1	0.160309	0.389516	0.305	0.208	1
PRPF38A	0.161173	-0.308506	0.061	0.132	1
METTL9	0.161173	-0.391966	0.061	0.132	1
AC116533.1	0.161266	-0.345072	0.073	0.151	1
CPSF2	0.161296	-0.260181	0.085	0.17	1
NARS	0.162671	0.485839	0.207	0.132	1
SLFN12	0.163248	-0.315373	0.049	0.113	1
PMVK	0.164589	0.428584	0.171	0.094	1
VEZT	0.166421	-0.348416	0.073	0.151	1
GNB2	0.166702	-0.282256	0.061	0.132	1
COPS8	0.166702	-0.32955	0.061	0.132	1
CTSL	0.168288	0.424002	0.122	0.057	1
LARP1	0.168575	0.411198	0.195	0.113	1
B3GNT2	0.168622	0.70638	0.146	0.075	1
KDM5A	0.169163	0.506625	0.171	0.094	1
LST1	0.169323	-0.261059	0.049	0.113	1
EP300	0.169865	0.391137	0.146	0.075	1
PUM2	0.170966	0.475584	0.207	0.132	1
MGST3	0.171004	-0.264256	0.098	0.189	1
NCALD	0.171023	0.471575	0.122	0.057	1
THOC2	0.171572	0.298438	0.183	0.094	1
IGLC2	0.171699	-2.01455	0.073	0.151	1
NOLC1	0.172951	0.363806	0.195	0.113	1
HNRNPLL	0.173643	0.3854	0.146	0.075	1
RILPL2	0.173792	0.383315	0.122	0.057	1
STMP1	0.17534	-0.322371	0.134	0.226	1
KPNA2	0.176195	0.499626	0.146	0.075	1
SHMT2	0.176594	0.301964	0.122	0.057	1
PPIG	0.17679	0.521236	0.268	0.189	1
ABCF1	0.177002	0.284641	0.22	0.132	1
TBCB	0.178911	0.477549	0.427	0.415	1
PPP2R5A	0.17943	0.42207	0.122	0.057	1
SYNGR2	0.181793	0.403425	0.354	0.264	1
SOCS1	0.182299	0.4355	0.122	0.057	1
AKAP13	0.183665	0.299968	0.268	0.189	1
SNRPF	0.184109	0.406214	0.256	0.17	1
SIRPG	0.184261	0.365421	0.195	0.113	1
IFI27	0.184473	0.908271	0.256	0.189	1
VCP	0.184693	0.375366	0.28	0.189	1
LIMA1	0.185119	-0.377741	0.146	0.226	1
LYRM4	0.185202	0.384161	0.122	0.057	1
STAMBPL1	0.186683	0.459787	0.146	0.075	1
HIGD2A	0.187095	-0.342271	0.159	0.245	1
KRT17	0.188139	0.393142	0.122	0.057	1
NEAT1	0.188697	0.366399	0.268	0.189	1
NOP56	0.188933	0.434567	0.195	0.113	1
IGKC	0.189215	-0.34122	0.341	0.491	1
NDUFAB1	0.189714	-0.354017	0.195	0.302	1
KIF2A	0.190788	0.409529	0.207	0.132	1
PIM2	0.192303	0.498201	0.305	0.245	1
MRPL14	0.193049	-0.386119	0.098	0.17	1
EPSTI1	0.193165	0.452884	0.293	0.208	1
SF3B1	0.193947	-0.298972	0.439	0.528	1
HAT1	0.194117	0.423717	0.122	0.057	1
TFG	0.194117	0.368164	0.122	0.057	1
RNF19A	0.195657	-0.441168	0.171	0.264	1
TMEM59	0.196293	0.397543	0.317	0.245	1
STAT3	0.19736	0.477375	0.244	0.17	1
PSIP1	0.197625	0.394359	0.146	0.075	1
NAMPT	0.198082	0.384906	0.488	0.377	1
SRPK1	0.200432	0.378947	0.146	0.075	1
ZCCHC17	0.200432	0.302521	0.146	0.075	1
ATF4	0.201757	0.412399	0.244	0.17	1
RPL4	0.201869	0.255618	0.622	0.547	1
BCLAF1	0.202072	-0.312909	0.293	0.396	1
LRPAP1	0.202264	-0.313671	0.122	0.208	1
NDUFA2	0.202265	-0.44777	0.195	0.283	1
IL6ST	0.202557	0.37722	0.171	0.094	1
BLZF1	0.20334	0.324475	0.122	0.057	1
ALG13	0.203342	0.311085	0.122	0.057	1
NOL8	0.205448	-0.252965	0.22	0.321	1
BAZ1A	0.206134	0.371933	0.146	0.075	1
ZNF644	0.206134	0.321595	0.146	0.075	1
PLSCR1	0.206547	0.254323	0.171	0.094	1
HMGB1	0.20696	0.369593	0.561	0.547	1
IL1R1	0.208505	0.372241	0.195	0.113	1
FOSL2	0.208656	0.48062	0.183	0.113	1
TARS	0.209029	0.302811	0.146	0.075	1
EVI2A	0.210825	0.348885	0.232	0.151	1
MAF	0.211066	0.394142	0.427	0.377	1
TNFRSF4	0.211321	0.548774	0.476	0.453	1
PARP12	0.212883	0.287703	0.122	0.057	1
TMX1	0.212883	0.285796	0.122	0.057	1
PCBP1	0.215543	0.389595	0.354	0.245	1
TNFRSF18	0.215693	0.298949	0.512	0.415	1
DR1	0.216517	0.485264	0.183	0.113	1
HNRNPD	0.218847	0.260217	0.549	0.547	1
RYBP	0.219777	0.510342	0.207	0.132	1
PTPN1	0.219786	0.266068	0.305	0.226	1
HSPA1B	0.220304	0.526167	0.451	0.396	1
QARS	0.220924	0.359683	0.159	0.094	1
CADM1	0.221165	-0.365216	0.098	0.17	1
AHNAK	0.221351	-0.314424	0.183	0.283	1
WDR43	0.221608	0.480837	0.134	0.075	1
MKLN1	0.221608	0.445726	0.134	0.075	1
ILK	0.222743	0.319468	0.122	0.057	1
SNX2	0.223814	0.430122	0.159	0.094	1
FAM136A	0.223814	0.351952	0.159	0.094	1
HSD17B10	0.227916	0.324083	0.134	0.075	1
MTREX	0.228198	0.424314	0.159	0.094	1
MX2	0.229495	0.361685	0.122	0.057	1
GABPB1	0.229495	0.341739	0.122	0.057	1
HSPA9	0.229506	0.316734	0.195	0.113	1
HPF1	0.229961	0.507777	0.195	0.132	1
EMC7	0.233196	-0.440917	0.098	0.17	1
CRBN	0.233986	-0.255047	0.22	0.321	1
NDUFA13	0.234425	0.469984	0.341	0.264	1
HSPA4	0.234723	0.426728	0.22	0.151	1
FAM46C	0.235403	0.466955	0.207	0.132	1
EIF6	0.235645	0.425484	0.159	0.094	1
RGCC	0.236582	-0.526782	0.171	0.245	1
ASCC3	0.238169	0.393955	0.317	0.245	1
ZEB1	0.238521	0.49122	0.183	0.113	1
CTSD	0.238521	0.375835	0.183	0.113	1
RPS5	0.238534	-0.409286	0.537	0.623	1
HLA-DPB1	0.238671	0.354674	0.159	0.094	1
BCAP31	0.238671	0.300138	0.159	0.094	1
THEM4	0.239895	-0.366854	0.073	0.132	1
PSMC5	0.24082	0.35161	0.195	0.132	1
PSMF1	0.240821	0.374818	0.11	0.057	1
LUC7L3	0.240912	-0.332604	0.085	0.151	1
PTGES3	0.241026	-0.288645	0.195	0.302	1
PRMT1	0.241379	0.352945	0.183	0.113	1
TAB2	0.242549	0.368784	0.22	0.151	1
CD99	0.243372	-0.312599	0.134	0.208	1
SRP54	0.244241	0.481087	0.134	0.075	1
THUMPD3	0.244241	0.457884	0.134	0.075	1
ABT1	0.24701	-0.346807	0.073	0.132	1
CIRBP	0.247119	0.391001	0.244	0.17	1
COX5B	0.247285	-0.318196	0.366	0.472	1
HMGN2	0.247735	0.375131	0.256	0.189	1
KMT2A	0.247912	0.315565	0.159	0.094	1
RNF13	0.248221	0.269385	0.11	0.057	1
FAM104A	0.250093	0.334574	0.11	0.057	1
RNF5	0.250472	-0.34333	0.061	0.113	1
EVL	0.250556	0.438237	0.22	0.151	1
HNRNPAB	0.250995	0.454834	0.134	0.075	1
SGK1	0.250995	0.362315	0.134	0.075	1
OSTC	0.2518	0.251433	0.207	0.132	1
GM2A	0.25198	0.370819	0.11	0.057	1
TIAM1	0.25198	0.309481	0.11	0.057	1
CXCR6	0.252532	0.321837	0.366	0.302	1
SNX5	0.252671	0.273664	0.171	0.094	1
ETNK1	0.253872	0.373136	0.11	0.057	1
ATP8B2	0.25421	0.379572	0.159	0.094	1
C1QBP	0.25421	0.324849	0.159	0.094	1
RACK1	0.254606	0.258845	0.671	0.717	1
CEBPZ	0.254882	-0.267303	0.134	0.208	1
ATAD1	0.255778	0.320307	0.11	0.057	1
OXNAD1	0.257817	-0.315809	0.134	0.208	1
GORASP2	0.257879	0.298266	0.134	0.075	1
NXT1	0.257957	-0.27658	0.073	0.132	1
ANP32B	0.259055	0.428169	0.329	0.283	1
PRELID1	0.260619	0.403035	0.159	0.094	1
PAK1IP1	0.263494	0.372807	0.11	0.057	1
MRTO4	0.264893	-0.378855	0.085	0.151	1
ACTN4	0.267164	0.386812	0.232	0.17	1
LEO1	0.267412	0.417136	0.11	0.057	1
TMA16	0.268448	0.420538	0.134	0.075	1
EFHD2	0.269642	0.374095	0.256	0.189	1
ARID4B	0.269915	0.42596	0.232	0.17	1
EWSR1	0.269953	0.445914	0.22	0.151	1
EBNA1BP2	0.270585	-0.332617	0.061	0.113	1
BST2	0.270824	0.352237	0.329	0.283	1
DHX9	0.271023	0.311535	0.195	0.132	1
ECE1	0.271367	0.289195	0.11	0.057	1
SLC27A2	0.271369	0.339396	0.11	0.057	1
P2RY10	0.272037	0.367925	0.134	0.075	1
ANKRD17	0.272037	0.310425	0.134	0.075	1
MT-TV	0.272037	0.28922	0.134	0.075	1
PPP1R15A	0.27288	0.368612	0.463	0.415	1
DUT	0.27307	-0.259205	0.073	0.132	1
GUK1	0.273672	0.270314	0.244	0.17	1
TNRC6B	0.274434	0.422216	0.244	0.189	1
CCDC85B	0.274737	-0.256816	0.061	0.113	1
FCER1G	0.275367	0.3685	0.11	0.057	1
PPM1B	0.275367	0.349814	0.11	0.057	1
ELP2	0.275367	0.347649	0.11	0.057	1
MRPL42	0.275922	-0.290553	0.134	0.208	1
CCT7	0.277127	0.291046	0.159	0.094	1
KCNAB2	0.277378	0.282523	0.11	0.057	1
PPP1R18	0.278355	0.425382	0.207	0.151	1
EIF1AX	0.278932	-0.394032	0.061	0.113	1
SDHAF2	0.279311	0.360458	0.134	0.075	1
NIPSNAP2	0.279404	0.403408	0.11	0.057	1
SRSF2	0.28073	0.26359	0.183	0.113	1
FAM133B	0.282148	-0.308929	0.122	0.189	1
TXNDC17	0.28271	-0.34452	0.305	0.377	1
RBM7	0.282998	0.323246	0.134	0.075	1
SNX20	0.282998	0.303479	0.134	0.075	1
PHACTR2	0.283402	0.356796	0.256	0.208	1
PPP2CA	0.283482	0.424301	0.11	0.057	1
HNRNPF	0.28396	0.369672	0.232	0.17	1
UBALD2	0.285932	0.390145	0.146	0.094	1
MT-TW	0.286124	-0.264215	0.207	0.283	1
MAPK6	0.287149	0.33527	0.183	0.113	1
SRP19	0.288778	-0.300459	0.073	0.132	1
MTHFD2	0.289477	0.518464	0.146	0.094	1
MIR4435-2HG	0.289477	0.392636	0.146	0.094	1
FKBP1A	0.289818	0.431934	0.305	0.264	1
BPTF	0.291657	0.459007	0.183	0.132	1
CAT	0.291757	0.363545	0.11	0.057	1
AC034236.1	0.292051	0.330701	0.171	0.113	1
RAB10	0.295342	0.423386	0.293	0.245	1
ATP1B3	0.29643	0.300361	0.207	0.151	1
CFAP97	0.297859	-0.263137	0.11	0.17	1
PSMA7	0.299256	0.263049	0.841	0.868	1
IRF2	0.299516	0.27395	0.207	0.151	1
PSPC1	0.300193	0.258439	0.11	0.057	1
CHCHD1	0.302186	0.315543	0.171	0.113	1
NDUFAF3	0.302186	-0.364854	0.122	0.189	1
RANBP9	0.303584	-0.308911	0.183	0.264	1
NR4A3	0.30395	0.35755	0.146	0.094	1
GOLGA4	0.305615	0.385758	0.171	0.113	1
LAPTM4A	0.305615	0.297743	0.171	0.113	1
WSB1	0.305756	0.394614	0.207	0.151	1
PNRC1	0.306826	-0.374039	0.232	0.321	1
PHF20L1	0.307642	0.358466	0.146	0.094	1
SRSF1	0.307642	0.330543	0.146	0.094	1
MALT1	0.307985	0.546949	0.183	0.132	1
PPP1R15B	0.30907	0.340726	0.171	0.113	1
C15orf53	0.309516	-0.278176	0.061	0.113	1
ESD	0.309725	0.301362	0.134	0.075	1
ENTPD1	0.311341	0.287596	0.244	0.189	1
METTL5	0.312551	-0.266818	0.122	0.189	1
BROX	0.312551	-0.28501	0.122	0.189	1
ZNF146	0.312924	0.370024	0.122	0.075	1
TPP1	0.313534	0.270508	0.195	0.132	1
RABAC1	0.313743	-0.353583	0.098	0.151	1
LTA	0.31404	0.338553	0.268	0.208	1
CCNI	0.314588	0.416352	0.366	0.34	1
KARS	0.315115	0.417204	0.146	0.094	1
TMF1	0.315115	0.403026	0.146	0.094	1
OSBPL3	0.316574	-0.276626	0.183	0.245	1
SP3	0.317025	0.336397	0.122	0.075	1
ARID5B	0.317146	0.28636	0.512	0.491	1
ATM	0.318003	0.475188	0.159	0.113	1
PSME1	0.318853	-0.366849	0.341	0.396	1
MRPS23	0.321161	0.395477	0.122	0.075	1
SSSCA1	0.321161	0.39261	0.122	0.075	1
TCERG1	0.321161	0.354568	0.122	0.075	1
ANKRD11	0.322706	0.502699	0.146	0.094	1
PARP14	0.325299	0.419009	0.22	0.17	1
ZC3H13	0.326732	0.284112	0.171	0.113	1
CITED2	0.326732	-0.296917	0.122	0.189	1
ATP5F1A	0.328615	0.293322	0.268	0.208	1
PSMC4	0.330342	0.341562	0.171	0.113	1
TRIB2	0.330415	0.397624	0.146	0.094	1
TPM3	0.331102	0.34919	0.585	0.528	1
PIK3R1	0.33184	0.477097	0.183	0.132	1
SPOCK2	0.332341	0.302651	0.415	0.377	1
GNAI2	0.333569	0.309287	0.256	0.208	1
C6orf62	0.334888	0.305952	0.207	0.151	1
SF3B2	0.335082	0.358136	0.256	0.208	1
MT-TL1	0.337439	-0.279815	0.098	0.151	1
ATP5PO	0.337876	-0.402909	0.293	0.34	1
BOD1L1	0.338057	0.394438	0.122	0.075	1
ACADVL	0.338057	0.33607	0.122	0.075	1
UBR2	0.338057	0.277146	0.122	0.075	1
RFC1	0.338243	0.417178	0.146	0.094	1
HNRNPH2	0.340155	0.506149	0.159	0.113	1
DENND2D	0.340155	0.458997	0.159	0.113	1
TUBB4B	0.341325	0.284322	0.171	0.113	1
DDX39A	0.341325	0.269412	0.171	0.113	1
MBD2	0.341597	0.338645	0.207	0.151	1
PRKAR1A	0.344984	0.343558	0.207	0.151	1
BIN2	0.345037	0.319903	0.171	0.113	1
MRPL27	0.346713	0.25778	0.122	0.075	1
CCDC50	0.346715	0.325753	0.122	0.075	1
PTGER4	0.346715	0.322591	0.122	0.075	1
CRADD	0.354252	0.283275	0.146	0.094	1
TAGLN2	0.355168	-0.339065	0.427	0.528	1
FNDC3B	0.355513	0.3472	0.122	0.075	1
OXA1L	0.358328	0.350347	0.146	0.094	1
DOCK10	0.363273	0.26442	0.159	0.113	1
G3BP2	0.36418	0.267172	0.341	0.283	1
LY75	0.364219	0.332081	0.183	0.132	1
PHTF2	0.364283	-0.310837	0.134	0.189	1
CLPP	0.36445	0.286915	0.122	0.075	1
ZMIZ1	0.36445	0.273048	0.122	0.075	1
PTPN11	0.36445	0.272441	0.122	0.075	1
PSMB2	0.37089	0.288249	0.28	0.226	1
MT-TP	0.371501	0.379202	0.207	0.17	1
AKAP5	0.372924	-0.326357	0.098	0.151	1
BCL2L1	0.373527	0.256218	0.122	0.075	1
SRSF6	0.373964	0.356567	0.195	0.151	1
FKBP5	0.375437	0.322991	0.183	0.132	1
CXCL8	0.377231	0.643009	0.317	0.283	1
REST	0.378478	0.439778	0.232	0.17	1
EIF4G3	0.383019	0.287257	0.268	0.208	1
TM9SF2	0.38327	0.332637	0.159	0.113	1
CD177	0.383787	0.707681	0.134	0.094	1
TXN2	0.385425	0.376036	0.171	0.132	1
MDH1	0.386186	0.35965	0.329	0.302	1
PPHLN1	0.388514	0.378033	0.244	0.208	1
MUS81	0.389348	0.389629	0.171	0.132	1
ZNF638	0.391455	0.259258	0.159	0.113	1
SRSF4	0.391989	0.329927	0.146	0.094	1
WDR26	0.392615	0.382659	0.134	0.094	1
RBM17	0.392658	0.282523	0.183	0.132	1
PSMD4	0.394144	0.273021	0.256	0.208	1
PA2G4	0.394484	0.285857	0.293	0.245	1
MAPK1IP1L	0.394627	0.261763	0.207	0.151	1
IER3	0.395586	0.460058	0.159	0.113	1
SUZ12	0.395586	0.314646	0.159	0.113	1
CNOT4	0.401564	0.317886	0.134	0.094	1
PBXIP1	0.40319	0.303784	0.244	0.189	1
PPP1CC	0.406084	0.337654	0.134	0.094	1
SUMO3	0.406084	0.309041	0.134	0.094	1
SEL1L	0.406084	0.279785	0.134	0.094	1
SNRPA1	0.408138	0.305966	0.159	0.113	1
STAG1	0.410633	0.397828	0.134	0.094	1
GLO1	0.410635	0.433261	0.134	0.094	1
TUBA1B	0.410676	0.331263	0.451	0.415	1
DAP3	0.411352	0.290354	0.171	0.132	1
TRBC1	0.413641	-0.417322	0.402	0.453	1
UBE2G2	0.415216	0.283812	0.134	0.094	1
PYHIN1	0.418777	-0.286033	0.122	0.17	1
COPS6	0.420925	0.348779	0.159	0.113	1
TAPBP	0.42117	0.393339	0.22	0.189	1
NCBP3	0.42546	0.368573	0.146	0.113	1
RPN2	0.425639	0.27746	0.232	0.189	1
MYH9	0.426346	0.339713	0.305	0.283	1
YBX1	0.426645	0.403875	0.341	0.321	1
SLFN5	0.42837	0.367912	0.244	0.208	1
NDUFA6	0.428767	-0.254794	0.378	0.434	1
RAB1A	0.431126	-0.288326	0.195	0.245	1
TMED9	0.434864	0.273326	0.195	0.151	1
FBL	0.438293	0.261442	0.171	0.132	1
ZCCHC6	0.438568	0.332847	0.134	0.094	1
WAC	0.438852	0.324647	0.195	0.151	1
DYNC1H1	0.442526	0.317813	0.171	0.132	1
RARS2	0.44374	0.347546	0.11	0.075	1
MRPL52	0.444674	0.273902	0.22	0.17	1
IL1R2	0.451807	0.275965	0.256	0.208	1
ORMDL1	0.452518	0.387297	0.146	0.113	1
ARHGAP9	0.452934	0.331409	0.134	0.094	1
GTF2F1	0.454287	0.336197	0.11	0.075	1
NDUFS3	0.454287	0.268115	0.11	0.075	1
STAT4	0.45688	0.350505	0.28	0.245	1
NAA38	0.456921	-0.262378	0.073	0.113	1
IPCEF1	0.457781	0.25954	0.134	0.094	1
SRRM2	0.458239	0.469105	0.207	0.189	1
HECTD1	0.459614	0.265529	0.11	0.075	1
CBLB	0.459688	0.423375	0.171	0.132	1
COX20	0.461852	-0.425915	0.232	0.283	1
UCHL3	0.464975	0.325918	0.11	0.075	1
RDX	0.464975	0.250094	0.11	0.075	1
SAMHD1	0.46712	0.38653	0.293	0.264	1
CDV3	0.468407	0.391992	0.171	0.132	1
IFIH1	0.468407	0.324754	0.171	0.132	1
PPT1	0.470086	0.313624	0.183	0.151	1
GOLGA8B	0.471083	0.263546	0.146	0.113	1
FAM32A	0.474325	0.287761	0.183	0.151	1
PTER	0.475801	0.305451	0.11	0.075	1
RRN3	0.475801	0.250026	0.11	0.075	1
MYC	0.477458	0.3232	0.134	0.094	1
SMC5	0.480521	0.347898	0.146	0.113	1
SOCS3	0.481265	0.363709	0.11	0.075	1
ITGB1BP1	0.481265	0.349907	0.11	0.075	1
TGS1	0.481265	0.255579	0.11	0.075	1
SENP7	0.482448	0.330646	0.134	0.094	1
TSC22D3	0.483728	-0.451892	0.293	0.321	1
LUM	0.485279	0.267939	0.146	0.113	1
EIF2S1	0.489749	0.269074	0.207	0.17	1
GZMB	0.490062	0.813895	0.146	0.113	1
YIPF4	0.490454	0.439027	0.122	0.094	1
IL7R	0.49202	0.284813	0.366	0.34	1
SELENOF	0.494165	0.348655	0.207	0.189	1
BSG	0.49487	0.325913	0.146	0.113	1
PLEKHB2	0.495664	0.310662	0.122	0.094	1
DNMT1	0.495831	0.295646	0.183	0.151	1
SERP1	0.495832	0.33722	0.183	0.151	1
MIDN	0.497861	0.306989	0.11	0.075	1
CNTRL	0.498954	-0.270562	0.146	0.189	1
LSP1	0.499567	0.285508	0.256	0.226	1
F5	0.500195	0.300104	0.183	0.151	1
SIRT2	0.500903	0.264277	0.122	0.094	1
MTIF3	0.501126	-0.254237	0.159	0.208	1
IER5	0.503828	0.30116	0.085	0.132	1
KMT2C	0.510448	-0.295261	0.195	0.226	1
TRIM22	0.510555	0.28039	0.207	0.17	1
GSTP1	0.510602	0.306283	0.207	0.189	1
AP2M1	0.513405	0.347587	0.183	0.151	1
PNKD	0.514017	0.30328	0.159	0.132	1
TRA2A	0.514817	0.253414	0.28	0.245	1
PRDM1	0.519984	0.410383	0.451	0.453	1
TNIP1	0.522315	0.252978	0.28	0.245	1
HERPUD1	0.522614	0.324715	0.256	0.226	1
CFLAR	0.526789	0.277986	0.402	0.415	1
SLTM	0.535819	0.318751	0.183	0.151	1
DICER1	0.538383	0.252407	0.122	0.094	1
ZBTB38	0.538445	0.2982	0.195	0.17	1
NHP2	0.540789	-0.269523	0.195	0.245	1
ETFB	0.54385	0.290683	0.122	0.094	1
VTA1	0.546592	0.276503	0.122	0.094	1
REL	0.548607	0.455638	0.207	0.189	1
PYURF	0.549344	0.279254	0.122	0.094	1
PPP1R10	0.5517	0.377893	0.195	0.17	1
SMDT1	0.554477	0.33195	0.146	0.113	1
SAFB	0.554866	0.264998	0.122	0.094	1
DCTN3	0.557666	0.448396	0.134	0.113	1
SELL	0.559599	-0.263624	0.122	0.151	1
MRPS6	0.560625	0.264095	0.195	0.17	1
BEX3	0.568005	0.364257	0.183	0.151	1
CCL22	0.57159	0.385973	0.122	0.094	1
CCL5	0.571591	0.445444	0.098	0.132	1
BIRC6	0.571591	0.290418	0.122	0.094	1
EIF4A3	0.571913	-0.485807	0.366	0.434	1
IL1B	0.573531	0.445076	0.134	0.113	1
MGEA5	0.575215	0.263235	0.232	0.208	1
CGGBP1	0.576993	0.409347	0.183	0.17	1
BAZ1B	0.582874	0.269956	0.122	0.094	1
HSPA1A	0.582959	0.299314	0.524	0.547	1
BZW1	0.585933	0.354665	0.28	0.264	1
EML4	0.588522	-0.294261	0.317	0.34	1
FURIN	0.588553	0.29919	0.122	0.094	1
UFM1	0.591045	0.269908	0.22	0.189	1
SNX4	0.599989	0.338552	0.122	0.094	1
LSM8	0.601375	-0.35685	0.122	0.151	1
AURKAIP1	0.603483	-0.287915	0.085	0.113	1
CLDND1	0.607213	0.273522	0.159	0.132	1
BHLHE40	0.610367	0.390339	0.207	0.189	1
ANP32A	0.635775	0.283135	0.22	0.208	1
MTIF2	0.636485	0.321949	0.11	0.094	1
ELF2	0.636485	0.30416	0.11	0.094	1
MRPL55	0.642573	0.439067	0.11	0.094	1
SFPQ	0.646691	0.255381	0.341	0.358	1
CXCL1	0.648686	0.274439	0.11	0.094	1
P4HB	0.654823	0.307128	0.11	0.094	1
AQP3	0.654823	0.296174	0.11	0.094	1
CYC1	0.667166	0.366045	0.11	0.094	1
HSP90B1	0.667304	0.258472	0.476	0.491	1
CD69	0.679762	0.344335	0.744	0.792	1
SDC4	0.685849	0.300386	0.11	0.094	1
CENPC	0.704727	0.338283	0.11	0.094	1
TXNRD1	0.712221	0.304409	0.146	0.132	1
ABI1	0.713134	0.270252	0.207	0.189	1
SAP30BP	0.720598	0.283473	0.11	0.094	1
PDCD10	0.721277	0.276991	0.256	0.264	1
CISD3	0.742454	0.255607	0.159	0.151	1
NUMA1	0.749471	0.264248	0.11	0.094	1
CSRNP1	0.75328	0.388488	0.159	0.151	1
SSB	0.754607	0.253832	0.183	0.189	1
GLS	0.754607	0.253676	0.183	0.189	1
EIF2AK1	0.757289	0.352195	0.122	0.113	1
CD28	0.781138	0.263868	0.22	0.283	1
HIST1H4C	0.784014	0.477012	0.354	0.415	1
VMA21	0.804238	0.301024	0.122	0.151	1
RASSF5	0.808205	0.304259	0.183	0.189	1
CANX	0.819103	0.275839	0.256	0.283	1
KHDRBS1	0.823083	0.27442	0.171	0.17	1
TNFAIP3	0.841687	0.474866	0.61	0.755	1
EMC4	0.852496	0.32054	0.146	0.151	1
ZFP36L2	0.855828	-0.351693	0.11	0.113	1
MICAL2	0.916538	0.266196	0.171	0.189	1
CTSB	0.929417	0.318138	0.28	0.34	1
KRT14	0.929832	0.284149	0.268	0.302	1
NAE1	0.959474	0.298102	0.122	0.132	1
RORA	0.96926	0.274707	0.159	0.17	1
PICALM	0.971937	0.279367	0.122	0.132	1
PRDX3	0.976671	0.29289	0.244	0.283	1
CCL4	0.977541	-0.812898	0.28	0.302	1
ITGB2	0.97855	0.263984	0.232	0.264	1
IGHG4	0.995825	0.347159	0.329	0.415	1
LAX1	1	0.328209	0.122	0.132	1
ZC3H15	1	0.272498	0.171	0.189	1

## Sheet: P20112001_IPR_T_BvsPCR_T_B.diff
gene_id	p_val	avg_logFC	pct.1	pct.2	p_val_adj
MT-CO3	1.11993e-08	-0.473311	1	1	0.000333448
S100A8	1.3532e-07	1.01388	0.5	0.108	0.00402902
IGHG4	5.22245e-07	1.66643	0.329	0.036	0.0155493
HLA-C	5.55978e-07	1.05958	0.72	0.398	0.0165537
S100A4	1.42013e-06	-0.602288	0.902	0.988	0.0422828
TMSB4X	1.6883e-06	-0.411413	0.988	0.988	0.0502675
S100A9	3.02768e-06	0.758439	0.293	0.024	0.0901463
MDM2	7.8503e-06	-0.90187	0.049	0.325	0.233735
RPS16	1.27526e-05	-0.594358	0.744	0.904	0.379697
IL2RA	2.33764e-05	-0.507097	0.695	0.94	0.69601
JUN	2.51242e-05	0.700026	0.854	0.687	0.748047
PAPOLA	3.40701e-05	-0.543948	0.183	0.518	1
MT-CO1	4.56067e-05	-0.276142	1	1	1
KRT5	4.73872e-05	0.863916	0.305	0.06	1
YWHAB	4.75864e-05	-0.503139	0.378	0.747	1
XIST	5.92204e-05	-0.901667	0	0.181	1
IGFBP7	0.000101551	0.998457	0.256	0.048	1
KRT13	0.000120371	0.962065	0.195	0.012	1
CD2	0.000135375	-0.47594	0.768	0.928	1
IGKC	0.00019713	0.963578	0.341	0.12	1
NDUFC1	0.000208705	-0.664449	0.195	0.47	1
LBH	0.000237291	-0.633395	0.293	0.554	1
NOP10	0.000258197	-0.537773	0.402	0.675	1
ATP6V1G1	0.000289631	-0.559303	0.195	0.458	1
TAGAP	0.000299673	1.02697	0.305	0.096	1
IGLC3	0.000354942	0.891609	0.171	0.012	1
RPS26	0.000395442	-0.462432	0.634	0.843	1
TPM4	0.000413431	-0.556414	0.439	0.699	1
PPP4R3A	0.000491313	0.809475	0.232	0.048	1
GAPDH	0.000496171	-0.336043	0.878	0.988	1
EIF3K	0.00052038	-0.499859	0.122	0.349	1
TPT1	0.00052285	0.456501	0.89	0.807	1
XRCC5	0.00053331	-0.658946	0.28	0.506	1
CADM1	0.000570435	-0.933178	0.098	0.301	1
LEPROTL1	0.000574271	-0.605952	0.11	0.337	1
MMP12	0.000643959	-0.761571	0.049	0.229	1
MYL12A	0.000650865	-0.503073	0.634	0.855	1
MYL6	0.000691582	-0.320356	0.841	0.952	1
HSPA1B	0.000735296	0.863682	0.451	0.217	1
POLR2K	0.000793691	-0.639554	0.134	0.361	1
SPRR1B	0.000833504	0.707388	0.159	0.012	1
MANF	0.0008814	-0.677222	0.037	0.205	1
IGHG3	0.00100247	1.03988	0.195	0.036	1
PSMC6	0.00108701	-0.609408	0.073	0.265	1
CSKMT	0.0010888	0.625935	0.122	0	1
ANXA1	0.00110631	0.704375	0.268	0.072	1
UBE2V2	0.00118479	-0.562782	0.085	0.289	1
FOSB	0.00121291	0.615851	0.415	0.193	1
RPS4Y1	0.00131004	0.786806	0.207	0.048	1
CD53	0.00135928	-0.394336	0.244	0.506	1
THOC7	0.00139884	-0.612764	0.073	0.253	1
USP10	0.00140323	-0.450614	0.061	0.253	1
SPCS1	0.00152094	-0.446522	0.22	0.494	1
VDAC2	0.00159219	-0.531425	0.073	0.265	1
DUSP1	0.00159843	0.938604	0.5	0.301	1
PPWD1	0.00165332	-0.623859	0.012	0.145	1
EIF1AX	0.00167568	-0.522725	0.061	0.241	1
RGCC	0.00173327	0.704363	0.171	0.024	1
HLA-A	0.00177638	0.353714	0.732	0.614	1
HAX1	0.00180973	-0.550403	0.024	0.169	1
RGS16	0.00198879	-0.49103	0.049	0.217	1
MGP	0.00200887	0.589081	0.11	0	1
LGALS1	0.00204495	-0.499971	0.561	0.759	1
ARHGDIB	0.00208472	-0.328641	0.695	0.867	1
EIF3I	0.00215826	-0.412265	0.159	0.373	1
UCK2	0.00227586	-0.459648	0	0.108	1
RPL21	0.00227824	-0.332082	0.78	0.94	1
IL2RG	0.0022982	-0.384681	0.561	0.759	1
BRIX1	0.00242735	-0.581559	0.061	0.229	1
ICAM3	0.00246883	0.833677	0.293	0.12	1
TMBIM4	0.00257768	0.616237	0.183	0.036	1
IKZF3	0.00265543	-0.700208	0.037	0.181	1
IL1RL1	0.00273543	-1.00113	0.037	0.181	1
SELENOH	0.00276767	0.676626	0.195	0.048	1
PSAP	0.00277161	0.779885	0.341	0.157	1
FTL	0.00277296	-0.390022	0.793	0.88	1
RCAN2	0.00296366	-0.523891	0.012	0.133	1
SGK1	0.00303428	0.51071	0.134	0.012	1
ELOF1	0.00303428	-0.516897	0.012	0.133	1
SFXN1	0.00309962	-0.53112	0.049	0.205	1
RPP30	0.00310643	-0.47873	0.012	0.133	1
RPS3A	0.00311862	-0.329157	0.61	0.795	1
MT-TE	0.00332413	0.73233	0.354	0.157	1
ARPC5	0.00363117	-0.530989	0.39	0.59	1
GSTO1	0.00373877	-0.427927	0.268	0.494	1
PRKAR1A	0.00374559	0.784727	0.207	0.06	1
COX6C	0.00376209	-0.359933	0.537	0.783	1
BAX	0.00411539	-0.399694	0.085	0.265	1
HSPA1A	0.00421836	0.775046	0.524	0.349	1
ANP32E	0.00424751	-0.423731	0.171	0.386	1
NDUFA3	0.00426592	-0.377459	0.244	0.482	1
GART	0.00426999	-0.46601	0.037	0.181	1
IGHG1	0.0043837	0.812533	0.146	0.024	1
HSPB11	0.00446428	-0.536486	0.085	0.253	1
CUL5	0.00465662	-0.391353	0.085	0.265	1
LAIR2	0.00470873	-0.564592	0.439	0.651	1
RAN	0.00482044	-0.48767	0.378	0.614	1
BCAS3	0.00487577	0.61563	0.122	0.012	1
ATP5ME	0.00488238	-0.424759	0.488	0.639	1
YWHAE	0.00493124	-0.316169	0.28	0.53	1
OST4	0.00494487	-0.432406	0.39	0.59	1
SRGN	0.00496642	-0.312165	0.854	0.94	1
IFI44L	0.00498173	0.510491	0.268	0.096	1
KRT14	0.00505721	0.64651	0.268	0.096	1
TPX2	0.00529121	-0.579248	0.012	0.12	1
VRK1	0.00541564	-0.516951	0.012	0.12	1
ZNF654	0.00554271	-0.468443	0.012	0.12	1
NUDT5	0.00555568	-0.487786	0.146	0.349	1
MTATP6P1	0.00558533	0.564726	0.829	0.723	1
CAPNS1	0.00561498	0.616063	0.183	0.048	1
MKI67	0.00587398	-0.568266	0.024	0.145	1
MRPL16	0.00594896	-0.437148	0.073	0.229	1
WBP11	0.00617179	0.648281	0.28	0.12	1
DCUN1D5	0.00621932	-0.391612	0.012	0.12	1
GTF2B	0.00623985	-0.540239	0.073	0.229	1
RPS13	0.00628899	-0.280971	0.598	0.819	1
SNHG5	0.00672922	-0.328369	0.22	0.458	1
LUC7L3	0.00679596	-0.590839	0.085	0.241	1
GLIPR1	0.00685652	-0.448162	0.122	0.301	1
CXCL8	0.00756164	0.900931	0.317	0.145	1
ARPC2	0.00760617	-0.284558	0.585	0.807	1
BATF	0.00765067	0.50886	0.622	0.47	1
POLR2J	0.00767134	-0.443752	0.085	0.241	1
RECQL	0.00772532	-0.598691	0.11	0.265	1
CST7	0.00783066	-0.620511	0.244	0.422	1
CXCL1	0.00800576	0.549307	0.11	0.012	1
IKBKE	0.00800576	0.510774	0.11	0.012	1
COL6A3	0.00800576	0.454428	0.11	0.012	1
RPL35A	0.00804163	-0.25706	0.585	0.819	1
UBE2L3	0.00805964	-0.579739	0.146	0.325	1
CBX5	0.00821658	-0.468628	0.049	0.181	1
YWHAH	0.00835467	0.630619	0.159	0.036	1
ANAPC11	0.00854127	-0.378158	0.183	0.361	1
ATP5PD	0.00861789	-0.570404	0.317	0.506	1
EED	0.00863983	-0.528736	0.098	0.253	1
SRP9	0.00864053	-0.359245	0.244	0.446	1
MT-RNR2	0.00866077	0.339102	1	1	1
SPN	0.00866705	0.724921	0.207	0.072	1
TIMP1	0.00868909	0.798134	0.244	0.096	1
ATP5MD	0.00886711	-0.320104	0.329	0.578	1
FAF2	0.00900142	-0.493296	0.037	0.157	1
HIF1A	0.00915924	-0.432605	0.159	0.349	1
USP11	0.00941344	0.438984	0.11	0.012	1
TBPL1	0.00941344	-0.4462	0.012	0.108	1
PRNP	0.00954129	-0.257101	0.122	0.301	1
MYO1E	0.00963161	-0.572184	0.012	0.108	1
IL1R2	0.00967899	-0.426184	0.256	0.458	1
PARP15	0.00969252	-0.503744	0.037	0.157	1
PBXIP1	0.00976112	0.655641	0.244	0.096	1
JUNB	0.00982622	0.507341	0.573	0.386	1
TMED7	0.00985428	-0.404821	0.012	0.108	1
TXNL4A	0.00992709	-0.395823	0.049	0.181	1
CD4	0.0100584	-0.278963	0.22	0.446	1
MRPS15	0.0100713	-0.382043	0.061	0.205	1
DDX55	0.0100815	-0.351815	0.012	0.108	1
CRCP	0.0100815	-0.385089	0.012	0.108	1
TNFAIP8	0.0102366	-0.521281	0.171	0.337	1
RPS24	0.0102522	-0.274955	0.683	0.843	1
NME1	0.0102981	-0.3887	0.195	0.386	1
WDR36	0.0103134	-0.369382	0.012	0.108	1
CTR9	0.0104305	-0.439702	0.037	0.157	1
RNF139	0.010563	-0.501012	0.024	0.133	1
CYB5B	0.0106237	-0.382606	0.049	0.181	1
PSMD1	0.0106423	-0.539037	0.122	0.277	1
VBP1	0.0107197	-0.432699	0.037	0.157	1
ACOX1	0.0107912	-0.443658	0.012	0.108	1
A2M	0.0109591	0.631494	0.183	0.06	1
SUPT16H	0.0109591	-0.519611	0.061	0.193	1
UTS2	0.0109943	-0.428998	0.024	0.133	1
TTF2	0.0110379	-0.277514	0.012	0.108	1
KIF5B	0.0112588	-0.506698	0.207	0.398	1
SETD2	0.0112609	-0.418211	0.159	0.337	1
EIF2AK2	0.0113015	0.53199	0.28	0.12	1
PSMB8-AS1	0.0114412	-0.345502	0.024	0.133	1
SNAP29	0.0117579	0.602724	0.146	0.036	1
PSMB6	0.0118392	-0.348051	0.195	0.386	1
ANXA7	0.0119234	-0.46153	0.098	0.241	1
PSMA4	0.0119286	-0.427366	0.354	0.518	1
MYL12B	0.0120113	-0.626928	0.537	0.711	1
RPL21P28	0.0120581	-0.344927	0.037	0.157	1
PAFAH1B1	0.0120948	-0.302727	0.085	0.241	1
TMEM258	0.0125725	-0.40398	0.39	0.578	1
ID3	0.0126146	-0.622521	0.098	0.241	1
PSMB7	0.0126934	-0.393962	0.122	0.289	1
BABAM2	0.0128801	-0.319979	0.024	0.133	1
ITGAE	0.0128867	-0.376197	0.11	0.265	1
LINC01578	0.0133234	0.583199	0.183	0.06	1
COL3A1	0.0137338	0.504273	0.256	0.108	1
DPP7	0.0137585	0.577817	0.183	0.06	1
TRAF5	0.0138999	-0.563102	0.073	0.205	1
KRT6A	0.01391	0.503588	0.244	0.096	1
NDUFA4	0.0139255	-0.269371	0.622	0.771	1
HSPA8	0.0140074	-0.259899	0.695	0.867	1
TNIP1	0.0140739	0.661303	0.28	0.133	1
PRDX2	0.0140783	-0.341768	0.293	0.53	1
PSMA5	0.0140945	-0.382951	0.134	0.313	1
RPF2	0.0142309	-0.416067	0.085	0.229	1
RBMX	0.014436	-0.35374	0.366	0.542	1
CNOT7	0.0145181	-0.454853	0.037	0.145	1
LIMA1	0.014538	-0.550915	0.146	0.301	1
RSBN1L	0.014761	-0.439212	0.073	0.205	1
SMARCC2	0.0148503	-0.555253	0.098	0.229	1
ALAS1	0.0150392	-0.382628	0.061	0.193	1
SH2D1A	0.0155525	-0.469412	0.073	0.205	1
MED13L	0.0156046	-0.474034	0.037	0.145	1
CCL3L1	0.0160301	0.573812	0.146	0.036	1
EIF2S3	0.0160901	-0.454825	0.024	0.12	1
UGP2	0.0162411	-0.409066	0.268	0.47	1
AKAP9	0.0162912	-0.46752	0.22	0.386	1
TNFRSF4	0.0163525	0.811127	0.476	0.337	1
EBAG9	0.0164034	-0.355144	0.049	0.169	1
SUB1	0.0165065	-0.395578	0.585	0.711	1
RPS27L	0.0165707	-0.423718	0.402	0.578	1
RASGRP1	0.0166011	0.532727	0.28	0.133	1
MT-TP	0.0171345	0.601785	0.207	0.084	1
EMP3	0.0172668	-0.279358	0.402	0.59	1
DMAC1	0.0174111	-0.450742	0.024	0.12	1
PCLAF	0.0176781	-0.423123	0.037	0.145	1
MRPL35	0.0179935	-0.468955	0.037	0.145	1
HNRNPA3	0.0180628	-0.284725	0.378	0.53	1
MRPS7	0.0181501	-0.360287	0.11	0.265	1
SF3B4	0.0181561	-0.378481	0.073	0.205	1
POMP	0.0184337	-0.398833	0.354	0.53	1
BIN2	0.0188219	0.645287	0.171	0.06	1
RALBP1	0.0191953	-0.332059	0.024	0.12	1
ZFP36	0.0194663	0.568298	0.561	0.494	1
PAICS	0.0195305	-0.335686	0.085	0.217	1
SPOCK2	0.0195973	0.52472	0.415	0.277	1
ADAR	0.0201629	0.384123	0.28	0.12	1
PTCD3	0.0203525	-0.395718	0.061	0.181	1
RSRP1	0.0207081	0.577644	0.317	0.181	1
PLGRKT	0.0209212	-0.62029	0.085	0.205	1
H2AFZ	0.0209236	-0.327669	0.402	0.627	1
SNW1	0.0211485	-0.43993	0.146	0.301	1
PIP4K2A	0.0212152	0.406515	0.159	0.048	1
ROMO1	0.0215263	-0.346404	0.256	0.446	1
LTA4H	0.0216109	-0.258307	0.037	0.145	1
SRSF10	0.0216615	-0.394904	0.232	0.398	1
DUSP16	0.0218084	-0.324076	0.195	0.373	1
PDCD5	0.0219263	-0.539997	0.207	0.361	1
DHX15	0.0220974	-0.389466	0.049	0.157	1
ECH1	0.0222528	-0.406756	0.11	0.265	1
LY75	0.0223071	0.623365	0.183	0.072	1
HADHA	0.0224189	-0.374362	0.171	0.325	1
TIMM8B	0.0226383	-0.47755	0.22	0.373	1
MYO5A	0.0226568	-0.547802	0.098	0.229	1
RMND5A	0.0237501	0.489988	0.11	0.024	1
NCOA4	0.0238468	-0.324262	0.073	0.205	1
ARL5B	0.0240886	0.410479	0.134	0.036	1
NDUFB7	0.0240921	-0.290371	0.122	0.277	1
NFYC	0.0242207	0.451458	0.11	0.024	1
GSPT1	0.0243899	0.548122	0.244	0.12	1
SEL1L	0.0245145	0.470125	0.134	0.036	1
PCED1B-AS1	0.0247719	-0.409669	0.305	0.458	1
MBOAT7	0.0249468	0.452224	0.134	0.036	1
ATP1A1	0.0251339	0.591461	0.28	0.157	1
CMTM3	0.0252191	-0.311464	0.22	0.386	1
RNF4	0.0253857	-0.386347	0.037	0.133	1
CNN2	0.0254397	-0.453807	0.134	0.265	1
DNAJC15	0.0256796	-0.511846	0.122	0.253	1
MRPL55	0.0256812	0.623347	0.11	0.024	1
NFKB2	0.0261847	0.461762	0.11	0.024	1
RPSA	0.026631	0.431745	0.61	0.482	1
BET1	0.0267428	-0.376079	0.037	0.133	1
IFITM3	0.0269341	0.524907	0.329	0.193	1
FLOT1	0.0269593	0.550099	0.146	0.048	1
USP16	0.0270454	-0.495572	0.061	0.169	1
MRPS21	0.027171	-0.513993	0.195	0.337	1
MSH2	0.0272089	-0.333387	0.037	0.133	1
NUP214	0.0272089	-0.425405	0.037	0.133	1
MRPL4	0.0272173	0.445823	0.11	0.024	1
APEX1	0.0272175	-0.305	0.049	0.157	1
ARF6	0.0272606	0.522754	0.354	0.205	1
VDAC3	0.0272655	-0.38916	0.122	0.265	1
SEPT6	0.0273063	-0.422395	0.122	0.253	1
SRSF6	0.0274211	0.644742	0.195	0.084	1
F5	0.0275224	-0.345429	0.183	0.337	1
YTHDF2	0.0275876	-0.483029	0.085	0.205	1
BTN3A2	0.0276507	-0.402621	0.049	0.157	1
FOPNL	0.0276819	-0.473065	0.037	0.133	1
RPS15	0.0277438	-0.270614	0.72	0.831	1
SPARCL1	0.0277466	0.497454	0.11	0.024	1
CSNK1G3	0.0277466	0.394241	0.11	0.024	1
DIAPH1	0.0277759	0.533609	0.293	0.157	1
MESD	0.0279963	-0.491225	0.134	0.265	1
NIT2	0.0281621	-0.381436	0.037	0.133	1
DCN	0.0283027	0.580948	0.146	0.048	1
POLR2H	0.0286494	-0.364437	0.037	0.133	1
TBL1XR1	0.0290322	-0.373594	0.098	0.229	1
DDX3Y	0.0290345	0.549719	0.159	0.06	1
ICOS	0.0290696	-0.257169	0.573	0.783	1
WWP1	0.0291489	-0.396101	0.061	0.169	1
HNRNPK	0.0294177	-0.283097	0.5	0.711	1
NFKBIA	0.0296689	0.278311	0.878	0.747	1
TTC37	0.0299558	-0.370176	0.073	0.193	1
VPS13B	0.0301551	-0.305966	0.037	0.133	1
ZBED2	0.0304575	-0.655396	0.073	0.181	1
ATF4	0.030487	0.557524	0.244	0.12	1
TIAM1	0.0305285	0.391876	0.11	0.024	1
ARPC1B	0.0307523	0.589058	0.268	0.145	1
CBWD2	0.0308195	-0.357138	0.024	0.108	1
ODF2L	0.0309316	-0.427388	0.061	0.169	1
RNF11	0.0311128	0.389974	0.11	0.024	1
TMSB4XP4	0.0311411	-0.384786	0.085	0.205	1
CHAC2	0.0314085	-0.420453	0.024	0.108	1
PHF5A	0.0320071	-0.451623	0.024	0.108	1
IL1R1	0.0321898	-0.502503	0.195	0.337	1
SLC2A1	0.0324964	0.485805	0.122	0.036	1
LAMTOR4	0.0325283	-0.254218	0.183	0.349	1
NR4A3	0.0326846	0.46212	0.146	0.048	1
RNF138	0.0332338	-0.297077	0.024	0.108	1
ARMC1	0.0332338	-0.32025	0.024	0.108	1
RPAP3	0.0332921	-0.378109	0.061	0.169	1
TSPO	0.0333936	-0.300279	0.11	0.241	1
CASP3	0.0337336	-0.409526	0.049	0.145	1
MRPL13	0.0337762	-0.414426	0.183	0.325	1
XRCC6	0.0338633	-0.443806	0.195	0.325	1
EIF5B	0.0338906	-0.354695	0.28	0.434	1
ORMDL1	0.0340214	-0.333892	0.146	0.289	1
TBC1D23	0.0345005	-0.310029	0.024	0.108	1
CEP55	0.0345005	-0.327793	0.024	0.108	1
MAP3K8	0.0348064	0.52406	0.207	0.096	1
SRP14	0.0348901	-0.380398	0.598	0.759	1
ARHGAP5	0.0350478	-0.445889	0.073	0.181	1
FRG1	0.0351037	-0.344777	0.098	0.229	1
ARPC3	0.0351336	-0.267779	0.427	0.602	1
MRPL48	0.0353606	-0.359582	0.049	0.145	1
WASF2	0.0357024	-0.371155	0.11	0.241	1
HPGD	0.0358043	-0.398436	0.061	0.169	1
GUK1	0.0359835	0.481426	0.244	0.133	1
IGHA1	0.0360474	0.535743	0.122	0.036	1
NCALD	0.0360474	0.507174	0.122	0.036	1
MRPS31	0.0361042	-0.40853	0.11	0.229	1
SSBP1	0.0364071	-0.302891	0.28	0.47	1
SDHC	0.0364829	-0.371795	0.049	0.145	1
RBBP4	0.036485	-0.309586	0.085	0.205	1
RPL28	0.0367485	0.382731	0.707	0.602	1
POLR2G	0.0369633	-0.32846	0.085	0.205	1
LUM	0.0370551	0.442799	0.146	0.048	1
MZB1	0.0370551	-0.354703	0.049	0.145	1
ZMYM2	0.0370551	-0.377931	0.049	0.145	1
SQOR	0.0371882	-0.433326	0.085	0.193	1
OAZ1	0.0372116	0.346881	0.646	0.53	1
VAV1	0.0373017	0.456244	0.122	0.036	1
TRIM24	0.0382224	-0.32784	0.049	0.145	1
SOAT1	0.0382224	-0.399717	0.049	0.145	1
STK38L	0.0382224	-0.564818	0.049	0.145	1
NDFIP1	0.0383827	0.430036	0.256	0.133	1
TTC3	0.038592	-0.321806	0.098	0.217	1
CXCR3	0.0387543	0.391607	0.244	0.12	1
DBI	0.0391102	-0.297383	0.305	0.494	1
ZC2HC1A	0.0391336	-0.579859	0.073	0.181	1
SP110	0.0400366	0.497012	0.305	0.193	1
NDUFS1	0.0402624	-0.500289	0.037	0.12	1
ZFP36L1	0.040569	0.558678	0.524	0.422	1
ST8SIA4	0.0407344	-0.2641	0.061	0.169	1
TMEM109	0.0409466	-0.446942	0.037	0.12	1
MT-ATP8	0.0409874	0.395928	0.78	0.699	1
DNAJB4	0.041096	0.27241	0.244	0.12	1
ANXA2	0.0411021	-0.42272	0.439	0.566	1
FUT8	0.0412782	-0.328795	0.049	0.145	1
FAM49B	0.0417725	-0.416031	0.146	0.277	1
BLM	0.0423446	-0.526524	0.037	0.12	1
OSBPL8	0.0424573	-0.366575	0.073	0.181	1
SMARCC1	0.0426217	-0.356598	0.098	0.217	1
TBC1D10C	0.0427003	0.450721	0.122	0.036	1
IMP3	0.0427003	0.365418	0.122	0.036	1
AC034236.1	0.0427061	0.451571	0.171	0.072	1
SLC25A5	0.0435853	-0.482405	0.378	0.506	1
PKIA	0.0437828	-0.398789	0.037	0.12	1
ELOVL5	0.0441448	0.545753	0.268	0.145	1
FOS	0.0442355	0.638103	0.671	0.687	1
CTLA4	0.0444682	0.610316	0.841	0.904	1
BRD8	0.0445172	-0.338502	0.037	0.12	1
LSM14A	0.0453526	-0.41939	0.122	0.241	1
TIMM23	0.0459022	-0.252373	0.049	0.145	1
ARL6IP1	0.046141	-0.471153	0.122	0.241	1
MT-TV	0.0462348	0.456575	0.134	0.048	1
NOL8	0.0464793	-0.307899	0.22	0.373	1
GNAS	0.0465634	0.268818	0.573	0.422	1
RRP7A	0.0467823	-0.356937	0.037	0.12	1
RPL24	0.0467949	-0.310872	0.659	0.663	1
RPA2	0.0472238	-0.385345	0.061	0.157	1
PET100	0.0476384	0.454535	0.171	0.072	1
CXCL2	0.0479519	0.371479	0.122	0.036	1
MRPL1	0.0482173	-0.433288	0.085	0.193	1
JAZF1	0.0483469	-0.278672	0.037	0.12	1
DGKA	0.0483469	-0.291208	0.037	0.12	1
CSNK1D	0.0483469	-0.358238	0.037	0.12	1
CTSL	0.0487446	0.34162	0.122	0.036	1
CWC15	0.0490755	-0.310675	0.244	0.386	1
AC005912.1	0.0491212	0.450375	0.39	0.265	1
CNOT10	0.0491452	-0.314679	0.037	0.12	1
RMDN1	0.0491452	-0.344381	0.037	0.12	1
ATF1	0.0491452	-0.35414	0.037	0.12	1
SEC31A	0.0494014	-0.295734	0.146	0.277	1
LMAN1	0.0498571	-0.372231	0.11	0.229	1
DNAJC10	0.0499295	0.427695	0.134	0.048	1
TTC1	0.0499752	-0.344998	0.122	0.241	1
TRMT112	0.0502573	-0.29846	0.256	0.386	1
GAS5	0.0506972	0.459285	0.341	0.229	1
RRP15	0.0507749	-0.393625	0.037	0.12	1
HSPE1	0.050977	-0.256793	0.573	0.711	1
EGR1	0.0517485	0.729224	0.317	0.217	1
LAPTM5	0.0517792	-0.263094	0.402	0.566	1
DAD1	0.0518848	-0.370593	0.244	0.41	1
GSTP1	0.0519189	-0.279064	0.207	0.361	1
FNBP4	0.0520192	-0.29693	0.085	0.193	1
IFIH1	0.0523384	0.481614	0.171	0.072	1
CCDC59	0.0525067	-0.299349	0.073	0.181	1
SPP1	0.0526982	-0.354088	0.183	0.313	1
RBM39	0.0528877	-0.337045	0.488	0.578	1
RBM26	0.0532833	-0.434344	0.11	0.217	1
SQLE	0.0533042	-0.277442	0.037	0.12	1
ZNRF1	0.0538856	0.40227	0.207	0.096	1
SPOP	0.0541703	-0.276108	0.037	0.12	1
GTF3C6	0.0542921	-0.398009	0.183	0.313	1
SOX4	0.0543002	-0.378206	0.402	0.542	1
NDUFS5	0.0545959	-0.376097	0.329	0.458	1
CMTM6	0.0546795	0.603711	0.232	0.133	1
SPEN	0.0546868	0.464004	0.134	0.048	1
RCAN3	0.0546868	0.374445	0.134	0.048	1
PFDN6	0.0548682	-0.336747	0.098	0.205	1
RTCA	0.0550998	-0.406063	0.049	0.133	1
RAD23B	0.0551948	-0.293265	0.073	0.169	1
BAZ2A	0.0558923	0.550991	0.146	0.06	1
SVIP	0.0559288	-0.398465	0.073	0.169	1
GLRX	0.0564573	-0.410955	0.341	0.494	1
RBM38	0.0564695	0.399762	0.11	0.036	1
RPS12	0.0568774	0.339241	0.634	0.494	1
DNAJC21	0.0572038	0.352416	0.134	0.048	1
UXT	0.057384	0.443049	0.183	0.084	1
MORF4L2	0.0575649	-0.33125	0.146	0.277	1
PNPT1	0.0580639	0.38362	0.134	0.048	1
VPS26A	0.0581795	-0.314732	0.073	0.169	1
SKIL	0.0582308	-0.306316	0.061	0.157	1
VIRMA	0.0583688	0.432773	0.11	0.036	1
G3BP1	0.0584293	-0.330019	0.159	0.289	1
CCL3	0.0585581	0.294297	0.232	0.12	1
MMADHC	0.0585842	-0.309786	0.134	0.253	1
IL7R	0.0587375	0.445697	0.366	0.229	1
COA6	0.0596406	-0.293918	0.085	0.193	1
BCAP31	0.0598925	0.470591	0.159	0.072	1
NDRG1	0.0608188	0.340699	0.146	0.06	1
LYST	0.0608351	-0.302148	0.183	0.337	1
SNX2	0.0615076	0.538818	0.159	0.072	1
CCDC47	0.0619224	-0.294994	0.11	0.217	1
AIMP1	0.0619228	-0.326715	0.11	0.217	1
NDUFV2	0.0623269	0.454258	0.11	0.036	1
C14orf119	0.0626324	-0.286691	0.085	0.193	1
FAM192A	0.062907	-0.273915	0.073	0.169	1
HNRNPH2	0.0631598	0.616466	0.159	0.072	1
AMD1	0.0634227	-0.293735	0.268	0.41	1
DAP3	0.0637963	-0.39798	0.171	0.289	1
MSL3	0.0640732	-0.388252	0.11	0.217	1
TSPYL1	0.0643878	0.426629	0.11	0.036	1
BABAM1	0.0643878	0.407051	0.11	0.036	1
S100A10	0.0645799	-0.320867	0.329	0.458	1
LTA	0.0647551	0.570949	0.268	0.169	1
UBXN4	0.0655746	-0.253037	0.232	0.373	1
GATA3	0.0658091	-0.353357	0.232	0.361	1
AK6	0.0658131	-0.309487	0.085	0.181	1
COMMD2	0.0658173	-0.283203	0.049	0.133	1
EEF2	0.0658378	0.491097	0.427	0.349	1
TMEM183A	0.0663089	-0.319505	0.098	0.205	1
COX7A2	0.0665659	-0.34152	0.488	0.627	1
SNHG8	0.0674623	-0.321886	0.28	0.422	1
CALCOCO2	0.0676051	-0.326931	0.122	0.229	1
CDC40	0.0679478	-0.315243	0.073	0.169	1
ZNF331	0.0680925	0.542703	0.268	0.169	1
GADD45A	0.0686017	0.491777	0.402	0.313	1
NOP53	0.0686782	0.359179	0.11	0.036	1
SMC3	0.0687767	-0.326503	0.159	0.277	1
TMEM230	0.0694569	-0.300705	0.098	0.205	1
RPL26L1	0.0694709	-0.387942	0.122	0.229	1
TMEM87B	0.0697501	-0.283786	0.049	0.133	1
SMU1	0.0697868	-0.4197	0.037	0.108	1
AP2B1	0.0701104	-0.319463	0.11	0.217	1
CSGALNACT2	0.0705901	-0.270156	0.073	0.169	1
MRPL52	0.0708068	-0.273879	0.22	0.349	1
NDUFB3	0.0710289	-0.275129	0.341	0.47	1
SNRPB	0.0713369	0.41151	0.293	0.193	1
CMC2	0.0717077	-0.299476	0.159	0.265	1
BTBD10	0.072048	-0.328803	0.037	0.108	1
TMEM205	0.072048	-0.361108	0.037	0.108	1
DDX52	0.0722413	-0.446964	0.061	0.145	1
LIMS1	0.0724026	-0.322851	0.195	0.325	1
EVL	0.0731761	0.514461	0.22	0.12	1
GPN3	0.0732009	-0.34136	0.037	0.108	1
PARK7	0.073671	-0.265228	0.354	0.53	1
SLC38A1	0.0738529	-0.25837	0.171	0.301	1
CBLB	0.0739389	0.606351	0.171	0.084	1
IFI6	0.0739419	0.465012	0.451	0.349	1
NDUFAF2	0.0742225	-0.38436	0.061	0.145	1
WDR46	0.0743689	0.301034	0.11	0.036	1
AGL	0.0743689	-0.334933	0.037	0.108	1
CNOT1	0.0748228	-0.256322	0.159	0.277	1
NR4A1	0.0748674	0.583836	0.39	0.277	1
UBC	0.0756457	0.251032	0.744	0.639	1
RHOC	0.0757749	0.47706	0.159	0.072	1
NIFK	0.076014	-0.299171	0.134	0.241	1
HLA-E	0.0766931	0.336564	0.646	0.554	1
BRMS1	0.0778272	0.352567	0.122	0.048	1
WIPF1	0.0782095	0.413076	0.366	0.241	1
ITGB1	0.0782154	-0.475937	0.146	0.253	1
EMC3	0.0783179	-0.502025	0.061	0.145	1
PSMG2	0.0783804	-0.37222	0.11	0.205	1
CHD1	0.0788227	0.443175	0.244	0.133	1
P2RX5	0.0791939	-0.273318	0.037	0.108	1
PELI1	0.0793456	0.470133	0.256	0.157	1
HPF1	0.0796463	0.526244	0.195	0.108	1
MT1E	0.0798639	-0.277172	0.122	0.229	1
DTX3L	0.0804336	-0.311364	0.061	0.145	1
HNRNPA1	0.0820531	0.326325	0.646	0.59	1
HSD17B10	0.0825568	-0.277325	0.134	0.241	1
AKAP5	0.0836203	-0.337918	0.098	0.193	1
CLPTM1L	0.0836939	-0.333768	0.061	0.145	1
EIF2A	0.0842625	-0.283865	0.134	0.241	1
POLR2I	0.084674	-0.30628	0.11	0.205	1
SAMSN1	0.0861063	0.298479	0.634	0.566	1
PARP12	0.08612	0.357026	0.122	0.048	1
COPS9	0.0865673	-0.321748	0.207	0.337	1
THRAP3	0.0867132	-0.259097	0.146	0.265	1
ADD3	0.0870908	0.450543	0.195	0.108	1
SUMO1	0.0872429	-0.302613	0.183	0.301	1
TRAPPC3	0.0874888	-0.305683	0.098	0.193	1
MRPS33	0.0874936	-0.306321	0.11	0.205	1
TMEM154	0.0882066	-0.26758	0.061	0.145	1
MRPS6	0.0884782	0.338993	0.195	0.096	1
NDUFA6	0.0896494	-0.295964	0.378	0.506	1
LARP1	0.0900233	0.416668	0.195	0.108	1
GBP1	0.0905212	-0.260956	0.195	0.313	1
DYNLT1	0.0914866	0.402817	0.22	0.133	1
RTF1	0.0917183	-0.255166	0.061	0.145	1
AHR	0.0919377	0.509161	0.134	0.06	1
WNK1	0.0924203	0.383712	0.402	0.289	1
PCNA	0.0924342	-0.264028	0.122	0.229	1
PICALM	0.0924342	-0.282418	0.122	0.229	1
QARS	0.0926336	0.254715	0.159	0.072	1
BUD23	0.0930348	0.413102	0.195	0.108	1
RFTN1	0.0931684	0.426048	0.134	0.06	1
GPRIN3	0.093278	-0.277707	0.195	0.325	1
SMS	0.0937415	0.354248	0.366	0.253	1
IFI27	0.0946239	0.883152	0.256	0.157	1
SEC61B	0.0946703	-0.320433	0.256	0.373	1
DDIT4	0.0951599	0.396107	0.415	0.349	1
SERPINB9	0.0953114	0.351326	0.28	0.181	1
RANBP1	0.0953794	-0.269719	0.22	0.337	1
PPP1R15A	0.0957842	0.431087	0.463	0.373	1
RPS10	0.0962793	0.44477	0.244	0.157	1
SRSF9	0.0967209	-0.289549	0.098	0.193	1
PSMC2	0.0970285	-0.339426	0.22	0.337	1
APOBEC3C	0.0970363	-0.279265	0.22	0.349	1
ELAVL1	0.0978154	-0.34996	0.049	0.12	1
SF3A1	0.0982238	0.394521	0.134	0.06	1
WAC	0.0982331	0.504118	0.195	0.108	1
ZFAND5	0.0983354	0.423888	0.354	0.253	1
COMMD6	0.098562	-0.355059	0.293	0.422	1
SCFD1	0.0988755	-0.274688	0.098	0.193	1
SMC1A	0.0991897	-0.383754	0.049	0.12	1
NUP62	0.0995213	0.37016	0.134	0.06	1
TFRC	0.0997193	0.428404	0.537	0.422	1
AHNAK	0.099907	0.462309	0.183	0.096	1
CD3D	0.100309	-0.252738	0.646	0.771	1
CFAP97	0.100598	-0.333976	0.11	0.205	1
DUSP2	0.100777	0.569471	0.439	0.386	1
ZBED5	0.101985	-0.289515	0.049	0.12	1
SLC2A3	0.102012	0.410846	0.244	0.157	1
EEF1A1	0.102067	0.261467	0.915	0.916	1
SH2D2A	0.102912	0.27048	0.39	0.301	1
HSPA4	0.102963	0.604641	0.22	0.145	1
ATG5	0.103405	-0.319558	0.049	0.12	1
GIT2	0.103496	-0.301692	0.061	0.133	1
GRB2	0.104711	-0.28396	0.171	0.277	1
RBMS1	0.104842	-0.27389	0.049	0.12	1
UQCRFS1	0.106037	-0.33035	0.11	0.205	1
MBD2	0.106552	0.462526	0.207	0.12	1
MED4	0.106832	-0.25735	0.183	0.301	1
PDHB	0.107463	-0.309061	0.085	0.169	1
IL1B	0.107596	0.266119	0.134	0.06	1
FAM46C	0.107983	0.63127	0.207	0.133	1
DECR1	0.108711	-0.261286	0.244	0.386	1
BCL11B	0.10908	0.262955	0.22	0.12	1
SLC25A6	0.110125	-0.304473	0.22	0.313	1
ACAP1	0.110189	0.473437	0.232	0.145	1
TSPAN14	0.111194	0.390339	0.146	0.072	1
LAMTOR2	0.111301	-0.256204	0.122	0.217	1
KRT17	0.112424	-0.308761	0.122	0.217	1
ERBIN	0.112504	-0.356293	0.134	0.229	1
NDUFA10	0.112586	-0.288049	0.159	0.265	1
GRSF1	0.113219	0.431737	0.159	0.084	1
ANKRD11	0.113922	0.529805	0.146	0.072	1
CRADD	0.113922	0.408583	0.146	0.072	1
C21orf91	0.114715	-0.287049	0.134	0.229	1
RORA	0.11586	0.55901	0.159	0.084	1
SPARC	0.11586	0.37301	0.159	0.084	1
USO1	0.117198	0.430955	0.159	0.084	1
FNBP1	0.11813	0.448816	0.366	0.277	1
NDFIP2	0.118823	0.548538	0.195	0.12	1
RAB8B	0.118919	-0.309943	0.244	0.349	1
PSMD12	0.119542	0.451165	0.232	0.145	1
ASXL1	0.12046	0.451208	0.171	0.096	1
PHIP	0.121287	0.402214	0.159	0.084	1
ZYX	0.122197	-0.343684	0.061	0.133	1
FOXN3	0.122909	-0.373068	0.134	0.217	1
EIF2B3	0.123129	0.520773	0.11	0.048	1
MIS18BP1	0.123889	-0.452403	0.073	0.145	1
TDG	0.124408	-0.264681	0.085	0.169	1
CCL4L2	0.12476	0.325603	0.305	0.205	1
ATP5MC2	0.125274	-0.297851	0.341	0.458	1
LASP1	0.125486	0.385864	0.159	0.084	1
C1QBP	0.125486	0.370821	0.159	0.084	1
MAPRE1	0.126279	-0.290271	0.098	0.181	1
PIK3R1	0.126492	0.576943	0.183	0.108	1
FCER1G	0.126557	0.424773	0.11	0.048	1
EIF1AY	0.126557	0.376427	0.11	0.048	1
TNFRSF18	0.12721	0.297439	0.512	0.373	1
PSME4	0.128364	-0.367002	0.073	0.145	1
EZH2	0.128454	-0.262851	0.061	0.133	1
CERK	0.128454	-0.264416	0.061	0.133	1
ETF1	0.128713	-0.265543	0.134	0.229	1
RPL18A	0.128761	0.269934	0.768	0.735	1
AQP3	0.130059	0.452362	0.11	0.048	1
CD247	0.13184	-0.29637	0.159	0.265	1
SIAH2	0.131972	0.480432	0.122	0.06	1
KLF6	0.131994	0.337615	0.659	0.566	1
ZFAS1	0.132552	0.482662	0.378	0.313	1
NABP1	0.132736	0.322184	0.159	0.084	1
RPL41	0.133452	0.310948	0.695	0.699	1
NAA10	0.133636	0.29253	0.11	0.048	1
INTS6	0.134359	-0.257769	0.085	0.169	1
SHOC2	0.13436	-0.263106	0.22	0.313	1
UBALD2	0.134524	0.306505	0.146	0.072	1
PDCD6	0.135139	-0.436473	0.11	0.193	1
DOK2	0.135656	0.464185	0.171	0.096	1
RAB11FIP1	0.135725	0.465183	0.159	0.084	1
TRPM7	0.137107	0.391543	0.171	0.096	1
SLC27A2	0.137289	0.343201	0.11	0.048	1
CBFB	0.137289	0.296818	0.11	0.048	1
CD99	0.137471	-0.311355	0.134	0.229	1
ARIH2	0.137891	-0.309613	0.11	0.193	1
SIRT2	0.138812	0.349511	0.122	0.06	1
ELP2	0.139144	0.37768	0.11	0.048	1
MAP3K2	0.139283	-0.280019	0.11	0.193	1
GPX1	0.139477	0.422522	0.207	0.133	1
HINT2	0.140911	-0.277103	0.073	0.145	1
CHMP1B	0.141534	0.37387	0.171	0.096	1
ANKIB1	0.142333	0.457116	0.122	0.06	1
CD63	0.142678	0.415167	0.22	0.145	1
GM2A	0.142912	0.342867	0.11	0.048	1
NONO	0.14516	-0.271705	0.146	0.241	1
PARP14	0.145199	0.317104	0.22	0.133	1
GLRX3	0.145731	-0.286177	0.159	0.253	1
TMEM134	0.145789	-0.2674	0.049	0.108	1
KAT2B	0.145802	-0.265756	0.122	0.205	1
RPL3P4	0.146472	0.394728	0.159	0.096	1
CALR	0.147709	0.394817	0.293	0.205	1
ANP32B	0.148648	0.398275	0.329	0.253	1
NCOR1	0.149112	0.434818	0.232	0.157	1
RPRD2	0.149204	-0.33315	0.098	0.181	1
BLZF1	0.149579	0.343103	0.122	0.06	1
LTN1	0.149822	-0.401783	0.085	0.157	1
CCR1	0.150002	0.371846	0.232	0.145	1
TGOLN2	0.150293	0.330911	0.305	0.229	1
RIPOR2	0.150682	0.270865	0.11	0.048	1
ACP1	0.15149	-0.308278	0.122	0.205	1
PABPC4	0.151675	-0.254447	0.049	0.108	1
TRIAP1	0.151675	-0.492614	0.049	0.108	1
SDHAF2	0.15182	0.404335	0.134	0.072	1
MRPS18C	0.151962	-0.297871	0.195	0.301	1
CTSD	0.152026	0.365981	0.183	0.108	1
DDX27	0.152357	-0.359852	0.122	0.193	1
STMP1	0.15281	-0.266853	0.134	0.217	1
MT1X	0.152939	-0.252386	0.122	0.205	1
DEK	0.153233	-0.342475	0.256	0.337	1
NAMPT	0.153333	0.371896	0.488	0.422	1
MAPRE2	0.153677	-0.274563	0.049	0.108	1
CLSTN1	0.155197	0.472695	0.122	0.06	1
STAT1	0.155622	0.439727	0.39	0.325	1
VPS35	0.155699	-0.316994	0.049	0.108	1
MAP7D3	0.157741	-0.307075	0.049	0.108	1
STAT4	0.158831	0.395227	0.28	0.193	1
RPS2P46	0.159029	0.284048	0.122	0.06	1
TRBC1	0.159579	-0.343776	0.402	0.506	1
COL1A1	0.160347	-0.447526	0.098	0.169	1
TBC1D4	0.161357	-0.291167	0.451	0.554	1
LMNB1	0.161538	-0.286352	0.085	0.157	1
ENSA	0.162738	-0.256455	0.171	0.265	1
PCGF5	0.163989	-0.287185	0.049	0.108	1
RASA2	0.164139	-0.294638	0.122	0.205	1
ACP5	0.164307	-0.400575	0.159	0.229	1
HES1	0.164908	-0.283732	0.122	0.205	1
USP38	0.165909	-0.303797	0.061	0.12	1
EBNA1BP2	0.165909	-0.334868	0.061	0.12	1
TMF1	0.166135	0.469502	0.146	0.084	1
PUM2	0.168183	0.351178	0.207	0.133	1
LINC01943	0.168903	-0.353113	0.305	0.398	1
LAPTM4B	0.171227	-0.386891	0.073	0.133	1
CYB5R4	0.171982	-0.35503	0.061	0.12	1
MX1	0.175094	0.478799	0.488	0.47	1
RBL2	0.176109	0.379599	0.134	0.072	1
PTP4A1	0.177098	-0.266671	0.073	0.133	1
RBMX2	0.177099	-0.383109	0.073	0.133	1
MRPS9	0.17822	-0.314643	0.061	0.12	1
MCL1	0.180217	0.440202	0.305	0.229	1
ILF3	0.181118	0.346504	0.28	0.205	1
NKG7	0.182471	-0.314831	0.061	0.12	1
RUNX1	0.184521	0.506078	0.183	0.12	1
PSMA3-AS1	0.184616	-0.269393	0.098	0.169	1
BCL2A1	0.185725	0.441644	0.195	0.12	1
LITAF	0.186187	0.30444	0.134	0.072	1
CMTR1	0.186796	-0.27573	0.061	0.12	1
DOCK10	0.18687	-0.286047	0.159	0.229	1
RUNX3	0.189092	0.299076	0.207	0.133	1
INPP5D	0.189292	-0.287767	0.073	0.133	1
RAB1A	0.190939	0.415763	0.195	0.133	1
MTDH	0.191136	0.313468	0.244	0.169	1
DDX58	0.191197	-0.286567	0.061	0.12	1
PNRC2	0.191583	-0.255348	0.207	0.289	1
MT2A	0.191687	-0.314849	0.366	0.47	1
SMIM7	0.19349	0.27143	0.134	0.072	1
FKBP5	0.19376	0.32399	0.183	0.108	1
EFHD2	0.196293	0.354574	0.256	0.181	1
SRSF1	0.196825	0.267657	0.146	0.084	1
MRPL54	0.197757	-0.266368	0.073	0.133	1
TAP2	0.200936	0.351779	0.146	0.084	1
DDX60L	0.20115	-0.261523	0.159	0.241	1
IL21R	0.20138	0.348612	0.159	0.096	1
SELL	0.201574	-0.341241	0.122	0.193	1
SNRPB2	0.202002	-0.252642	0.28	0.373	1
WDR45B	0.202093	-0.250817	0.073	0.133	1
NFKB1	0.203373	0.333427	0.159	0.096	1
MKNK2	0.204059	-0.274767	0.085	0.145	1
PSMC5	0.205037	0.2707	0.195	0.133	1
TNF	0.205787	0.541387	0.244	0.181	1
FCF1	0.206082	0.443199	0.11	0.06	1
HSBP1	0.20707	-0.365035	0.122	0.193	1
TXNDC9	0.207496	-0.274291	0.098	0.169	1
NBR1	0.20828	-0.257743	0.085	0.145	1
IL18RAP	0.208511	0.503505	0.11	0.06	1
DDB1	0.208725	-0.467595	0.073	0.133	1
DNAJC2	0.210234	0.350898	0.171	0.108	1
TIMM13	0.210731	0.36924	0.244	0.181	1
CD44	0.211048	0.503225	0.329	0.265	1
TUBB	0.211578	-0.251834	0.341	0.434	1
FOSL2	0.211811	0.316524	0.183	0.12	1
SPTY2D1	0.212046	0.382992	0.232	0.169	1
MKLN1	0.212099	0.28159	0.134	0.072	1
RRN3	0.213432	0.401559	0.11	0.06	1
IL16	0.213552	0.345977	0.159	0.096	1
NDUFA13	0.214951	0.426771	0.341	0.277	1
PAF1	0.217724	0.324507	0.159	0.096	1
CCDC25	0.218437	0.484639	0.11	0.06	1
ID2	0.219023	0.493412	0.451	0.41	1
ORMDL2	0.219243	-0.254378	0.134	0.205	1
MAPK6	0.219558	0.375015	0.183	0.12	1
TRIM22	0.221205	0.426822	0.207	0.145	1
AKAP11	0.221318	-0.254752	0.085	0.145	1
RAB7A	0.225788	0.30482	0.232	0.157	1
NDUFC2	0.226694	-0.280313	0.159	0.229	1
FAM162A	0.228053	-0.291171	0.085	0.145	1
ARAP2	0.228697	0.370829	0.11	0.06	1
AC073861.1	0.230606	0.321511	0.171	0.108	1
BHLHE40	0.230619	0.392115	0.207	0.145	1
KDM6B	0.231315	0.348614	0.11	0.06	1
PDXDC1	0.231315	0.337544	0.11	0.06	1
RALA	0.23169	-0.272472	0.098	0.157	1
PBDC1	0.232623	-0.290442	0.085	0.145	1
CSRNP1	0.23279	0.448794	0.159	0.096	1
PTER	0.233954	0.394227	0.11	0.06	1
PPP6R3	0.233984	0.428671	0.122	0.072	1
PFDN4	0.234569	-0.268595	0.134	0.205	1
VPS4B	0.23547	0.398854	0.195	0.133	1
MRPS14	0.236112	-0.250757	0.098	0.157	1
DICER1	0.236488	0.332422	0.122	0.072	1
SLC16A1	0.238345	-0.269936	0.098	0.157	1
REXO2	0.238516	-0.255084	0.134	0.205	1
PTGER4	0.239011	0.39087	0.122	0.072	1
HCST	0.239223	-0.283037	0.207	0.277	1
OAS1	0.243838	0.318643	0.22	0.145	1
NUMA1	0.244724	0.378018	0.11	0.06	1
ZC3HAV1	0.245378	0.416022	0.232	0.169	1
SNX4	0.246692	0.455122	0.122	0.072	1
GNA13	0.24747	0.294336	0.11	0.06	1
SLC7A5	0.249032	0.461972	0.146	0.096	1
XAF1	0.249121	0.378382	0.341	0.277	1
C19orf12	0.250237	0.253694	0.11	0.06	1
TUBA1A	0.251111	0.287929	0.232	0.169	1
UBE2G2	0.251293	0.371982	0.134	0.084	1
CYFIP2	0.251401	0.396616	0.146	0.096	1
GBP3	0.253026	0.271052	0.11	0.06	1
NR3C1	0.254365	0.305173	0.207	0.145	1
SGMS1	0.254546	0.386227	0.122	0.072	1
TRAPPC1	0.256658	0.275169	0.256	0.181	1
TAOK3	0.257632	-0.329377	0.171	0.241	1
RAD17	0.258669	0.289487	0.11	0.06	1
LCP2	0.259265	0.532058	0.415	0.386	1
ITK	0.260278	-0.264069	0.11	0.169	1
ANXA6	0.261304	0.301324	0.317	0.253	1
HELZ	0.262456	-0.331716	0.122	0.181	1
RNF44	0.262571	0.258744	0.122	0.072	1
MLF2	0.263949	0.303378	0.134	0.084	1
EIF3F	0.26395	0.284428	0.134	0.084	1
LINC02099	0.264398	-0.251175	0.061	0.108	1
RNF10	0.265284	0.325136	0.122	0.072	1
PLEKHB2	0.265284	0.313505	0.122	0.072	1
KBTBD8	0.265941	0.367284	0.146	0.096	1
PDE4D	0.266534	0.334708	0.134	0.084	1
PERP	0.266534	0.283143	0.134	0.084	1
SOCS4	0.268017	0.321384	0.122	0.072	1
SPPL2A	0.268017	0.292425	0.122	0.072	1
TAB2	0.268232	0.260135	0.22	0.157	1
ZCCHC17	0.268419	0.252869	0.146	0.096	1
SCAF11	0.270615	0.286776	0.341	0.289	1
C6orf62	0.273257	0.256894	0.207	0.145	1
IGF2R	0.273424	0.41525	0.146	0.096	1
MX2	0.27633	0.394367	0.122	0.072	1
FURIN	0.276331	0.305804	0.122	0.072	1
MGME1	0.276331	-0.283545	0.073	0.12	1
HSPB1	0.278432	0.270055	0.354	0.277	1
NAE1	0.279141	0.410559	0.122	0.072	1
NIPBL	0.27957	0.271389	0.244	0.169	1
DENND2D	0.280837	0.384432	0.159	0.108	1
SELENOF	0.280936	0.335088	0.207	0.157	1
THEM4	0.281971	-0.284213	0.073	0.12	1
USP1	0.284175	0.336703	0.171	0.12	1
CHD8	0.284181	0.264665	0.183	0.12	1
EEF1D	0.284631	0.308358	0.293	0.241	1
SUCLG2	0.290575	-0.345471	0.073	0.12	1
FAM177A1	0.290924	0.37062	0.183	0.133	1
HCLS1	0.291063	0.327007	0.305	0.265	1
TRAF1	0.291638	0.374872	0.22	0.157	1
UPF2	0.291959	-0.269616	0.146	0.205	1
USP8	0.293085	0.315801	0.207	0.145	1
FBL	0.293844	0.296766	0.171	0.12	1
NT5C3A	0.294162	-0.266471	0.232	0.301	1
CDC73	0.295236	0.282826	0.232	0.181	1
OTUD6B-AS1	0.295863	0.364308	0.159	0.108	1
ARRDC3	0.296295	0.322303	0.171	0.12	1
SYT11	0.296409	-0.268128	0.073	0.12	1
RBM7	0.29889	0.269181	0.134	0.084	1
THOC2	0.300622	-0.271321	0.183	0.253	1
EIF5A	0.305478	0.301705	0.329	0.265	1
NR4A2	0.31	0.254268	0.207	0.157	1
MRPS10	0.310236	-0.252914	0.085	0.133	1
PPIG	0.312732	0.426383	0.268	0.229	1
HNRNPH3	0.314692	0.27226	0.305	0.241	1
TMED4	0.317658	0.305332	0.195	0.145	1
GZMB	0.318533	0.387553	0.146	0.096	1
CHCHD1	0.31897	0.280802	0.171	0.12	1
PPHLN1	0.322842	0.420893	0.244	0.205	1
ISG15	0.324573	0.379872	0.561	0.59	1
REL	0.326445	0.393788	0.207	0.157	1
PRMT1	0.330121	0.354126	0.183	0.133	1
PGK1	0.330314	0.37027	0.476	0.422	1
PPDPF	0.337701	0.335524	0.22	0.181	1
CUTA	0.338532	0.350377	0.207	0.157	1
FARSB	0.339828	-0.299508	0.085	0.133	1
EIF3G	0.341317	-0.271211	0.11	0.157	1
CCL22	0.346172	0.503105	0.122	0.084	1
CYTH1	0.346668	0.340743	0.11	0.072	1
TSC22D3	0.348213	0.31669	0.293	0.241	1
YIPF4	0.352535	0.418031	0.122	0.084	1
B4GALT1	0.353407	0.312705	0.11	0.072	1
TNRC6B	0.35437	0.379252	0.244	0.205	1
NOB1	0.356807	0.260714	0.11	0.072	1
GABPB1	0.368761	0.323988	0.122	0.084	1
MPHOSPH8	0.369802	0.279246	0.232	0.181	1
CLIP1	0.370273	0.320326	0.171	0.133	1
SNHG1	0.370612	0.292558	0.11	0.072	1
DUSP5	0.372061	0.292364	0.122	0.084	1
REST	0.372267	0.434835	0.232	0.181	1
GCC2	0.373662	0.336034	0.195	0.145	1
EFCAB14	0.374116	0.366949	0.11	0.072	1
RAB10	0.37507	0.351687	0.293	0.253	1
HADHB	0.376287	0.293289	0.207	0.169	1
NDUFS3	0.377639	0.269769	0.11	0.072	1
RPL9P9	0.378471	0.291263	0.22	0.169	1
TNFAIP3	0.381147	0.616101	0.61	0.639	1
PPP4C	0.381463	0.277877	0.146	0.108	1
GOLGA4	0.381539	0.342352	0.171	0.133	1
CD177	0.384173	0.542616	0.134	0.096	1
NSFL1C	0.384746	0.261708	0.11	0.072	1
FNDC3B	0.385443	0.344864	0.122	0.084	1
CTNNA1	0.385817	-0.328844	0.134	0.169	1
ARID4B	0.387277	0.315262	0.232	0.181	1
RARS2	0.38833	0.250142	0.11	0.072	1
LCOR	0.393744	-0.261346	0.073	0.108	1
SLC38A2	0.393776	0.352235	0.256	0.205	1
PIM2	0.396944	0.407012	0.305	0.277	1
MTHFD2	0.39696	0.370534	0.146	0.108	1
GYPC	0.397155	0.26169	0.134	0.096	1
ARHGAP18	0.397378	-0.313029	0.073	0.108	1
MTREX	0.398501	0.299672	0.159	0.12	1
ITGAL	0.400105	0.280167	0.146	0.108	1
CCDC50	0.402579	0.257157	0.122	0.084	1
MPHOSPH6	0.404576	0.357725	0.159	0.12	1
CCNI	0.405876	0.321753	0.366	0.337	1
AGTRAP	0.406554	0.270256	0.11	0.072	1
RYBP	0.408674	0.328282	0.207	0.157	1
PSIP1	0.416051	0.278637	0.146	0.108	1
RASSF5	0.418243	0.355128	0.183	0.145	1
NDUFA12	0.418949	0.263375	0.366	0.337	1
ELF1	0.421954	0.257404	0.354	0.301	1
TAPBP	0.426364	0.266449	0.22	0.181	1
EPC1	0.43566	0.333194	0.207	0.169	1
PPIE	0.436323	-0.269215	0.134	0.169	1
PJA2	0.438994	0.26263	0.146	0.108	1
SEPT9	0.449784	0.362216	0.122	0.096	1
LRPPRC	0.455021	-0.335469	0.134	0.169	1
FUBP1	0.459258	0.271944	0.22	0.193	1
RSL24D1	0.462751	0.277553	0.207	0.181	1
DNM1L	0.466133	0.303732	0.171	0.133	1
RTCB	0.473428	0.289948	0.171	0.145	1
GIGYF2	0.479194	0.285121	0.122	0.096	1
LSM3	0.495965	0.320834	0.195	0.169	1
VPS28	0.498096	0.252058	0.122	0.096	1
ATF2	0.503073	0.408095	0.11	0.084	1
ACADVL	0.505767	0.273959	0.122	0.096	1
MIR155HG	0.508147	0.333805	0.159	0.133	1
COQ10B	0.508147	0.32493	0.159	0.133	1
CSNK2A1	0.508147	0.296912	0.159	0.133	1
EIF3A	0.509206	0.330569	0.366	0.361	1
ERP44	0.509625	0.270787	0.122	0.096	1
CALU	0.517388	0.277139	0.122	0.096	1
FLNA	0.519399	0.369142	0.11	0.084	1
BEX3	0.521887	0.45	0.183	0.157	1
TBC1D15	0.523523	0.322421	0.11	0.084	1
PSMA1	0.526567	0.384796	0.329	0.337	1
RNF19A	0.529418	-0.25201	0.171	0.205	1
KIAA1551	0.530712	-0.272721	0.195	0.229	1
ATP8B2	0.532286	0.319926	0.159	0.133	1
TLN1	0.534608	0.280634	0.207	0.181	1
TMEM248	0.536554	0.280904	0.134	0.108	1
RWDD1	0.542359	0.284568	0.232	0.217	1
ICA1	0.545031	0.328824	0.122	0.096	1
ARID4A	0.547109	0.289164	0.207	0.181	1
ACTN4	0.549779	0.358654	0.232	0.217	1
MRPL57	0.562529	0.25667	0.195	0.169	1
FUS	0.562623	0.272215	0.305	0.277	1
ZEB1	0.571612	0.335926	0.183	0.157	1
DRAP1	0.571612	0.306258	0.183	0.157	1
SLTM	0.576705	0.29043	0.183	0.157	1
AC103591.3	0.578992	0.354036	0.195	0.169	1
JUND	0.581629	0.267491	0.268	0.253	1
RBM23	0.585752	0.287057	0.122	0.096	1
CITED2	0.589901	0.253929	0.122	0.096	1
PIM3	0.590223	0.504063	0.146	0.133	1
IL2RB	0.609374	0.264335	0.415	0.422	1
GTF2A2	0.622816	0.268168	0.195	0.169	1
TRAM1	0.62985	0.273027	0.28	0.265	1
ADRM1	0.631785	0.309037	0.122	0.108	1
BAZ1A	0.639674	0.306807	0.146	0.133	1
RPS19BP1	0.640691	0.356814	0.183	0.169	1
ITGB2	0.647438	0.288882	0.232	0.229	1
DR1	0.647738	0.282738	0.183	0.169	1
ARHGAP9	0.648466	0.378425	0.134	0.12	1
KLF10	0.656582	0.316714	0.134	0.12	1
MTPN	0.667	0.282887	0.146	0.133	1
PCED1B	0.678963	0.404896	0.11	0.096	1
ROCK1	0.684621	0.276177	0.232	0.217	1
CXCR4	0.688034	0.274417	0.11	0.096	1
SENP7	0.701923	0.291695	0.134	0.12	1
PRF1	0.718688	0.484033	0.134	0.12	1
SERP1	0.73993	0.263847	0.183	0.181	1
CYLD	0.751537	0.258211	0.146	0.133	1
CSF1	0.778028	0.369662	0.22	0.217	1
CAT	0.784788	0.25391	0.11	0.133	1
CDKN1B	0.787094	0.278042	0.28	0.289	1
APBB1IP	0.835538	0.291568	0.195	0.205	1
APRT	0.837451	0.262945	0.305	0.349	1
SRP54	0.846903	0.263152	0.134	0.133	1
RBM25	0.851188	0.362979	0.293	0.301	1
CLEC2B	0.855801	0.256092	0.171	0.193	1
STAG1	0.866388	0.289024	0.134	0.133	1
B3GNT2	0.871219	0.302376	0.146	0.145	1
MPC2	0.925046	0.300145	0.11	0.12	1
CORO1B	0.926537	0.319408	0.159	0.181	1
TOB1	0.956254	0.261531	0.146	0.157	1
CISD3	0.967715	0.305375	0.159	0.169	1
IPO5	0.977823	0.341916	0.098	0.108	1
NDUFAF8	0.997755	0.26032	0.122	0.133	1
SYAP1	0.997916	0.371361	0.146	0.157	1

## Sheet: P20112001_PCR_T_BvsMPR_T_B.diff
gene_id	p_val	avg_logFC	pct.1	pct.2	p_val_adj
MT-CO2	3.55748e-09	0.559073	1	1	0.00010592
MT-CO3	7.335e-09	0.558287	1	1	0.000218392
MT-CO1	7.335e-09	0.503608	1	1	0.000218392
RPL37	1.03778e-08	-0.832954	0.843	0.962	0.000308989
IGHG4	1.89372e-08	-1.31927	0.036	0.415	0.000563838
HSPB1	1.8798e-07	-1.30308	0.277	0.698	0.0055969
MT-ND4	4.81827e-07	0.491419	1	1	0.0143459
IGKC	5.7729e-07	-1.3048	0.12	0.491	0.0171882
S100A8	1.67765e-06	-0.843091	0.108	0.509	0.0499504
MT-ND4L	1.86334e-06	0.694817	0.952	0.717	0.0554791
ICOS	2.05881e-06	0.905156	0.783	0.528	0.061299
RPS29	2.23789e-06	-0.854784	0.904	0.981	0.0666309
RPS28	4.26703e-06	-0.750763	0.566	0.868	0.127046
ACTB	5.67088e-06	0.56293	0.976	0.925	0.168845
MX1	1.03909e-05	0.915628	0.47	0.094	0.309379
ENO1	1.54184e-05	0.718264	0.843	0.679	0.459067
RPL39	2.30043e-05	-0.575655	0.783	0.943	0.684929
IGHG1	2.499e-05	-0.784525	0.024	0.264	0.744052
RPL18	4.34302e-05	-0.718034	0.578	0.906	1
RPL41	4.75273e-05	-0.678575	0.699	0.849	1
RGCC	6.22214e-05	-1.23115	0.024	0.245	1
KRT5	7.2712e-05	-0.777919	0.06	0.321	1
HSP90AA1	0.000108634	-0.549883	0.855	0.981	1
RPL30	0.000156567	-0.78098	0.723	0.906	1
RPL23	0.000178623	-0.491487	0.831	0.943	1
S100A9	0.000200287	-0.528866	0.024	0.226	1
MT-ND3	0.000244714	-0.580953	0.867	0.943	1
RPS27	0.000262122	-0.408543	0.988	1	1
TPSB2	0.000269599	-1.05715	0.012	0.189	1
C9orf78	0.000279818	-0.853667	0.157	0.434	1
RPS23	0.00032867	-0.625097	0.651	0.887	1
PSMD1	0.000343235	0.991164	0.277	0.038	1
HMGB1	0.000398	0.524608	0.771	0.547	1
PERP	0.000433151	-0.58261	0.084	0.321	1
MTND1P23	0.000444913	-1.00813	0.036	0.226	1
RPS12	0.000473237	-0.7064	0.494	0.755	1
CD9	0.000537817	-0.69737	0.012	0.17	1
RPS17	0.00060392	-0.756425	0.036	0.226	1
IL2RG	0.000640441	0.58859	0.759	0.547	1
PSMA7	0.000664976	0.449467	0.94	0.868	1
ZFP36	0.000672435	-0.67596	0.494	0.736	1
TXNIP	0.000690852	-0.791129	0.181	0.453	1
RPL27A	0.000705238	-0.535611	0.747	0.906	1
RPL37A	0.000739898	-0.490922	0.807	0.925	1
MYO5A	0.000931916	0.917515	0.229	0.019	1
FIS1	0.000935548	-0.736753	0.06	0.264	1
FTH1	0.000937258	-0.890461	0.663	0.774	1
ACTR3	0.00104489	0.542677	0.59	0.34	1
SAR1A	0.0011062	-0.584059	0.048	0.245	1
IL18R1	0.00116286	0.767129	0.386	0.132	1
LIMS1	0.00121739	0.874331	0.325	0.094	1
HMGB2	0.00130067	-0.779679	0.145	0.396	1
ARPC5	0.00132739	0.619326	0.59	0.377	1
DDIT3	0.00133389	-0.777435	0.084	0.283	1
IGLC2	0.00142556	-2.46293	0.012	0.151	1
GPX1	0.00160671	-0.758559	0.133	0.358	1
TMSB10	0.00163074	-0.446805	0.976	1	1
TPD52	0.00170308	-0.608476	0.012	0.151	1
SAMD9	0.00172946	0.939078	0.349	0.132	1
ISG15	0.00180992	0.765577	0.59	0.358	1
NETO2	0.00183062	-0.386253	0	0.113	1
AC022400.7	0.00183062	-0.48223	0	0.113	1
MMP12	0.00188226	0.869482	0.229	0.038	1
RPL8	0.00197005	-0.533872	0.518	0.792	1
RPS13	0.00210567	-0.411417	0.819	0.906	1
HNRNPDL	0.00218164	0.583512	0.554	0.358	1
RPS19	0.00225408	-0.361328	0.94	0.981	1
ARPC5L	0.00227757	0.73605	0.229	0.038	1
GATAD2B	0.0023191	-0.369363	0.036	0.208	1
DNAJB4	0.00245968	-0.479741	0.12	0.34	1
SHOC2	0.0025404	0.752982	0.313	0.094	1
B2M	0.00261431	-0.298655	1	1	1
OAS3	0.0026206	0.625596	0.157	0	1
IL1R2	0.00263837	0.702149	0.458	0.208	1
ANKRD36C	0.00264952	0.808934	0.193	0.019	1
RPLP2	0.00271533	-0.619277	0.795	0.962	1
SRSF7	0.00271738	-0.503895	0.506	0.755	1
GBP1	0.00280699	0.7595	0.313	0.094	1
IL1R1	0.0028983	0.874745	0.337	0.113	1
LYPLA1	0.00293319	0.621722	0.193	0.019	1
RPS15A	0.00294703	-0.675409	0.614	0.887	1
UBE2N	0.00301136	0.597415	0.47	0.226	1
SATB1	0.00312772	0.974841	0.253	0.057	1
RPL13	0.00329726	-0.5994	0.711	0.887	1
ACTG1	0.00351854	0.370678	0.795	0.755	1
TMEM167B	0.00358177	-0.555619	0.036	0.189	1
SNHG25	0.00358177	-0.621998	0.036	0.189	1
CD52	0.003665	-0.814663	0.747	0.849	1
SRPK2	0.00398037	0.612981	0.145	0	1
KLRB1	0.00400431	-0.946156	0.012	0.132	1
S100A10	0.00406681	-0.809559	0.458	0.66	1
RPS27L	0.00418729	-0.580766	0.578	0.755	1
HAVCR2	0.00426872	0.741567	0.217	0.038	1
RBBP6	0.00427793	1.00744	0.361	0.151	1
XIST	0.00441134	0.788791	0.181	0.019	1
ADSS	0.00441134	0.719993	0.181	0.019	1
LAP3	0.00459659	0.669545	0.253	0.057	1
TAOK3	0.00466828	0.830353	0.241	0.057	1
MGST3	0.00472288	-0.419653	0.036	0.189	1
HM13	0.00478187	0.630594	0.217	0.038	1
PDIA6	0.004849	0.693005	0.422	0.208	1
AMZ2	0.00488616	-0.400418	0.048	0.208	1
SIRPG	0.00492847	0.609718	0.313	0.113	1
HIST1H4C	0.00507241	0.698746	0.614	0.415	1
AHNAK	0.00519147	-0.776734	0.096	0.283	1
KRT14	0.00548745	-0.362361	0.096	0.302	1
NME1	0.00570058	0.600038	0.386	0.17	1
S100A4	0.00570339	-0.298076	0.988	0.981	1
UCP2	0.00598133	0.506073	0.446	0.208	1
BET1	0.00602679	0.587618	0.133	0	1
ATIC	0.00602679	0.521549	0.133	0	1
RPS20	0.00606306	-0.456216	0.699	0.868	1
HSPA5	0.00606862	0.526912	0.554	0.34	1
RPLP0	0.006135	0.271271	0.855	0.736	1
LBH	0.00620601	0.543977	0.554	0.358	1
CUL5	0.0062495	0.604228	0.265	0.075	1
MYL12A	0.00627521	0.486367	0.855	0.792	1
CPNE3	0.00650869	-0.586228	0.036	0.17	1
SERBP1	0.0065782	0.698791	0.482	0.302	1
RPS27A	0.00659793	-0.62652	0.711	0.811	1
CD70	0.00660135	-0.690187	0.072	0.226	1
CAB39	0.00677998	0.722192	0.229	0.057	1
MT-TL1	0.00679313	-0.514758	0.024	0.151	1
C6orf48	0.00686502	-0.582805	0.048	0.189	1
SYNGR2	0.0070584	0.559731	0.482	0.264	1
DNAJB9	0.0070647	-0.643759	0.036	0.17	1
GBP2	0.00709334	0.511366	0.506	0.302	1
LAPTM5	0.00728137	0.374056	0.566	0.34	1
LMNA	0.00735952	-0.726522	0.084	0.245	1
SELENOW	0.00738078	-0.566791	0.301	0.491	1
INTS6	0.00765892	0.58397	0.169	0.019	1
RPL32	0.00770296	-0.464373	0.831	0.925	1
RPL39P3	0.00779051	-0.627338	0.048	0.189	1
CD4	0.00781491	0.391417	0.446	0.208	1
MT-ATP6	0.00782573	0.254408	1	1	1
IFI44	0.00785507	0.581534	0.241	0.057	1
RPS10	0.00795257	-0.590452	0.157	0.34	1
FOSB	0.00822801	-0.582211	0.193	0.415	1
HIF1A	0.00824836	0.594724	0.349	0.151	1
NDUFB9	0.00855395	0.424009	0.398	0.189	1
RNF5	0.00873722	-0.598573	0.012	0.113	1
SLC2A4RG	0.00873722	-0.64821	0.012	0.113	1
EIF5A	0.00886164	0.488256	0.265	0.075	1
LY96	0.00904062	-0.594615	0.012	0.113	1
CYB5R4	0.00910171	0.660081	0.12	0	1
USP38	0.00910171	0.608486	0.12	0	1
STAM2	0.00910171	0.556325	0.12	0	1
HSD17B10	0.0092592	0.601408	0.241	0.075	1
CCDC28A	0.00927389	-0.538246	0.048	0.189	1
SNW1	0.00950479	0.650771	0.301	0.113	1
RPL13P12	0.00950876	-0.518528	0.084	0.245	1
ARFGAP3	0.00962279	0.572281	0.157	0.019	1
CCDC85B	0.00967577	-0.510134	0.012	0.113	1
FAF2	0.00986185	0.58208	0.157	0.019	1
SLA	0.00986434	0.654269	0.41	0.208	1
NUDT21	0.00988181	0.498239	0.193	0.038	1
MRFAP1L1	0.010008	-0.350282	0.012	0.113	1
ZCCHC7	0.010008	-0.445341	0.012	0.113	1
LST1	0.010008	-0.469162	0.012	0.113	1
ORMDL1	0.0100658	0.721189	0.289	0.113	1
SEMA4D	0.010101	0.56527	0.193	0.038	1
FYN	0.0103097	0.627178	0.386	0.189	1
MBP	0.0103504	-0.371695	0.012	0.113	1
VPS37A	0.0103504	-0.372473	0.012	0.113	1
CLK3	0.0103504	-0.390586	0.012	0.113	1
CREM	0.0106647	-0.404219	0.506	0.736	1
GOPC	0.0107032	-0.346132	0.012	0.113	1
MYADM	0.0107032	-0.357267	0.012	0.113	1
PCGF1	0.0107032	-0.409593	0.012	0.113	1
YPEL5	0.0107467	-0.580864	0.157	0.34	1
F5	0.0107837	0.645532	0.337	0.151	1
ALAS1	0.010784	0.554616	0.193	0.038	1
KRT17	0.0110695	0.701902	0.217	0.057	1
AL365357.1	0.0115144	-0.547672	0.024	0.132	1
MDM2	0.0116189	0.518518	0.325	0.132	1
AC099560.2	0.0117301	-0.513904	0.06	0.208	1
PCED1B-AS1	0.012347	-0.466562	0.458	0.679	1
LSM14A	0.0126002	0.588684	0.241	0.075	1
ATP5MPL	0.0126781	0.356918	0.602	0.453	1
AL450405.1	0.0129454	-0.717706	0.024	0.132	1
RPL36	0.0129862	-0.452268	0.723	0.887	1
TRAF1	0.0129906	-0.452438	0.157	0.34	1
DUSP16	0.013035	0.479597	0.373	0.17	1
HSPA9	0.0130792	0.480954	0.313	0.113	1
RAN	0.0131423	0.453666	0.614	0.396	1
UBC	0.0132272	-0.403345	0.639	0.774	1
KPNB1	0.0133174	0.483376	0.289	0.113	1
RPL12	0.0136741	-0.539742	0.651	0.792	1
PAPOLA	0.0136841	0.409034	0.518	0.321	1
GPN3	0.0137183	0.537671	0.108	0	1
TMEM134	0.0137183	0.513854	0.108	0	1
P2RX5	0.0137183	0.499634	0.108	0	1
MED1	0.0137183	0.467872	0.108	0	1
UCK2	0.0137183	0.459648	0.108	0	1
CCR1	0.0143166	0.681447	0.145	0.019	1
COX14	0.0143819	-0.546624	0.157	0.34	1
DERL2	0.0144292	0.652172	0.229	0.075	1
GSTP1	0.0146367	0.585348	0.361	0.189	1
NDUFB4	0.0146947	-0.564432	0.458	0.642	1
TIMM10	0.0147381	-0.648923	0.072	0.208	1
SMARCC1	0.0149311	0.456635	0.217	0.057	1
ZNF207	0.0155268	0.501827	0.217	0.057	1
RPS14	0.0156432	-0.285435	0.892	0.943	1
TSPYL1	0.0156918	-0.436675	0.036	0.151	1
ATP5F1A	0.0157237	0.430332	0.41	0.208	1
POU2F2	0.016059	0.529103	0.241	0.075	1
BCCIP	0.0161029	0.61595	0.301	0.132	1
RGS16	0.0161433	0.416675	0.217	0.057	1
DUSP1	0.016449	-0.724967	0.301	0.509	1
U2SURP	0.0164547	0.616236	0.422	0.245	1
MRPS15	0.0165015	0.397546	0.205	0.057	1
RAB6A	0.016524	-0.420285	0.036	0.151	1
PDIA3	0.0166962	0.420627	0.614	0.415	1
MRPL52	0.0170362	0.547781	0.349	0.17	1
DAZAP2	0.0170507	0.49658	0.434	0.226	1
KIAA1551	0.0174039	0.794345	0.229	0.075	1
ERGIC3	0.0174722	0.383571	0.181	0.038	1
SYNCRIP	0.0178133	0.409167	0.41	0.226	1
NIPSNAP2	0.0178532	0.465939	0.205	0.057	1
MRPL16	0.0180592	0.489812	0.229	0.075	1
ITGAE	0.0180847	0.481701	0.265	0.094	1
RPS3	0.0181147	-0.331668	0.831	0.925	1
SSBP1	0.018252	0.435979	0.47	0.264	1
TUFM	0.0186068	0.423285	0.181	0.038	1
CNN2	0.0187197	0.522464	0.265	0.094	1
RPL9P9	0.0190966	-0.515148	0.169	0.358	1
TUBA4A	0.0194024	-0.639554	0.181	0.34	1
NDUFB7	0.0194772	0.428576	0.277	0.113	1
MT-ND1	0.019591	0.272046	0.952	0.906	1
CUTA	0.0196909	-0.561178	0.157	0.34	1
MT1X	0.0198808	-1.06139	0.205	0.377	1
HLA-A	0.020009	-0.286611	0.614	0.792	1
TRIP12	0.0204618	0.424634	0.277	0.094	1
PYROXD1	0.0207314	0.591907	0.133	0.019	1
UBA52	0.0207438	-0.424283	0.566	0.755	1
HNRNPR	0.0212476	0.303759	0.386	0.189	1
DEK	0.0214415	0.457951	0.337	0.17	1
PPP1R18	0.0215866	0.501366	0.313	0.151	1
ANKRD17	0.0216724	0.462355	0.229	0.075	1
FARSB	0.0217503	0.711302	0.133	0.019	1
TOPBP1	0.0217503	0.469079	0.133	0.019	1
RPLP1	0.0218129	-0.326892	0.964	1	1
SRSF2	0.0219814	0.431362	0.289	0.113	1
EXOSC8	0.0220818	-0.583689	0.133	0.283	1
ZNF24	0.0222759	0.636652	0.133	0.019	1
RBMX	0.0227293	0.441635	0.542	0.415	1
EEF1E1	0.0229682	0.639199	0.277	0.113	1
PTPN7	0.0231073	0.506333	0.337	0.17	1
EZH2	0.0233603	0.491455	0.133	0.019	1
PSME2	0.023538	0.407119	0.578	0.434	1
TPM4	0.0236769	0.379594	0.699	0.547	1
PLGRKT	0.0238211	0.520313	0.205	0.057	1
DAP3	0.0242442	0.688334	0.289	0.132	1
THOC7	0.0244526	0.485159	0.253	0.094	1
C4orf48	0.0245618	-0.551311	0.108	0.264	1
SPEN	0.024574	-0.275904	0.048	0.17	1
RPL38	0.025102	-0.446616	0.651	0.811	1
RPL27	0.0251225	-0.365072	0.771	0.906	1
CHURC1	0.0254459	-0.306306	0.108	0.264	1
TRA2B	0.025704	0.526678	0.361	0.189	1
HADHB	0.0258089	0.385792	0.169	0.038	1
HMGCS1	0.0258566	-0.432492	0.084	0.226	1
RPL21	0.0261134	-0.350962	0.94	0.981	1
ROCK1	0.0261661	0.604598	0.217	0.075	1
TIMM17A	0.0263539	0.512534	0.193	0.057	1
VPS13C	0.0263908	0.558439	0.337	0.17	1
HSPA1A	0.0264639	-0.475732	0.349	0.547	1
UQCR11	0.0265323	-0.461064	0.313	0.509	1
BABAM2	0.0268927	0.374197	0.133	0.019	1
THOC2	0.027041	0.569759	0.253	0.094	1
HSPD1	0.0271162	-0.581076	0.59	0.679	1
JOSD1	0.0272968	0.519941	0.157	0.038	1
UBE2S	0.0274632	-0.441088	0.024	0.113	1
FAM120A	0.0276129	0.674402	0.229	0.094	1
TTC19	0.0282405	-0.382222	0.024	0.113	1
LINC01588	0.0283493	-0.576186	0.108	0.245	1
STAG2	0.0286009	0.551635	0.217	0.075	1
RPL11	0.028649	-0.322047	0.855	0.925	1
IMMT	0.0288951	-0.43962	0.133	0.283	1
TMEM131L	0.0290368	-0.635791	0.024	0.113	1
SMARCC2	0.0290656	0.649609	0.229	0.094	1
MSL3	0.0291112	0.519614	0.217	0.075	1
GPI	0.0295151	0.400181	0.193	0.057	1
CAPZB	0.0295609	0.444506	0.434	0.264	1
MAF	0.0296101	0.539363	0.506	0.377	1
IL2RB	0.0298375	0.410362	0.422	0.226	1
RPL23AP2	0.0300485	-0.536515	0.096	0.226	1
HLA-DPB1	0.0300702	0.597725	0.229	0.094	1
SRI	0.0301001	-0.438433	0.217	0.377	1
RSU1	0.0302357	0.596756	0.181	0.057	1
PYCARD	0.0302944	0.514632	0.157	0.038	1
DDX3Y	0.030308	-0.441648	0.06	0.17	1
VDAC3	0.0305376	0.453983	0.265	0.113	1
CDKN1B	0.0307036	-0.583446	0.289	0.453	1
WDR43	0.0309833	0.574513	0.205	0.075	1
RPL18A	0.0310203	-0.319737	0.735	0.868	1
HSP90B1	0.0310991	0.425275	0.639	0.491	1
HIST1H1C	0.0312023	-0.457211	0.193	0.358	1
BCL2A1	0.0314166	0.566781	0.12	0.019	1
CCNG2	0.0315426	-0.304179	0.024	0.113	1
LMO4	0.0315426	-0.495467	0.024	0.113	1
PPP4R2	0.0315676	0.422375	0.157	0.038	1
APEX1	0.0315703	0.472114	0.157	0.038	1
ISG20	0.0316372	0.562383	0.361	0.208	1
VDAC2	0.0320253	0.475702	0.265	0.113	1
TBCB	0.0320412	0.378321	0.53	0.415	1
ELAVL1	0.0321678	0.601522	0.12	0.019	1
GRIPAP1	0.0324181	-0.320754	0.024	0.113	1
COPS4	0.0324181	-0.327593	0.024	0.113	1
CD3E	0.0328112	-0.381311	0.446	0.566	1
HSPA8	0.0328656	0.307636	0.867	0.717	1
UBAP2L	0.0328921	0.444247	0.157	0.038	1
RRP7A	0.0329335	0.560488	0.12	0.019	1
ZBED5	0.0329345	0.515667	0.12	0.019	1
TMEM109	0.0329345	0.513947	0.12	0.019	1
ANAPC16	0.0331431	-0.524604	0.349	0.491	1
RPL13A	0.0332011	-0.430079	0.795	0.943	1
KIAA1143	0.0336922	-0.44351	0.06	0.17	1
FOXN2	0.0336922	-0.467842	0.06	0.17	1
GNLY	0.0342247	-0.70063	0.072	0.189	1
CWC27	0.0342316	-0.339616	0.024	0.113	1
SOD1	0.0347858	-0.356614	0.735	0.849	1
CARHSP1	0.0349067	-0.385883	0.072	0.189	1
MANF	0.0350645	0.555299	0.205	0.075	1
GART	0.0351719	0.529907	0.181	0.057	1
LY6E	0.0352721	0.448504	0.458	0.321	1
IER2	0.035327	-0.428442	0.241	0.434	1
FRMD4B	0.0355526	0.61612	0.229	0.094	1
EMC6	0.035696	-0.376764	0.036	0.132	1
SMARCD2	0.0357555	-0.441023	0.048	0.151	1
RNU6-6P	0.0361312	-0.323486	0.024	0.113	1
IARS	0.0361593	0.486305	0.12	0.019	1
LBR	0.036187	0.448209	0.253	0.113	1
VPS29	0.0362602	0.518245	0.241	0.094	1
RFC4	0.0365718	-0.372847	0.036	0.132	1
PEX2	0.0365718	-0.376031	0.036	0.132	1
FAM104B	0.0365718	-0.435747	0.036	0.132	1
TNFRSF1B	0.0370166	0.387805	0.494	0.321	1
COX7C	0.0376981	-0.427065	0.675	0.811	1
DTX3L	0.037783	0.502801	0.145	0.038	1
GLRX	0.0381779	-0.434554	0.494	0.623	1
MRPS7	0.0386109	0.471416	0.265	0.113	1
HLA-B	0.0386367	0.283353	0.916	0.811	1
NKG7	0.0387513	0.363225	0.12	0.019	1
GADD45B	0.0387747	0.497975	0.482	0.358	1
MT1E	0.0389782	-0.726193	0.229	0.358	1
IL2RA	0.0391506	0.302277	0.94	0.717	1
ATF1	0.0396496	0.389012	0.12	0.019	1
MT-ATP8	0.0397894	0.370319	0.699	0.566	1
PIGF	0.0399422	-0.26897	0.048	0.151	1
NDUFAF2	0.0401874	0.613899	0.145	0.038	1
YWHAH	0.0402603	-0.382775	0.036	0.132	1
MT2A	0.0402803	-0.571335	0.47	0.623	1
WNK1	0.0404134	0.580085	0.289	0.151	1
ATF7IP	0.0405837	0.374187	0.241	0.094	1
HSPA1B	0.0407591	-0.337515	0.217	0.396	1
GLRX3	0.040996	0.529886	0.253	0.113	1
SDHC	0.0410172	0.469417	0.145	0.038	1
MNAT1	0.0412302	-0.350566	0.036	0.132	1
PHF20L1	0.0417115	0.530146	0.217	0.094	1
PCLAF	0.0418606	0.509451	0.145	0.038	1
NOP53	0.0422198	-0.314355	0.036	0.132	1
RAF1	0.0422198	-0.342826	0.036	0.132	1
PLEKHA2	0.043187	0.281037	0.217	0.075	1
MARF1	0.0432295	-0.321119	0.036	0.132	1
TRMT13	0.0432295	-0.340669	0.036	0.132	1
UTP4	0.0432295	-0.387545	0.036	0.132	1
PRCC	0.0435932	0.434298	0.145	0.038	1
RNF7	0.0438574	-0.368715	0.084	0.208	1
AHR	0.0440366	-0.396328	0.06	0.17	1
SLC38A1	0.0442856	0.42405	0.301	0.151	1
ZCRB1	0.0444215	-0.550433	0.096	0.226	1
SVBP	0.0445375	-0.36607	0.048	0.151	1
GADD45A	0.0449025	-0.502528	0.313	0.453	1
CAP1	0.0450438	0.41983	0.506	0.415	1
NMT1	0.0450892	0.523851	0.169	0.057	1
ZCCHC6	0.0452611	0.551639	0.217	0.094	1
CRIPT	0.0462921	-0.312504	0.084	0.208	1
HIGD2A	0.0467506	-0.549395	0.12	0.245	1
SSR1	0.0467772	-0.407731	0.133	0.264	1
ARID1A	0.0471285	-0.347205	0.084	0.208	1
ZMYM4	0.0472415	0.452537	0.145	0.038	1
RAB3GAP1	0.0474745	0.472954	0.108	0.019	1
CXCL2	0.0474745	-0.328746	0.036	0.132	1
TTC3	0.0475107	0.528108	0.217	0.094	1
DOCK10	0.0475121	0.550467	0.229	0.113	1
RSF1	0.0476458	0.5773	0.169	0.057	1
ATP5F1E	0.0477386	-0.256156	0.892	0.943	1
MKI67	0.0491594	0.429121	0.145	0.038	1
CDC40	0.0494165	0.500435	0.169	0.057	1
KIF5B	0.0494819	0.533488	0.398	0.245	1
PHF5A	0.0497252	0.517004	0.108	0.019	1
GPATCH8	0.0497252	0.430647	0.108	0.019	1
KIDINS220	0.0497252	0.428593	0.108	0.019	1
WDR82	0.0497252	0.411085	0.108	0.019	1
SBDS	0.0497964	-0.624919	0.169	0.321	1
ARHGAP25	0.0500675	0.511262	0.193	0.075	1
RPS21	0.0501265	-0.43033	0.614	0.792	1
EEF2	0.0504009	0.285232	0.349	0.189	1
CD44	0.0504095	-0.352837	0.265	0.453	1
UBE2L6	0.0505198	0.348618	0.277	0.132	1
ATP5ME	0.0506856	0.386322	0.639	0.547	1
MIR1244-2	0.0508823	0.393768	0.108	0.019	1
CD320	0.0508837	0.364379	0.108	0.019	1
COTL1	0.0510832	0.494789	0.349	0.208	1
CXCR4	0.0515302	-0.719285	0.096	0.208	1
TCTN3	0.0516483	-0.279291	0.06	0.17	1
RPL5	0.0518298	-0.305821	0.663	0.811	1
TOMM70	0.0520647	0.378004	0.108	0.019	1
CCNG1	0.0521585	0.401792	0.145	0.038	1
SEPT7	0.0521733	0.31879	0.627	0.472	1
NDUFB1	0.052223	-0.443415	0.422	0.528	1
EIF2A	0.0522506	0.442467	0.241	0.113	1
SAMD9L	0.0522925	0.671938	0.217	0.094	1
ASH1L	0.0527078	0.392593	0.205	0.075	1
RAB1A	0.0530989	-0.704089	0.133	0.245	1
LAIR2	0.0532035	0.325897	0.651	0.472	1
RBM19	0.0532685	0.372019	0.108	0.019	1
DDX55	0.0532685	0.328462	0.108	0.019	1
NUP37	0.0532685	0.325859	0.108	0.019	1
SSR3	0.0535815	-0.334751	0.108	0.226	1
HCST	0.0539355	-0.564934	0.277	0.434	1
PSAP	0.0540779	-0.537333	0.157	0.283	1
RPL23A	0.05429	-0.352643	0.855	0.943	1
CORO1C	0.0544955	0.366013	0.108	0.019	1
TMED7	0.0544955	0.355403	0.108	0.019	1
PSMD11	0.0546618	0.452398	0.241	0.113	1
SQSTM1	0.0547994	-0.347347	0.181	0.321	1
BPTF	0.054871	0.586254	0.253	0.132	1
TRBC2	0.0551057	-0.572507	0.651	0.717	1
HIKESHI	0.0554104	-0.479168	0.133	0.264	1
TMEM258	0.0555267	0.336295	0.578	0.434	1
CYCS	0.0556031	-0.380632	0.47	0.623	1
PGM2	0.055746	0.377703	0.108	0.019	1
TARDBP	0.055746	0.349076	0.108	0.019	1
DLEU2	0.055746	0.269616	0.108	0.019	1
SET	0.0559552	0.389449	0.458	0.264	1
CD164	0.0562939	0.461018	0.373	0.264	1
KPNA2	0.0563032	0.517384	0.193	0.075	1
SLC25A39	0.056394	0.271458	0.145	0.038	1
XAF1	0.0565138	0.486008	0.277	0.151	1
AP2B1	0.0565789	0.440778	0.217	0.094	1
YWHAE	0.0569346	0.339925	0.53	0.415	1
MRPL19	0.0570203	0.330744	0.108	0.019	1
CADM1	0.0572454	0.567962	0.301	0.17	1
RAP1A	0.0573468	0.292129	0.494	0.358	1
BZW1	0.0575985	0.457332	0.398	0.264	1
AKNA	0.0576768	0.508571	0.133	0.038	1
BECN1	0.0576768	0.395681	0.133	0.038	1
DDX60L	0.0588863	0.44503	0.241	0.113	1
TAP1	0.0592883	0.461992	0.217	0.094	1
CWC15	0.0597312	0.337711	0.386	0.208	1
TMEM123	0.0598162	0.58662	0.157	0.057	1
MRPS36	0.0599079	-0.393832	0.157	0.302	1
USP48	0.0600193	0.559708	0.133	0.038	1
ATP5IF1	0.0606413	-0.442819	0.398	0.509	1
C1orf43	0.0609165	-0.416601	0.361	0.472	1
VPS13B	0.0612198	0.520281	0.133	0.038	1
ZC3H14	0.0612198	0.518931	0.133	0.038	1
KLF6	0.0615841	-0.323636	0.566	0.755	1
CYFIP2	0.0620969	-0.393912	0.096	0.208	1
CXCL8	0.062294	-0.257922	0.145	0.283	1
ANXA7	0.062458	0.389236	0.241	0.113	1
RALGAPA1	0.0625157	-0.42827	0.072	0.17	1
SEC31A	0.063103	0.490141	0.277	0.151	1
SDF2	0.0631406	-0.493055	0.096	0.208	1
CCNY	0.0634185	0.364325	0.169	0.057	1
SNRPA	0.0636805	0.487407	0.133	0.038	1
HMOX2	0.0636805	0.400231	0.133	0.038	1
PFN1	0.0643324	0.256854	0.94	0.925	1
FUBP1	0.0649386	-0.304521	0.193	0.34	1
TMEM87B	0.0649399	0.395796	0.133	0.038	1
RPF2	0.066302	0.469623	0.229	0.113	1
BTG2	0.0664038	-0.431137	0.241	0.396	1
GNB2	0.0671184	-0.4673	0.048	0.132	1
MRPL1	0.0673992	0.433955	0.193	0.075	1
WDR61	0.0675243	0.362411	0.133	0.038	1
LTN1	0.0678022	0.577994	0.157	0.057	1
PMVK	0.0682224	0.460314	0.205	0.094	1
NDUFA11	0.0684518	-0.55623	0.181	0.302	1
TTC37	0.0684916	0.338419	0.193	0.075	1
OLA1	0.0685167	-0.376922	0.072	0.17	1
MTIF3	0.0685789	-0.467489	0.096	0.208	1
PRDX1	0.068663	-0.310241	0.518	0.642	1
PBRM1	0.0688472	0.441051	0.133	0.038	1
CDK2AP2	0.0688472	0.330288	0.133	0.038	1
PRKAR1A	0.0688472	-0.44117	0.06	0.151	1
TRIB2	0.0691078	0.420434	0.217	0.094	1
NIFK	0.0691389	0.34977	0.241	0.113	1
CCT2	0.0701372	-0.371693	0.169	0.302	1
ATF3	0.0701593	-0.450299	0.12	0.245	1
PRDM1	0.0707454	0.558678	0.542	0.453	1
HNRNPLL	0.0708594	0.534836	0.181	0.075	1
LSM3	0.0710944	-0.335248	0.169	0.302	1
PAICS	0.0712239	0.37139	0.217	0.094	1
RGS1	0.0714091	-0.363928	0.94	0.962	1
PLEK	0.0715569	0.42058	0.133	0.038	1
SUMF2	0.0715569	0.256954	0.133	0.038	1
MLH1	0.0729442	-0.341123	0.06	0.151	1
TCERG1	0.0732017	0.523276	0.181	0.075	1
GYPC	0.0732017	-0.368147	0.096	0.208	1
ORC4	0.0732172	-0.381379	0.036	0.113	1
PRPF40A	0.0732548	0.354596	0.434	0.283	1
PRRC2C	0.0733945	0.295301	0.482	0.358	1
XRCC1	0.0736515	-0.317095	0.072	0.17	1
RCAN2	0.0743534	0.284229	0.133	0.038	1
SLC25A11	0.0743534	0.283491	0.133	0.038	1
AKR1A1	0.0743534	0.257036	0.133	0.038	1
H2AFJ	0.0744736	-0.31164	0.048	0.132	1
TWISTNB	0.0744736	-0.441313	0.048	0.132	1
HLA-DRA	0.0747835	0.334985	0.265	0.132	1
MDH1	0.0749175	0.512839	0.422	0.302	1
ZCCHC9	0.075327	0.427913	0.157	0.057	1
ATP13A3	0.0757848	0.456878	0.133	0.038	1
DCAF13	0.0757848	0.294748	0.133	0.038	1
CCDC25	0.0757848	-0.326285	0.06	0.151	1
EIF6	0.0759285	0.436762	0.205	0.094	1
PARP9	0.0759564	0.421066	0.253	0.132	1
CBX3	0.0764139	0.312072	0.735	0.66	1
RBM26	0.0767471	0.286194	0.217	0.094	1
PTPN11	0.0768335	0.404852	0.181	0.075	1
LAYN	0.0770419	-0.424498	0.193	0.321	1
VTI1B	0.0772386	0.336805	0.133	0.038	1
RANBP1	0.0773174	0.427414	0.337	0.208	1
CAPNS1	0.0775944	-0.440263	0.048	0.132	1
RAB4A	0.0783405	-0.448725	0.036	0.113	1
EXOSC9	0.0787151	0.257142	0.133	0.038	1
IFNGR1	0.0787151	-0.328396	0.06	0.151	1
LINC01578	0.0787151	-0.386017	0.06	0.151	1
HLA-DQB1	0.0787151	-0.440783	0.06	0.151	1
MESD	0.0791434	0.554925	0.265	0.151	1
EWSR1	0.0792228	0.437673	0.277	0.151	1
USP47	0.0793376	0.406234	0.157	0.057	1
TMCO1	0.0794669	-0.269442	0.205	0.34	1
GTF2A2	0.0800073	-0.509716	0.169	0.283	1
LIPA	0.0801091	-0.362616	0.036	0.113	1
CASC3	0.0801111	-0.327925	0.036	0.113	1
TXNL4A	0.080611	0.342343	0.181	0.075	1
CD74	0.080852	0.400184	0.687	0.679	1
ERBIN	0.0811771	0.478717	0.229	0.113	1
AC090498.1	0.081914	-0.328095	0.036	0.113	1
CCR5	0.083212	0.250397	0.181	0.075	1
PTS	0.0837498	-0.259337	0.036	0.113	1
HDDC2	0.0838308	0.261447	0.217	0.094	1
CBX5	0.0845378	0.373275	0.181	0.075	1
NCOR1	0.0846866	-0.332195	0.157	0.283	1
JAML	0.084852	-0.287578	0.06	0.151	1
PRKDC	0.084966	0.504626	0.217	0.113	1
MSN	0.0851645	0.327927	0.482	0.34	1
DNPH1	0.0857936	0.279656	0.349	0.208	1
ITM2C	0.0858926	-0.586103	0.133	0.264	1
TMEM183A	0.0868646	0.397112	0.205	0.094	1
TUBB	0.0871354	0.500073	0.434	0.321	1
NMI	0.0872407	0.373265	0.181	0.075	1
POLE4	0.0875212	-0.253608	0.036	0.113	1
AL590867.2	0.0876006	-0.301418	0.048	0.132	1
TLK1	0.0886181	0.408187	0.181	0.075	1
C1GALT1	0.0890147	0.453076	0.12	0.038	1
NDUFC1	0.0892851	0.405221	0.47	0.358	1
ASAH1	0.089411	-0.30986	0.072	0.17	1
CALCOCO2	0.0895725	0.319436	0.229	0.113	1
TNIP3	0.0901742	0.377343	0.277	0.151	1
GIMAP7	0.0907807	0.376258	0.205	0.094	1
CDV3	0.0907928	0.482657	0.241	0.132	1
NEK7	0.0909691	-0.294895	0.072	0.17	1
NT5C3A	0.090997	0.403318	0.301	0.17	1
C1orf131	0.0913703	-0.277452	0.06	0.151	1
AL118516.1	0.0914284	-0.318606	0.036	0.113	1
CHD1	0.0920955	-0.310899	0.133	0.264	1
TOR1AIP1	0.0921172	0.346657	0.205	0.094	1
TMEM14A	0.0924204	0.270432	0.157	0.057	1
TPX2	0.0924762	0.463876	0.12	0.038	1
BRD8	0.0924762	0.384755	0.12	0.038	1
CCL5	0.0925476	0.399226	0.265	0.132	1
STK38L	0.092549	0.643369	0.145	0.057	1
TRIM24	0.092549	0.462253	0.145	0.057	1
SPPL2A	0.092549	-0.427996	0.072	0.17	1
IER3	0.0933783	0.565512	0.229	0.113	1
ANAPC11	0.0935068	0.330637	0.361	0.245	1
NDUFB5	0.0936867	-0.376962	0.181	0.302	1
BRD4	0.094247	0.482316	0.12	0.038	1
HERC5	0.094247	0.432123	0.12	0.038	1
PRF1	0.094247	0.398058	0.12	0.038	1
PFKP	0.094247	0.357463	0.12	0.038	1
HELLS	0.094247	0.335096	0.12	0.038	1
USP15	0.094467	0.298476	0.422	0.264	1
IRF2	0.0949985	0.409159	0.265	0.151	1
SQOR	0.0953872	0.461568	0.193	0.094	1
MIS18BP1	0.0957749	0.551616	0.145	0.057	1
R3HDM1	0.0960449	0.368118	0.12	0.038	1
TCEA1	0.0961618	-0.308594	0.193	0.34	1
TMA16	0.0962872	0.5082	0.169	0.075	1
USP10	0.0967208	0.297433	0.253	0.132	1
PRELID1	0.0968051	0.507058	0.193	0.094	1
LGALS3	0.0971446	-0.360625	0.386	0.566	1
TNIP1	0.0971616	-0.408325	0.133	0.245	1
SOAT1	0.0974212	0.452662	0.145	0.057	1
ACTR2	0.0975979	0.315406	0.687	0.585	1
FAU	0.0977187	-0.377346	0.675	0.736	1
HELB	0.0978701	0.409656	0.12	0.038	1
SNHG16	0.0978701	0.29593	0.12	0.038	1
RANBP9	0.097936	-0.394564	0.145	0.264	1
VIM	0.0979776	-0.348158	0.627	0.755	1
SNRPF	0.0991302	0.364322	0.301	0.17	1
ID2	0.0992872	-0.460875	0.41	0.509	1
GHITM	0.100312	0.351011	0.349	0.226	1
RAP1B	0.100316	0.328436	0.349	0.226	1
C8orf59	0.100339	-0.439121	0.205	0.321	1
HIST1H1D	0.100406	0.294343	0.157	0.057	1
TGOLN2	0.100718	-0.385714	0.229	0.358	1
COX6A1	0.100797	-0.317594	0.506	0.585	1
LDHA	0.101207	0.330518	0.602	0.509	1
NPM1	0.101232	0.295578	0.807	0.811	1
FLI1	0.101604	0.398157	0.12	0.038	1
BRCC3	0.101604	0.353619	0.12	0.038	1
TSPYL2	0.10162	-0.412185	0.108	0.208	1
HLA-C	0.101645	-0.452091	0.398	0.547	1
LEO1	0.102496	0.481922	0.145	0.057	1
RPAIN	0.102496	0.392499	0.145	0.057	1
CNOT10	0.103513	0.30317	0.12	0.038	1
LARP7	0.103594	0.25357	0.277	0.151	1
ATP5MC3	0.103986	-0.355699	0.422	0.528	1
HAUS1	0.104234	0.445792	0.145	0.057	1
NONO	0.105069	0.391836	0.241	0.132	1
HMGN1	0.105185	0.434354	0.301	0.189	1
SPATA13	0.10545	0.339856	0.12	0.038	1
USP34	0.10545	0.260685	0.12	0.038	1
HSPE1	0.105781	-0.87024	0.711	0.736	1
NUB1	0.106284	0.425493	0.217	0.113	1
TARS	0.107377	0.393669	0.169	0.075	1
TSG101	0.107416	0.283404	0.12	0.038	1
TTF1	0.107416	0.280868	0.12	0.038	1
HOOK3	0.10778	0.321659	0.145	0.057	1
MAGT1	0.108166	0.297879	0.181	0.075	1
PSMB2	0.108624	0.392124	0.337	0.226	1
DDX21	0.108946	0.387362	0.349	0.245	1
TAF1D	0.10928	0.42907	0.361	0.245	1
ZFR	0.109351	0.386902	0.253	0.151	1
HAT1	0.109586	0.490839	0.145	0.057	1
ARIH2	0.110338	0.43626	0.193	0.094	1
TMA7	0.110704	-0.324975	0.627	0.698	1
NUDCD2	0.110727	0.358342	0.169	0.075	1
TUBA1A	0.110737	-0.408828	0.169	0.283	1
NBR1	0.11142	0.399645	0.145	0.057	1
AP3B1	0.11142	0.320817	0.145	0.057	1
HDLBP	0.112432	0.390523	0.169	0.075	1
MRPL27	0.112432	0.332784	0.169	0.075	1
PICALM	0.112589	0.561785	0.229	0.132	1
GABARAPL2	0.112662	-0.341655	0.108	0.208	1
UBE4A	0.112662	-0.567234	0.108	0.208	1
CTLA4	0.112877	-0.404933	0.904	0.849	1
MRPS18B	0.113754	0.360441	0.217	0.113	1
SRPK1	0.114157	0.372403	0.169	0.075	1
GRAMD2B	0.114316	-0.28443	0.084	0.17	1
FAM49B	0.114478	0.434644	0.277	0.17	1
KTN1	0.114589	-0.344297	0.301	0.415	1
TROVE2	0.115157	0.372341	0.145	0.057	1
BCAS2	0.115716	-0.346595	0.181	0.302	1
IFI6	0.115979	0.473601	0.349	0.226	1
PHIP	0.116156	-0.382489	0.084	0.17	1
UBL5	0.116333	-0.250433	0.494	0.698	1
FOXN3	0.116854	0.41827	0.217	0.113	1
DKC1	0.117062	0.27044	0.145	0.057	1
PDE4B	0.11726	0.570008	0.277	0.17	1
UBA6	0.11767	-0.264845	0.096	0.189	1
PTPN1	0.118275	0.29621	0.361	0.226	1
ZMYM2	0.118991	0.293726	0.145	0.057	1
RNF213	0.11909	0.388347	0.699	0.528	1
OAS2	0.119459	0.349722	0.169	0.075	1
GSTK1	0.119528	-0.491598	0.169	0.264	1
CD247	0.120484	0.290139	0.265	0.151	1
AC073861.1	0.121112	-0.301153	0.108	0.208	1
GUSB	0.121268	-0.415593	0.096	0.189	1
DDIT4	0.12152	0.484491	0.349	0.245	1
SPATS2L	0.121783	0.424485	0.361	0.245	1
MAP3K2	0.121863	0.361093	0.193	0.094	1
LTA4H	0.122925	0.256607	0.145	0.057	1
ANKRD49	0.123583	0.32982	0.193	0.094	1
ACOX1	0.123969	0.406331	0.108	0.038	1
MTPN	0.124161	-0.404221	0.133	0.226	1
MIR4435-2HG	0.124627	0.560705	0.181	0.094	1
SPCS3	0.126616	0.263285	0.386	0.264	1
C4orf3	0.128089	-0.345055	0.325	0.415	1
PUS7L	0.128651	0.413327	0.108	0.038	1
ARL1	0.128651	0.347944	0.108	0.038	1
NKAP	0.128651	0.32546	0.108	0.038	1
CITED2	0.128721	-0.550846	0.096	0.189	1
EIF1B	0.128784	-0.499224	0.205	0.302	1
CISD2	0.128821	-0.316337	0.072	0.151	1
TOP1	0.128922	0.323623	0.277	0.17	1
MAX	0.12989	0.446233	0.133	0.057	1
HINT1	0.1309	-0.261071	0.675	0.717	1
MARS	0.131042	0.482718	0.108	0.038	1
FUNDC2	0.131042	0.462747	0.108	0.038	1
EIF3I	0.131297	0.266309	0.373	0.245	1
RBPJ	0.131644	0.339288	0.434	0.321	1
RAB11FIP1	0.131731	-0.311468	0.084	0.17	1
FCF1	0.132166	-0.419781	0.06	0.132	1
ST8SIA4	0.132578	0.311376	0.169	0.075	1
PBXIP1	0.132578	-0.351857	0.096	0.189	1
VCPKMT	0.132636	-0.463162	0.048	0.113	1
NCOA3	0.132743	0.476624	0.205	0.113	1
ACADM	0.133468	0.387085	0.108	0.038	1
RPN1	0.133468	0.373066	0.108	0.038	1
CAMK2D	0.133468	0.332016	0.108	0.038	1
POLE3	0.133765	0.44331	0.181	0.094	1
COMMD6	0.134019	-0.289681	0.422	0.566	1
FAM104A	0.134232	0.434809	0.133	0.057	1
TPP1	0.134751	0.436096	0.229	0.132	1
TMEM263	0.135192	-0.32434	0.048	0.113	1
MT1F	0.135195	-0.403006	0.048	0.113	1
RPL41P5	0.135337	-0.391484	0.072	0.151	1
UXT	0.135867	-0.254973	0.084	0.17	1
IFIT3	0.135928	0.516751	0.108	0.038	1
ADIPOR1	0.135928	0.306964	0.108	0.038	1
UBE3A	0.135928	0.298489	0.108	0.038	1
YY1	0.136447	0.437849	0.133	0.057	1
INPP5D	0.136447	0.376452	0.133	0.057	1
ASXL2	0.136447	0.375121	0.133	0.057	1
HEXIM1	0.136525	-0.289775	0.096	0.189	1
DYRK1A	0.13689	-0.303332	0.06	0.132	1
PRPF19	0.137791	-0.396878	0.048	0.113	1
WDR33	0.137955	0.561882	0.157	0.075	1
DLD	0.138038	-0.418243	0.12	0.208	1
SDAD1	0.138422	0.339253	0.108	0.038	1
PPP2R5A	0.138688	0.519939	0.133	0.057	1
CERK	0.138688	0.418444	0.133	0.057	1
SNHG1	0.139818	-0.333598	0.072	0.151	1
AC007969.1	0.139977	-0.341293	0.181	0.283	1
ACAT2	0.140102	-0.277733	0.084	0.17	1
TSC22D3	0.140324	-0.768582	0.241	0.321	1
FBXO9	0.140952	0.365286	0.108	0.038	1
NIP7	0.140952	0.327421	0.108	0.038	1
TTF2	0.140952	0.283968	0.108	0.038	1
CREBL2	0.140952	0.283918	0.108	0.038	1
LSM4	0.140952	0.261251	0.108	0.038	1
COMMD2	0.140958	0.343518	0.133	0.057	1
DNMT1	0.141484	0.500085	0.253	0.151	1
CCNH	0.142256	-0.433013	0.084	0.17	1
MORF4L1	0.143084	0.295762	0.53	0.434	1
ARL4A	0.1431	-0.288529	0.048	0.113	1
BRMS1	0.1431	-0.324079	0.048	0.113	1
DEGS1	0.1431	-0.369889	0.048	0.113	1
NUCKS1	0.14318	0.262874	0.386	0.264	1
CEP55	0.143518	0.2975	0.108	0.038	1
EXOC5	0.143518	0.269933	0.108	0.038	1
BCL2L1	0.144251	0.391755	0.157	0.075	1
MEAF6	0.145472	-0.297101	0.169	0.264	1
SNHG6	0.145573	-0.328792	0.193	0.302	1
PHF6	0.145584	0.338072	0.133	0.057	1
NAA10	0.145812	-0.344409	0.048	0.113	1
PNRC1	0.145817	-0.54221	0.229	0.321	1
THRAP3	0.145847	0.27022	0.265	0.151	1
ZBTB11	0.146119	0.276171	0.108	0.038	1
DLG1	0.146119	0.273137	0.108	0.038	1
GTF2H1	0.146119	0.25699	0.108	0.038	1
TMEM248	0.146119	0.251191	0.108	0.038	1
CSF1	0.146155	0.520678	0.217	0.132	1
PSMB7	0.146367	0.408127	0.289	0.189	1
STAMBP	0.146397	0.393752	0.157	0.075	1
RBBP8	0.146397	0.354572	0.157	0.075	1
CFLAR	0.146747	0.291927	0.494	0.415	1
ZBED2	0.147417	0.518769	0.181	0.094	1
WSB1	0.148355	0.27592	0.253	0.151	1
FAM96A	0.14885	0.371564	0.229	0.132	1
RORA	0.148877	-0.284303	0.084	0.17	1
JUND	0.149608	-0.466673	0.253	0.358	1
GPRIN3	0.150817	0.39825	0.325	0.226	1
SUPT4H1	0.151276	-0.429394	0.133	0.226	1
ZUFSP	0.151428	0.307141	0.108	0.038	1
UBA3	0.152738	0.365895	0.133	0.057	1
OXCT1	0.152738	0.328619	0.133	0.057	1
PSME3	0.152738	0.325807	0.133	0.057	1
RBBP4	0.153233	0.262789	0.205	0.113	1
C9orf16	0.153672	-0.307579	0.181	0.283	1
TSTA3	0.154186	-0.319138	0.048	0.113	1
GVINP1	0.154451	-0.33583	0.06	0.132	1
PAK1IP1	0.155182	0.458568	0.133	0.057	1
SLC25A46	0.155182	0.385026	0.133	0.057	1
BTF3	0.155605	-0.295484	0.482	0.623	1
AZIN1	0.156414	-0.258191	0.072	0.151	1
TMEM50A	0.15661	0.320287	0.41	0.321	1
TAGLN2	0.156914	-0.520851	0.373	0.528	1
DNAJA4	0.157057	-0.290044	0.048	0.113	1
OARD1	0.157057	-0.310623	0.048	0.113	1
KLHL9	0.157057	-0.341238	0.048	0.113	1
LMNB1	0.157496	0.401367	0.157	0.075	1
GPX4	0.157964	-0.371947	0.241	0.321	1
GLUD1	0.159791	0.317091	0.157	0.075	1
RPL10	0.159869	-0.344159	0.819	0.811	1
ID3	0.159966	0.518871	0.241	0.151	1
PPP2R1A	0.160157	0.251803	0.133	0.057	1
CD7	0.160484	0.268118	0.566	0.434	1
TAF7	0.16063	0.328508	0.265	0.17	1
AP2M1	0.160988	0.263704	0.253	0.151	1
DAD1	0.161042	0.307347	0.41	0.302	1
ILF2	0.161392	0.416044	0.217	0.132	1
ATP5F1D	0.16211	0.270993	0.181	0.094	1
RCSD1	0.16211	-0.388998	0.096	0.17	1
MRPL13	0.162257	0.374203	0.325	0.226	1
NORAD	0.16269	0.308018	0.133	0.057	1
FOXO1	0.163379	0.485976	0.217	0.132	1
ANXA2	0.163984	0.334003	0.566	0.491	1
ARGLU1	0.164049	0.281938	0.229	0.132	1
TPM3	0.164077	0.300467	0.602	0.528	1
ZNF644	0.164455	0.387864	0.157	0.075	1
LARP4	0.164455	0.331993	0.157	0.075	1
NUP214	0.165253	0.301521	0.133	0.057	1
PARP1	0.16538	0.275942	0.205	0.113	1
LINC02195	0.165642	-0.532308	0.253	0.34	1
GARS	0.166824	0.26393	0.157	0.075	1
PARP15	0.166826	0.362416	0.157	0.075	1
EIF4G1	0.166826	0.293094	0.157	0.075	1
TXN2	0.167405	0.372588	0.217	0.132	1
LINC01943	0.167567	-0.430123	0.398	0.509	1
RAD17	0.168008	-0.25047	0.06	0.132	1
RAB9A	0.168947	-0.256438	0.048	0.113	1
VKORC1	0.168947	-0.289971	0.048	0.113	1
VBP1	0.169222	0.289344	0.157	0.075	1
NCOA4	0.169586	0.265514	0.205	0.113	1
LGALS8	0.17004	0.311439	0.229	0.132	1
ZC3HAV1	0.170815	0.43478	0.169	0.094	1
ATP6AP2	0.170815	-0.372191	0.108	0.189	1
CHCHD2	0.171174	-0.323093	0.446	0.547	1
KIF2A	0.171507	0.32482	0.217	0.132	1
HECTD1	0.171643	0.34577	0.157	0.075	1
WASHC3	0.171643	0.305339	0.157	0.075	1
SMIM15	0.171643	-0.361847	0.096	0.17	1
FKBP1A	0.172761	0.428473	0.349	0.264	1
COQ10B	0.173123	0.261792	0.133	0.057	1
PSMD4	0.173604	0.346468	0.313	0.208	1
OASL	0.173903	0.46569	0.145	0.075	1
ZC3H15	0.174044	0.395947	0.265	0.189	1
NDUFA1	0.174184	-0.390348	0.506	0.585	1
ZFAS1	0.174783	-0.330596	0.313	0.396	1
H2AFY	0.175619	0.257794	0.265	0.17	1
POLR2L	0.175655	-0.373079	0.289	0.396	1
B3GNT2	0.176441	0.404003	0.145	0.075	1
EIF5B	0.178129	0.318812	0.434	0.358	1
SEPT6	0.178403	0.266513	0.253	0.151	1
ATP5PD	0.178697	-0.280314	0.506	0.585	1
HADHA	0.17972	0.342035	0.325	0.226	1
JUN	0.179859	-0.266819	0.687	0.755	1
RGS2	0.179868	-0.436803	0.253	0.358	1
EIF4A3	0.180382	-0.675064	0.337	0.434	1
DDX58	0.180791	0.489983	0.12	0.057	1
ENTPD1	0.18188	0.346373	0.277	0.189	1
ZBTB38	0.18206	0.385722	0.253	0.17	1
UBXN4	0.182098	0.285811	0.373	0.283	1
ASF1A	0.182581	0.304014	0.193	0.113	1
ATP6V1E1	0.182672	0.43537	0.169	0.094	1
YWHAG	0.182684	0.26811	0.205	0.113	1
CCT5	0.183831	0.345302	0.277	0.189	1
CDC37	0.184508	-0.324107	0.181	0.264	1
EMC4	0.184814	0.452658	0.229	0.151	1
ZNF654	0.186558	0.326488	0.12	0.057	1
SP3	0.18687	0.423407	0.145	0.075	1
KDM5A	0.187582	0.48464	0.169	0.094	1
PSMA3-AS1	0.187582	0.389498	0.169	0.094	1
DNAJB1	0.187985	-0.395778	0.506	0.585	1
GAS5	0.188008	-0.342934	0.229	0.321	1
CMTM6	0.188357	-0.447112	0.133	0.208	1
PCID2	0.189547	0.441116	0.145	0.075	1
CAMLG	0.190067	-0.380885	0.108	0.189	1
PSMA2	0.190373	-0.300075	0.229	0.34	1
CCDC47	0.190898	0.287794	0.217	0.132	1
H2AFZ	0.191081	0.338505	0.627	0.509	1
EEF1D	0.192309	-0.514879	0.241	0.321	1
CCDC186	0.19246	0.370255	0.12	0.057	1
ODF2L	0.192587	0.371969	0.169	0.094	1
IKZF1	0.19315	0.338046	0.217	0.132	1
RPL35A	0.194258	-0.390677	0.819	0.811	1
ITM2A	0.194355	0.370839	0.422	0.358	1
LYST	0.194605	0.367084	0.337	0.245	1
PSMC2	0.195355	0.436596	0.337	0.264	1
MLLT6	0.195462	0.45557	0.12	0.057	1
TBC1D4	0.19561	0.331599	0.554	0.491	1
RPN2	0.195655	0.262026	0.289	0.189	1
STARD7	0.196527	-0.260981	0.169	0.264	1
PPP1R10	0.197184	0.554469	0.241	0.17	1
PDE4D	0.197661	-0.369513	0.084	0.151	1
ZMIZ1	0.197748	0.287273	0.145	0.075	1
SMC1A	0.198499	0.390005	0.12	0.057	1
DNAJC3	0.198499	0.268822	0.12	0.057	1
TM9SF2	0.199096	0.319882	0.193	0.113	1
STAT3	0.199355	0.529117	0.241	0.17	1
CNIH1	0.200531	-0.396273	0.084	0.151	1
DDX52	0.200537	0.443351	0.145	0.075	1
STIP1	0.20094	0.268533	0.241	0.151	1
NOP56	0.201539	0.351201	0.193	0.113	1
ROMO1	0.20177	-0.41863	0.446	0.509	1
YBX1	0.202275	0.386884	0.398	0.321	1
AP2S1	0.202345	0.34066	0.217	0.132	1
MRPL48	0.203356	0.299137	0.145	0.075	1
MRPL35	0.203358	0.395668	0.145	0.075	1
LGALS9	0.204674	0.313345	0.12	0.057	1
NSD3	0.204787	-0.26575	0.157	0.245	1
TAGAP	0.205522	-0.371289	0.096	0.17	1
UCHL3	0.206197	0.297203	0.145	0.075	1
SUCLG2	0.207814	0.424093	0.12	0.057	1
CAMTA1	0.207814	0.331719	0.12	0.057	1
NDUFA9	0.207814	0.315957	0.12	0.057	1
JKAMP	0.207814	0.285147	0.12	0.057	1
EIF2S3	0.207814	0.273203	0.12	0.057	1
NXT1	0.207814	-0.423172	0.072	0.132	1
PSMD14	0.208027	0.306101	0.301	0.208	1
EBAG9	0.208196	0.408874	0.169	0.094	1
HIVEP1	0.208316	-0.369399	0.096	0.17	1
EIF3K	0.208606	-0.286728	0.349	0.472	1
TIMM8B	0.209516	0.333519	0.373	0.283	1
ZFAND5	0.210505	-0.421116	0.253	0.34	1
CYC1	0.210884	0.323939	0.169	0.094	1
AK2	0.210884	0.317424	0.169	0.094	1
HAX1	0.210884	0.283116	0.169	0.094	1
ENSA	0.21089	0.264708	0.265	0.17	1
CD47	0.210986	0.295545	0.12	0.057	1
CHD8	0.210988	0.357036	0.12	0.057	1
HPRT1	0.210988	0.319005	0.12	0.057	1
UCHL5	0.211138	-0.261583	0.096	0.17	1
ATRX	0.21217	0.264656	0.373	0.264	1
DDX3X	0.212218	0.25277	0.434	0.377	1
SUPT6H	0.212318	-0.257424	0.084	0.151	1
FANK1	0.212318	-0.393875	0.084	0.151	1
PA2G4	0.212417	0.383857	0.325	0.245	1
RAC1	0.213022	0.291554	0.265	0.189	1
IAH1	0.213597	-0.301968	0.108	0.189	1
SRSF9	0.214099	0.277859	0.193	0.113	1
SUPT16H	0.2141	0.287655	0.193	0.113	1
CGGBP1	0.214164	0.311872	0.253	0.17	1
RPF1	0.214198	0.375805	0.12	0.057	1
CD5	0.214198	0.265782	0.12	0.057	1
MARK3	0.214198	0.251552	0.12	0.057	1
RNF44	0.214198	-0.336841	0.072	0.132	1
MZT2A	0.214198	-0.630489	0.072	0.132	1
SELENOT	0.214286	0.284508	0.217	0.132	1
RSL24D1	0.215057	-0.266239	0.181	0.264	1
CCL4	0.215236	-1.02913	0.193	0.302	1
PSMD12	0.21533	-0.331188	0.145	0.226	1
ATRAID	0.215386	-0.498585	0.133	0.208	1
ETS1	0.216011	-0.342841	0.349	0.472	1
MRPS5	0.216576	0.308198	0.205	0.132	1
APOBEC3C	0.217375	0.510746	0.349	0.264	1
HERPUD1	0.217782	0.267334	0.313	0.226	1
LUC7L3	0.219313	0.258235	0.241	0.151	1
CACYBP	0.219738	-0.313503	0.506	0.585	1
NBN	0.220722	0.301642	0.12	0.057	1
NBDY	0.220722	-0.312525	0.072	0.132	1
ANP32A	0.220758	0.300028	0.301	0.208	1
YTHDF2	0.221611	0.378689	0.205	0.132	1
AKAP9	0.222374	0.285529	0.386	0.302	1
TBL1XR1	0.223538	0.36379	0.229	0.151	1
DHX9	0.224197	0.355413	0.217	0.132	1
COPS6	0.224545	0.287176	0.193	0.113	1
RAB8A	0.225985	0.323123	0.229	0.151	1
MALT1	0.226731	0.30333	0.205	0.132	1
NAA15	0.227385	0.26212	0.12	0.057	1
RMDN1	0.227387	0.283494	0.12	0.057	1
ARL14EP	0.227387	-0.340611	0.072	0.132	1
GGNBP2	0.228651	-0.273472	0.096	0.17	1
HDAC1	0.229274	0.282702	0.217	0.132	1
NCL	0.22932	0.260602	0.518	0.472	1
ZNF148	0.230405	0.264535	0.169	0.094	1
SIAH2	0.230697	-0.531461	0.06	0.113	1
LY75	0.230773	-0.291284	0.072	0.132	1
BID	0.230923	-0.430543	0.084	0.151	1
TUBA1C	0.231256	-0.308027	0.133	0.208	1
GNPTAB	0.233189	0.348078	0.181	0.113	1
EML4	0.233777	-0.383864	0.253	0.34	1
AC116533.1	0.234133	-0.346076	0.084	0.151	1
SAFB	0.234215	0.35342	0.157	0.094	1
RPL28	0.234266	-0.343755	0.602	0.736	1
PTTG1	0.234292	-0.283467	0.386	0.472	1
PLP2	0.235679	-0.254964	0.265	0.377	1
PHF20	0.235982	0.288218	0.181	0.113	1
IL6ST	0.236211	0.365688	0.169	0.094	1
OXA1L	0.236211	0.323231	0.169	0.094	1
REXO2	0.237222	0.319969	0.205	0.132	1
PRDM2	0.239153	0.260743	0.169	0.094	1
RPL18AP3	0.239849	-0.421194	0.145	0.208	1
SMC3	0.24008	0.312665	0.277	0.189	1
XPO1	0.240228	0.455875	0.157	0.094	1
PAPSS1	0.240228	0.316348	0.157	0.094	1
SRSF6	0.240648	-0.288175	0.084	0.151	1
COL1A2	0.240886	0.260183	0.096	0.17	1
AC005912.1	0.241734	-0.417302	0.265	0.358	1
SLC38A2	0.241888	-0.402787	0.205	0.283	1
BIN2	0.241899	-0.325384	0.06	0.113	1
SF3A1	0.241899	-0.450697	0.06	0.113	1
EIF4G3	0.243107	0.274966	0.289	0.208	1
RPS6KA3	0.245114	0.251005	0.169	0.094	1
BTG1	0.245332	-0.353308	0.723	0.717	1
JAGN1	0.245717	-0.250828	0.06	0.113	1
PIN1	0.245717	-0.329537	0.06	0.113	1
RBCK1	0.245717	-0.352742	0.06	0.113	1
OCIAD1	0.246543	-0.267792	0.181	0.264	1
TNF	0.246543	-0.332896	0.181	0.264	1
VAMP8	0.246808	-0.253835	0.325	0.415	1
ENY2	0.247559	-0.371867	0.253	0.321	1
EIF2S1	0.247639	0.31668	0.253	0.17	1
TLN1	0.249092	-0.297341	0.181	0.264	1
PUF60	0.24945	0.341006	0.157	0.094	1
CMC2	0.250442	0.255627	0.265	0.189	1
VPS4B	0.250658	0.383403	0.133	0.075	1
USP8	0.2522	-0.279266	0.145	0.226	1
RPL15P3	0.252578	0.308465	0.157	0.094	1
TNFRSF4	0.253994	-0.262353	0.337	0.453	1
NDUFA5	0.254246	-0.358065	0.181	0.264	1
WTAP	0.255883	-0.260406	0.157	0.226	1
RSBN1L	0.256396	0.260212	0.205	0.132	1
COPA	0.256901	0.386482	0.108	0.057	1
CDC123	0.257223	0.280808	0.301	0.226	1
UTS2	0.257491	0.337633	0.133	0.075	1
BMS1	0.257491	0.314129	0.133	0.075	1
PSMA4	0.259132	0.262971	0.518	0.509	1
NRDC	0.259221	0.260001	0.205	0.132	1
SYNRG	0.259537	-0.292745	0.169	0.245	1
HACD3	0.260727	0.362151	0.108	0.057	1
TMEM230	0.262066	0.346526	0.205	0.132	1
TXNDC12	0.264591	0.321223	0.108	0.057	1
AGL	0.264591	0.308606	0.108	0.057	1
SNHG5	0.265046	-0.48075	0.458	0.491	1
BSG	0.265225	0.328494	0.181	0.113	1
PITPNB	0.265594	0.30255	0.265	0.189	1
MMADHC	0.26638	0.296211	0.253	0.189	1
UBA1	0.26798	0.395156	0.133	0.075	1
XRN1	0.268281	0.273352	0.181	0.113	1
SKAP1	0.270522	-0.311092	0.169	0.245	1
OSBPL3	0.271816	-0.331159	0.181	0.245	1
RPA2	0.271922	0.31215	0.157	0.094	1
NGLY1	0.272438	0.328165	0.108	0.057	1
ARMC1	0.272438	0.279478	0.108	0.057	1
PPM1G	0.274466	0.360974	0.181	0.113	1
CSDE1	0.274932	0.341104	0.325	0.245	1
PRKAG1	0.276421	0.2781	0.108	0.057	1
OXNAD1	0.277245	-0.426788	0.145	0.208	1
PTCD3	0.277593	0.316106	0.181	0.113	1
COIL	0.277782	-0.250418	0.06	0.113	1
BUD23	0.278589	-0.254922	0.108	0.17	1
HNRNPAB	0.27876	0.265705	0.133	0.075	1
RAD23B	0.278845	0.349479	0.169	0.113	1
PRDX3	0.279229	0.27511	0.337	0.283	1
MYO1E	0.280443	0.303515	0.108	0.057	1
WAPL	0.280443	0.29285	0.108	0.057	1
RPRD2	0.280747	0.291345	0.181	0.113	1
ATP5MG	0.282071	-0.258537	0.747	0.736	1
NIPBL	0.282071	0.350373	0.169	0.113	1
HMGN3	0.283333	-0.272803	0.145	0.208	1
DNAJC2	0.284504	0.294257	0.108	0.057	1
POLR2B	0.284754	0.26014	0.217	0.151	1
THUMPD3	0.286108	0.251928	0.133	0.075	1
POLR2C	0.288606	0.298415	0.108	0.057	1
CCT8	0.28955	0.276193	0.241	0.17	1
TMEM205	0.292746	0.292232	0.108	0.057	1
METTL5	0.293599	-0.327276	0.133	0.189	1
VPS28	0.294299	-0.436506	0.096	0.151	1
ZNF638	0.295238	0.43873	0.169	0.113	1
SMC5	0.29524	0.352729	0.169	0.113	1
TOX	0.295741	-0.292963	0.108	0.17	1
TRAPPC3	0.295778	0.315239	0.193	0.132	1
SOCS1	0.296927	0.262942	0.108	0.057	1
MAPRE2	0.296927	0.261286	0.108	0.057	1
DDB1	0.297373	0.450256	0.133	0.075	1
PRELID3B	0.297373	0.250089	0.133	0.075	1
LAPTM4A	0.298594	0.281558	0.169	0.113	1
MCL1	0.300762	-0.276167	0.229	0.321	1
ALG13	0.301147	0.259108	0.108	0.057	1
RABIF	0.301193	0.263867	0.133	0.075	1
LRPAP1	0.302137	-0.386691	0.145	0.208	1
HMGN2	0.302991	0.484558	0.241	0.189	1
SARS	0.308808	0.299235	0.169	0.113	1
GNL2	0.309947	-0.307545	0.084	0.132	1
CHD3	0.316389	0.355849	0.145	0.094	1
MOB3A	0.320753	-0.331592	0.096	0.151	1
ST13	0.320844	-0.257772	0.253	0.321	1
PCNA	0.321429	0.39589	0.229	0.17	1
TMED4	0.325103	-0.266408	0.145	0.208	1
MZB1	0.327774	0.299757	0.145	0.094	1
MRPS9	0.328442	0.391288	0.12	0.075	1
CMTR1	0.328442	0.378706	0.12	0.075	1
IKZF2	0.329211	0.288388	0.361	0.283	1
NAP1L4	0.330716	-0.462665	0.265	0.321	1
CHMP1B	0.332552	-0.281042	0.096	0.151	1
SEC13	0.333535	0.296044	0.169	0.113	1
MACF1	0.334831	0.414705	0.205	0.151	1
TACC1	0.335917	-0.253176	0.108	0.17	1
RPS5	0.337454	-0.398044	0.53	0.623	1
EIF3F	0.339019	-0.335389	0.084	0.132	1
CLTC	0.339423	0.333917	0.145	0.094	1
PSME4	0.343364	0.30712	0.145	0.094	1
PABPC4	0.343582	-0.264992	0.108	0.17	1
GNB1	0.343859	0.332914	0.181	0.132	1
PDCD5	0.344586	0.329102	0.361	0.302	1
ATXN7L3B	0.347637	-0.289114	0.084	0.132	1
DDX60	0.349813	0.321751	0.12	0.075	1
NCK1	0.349813	0.294586	0.12	0.075	1
MRPL14	0.350922	-0.322132	0.12	0.17	1
METTL9	0.351998	-0.361396	0.084	0.132	1
ATF7IP2	0.352541	-0.310533	0.072	0.113	1
RRP15	0.354191	0.35274	0.12	0.075	1
NSD1	0.354191	0.306306	0.12	0.075	1
GLO1	0.355361	0.311286	0.145	0.094	1
CEP350	0.3565	0.275597	0.229	0.17	1
ZFP36L2	0.357259	-0.580753	0.072	0.113	1
RAE1	0.358603	0.290705	0.12	0.075	1
ZMYND8	0.359967	-0.261828	0.133	0.189	1
MYL12B	0.360223	0.444959	0.711	0.66	1
LRIF1	0.362507	0.277353	0.157	0.113	1
RAB35	0.36305	0.328634	0.12	0.075	1
IVNS1ABP	0.365334	0.280258	0.289	0.245	1
TTN	0.366468	0.263987	0.229	0.17	1
FABP5	0.368325	0.348636	0.325	0.283	1
SRP19	0.369785	-0.351524	0.084	0.132	1
GLS	0.370921	0.366027	0.241	0.189	1
MAPRE1	0.37299	0.361234	0.181	0.132	1
PPP1CC	0.375938	0.29199	0.145	0.094	1
RTF2	0.383485	-0.262584	0.084	0.132	1
PRPF38B	0.384217	0.339432	0.241	0.189	1
TGIF2	0.386391	-0.398341	0.072	0.113	1
MIER1	0.387584	0.258849	0.241	0.189	1
SSSCA1	0.39045	0.265121	0.12	0.075	1
ZCCHC11	0.390468	0.340037	0.157	0.113	1
TMEM14B	0.391804	-0.257845	0.205	0.264	1
HELZ	0.39195	0.34422	0.181	0.132	1
XRCC5	0.392162	0.253808	0.506	0.566	1
HNRNPC	0.394775	0.352997	0.542	0.491	1
RPL14	0.394969	-0.280243	0.687	0.83	1
GTF3C6	0.398025	0.297734	0.313	0.264	1
FAM32A	0.39933	0.251504	0.193	0.151	1
UBE2L3	0.401111	0.394202	0.325	0.283	1
LONP2	0.401485	-0.337557	0.072	0.113	1
RPL26L1	0.403816	0.258854	0.229	0.189	1
MRPL34	0.404988	-0.259778	0.157	0.208	1
ARPC1B	0.405563	-0.400851	0.145	0.189	1
SLF2	0.406867	0.326055	0.133	0.094	1
RIF1	0.407016	-0.27641	0.12	0.17	1
FUS	0.410347	-0.30306	0.277	0.358	1
UFD1	0.412607	-0.259358	0.157	0.208	1
PRKRIP1	0.414452	0.42972	0.169	0.132	1
COX20	0.41465	-0.459808	0.229	0.283	1
ASCC3	0.41666	0.275781	0.301	0.245	1
PDS5A	0.419697	0.368651	0.157	0.113	1
NCBP3	0.419697	0.262547	0.157	0.113	1
BTN3A2	0.423975	0.289053	0.157	0.113	1
NECAP2	0.423975	0.275201	0.157	0.113	1
SLC25A5	0.425563	0.26508	0.506	0.472	1
EPRS	0.426179	0.318285	0.229	0.17	1
POLR2I	0.427584	0.307403	0.205	0.17	1
NUDC	0.432463	0.258283	0.229	0.189	1
OTUD6B-AS1	0.432781	-0.344921	0.108	0.151	1
VEZT	0.432783	-0.374552	0.108	0.151	1
PIM3	0.434035	-0.321077	0.133	0.17	1
KDM5B	0.436961	0.33761	0.157	0.113	1
TOMM7	0.438248	-0.410426	0.506	0.509	1
ABT1	0.440526	-0.375016	0.096	0.132	1
PNKD	0.443435	0.293675	0.169	0.132	1
SSB	0.4435	0.266589	0.229	0.189	1
ABI1	0.447216	0.256596	0.229	0.189	1
CNOT1	0.451388	0.251211	0.277	0.245	1
RBMX2	0.453455	0.276374	0.133	0.094	1
CLEC2B	0.454698	-0.334775	0.193	0.245	1
MORF4L2	0.458325	0.303403	0.277	0.245	1
LCOR	0.462482	0.313062	0.108	0.075	1
SUMO3	0.463121	0.343791	0.133	0.094	1
UBR2	0.467827	0.329659	0.108	0.075	1
UBR5	0.467827	0.313643	0.108	0.075	1
BOD1L1	0.473204	0.267294	0.108	0.075	1
GRB2	0.475931	0.279576	0.277	0.245	1
ARF6	0.478451	0.265003	0.205	0.17	1
CLPTM1L	0.478673	0.38318	0.145	0.113	1
DDX18	0.479462	0.278696	0.265	0.226	1
MTDH	0.482344	0.293907	0.169	0.132	1
BCL6	0.484066	0.26694	0.108	0.075	1
TPT1	0.493736	-0.250807	0.807	0.868	1
RANBP2	0.494385	0.391416	0.181	0.151	1
CINP	0.49506	0.262559	0.108	0.075	1
UBE2D2	0.498791	-0.29734	0.229	0.264	1
TXNDC17	0.5038	-0.307927	0.361	0.377	1
TNRC6A	0.511547	0.366129	0.12	0.094	1
STAMBPL1	0.511798	0.252344	0.108	0.075	1
GCNT1	0.525622	0.345357	0.217	0.189	1
RNF181	0.530306	-0.263662	0.169	0.208	1
IRF1	0.533902	-0.256943	0.361	0.377	1
URI1	0.55197	-0.267603	0.084	0.113	1
ADRM1	0.55508	-0.288128	0.108	0.132	1
BUD31	0.557519	-0.267986	0.241	0.283	1
ADAT2	0.560175	0.252724	0.12	0.094	1
CLEC2D	0.560571	-0.306714	0.434	0.434	1
LSM8	0.562163	-0.332681	0.12	0.151	1
PDCD4	0.56226	0.346669	0.157	0.132	1
SRRM1	0.566793	-0.299853	0.398	0.415	1
CYBA	0.571562	-0.266386	0.205	0.245	1
ACAP2	0.572075	0.314231	0.157	0.132	1
MT-TE	0.572075	0.291889	0.157	0.132	1
ARL6IP1	0.57633	0.257509	0.241	0.208	1
N4BP1	0.582484	0.306437	0.12	0.094	1
SLK	0.585216	0.383466	0.253	0.245	1
EMC3	0.593224	0.352072	0.145	0.113	1
KMT2A	0.593792	0.284549	0.12	0.094	1
MRPL22	0.605687	-0.27525	0.217	0.245	1
EMC7	0.609395	-0.374814	0.145	0.17	1
SLC20A1	0.611007	0.29794	0.193	0.17	1
NAB1	0.614358	-0.264071	0.12	0.151	1
NDUFAF3	0.617888	-0.256948	0.157	0.189	1
AC103591.3	0.624969	-0.253161	0.169	0.208	1
IFRD1	0.637275	-0.292996	0.157	0.189	1
NDUFA2	0.644681	-0.347752	0.265	0.283	1
S100A2	0.647645	0.474824	0.265	0.264	1
HSPH1	0.658129	-0.316512	0.386	0.453	1
CCAR1	0.658516	0.252317	0.169	0.151	1
RNPS1	0.667643	-0.2641	0.133	0.151	1
MZT2B	0.686309	-0.407009	0.12	0.132	1
IL1RL1	0.691939	0.370939	0.181	0.17	1
TERF2IP	0.699384	-0.318193	0.169	0.189	1
COL3A1	0.709678	0.301176	0.108	0.094	1
KRT10	0.714997	-0.289187	0.193	0.208	1
CDK12	0.715987	0.265378	0.108	0.094	1
MRTO4	0.744621	-0.26622	0.133	0.151	1
DCTN3	0.746699	0.256624	0.12	0.113	1
UPF2	0.820147	0.263601	0.205	0.208	1
GZMB	0.822587	0.426342	0.096	0.113	1
PLIN2	0.834401	-0.296209	0.253	0.264	1
CKAP2	0.849762	0.269532	0.133	0.132	1
COX5B	0.885841	-0.287674	0.506	0.472	1
AC243960.1	0.891291	0.304561	0.169	0.17	1
CNTRL	0.899096	-0.265553	0.193	0.189	1
FOS	0.916521	-0.283075	0.687	0.604	1
JUNB	0.993892	-0.278581	0.386	0.377	1
