# Supplementary material for: Single-cell profiling of response to neoadjuvant chemo-immunotherapy in surgically resectable esophageal squamous cell carcinoma
Source: Genome Med. 2024 Apr 2;16:49. doi: 10.1186/s13073-024-01320-9 (PMC10985969; doi:10.1186/s13073-024-01320-9)
Supplement: Supplementary file 9 — Additional file 9. Raw data used for CellphoneDB analysis. [file 13073_2024_1320_MOESM9_ESM.xlsx]

## Sheet: PCR_T_B_count_network
Celltype1	Celltype2	count
Cancer	Cancer	38
Cancer	Proliferating_T	50
Cancer	CD4_Naive_T_or_Tcm	22
Cancer	Treg	31
Cancer	CD8_exhuasted_T	47
Cancer	Th	18
Cancer	CD8_effector_T	12
Cancer	NK	35
Cancer	ILC	12
Cancer	CD8_Naive_T_or_Tcm	5
Proliferating_T	Cancer	50
Proliferating_T	Proliferating_T	26
Proliferating_T	CD4_Naive_T_or_Tcm	25
Proliferating_T	Treg	39
Proliferating_T	CD8_exhuasted_T	43
Proliferating_T	Th	26
Proliferating_T	CD8_effector_T	10
Proliferating_T	NK	33
Proliferating_T	ILC	15
Proliferating_T	CD8_Naive_T_or_Tcm	6
CD4_Naive_T_or_Tcm	Cancer	22
CD4_Naive_T_or_Tcm	Proliferating_T	25
CD4_Naive_T_or_Tcm	CD4_Naive_T_or_Tcm	10
CD4_Naive_T_or_Tcm	Treg	18
CD4_Naive_T_or_Tcm	CD8_exhuasted_T	28
CD4_Naive_T_or_Tcm	Th	18
CD4_Naive_T_or_Tcm	CD8_effector_T	7
CD4_Naive_T_or_Tcm	NK	17
CD4_Naive_T_or_Tcm	ILC	9
CD4_Naive_T_or_Tcm	CD8_Naive_T_or_Tcm	4
Treg	Cancer	31
Treg	Proliferating_T	39
Treg	CD4_Naive_T_or_Tcm	18
Treg	Treg	15
Treg	CD8_exhuasted_T	34
Treg	Th	18
Treg	CD8_effector_T	11
Treg	NK	29
Treg	ILC	17
Treg	CD8_Naive_T_or_Tcm	6
CD8_exhuasted_T	Cancer	47
CD8_exhuasted_T	Proliferating_T	43
CD8_exhuasted_T	CD4_Naive_T_or_Tcm	28
CD8_exhuasted_T	Treg	34
CD8_exhuasted_T	CD8_exhuasted_T	25
CD8_exhuasted_T	Th	23
CD8_exhuasted_T	CD8_effector_T	13
CD8_exhuasted_T	NK	31
CD8_exhuasted_T	ILC	17
CD8_exhuasted_T	CD8_Naive_T_or_Tcm	6
Th	Cancer	18
Th	Proliferating_T	26
Th	CD4_Naive_T_or_Tcm	18
Th	Treg	18
Th	CD8_exhuasted_T	23
Th	Th	12
Th	CD8_effector_T	9
Th	NK	22
Th	ILC	10
Th	CD8_Naive_T_or_Tcm	4
CD8_effector_T	Cancer	12
CD8_effector_T	Proliferating_T	10
CD8_effector_T	CD4_Naive_T_or_Tcm	7
CD8_effector_T	Treg	11
CD8_effector_T	CD8_exhuasted_T	13
CD8_effector_T	Th	9
CD8_effector_T	CD8_effector_T	3
CD8_effector_T	NK	14
CD8_effector_T	ILC	6
CD8_effector_T	CD8_Naive_T_or_Tcm	6
NK	Cancer	35
NK	Proliferating_T	33
NK	CD4_Naive_T_or_Tcm	17
NK	Treg	29
NK	CD8_exhuasted_T	31
NK	Th	22
NK	CD8_effector_T	14
NK	NK	16
NK	ILC	11
NK	CD8_Naive_T_or_Tcm	11
ILC	Cancer	12
ILC	Proliferating_T	15
ILC	CD4_Naive_T_or_Tcm	9
ILC	Treg	17
ILC	CD8_exhuasted_T	17
ILC	Th	10
ILC	CD8_effector_T	6
ILC	NK	11
ILC	ILC	3
ILC	CD8_Naive_T_or_Tcm	5
CD8_Naive_T_or_Tcm	Cancer	5
CD8_Naive_T_or_Tcm	Proliferating_T	6
CD8_Naive_T_or_Tcm	CD4_Naive_T_or_Tcm	4
CD8_Naive_T_or_Tcm	Treg	6
CD8_Naive_T_or_Tcm	CD8_exhuasted_T	6
CD8_Naive_T_or_Tcm	Th	4
CD8_Naive_T_or_Tcm	CD8_effector_T	6
CD8_Naive_T_or_Tcm	NK	11
CD8_Naive_T_or_Tcm	ILC	5
CD8_Naive_T_or_Tcm	CD8_Naive_T_or_Tcm	2

## Sheet: MPR_T_B_count_network
Celltype1	Celltype2	count
Cancer	Cancer	36
Cancer	Proliferating_T	42
Cancer	CD8_Naive_T_or_Tcm	18
Cancer	Th	24
Cancer	NK	28
Cancer	CD8_effector_T	25
Cancer	Treg	24
Cancer	CD4_Naive_T_or_Tcm	20
Cancer	ILC	9
Cancer	CD8_exhuasted_T	21
Proliferating_T	Cancer	42
Proliferating_T	Proliferating_T	20
Proliferating_T	CD8_Naive_T_or_Tcm	20
Proliferating_T	Th	32
Proliferating_T	NK	31
Proliferating_T	CD8_effector_T	31
Proliferating_T	Treg	29
Proliferating_T	CD4_Naive_T_or_Tcm	27
Proliferating_T	ILC	13
Proliferating_T	CD8_exhuasted_T	33
CD8_Naive_T_or_Tcm	Cancer	18
CD8_Naive_T_or_Tcm	Proliferating_T	20
CD8_Naive_T_or_Tcm	CD8_Naive_T_or_Tcm	5
CD8_Naive_T_or_Tcm	Th	14
CD8_Naive_T_or_Tcm	NK	15
CD8_Naive_T_or_Tcm	CD8_effector_T	15
CD8_Naive_T_or_Tcm	Treg	14
CD8_Naive_T_or_Tcm	CD4_Naive_T_or_Tcm	13
CD8_Naive_T_or_Tcm	ILC	8
CD8_Naive_T_or_Tcm	CD8_exhuasted_T	12
Th	Cancer	24
Th	Proliferating_T	32
Th	CD8_Naive_T_or_Tcm	14
Th	Th	11
Th	NK	24
Th	CD8_effector_T	23
Th	Treg	21
Th	CD4_Naive_T_or_Tcm	18
Th	ILC	7
Th	CD8_exhuasted_T	20
NK	Cancer	28
NK	Proliferating_T	31
NK	CD8_Naive_T_or_Tcm	15
NK	Th	24
NK	NK	14
NK	CD8_effector_T	24
NK	Treg	26
NK	CD4_Naive_T_or_Tcm	24
NK	ILC	16
NK	CD8_exhuasted_T	26
CD8_effector_T	Cancer	25
CD8_effector_T	Proliferating_T	31
CD8_effector_T	CD8_Naive_T_or_Tcm	15
CD8_effector_T	Th	23
CD8_effector_T	NK	24
CD8_effector_T	CD8_effector_T	12
CD8_effector_T	Treg	23
CD8_effector_T	CD4_Naive_T_or_Tcm	23
CD8_effector_T	ILC	11
CD8_effector_T	CD8_exhuasted_T	22
Treg	Cancer	24
Treg	Proliferating_T	29
Treg	CD8_Naive_T_or_Tcm	14
Treg	Th	21
Treg	NK	26
Treg	CD8_effector_T	23
Treg	Treg	15
Treg	CD4_Naive_T_or_Tcm	22
Treg	ILC	9
Treg	CD8_exhuasted_T	21
CD4_Naive_T_or_Tcm	Cancer	20
CD4_Naive_T_or_Tcm	Proliferating_T	27
CD4_Naive_T_or_Tcm	CD8_Naive_T_or_Tcm	13
CD4_Naive_T_or_Tcm	Th	18
CD4_Naive_T_or_Tcm	NK	24
CD4_Naive_T_or_Tcm	CD8_effector_T	23
CD4_Naive_T_or_Tcm	Treg	22
CD4_Naive_T_or_Tcm	CD4_Naive_T_or_Tcm	10
CD4_Naive_T_or_Tcm	ILC	8
CD4_Naive_T_or_Tcm	CD8_exhuasted_T	21
ILC	Cancer	9
ILC	Proliferating_T	13
ILC	CD8_Naive_T_or_Tcm	8
ILC	Th	7
ILC	NK	16
ILC	CD8_effector_T	11
ILC	Treg	9
ILC	CD4_Naive_T_or_Tcm	8
ILC	ILC	6
ILC	CD8_exhuasted_T	9
CD8_exhuasted_T	Cancer	21
CD8_exhuasted_T	Proliferating_T	33
CD8_exhuasted_T	CD8_Naive_T_or_Tcm	12
CD8_exhuasted_T	Th	20
CD8_exhuasted_T	NK	26
CD8_exhuasted_T	CD8_effector_T	22
CD8_exhuasted_T	Treg	21
CD8_exhuasted_T	CD4_Naive_T_or_Tcm	21
CD8_exhuasted_T	ILC	9
CD8_exhuasted_T	CD8_exhuasted_T	12

## Sheet: IPR_T_B_count_network
Celltype1	Celltype2	count
Cancer	Cancer	27
Cancer	CD8_Naive_T_or_Tcm	14
Cancer	Treg	27
Cancer	Proliferating_T	36
Cancer	NK	33
Cancer	CD4_Naive_T_or_Tcm	29
Cancer	CD8_exhuasted_T	27
Cancer	Th	24
Cancer	CD8_effector_T	29
CD8_Naive_T_or_Tcm	Cancer	14
CD8_Naive_T_or_Tcm	CD8_Naive_T_or_Tcm	2
CD8_Naive_T_or_Tcm	Treg	21
CD8_Naive_T_or_Tcm	Proliferating_T	22
CD8_Naive_T_or_Tcm	NK	20
CD8_Naive_T_or_Tcm	CD4_Naive_T_or_Tcm	17
CD8_Naive_T_or_Tcm	CD8_exhuasted_T	18
CD8_Naive_T_or_Tcm	Th	22
CD8_Naive_T_or_Tcm	CD8_effector_T	30
Treg	Cancer	27
Treg	CD8_Naive_T_or_Tcm	21
Treg	Treg	16
Treg	Proliferating_T	44
Treg	NK	35
Treg	CD4_Naive_T_or_Tcm	40
Treg	CD8_exhuasted_T	49
Treg	Th	27
Treg	CD8_effector_T	36
Proliferating_T	Cancer	36
Proliferating_T	CD8_Naive_T_or_Tcm	22
Proliferating_T	Treg	44
Proliferating_T	Proliferating_T	27
Proliferating_T	NK	38
Proliferating_T	CD4_Naive_T_or_Tcm	44
Proliferating_T	CD8_exhuasted_T	58
Proliferating_T	Th	38
Proliferating_T	CD8_effector_T	47
NK	Cancer	33
NK	CD8_Naive_T_or_Tcm	20
NK	Treg	35
NK	Proliferating_T	38
NK	NK	18
NK	CD4_Naive_T_or_Tcm	31
NK	CD8_exhuasted_T	52
NK	Th	37
NK	CD8_effector_T	49
CD4_Naive_T_or_Tcm	Cancer	29
CD4_Naive_T_or_Tcm	CD8_Naive_T_or_Tcm	17
CD4_Naive_T_or_Tcm	Treg	40
CD4_Naive_T_or_Tcm	Proliferating_T	44
CD4_Naive_T_or_Tcm	NK	31
CD4_Naive_T_or_Tcm	CD4_Naive_T_or_Tcm	13
CD4_Naive_T_or_Tcm	CD8_exhuasted_T	50
CD4_Naive_T_or_Tcm	Th	34
CD4_Naive_T_or_Tcm	CD8_effector_T	38
CD8_exhuasted_T	Cancer	27
CD8_exhuasted_T	CD8_Naive_T_or_Tcm	18
CD8_exhuasted_T	Treg	49
CD8_exhuasted_T	Proliferating_T	58
CD8_exhuasted_T	NK	52
CD8_exhuasted_T	CD4_Naive_T_or_Tcm	50
CD8_exhuasted_T	CD8_exhuasted_T	30
CD8_exhuasted_T	Th	44
CD8_exhuasted_T	CD8_effector_T	64
Th	Cancer	24
Th	CD8_Naive_T_or_Tcm	22
Th	Treg	27
Th	Proliferating_T	38
Th	NK	37
Th	CD4_Naive_T_or_Tcm	34
Th	CD8_exhuasted_T	44
Th	Th	20
Th	CD8_effector_T	47
CD8_effector_T	Cancer	29
CD8_effector_T	CD8_Naive_T_or_Tcm	30
CD8_effector_T	Treg	36
CD8_effector_T	Proliferating_T	47
CD8_effector_T	NK	49
CD8_effector_T	CD4_Naive_T_or_Tcm	38
CD8_effector_T	CD8_exhuasted_T	64
CD8_effector_T	Th	47
CD8_effector_T	CD8_effector_T	31

## Sheet: PCR_T_B_celltype_LR_sigmean.c
interacting_cell	interacting_pair	secreted	receptor_a	receptor_b	means	pvalues	rankValue
Cancer|Cancer	COL17A1_a2b1 complex	TRUE	FALSE	FALSE	0.672	0	0.01
ILC|Cancer	CADM3_EPB41L1	FALSE	FALSE	FALSE	0.54	0	0.01
Cancer|Cancer	TNC_aVb6 complex	TRUE	FALSE	FALSE	0.775	0	0.01
CD8_exhuasted_T|Cancer	COL5A2_a2b1 complex	TRUE	FALSE	FALSE	0.424	0	0.01
CD8_exhuasted_T|Cancer	COL15A1_a2b1 complex	TRUE	FALSE	FALSE	0.425	0	0.01
Cancer|Cancer	DSC2_DSG2	FALSE	FALSE	FALSE	0.598	0	0.01
Cancer|Cancer	DSG2_DSC3	FALSE	FALSE	FALSE	0.828	0	0.01
Cancer|Cancer	COL7A1_a2b1 complex	TRUE	FALSE	FALSE	0.471	0	0.01
Cancer|CD8_exhuasted_T	EGFR_HBEGF	TRUE	TRUE	TRUE	0.337	0.006	0.01
Cancer|Cancer	COL5A1_a2b1 complex	TRUE	FALSE	FALSE	0.368	0	0.01
Cancer|Cancer	EPHB4_EFNB1	FALSE	TRUE	FALSE	0.156	0	0.01
Cancer|CD8_exhuasted_T	TNFRSF1A_FASLG	TRUE	TRUE	FALSE	0.247	0.003	0.01
Cancer|Cancer	JAG1_NOTCH3	FALSE	FALSE	TRUE	0.419	0	0.01
Cancer|Cancer	NRG1_LSR	TRUE	TRUE	TRUE	0.254	0	0.01
Cancer|Cancer	COL4A2_a2b1 complex	TRUE	FALSE	FALSE	0.374	0	0.01
CD8_exhuasted_T|Cancer	NOTCH1_JAG1	FALSE	TRUE	FALSE	0.5	0	0.01
Cancer|Cancer	EFNB2_EPHB4	FALSE	TRUE	TRUE	0.158	0	0.01
CD8_exhuasted_T|Cancer	COL18A1_a2b1 complex	TRUE	FALSE	FALSE	0.425	0	0.01
Cancer|Cancer	TNFRSF1A_GRN	TRUE	TRUE	FALSE	0.368	0	0.01
Cancer|Cancer	LAMC1_a6b1 complex	TRUE	FALSE	FALSE	0.501	0	0.01
Cancer|Cancer	LAMC1_a2b1 complex	TRUE	FALSE	FALSE	0.446	0	0.01
ILC|CD8_exhuasted_T	CADM3_NECTIN3	FALSE	FALSE	FALSE	0.569	0	0.01
Cancer|Cancer	EGFR_GRN	TRUE	TRUE	FALSE	0.493	0	0.01
Cancer|Cancer	CDH1_a2b1 complex	FALSE	FALSE	FALSE	0.486	0	0.01
CD8_exhuasted_T|Th	CXCL2_DPP4	TRUE	FALSE	TRUE	0.259	0.044	0.01
CD8_exhuasted_T|Cancer	TNFSF12_TNFRSF12A	TRUE	FALSE	TRUE	0.335	0.006	0.01
Cancer|Cancer	MDK_PTPRZ1	TRUE	FALSE	FALSE	0.421	0	0.01
Cancer|CD8_exhuasted_T	EGFR_MIF	TRUE	TRUE	FALSE	0.337	0.012	0.01
Cancer|NK	GRN_SORT1	TRUE	FALSE	TRUE	0.374	0	0.01
CD8_exhuasted_T|Cancer	FGFR3_NECTIN1	TRUE	TRUE	TRUE	0.231	0.003	0.02
CD8_exhuasted_T|ILC	FGFR3_NECTIN1	TRUE	TRUE	TRUE	0.62	0	0.02
Proliferating_T|NK	LGALS9_DAG1	TRUE	FALSE	TRUE	0.283	0	0.02
Treg|NK	LGALS9_DAG1	TRUE	FALSE	TRUE	0.283	0	0.02
Cancer|Cancer	NRP1_VEGFA	TRUE	TRUE	FALSE	0.266	0	0.02
ILC|Cancer	NRP1_VEGFA	TRUE	TRUE	FALSE	0.646	0	0.02
Proliferating_T|Cancer	LGALS9_PTPRK	TRUE	FALSE	TRUE	0.245	0	0.02
Treg|Cancer	LGALS9_PTPRK	TRUE	FALSE	TRUE	0.245	0	0.02
CD8_exhuasted_T|Cancer	NCR3_BAG6	FALSE	TRUE	FALSE	0.242	0.012	0.02
CD8_exhuasted_T|Proliferating_T	NCR3_BAG6	FALSE	TRUE	FALSE	0.227	0.027	0.02
CD4_Naive_T_or_Tcm|Cancer	PDCD1_FAM3C	TRUE	TRUE	FALSE	0.274	0	0.02
CD4_Naive_T_or_Tcm|ILC	PDCD1_FAM3C	TRUE	TRUE	FALSE	0.592	0.006	0.02
CD4_Naive_T_or_Tcm|Cancer	CD6_ALCAM	TRUE	FALSE	FALSE	0.292	0	0.02
NK|Cancer	CD6_ALCAM	TRUE	FALSE	FALSE	0.266	0.015	0.02
Cancer|Cancer	NOTCH3_JAG2	FALSE	TRUE	FALSE	0.168	0	0.02
Cancer|NK	NOTCH3_JAG2	FALSE	TRUE	FALSE	0.265	0	0.02
Cancer|Cancer	CXADR_FAM3C	TRUE	TRUE	FALSE	0.213	0	0.02
Cancer|ILC	CXADR_FAM3C	TRUE	TRUE	FALSE	0.531	0.012	0.02
CD8_exhuasted_T|Cancer	NOTCH1_JAG2	FALSE	TRUE	FALSE	0.249	0.009	0.02
CD8_exhuasted_T|NK	NOTCH1_JAG2	FALSE	TRUE	FALSE	0.346	0.003	0.02
Cancer|Cancer	LAMP1_FAM3C	TRUE	TRUE	FALSE	0.282	0	0.02
Cancer|ILC	LAMP1_FAM3C	TRUE	TRUE	FALSE	0.6	0.012	0.02
Cancer|Th	TNFSF10_RIPK1	TRUE	FALSE	TRUE	0.475	0	0.02
Proliferating_T|Th	TNFSF10_RIPK1	TRUE	FALSE	TRUE	0.425	0.029	0.02
Cancer|CD8_exhuasted_T	JAG1_NOTCH2	FALSE	FALSE	TRUE	0.445	0	0.02
Cancer|NK	JAG1_NOTCH2	FALSE	FALSE	TRUE	0.435	0	0.02
Cancer|Proliferating_T	PLXNB2_SEMA4D	FALSE	TRUE	TRUE	0.243	0	0.02
Cancer|Treg	PLXNB2_SEMA4D	FALSE	TRUE	TRUE	0.246	0	0.02
Proliferating_T|Cancer	LGALS9_MET	TRUE	FALSE	TRUE	0.224	0	0.02
Treg|Cancer	LGALS9_MET	TRUE	FALSE	TRUE	0.224	0	0.02
Cancer|CD8_exhuasted_T	CD44_HBEGF	TRUE	TRUE	TRUE	0.602	0.006	0.02
ILC|CD8_exhuasted_T	CD44_HBEGF	TRUE	TRUE	TRUE	1.147	0	0.02
Proliferating_T|CD8_exhuasted_T	CADM1_NECTIN3	FALSE	FALSE	FALSE	0.254	0.012	0.02
Treg|CD8_exhuasted_T	CADM1_NECTIN3	FALSE	FALSE	FALSE	0.48	0	0.02
Cancer|CD8_exhuasted_T	NECTIN1_NECTIN3	TRUE	TRUE	FALSE	0.231	0.012	0.02
ILC|CD8_exhuasted_T	NECTIN1_NECTIN3	TRUE	TRUE	FALSE	0.62	0	0.02
ILC|CD8_exhuasted_T	IL1 receptor inhibitor_IL1RN	TRUE	TRUE	FALSE	0.659	0	0.02
ILC|Treg	IL1 receptor inhibitor_IL1RN	TRUE	TRUE	FALSE	0.424	0.003	0.02
ILC|Proliferating_T	CADM3_CADM1	FALSE	FALSE	FALSE	0.586	0	0.02
ILC|Treg	CADM3_CADM1	FALSE	FALSE	FALSE	0.811	0	0.02
CD8_exhuasted_T|Cancer	COL4A1_a2b1 complex	TRUE	FALSE	FALSE	0.459	0	0.02
Cancer|Cancer	COL4A1_a2b1 complex	TRUE	FALSE	FALSE	0.428	0	0.02
Cancer|ILC	NECTIN1_CADM3	TRUE	TRUE	FALSE	0.562	0	0.02
ILC|ILC	NECTIN1_CADM3	TRUE	TRUE	FALSE	0.952	0	0.02
CD8_exhuasted_T|CD4_Naive_T_or_Tcm	VCAM1_a4b1 complex	FALSE	FALSE	FALSE	0.311	0.024	0.02
CD8_exhuasted_T|CD8_exhuasted_T	VCAM1_a4b1 complex	FALSE	FALSE	FALSE	0.291	0.03	0.02
Cancer|CD8_exhuasted_T	THBS1_a3b1 complex	FALSE	FALSE	FALSE	0.444	0.009	0.02
Cancer|Cancer	THBS1_a3b1 complex	FALSE	FALSE	FALSE	0.468	0	0.02
Cancer|CD8_exhuasted_T	LAMA3_a3b1 complex	TRUE	FALSE	FALSE	0.526	0.003	0.02
Cancer|Cancer	LAMA3_a3b1 complex	TRUE	FALSE	FALSE	0.55	0	0.02
CD8_effector_T|CD8_exhuasted_T	ADCYAP1_DPP4	TRUE	FALSE	TRUE	0.246	0.008	0.02
CD8_effector_T|Th	ADCYAP1_DPP4	TRUE	FALSE	TRUE	0.334	0	0.02
CD8_exhuasted_T|Cancer	COL6A3_a2b1 complex	TRUE	FALSE	FALSE	0.481	0	0.02
Proliferating_T|Cancer	COL6A3_a2b1 complex	TRUE	FALSE	FALSE	0.385	0	0.02
NK|CD8_exhuasted_T	CCR1_CCL23	TRUE	TRUE	FALSE	0.198	0.011	0.02
Treg|CD8_exhuasted_T	CCR1_CCL23	TRUE	TRUE	FALSE	0.24	0.003	0.02
CD4_Naive_T_or_Tcm|Proliferating_T	ICAM2_aLb2 complex	FALSE	FALSE	FALSE	0.167	0.023	0.02
CD4_Naive_T_or_Tcm|Treg	ICAM2_aLb2 complex	FALSE	FALSE	FALSE	0.177	0.023	0.02
Cancer|Proliferating_T	F11R_aLb2 complex	FALSE	TRUE	FALSE	0.282	0	0.02
Cancer|Treg	F11R_aLb2 complex	FALSE	TRUE	FALSE	0.293	0	0.02
Cancer|Cancer	FN1_a3b1 complex	TRUE	FALSE	FALSE	0.299	0	0.02
Proliferating_T|Cancer	FN1_a3b1 complex	TRUE	FALSE	FALSE	0.241	0	0.02
Cancer|Cancer	FN1_aVb1 complex	TRUE	FALSE	FALSE	0.314	0	0.02
Proliferating_T|Cancer	FN1_aVb1 complex	TRUE	FALSE	FALSE	0.255	0	0.02
CD8_exhuasted_T|Cancer	NRG1_a6b4 complex	TRUE	TRUE	FALSE	0.312	0.03	0.02
Cancer|Cancer	NRG1_a6b4 complex	TRUE	TRUE	FALSE	0.323	0	0.02
Cancer|CD8_exhuasted_T	EGFR_NRG1	TRUE	TRUE	TRUE	0.336	0.021	0.02
Cancer|Cancer	EGFR_NRG1	TRUE	TRUE	TRUE	0.347	0	0.02
Cancer|Cancer	FN1_aVb5 complex	TRUE	FALSE	FALSE	0.259	0	0.02
Proliferating_T|Cancer	FN1_aVb5 complex	TRUE	FALSE	FALSE	0.2	0.003	0.02
ILC|CD4_Naive_T_or_Tcm	TNFSF15_TNFRSF25	TRUE	FALSE	TRUE	0.444	0	0.03
ILC|CD8_exhuasted_T	TNFSF15_TNFRSF25	TRUE	FALSE	TRUE	0.397	0	0.03
ILC|Proliferating_T	TNFSF15_TNFRSF25	TRUE	FALSE	TRUE	0.392	0	0.03
CD8_exhuasted_T|CD4_Naive_T_or_Tcm	TNFSF12_TNFRSF25	TRUE	FALSE	TRUE	0.254	0	0.03
CD8_exhuasted_T|CD8_exhuasted_T	TNFSF12_TNFRSF25	TRUE	FALSE	TRUE	0.206	0.015	0.03
CD8_exhuasted_T|Proliferating_T	TNFSF12_TNFRSF25	TRUE	FALSE	TRUE	0.201	0.009	0.03
CD4_Naive_T_or_Tcm|Cancer	FN1_a2b1 complex	TRUE	FALSE	FALSE	0.385	0.021	0.03
Cancer|Cancer	FN1_a2b1 complex	TRUE	FALSE	FALSE	0.462	0	0.03
Proliferating_T|Cancer	FN1_a2b1 complex	TRUE	FALSE	FALSE	0.403	0	0.03
Cancer|CD4_Naive_T_or_Tcm	PLAUR_a4b1 complex	TRUE	TRUE	FALSE	0.291	0.006	0.03
Cancer|CD8_exhuasted_T	PLAUR_a4b1 complex	TRUE	TRUE	FALSE	0.271	0.032	0.03
Cancer|Proliferating_T	PLAUR_a4b1 complex	TRUE	TRUE	FALSE	0.228	0	0.03
Proliferating_T|Th	TNF_RIPK1	TRUE	FALSE	TRUE	0.322	0	0.03
Th|Th	TNF_RIPK1	TRUE	FALSE	TRUE	0.535	0	0.03
Treg|Th	TNF_RIPK1	TRUE	FALSE	TRUE	0.28	0.015	0.03
Cancer|CD4_Naive_T_or_Tcm	TNC_a4b1 complex	TRUE	FALSE	FALSE	0.81	0	0.03
Cancer|CD8_exhuasted_T	TNC_a4b1 complex	TRUE	FALSE	FALSE	0.789	0	0.03
Cancer|Proliferating_T	TNC_a4b1 complex	TRUE	FALSE	FALSE	0.746	0	0.03
Cancer|CD8_exhuasted_T	COL17A1_a1b1 complex	TRUE	FALSE	FALSE	0.593	0	0.03
Cancer|NK	COL17A1_a1b1 complex	TRUE	FALSE	FALSE	0.57	0	0.03
Cancer|Proliferating_T	COL17A1_a1b1 complex	TRUE	FALSE	FALSE	0.559	0	0.03
CD8_effector_T|Cancer	IFNG_Type II IFNR	TRUE	FALSE	TRUE	0.948	0	0.03
NK|Cancer	IFNG_Type II IFNR	TRUE	FALSE	TRUE	0.882	0	0.03
Proliferating_T|Cancer	IFNG_Type II IFNR	TRUE	FALSE	TRUE	0.369	0	0.03
CD8_exhuasted_T|CD8_exhuasted_T	SEMA7A_a1b1 complex	FALSE	FALSE	FALSE	0.454	0	0.03
CD8_exhuasted_T|NK	SEMA7A_a1b1 complex	FALSE	FALSE	FALSE	0.43	0	0.03
CD8_exhuasted_T|Proliferating_T	SEMA7A_a1b1 complex	FALSE	FALSE	FALSE	0.419	0	0.03
Cancer|CD8_exhuasted_T	COL7A1_a1b1 complex	TRUE	FALSE	FALSE	0.392	0	0.03
Cancer|NK	COL7A1_a1b1 complex	TRUE	FALSE	FALSE	0.369	0	0.03
Cancer|Proliferating_T	COL7A1_a1b1 complex	TRUE	FALSE	FALSE	0.358	0	0.03
Proliferating_T|Cancer	TNF_TNFRSF1A	TRUE	FALSE	TRUE	0.35	0	0.03
Th|Cancer	TNF_TNFRSF1A	TRUE	FALSE	TRUE	0.563	0	0.03
Treg|Cancer	TNF_TNFRSF1A	TRUE	FALSE	TRUE	0.308	0.003	0.03
CD8_exhuasted_T|CD8_exhuasted_T	COL18A1_a1b1 complex	TRUE	FALSE	FALSE	0.346	0.009	0.03
CD8_exhuasted_T|NK	COL18A1_a1b1 complex	TRUE	FALSE	FALSE	0.323	0.003	0.03
CD8_exhuasted_T|Proliferating_T	COL18A1_a1b1 complex	TRUE	FALSE	FALSE	0.312	0	0.03
CD8_exhuasted_T|CD8_exhuasted_T	COL5A2_a1b1 complex	TRUE	FALSE	FALSE	0.346	0.012	0.03
CD8_exhuasted_T|NK	COL5A2_a1b1 complex	TRUE	FALSE	FALSE	0.322	0.018	0.03
CD8_exhuasted_T|Proliferating_T	COL5A2_a1b1 complex	TRUE	FALSE	FALSE	0.311	0.009	0.03
Cancer|Cancer	EGFR_AREG	TRUE	TRUE	FALSE	0.458	0	0.03
Cancer|ILC	EGFR_AREG	TRUE	TRUE	FALSE	0.924	0.006	0.03
Cancer|NK	EGFR_AREG	TRUE	TRUE	FALSE	0.615	0	0.03
Cancer|CD8_exhuasted_T	TFRC_TNFSF13B	TRUE	TRUE	FALSE	0.482	0.003	0.03
Proliferating_T|CD8_exhuasted_T	TFRC_TNFSF13B	TRUE	TRUE	FALSE	0.417	0.035	0.03
Treg|CD8_exhuasted_T	TFRC_TNFSF13B	TRUE	TRUE	FALSE	0.574	0	0.03
CD8_exhuasted_T|Cancer	TNFSF14_LTBR	TRUE	FALSE	TRUE	0.37	0.003	0.03
NK|Cancer	TNFSF14_LTBR	TRUE	FALSE	TRUE	0.345	0	0.03
Th|Cancer	TNFSF14_LTBR	TRUE	FALSE	TRUE	0.258	0	0.03
CD8_exhuasted_T|CD8_exhuasted_T	COL15A1_a1b1 complex	TRUE	FALSE	FALSE	0.346	0.009	0.03
CD8_exhuasted_T|NK	COL15A1_a1b1 complex	TRUE	FALSE	FALSE	0.323	0	0.03
CD8_exhuasted_T|Proliferating_T	COL15A1_a1b1 complex	TRUE	FALSE	FALSE	0.312	0	0.03
CD8_exhuasted_T|CD4_Naive_T_or_Tcm	MIF_TNFRSF14	TRUE	FALSE	TRUE	0.212	0.039	0.03
CD8_exhuasted_T|CD8_exhuasted_T	MIF_TNFRSF14	TRUE	FALSE	TRUE	0.193	0.045	0.03
CD8_exhuasted_T|Th	MIF_TNFRSF14	TRUE	FALSE	TRUE	0.199	0.039	0.03
Cancer|CD8_exhuasted_T	MDK_SORL1	TRUE	FALSE	TRUE	0.361	0.006	0.03
Cancer|Cancer	MDK_SORL1	TRUE	FALSE	TRUE	0.297	0	0.03
Cancer|ILC	MDK_SORL1	TRUE	FALSE	TRUE	0.692	0.006	0.03
CD8_Naive_T_or_Tcm|Cancer	CCL4_SLC7A1	TRUE	FALSE	TRUE	1.871	0	0.03
CD8_effector_T|Cancer	CCL4_SLC7A1	TRUE	FALSE	TRUE	2.741	0	0.03
NK|Cancer	CCL4_SLC7A1	TRUE	FALSE	TRUE	2.124	0	0.03
NK|Cancer	CSF1_SLC7A1	TRUE	FALSE	TRUE	0.434	0	0.03
Proliferating_T|Cancer	CSF1_SLC7A1	TRUE	FALSE	TRUE	0.261	0	0.03
Treg|Cancer	CSF1_SLC7A1	TRUE	FALSE	TRUE	0.369	0	0.03
Cancer|CD8_exhuasted_T	COL4A2_a1b1 complex	TRUE	FALSE	FALSE	0.296	0.027	0.03
Cancer|NK	COL4A2_a1b1 complex	TRUE	FALSE	FALSE	0.273	0.012	0.03
Cancer|Proliferating_T	COL4A2_a1b1 complex	TRUE	FALSE	FALSE	0.262	0	0.03
CD4_Naive_T_or_Tcm|CD4_Naive_T_or_Tcm	BTLA_TNFRSF14	FALSE	TRUE	TRUE	0.221	0	0.03
CD4_Naive_T_or_Tcm|CD8_exhuasted_T	BTLA_TNFRSF14	FALSE	TRUE	TRUE	0.202	0.009	0.03
CD4_Naive_T_or_Tcm|Th	BTLA_TNFRSF14	FALSE	TRUE	TRUE	0.207	0	0.03
CD4_Naive_T_or_Tcm|CD8_exhuasted_T	PECAM1_CD38	FALSE	TRUE	TRUE	0.37	0.009	0.03
CD8_effector_T|CD8_exhuasted_T	PECAM1_CD38	FALSE	TRUE	TRUE	0.422	0	0.03
NK|CD8_exhuasted_T	PECAM1_CD38	FALSE	TRUE	TRUE	0.506	0	0.03
Cancer|CD8_exhuasted_T	COL5A1_a1b1 complex	TRUE	FALSE	FALSE	0.29	0.03	0.03
Cancer|NK	COL5A1_a1b1 complex	TRUE	FALSE	FALSE	0.266	0.012	0.03
Cancer|Proliferating_T	COL5A1_a1b1 complex	TRUE	FALSE	FALSE	0.255	0	0.03
CD4_Naive_T_or_Tcm|Th	LTA_RIPK1	TRUE	FALSE	TRUE	0.219	0.012	0.04
CD8_exhuasted_T|Th	LTA_RIPK1	TRUE	FALSE	TRUE	0.468	0	0.04
Th|Th	LTA_RIPK1	TRUE	FALSE	TRUE	0.236	0.003	0.04
Treg|Th	LTA_RIPK1	TRUE	FALSE	TRUE	0.268	0	0.04
CD8_effector_T|NK	CCL3L1_CCR1	TRUE	FALSE	TRUE	0.94	0	0.04
CD8_effector_T|Treg	CCL3L1_CCR1	TRUE	FALSE	TRUE	0.981	0	0.04
NK|NK	CCL3L1_CCR1	TRUE	FALSE	TRUE	0.899	0	0.04
NK|Treg	CCL3L1_CCR1	TRUE	FALSE	TRUE	0.941	0	0.04
CD8_exhuasted_T|CD8_exhuasted_T	CCR6_CCL20	TRUE	TRUE	FALSE	0.596	0.012	0.04
CD8_exhuasted_T|Proliferating_T	CCR6_CCL20	TRUE	TRUE	FALSE	0.414	0.003	0.04
CD8_exhuasted_T|Th	CCR6_CCL20	TRUE	TRUE	FALSE	1.444	0	0.04
CD8_exhuasted_T|Treg	CCR6_CCL20	TRUE	TRUE	FALSE	0.507	0	0.04
CD8_Naive_T_or_Tcm|Cancer	HLA-DPB1_NRG1	TRUE	TRUE	TRUE	0.294	0.008	0.04
CD8_effector_T|Cancer	HLA-DPB1_NRG1	TRUE	TRUE	TRUE	0.31	0	0.04
Proliferating_T|Cancer	HLA-DPB1_NRG1	TRUE	TRUE	TRUE	0.294	0	0.04
Treg|Cancer	HLA-DPB1_NRG1	TRUE	TRUE	TRUE	0.327	0	0.04
Proliferating_T|Proliferating_T	CADM1_CADM1	FALSE	FALSE	FALSE	0.271	0	0.04
Proliferating_T|Treg	CADM1_CADM1	FALSE	FALSE	FALSE	0.497	0	0.04
Treg|Proliferating_T	CADM1_CADM1	FALSE	FALSE	FALSE	0.497	0	0.04
Treg|Treg	CADM1_CADM1	FALSE	FALSE	FALSE	0.722	0	0.04
CD8_effector_T|Cancer	HLA-DPA1_GAL	TRUE	TRUE	FALSE	0.384	0	0.04
CD8_exhuasted_T|Cancer	HLA-DPA1_GAL	TRUE	TRUE	FALSE	0.563	0.021	0.04
Proliferating_T|Cancer	HLA-DPA1_GAL	TRUE	TRUE	FALSE	0.343	0	0.04
Treg|Cancer	HLA-DPA1_GAL	TRUE	TRUE	FALSE	0.314	0.006	0.04
Cancer|CD4_Naive_T_or_Tcm	SPP1_a4b1 complex	TRUE	FALSE	FALSE	0.71	0	0.04
Cancer|CD8_exhuasted_T	SPP1_a4b1 complex	TRUE	FALSE	FALSE	0.689	0	0.04
Cancer|Proliferating_T	SPP1_a4b1 complex	TRUE	FALSE	FALSE	0.646	0	0.04
Treg|CD4_Naive_T_or_Tcm	SPP1_a4b1 complex	TRUE	FALSE	FALSE	0.525	0.03	0.04
CD8_exhuasted_T|Cancer	NOTCH2_JAG2	FALSE	TRUE	FALSE	0.194	0.039	0.04
CD8_exhuasted_T|NK	NOTCH2_JAG2	FALSE	TRUE	FALSE	0.291	0.009	0.04
NK|Cancer	NOTCH2_JAG2	FALSE	TRUE	FALSE	0.184	0.009	0.04
NK|NK	NOTCH2_JAG2	FALSE	TRUE	FALSE	0.281	0	0.04
Cancer|Cancer	COL1A2_a2b1 complex	TRUE	FALSE	FALSE	0.445	0	0.04
NK|Cancer	COL1A2_a2b1 complex	TRUE	FALSE	FALSE	0.441	0.018	0.04
Proliferating_T|Cancer	COL1A2_a2b1 complex	TRUE	FALSE	FALSE	0.433	0	0.04
Th|Cancer	COL1A2_a2b1 complex	TRUE	FALSE	FALSE	0.436	0.006	0.04
CD4_Naive_T_or_Tcm|Cancer	LTA_TNFRSF1A	TRUE	FALSE	TRUE	0.248	0.003	0.04
CD8_exhuasted_T|Cancer	LTA_TNFRSF1A	TRUE	FALSE	TRUE	0.497	0	0.04
Th|Cancer	LTA_TNFRSF1A	TRUE	FALSE	TRUE	0.264	0	0.04
Treg|Cancer	LTA_TNFRSF1A	TRUE	FALSE	TRUE	0.297	0	0.04
CD4_Naive_T_or_Tcm|Cancer	LTA_LTBR	TRUE	FALSE	TRUE	0.288	0.003	0.04
CD8_exhuasted_T|Cancer	LTA_LTBR	TRUE	FALSE	TRUE	0.537	0	0.04
Th|Cancer	LTA_LTBR	TRUE	FALSE	TRUE	0.304	0	0.04
Treg|Cancer	LTA_LTBR	TRUE	FALSE	TRUE	0.337	0	0.04
Proliferating_T|Cancer	LGALS9_CD47	TRUE	FALSE	TRUE	0.411	0	0.04
Proliferating_T|Proliferating_T	LGALS9_CD47	TRUE	FALSE	TRUE	0.329	0	0.04
Treg|Cancer	LGALS9_CD47	TRUE	FALSE	TRUE	0.411	0	0.04
Treg|Proliferating_T	LGALS9_CD47	TRUE	FALSE	TRUE	0.329	0.012	0.04
CD4_Naive_T_or_Tcm|ILC	CSF2_CSF1R	TRUE	FALSE	TRUE	0.56	0	0.04
CD8_exhuasted_T|ILC	CSF2_CSF1R	TRUE	FALSE	TRUE	0.651	0	0.04
NK|ILC	CSF2_CSF1R	TRUE	FALSE	TRUE	0.584	0	0.04
Th|ILC	CSF2_CSF1R	TRUE	FALSE	TRUE	0.547	0	0.04
CD4_Naive_T_or_Tcm|CD8_exhuasted_T	CD28_CD86	FALSE	FALSE	TRUE	0.263	0.012	0.04
CD8_exhuasted_T|CD8_exhuasted_T	CD28_CD86	FALSE	FALSE	TRUE	0.227	0.039	0.04
Proliferating_T|CD8_exhuasted_T	CD28_CD86	FALSE	FALSE	TRUE	0.245	0.006	0.04
Treg|CD8_exhuasted_T	CD28_CD86	FALSE	FALSE	TRUE	0.451	0	0.04
Proliferating_T|Cancer	LGALS9_SLC1A5	TRUE	FALSE	TRUE	0.243	0	0.04
Proliferating_T|ILC	LGALS9_SLC1A5	TRUE	FALSE	TRUE	0.794	0.003	0.04
Treg|Cancer	LGALS9_SLC1A5	TRUE	FALSE	TRUE	0.243	0	0.04
Treg|ILC	LGALS9_SLC1A5	TRUE	FALSE	TRUE	0.794	0.003	0.04
Cancer|CD4_Naive_T_or_Tcm	SPP1_CCR8	TRUE	FALSE	TRUE	0.631	0	0.04
Cancer|Treg	SPP1_CCR8	TRUE	FALSE	TRUE	0.736	0	0.04
Proliferating_T|Treg	SPP1_CCR8	TRUE	FALSE	TRUE	0.451	0	0.04
Treg|Treg	SPP1_CCR8	TRUE	FALSE	TRUE	0.552	0	0.04
ILC|CD8_exhuasted_T	CSF1R_CSF1	TRUE	TRUE	FALSE	0.419	0.006	0.04
ILC|NK	CSF1R_CSF1	TRUE	TRUE	FALSE	0.609	0	0.04
ILC|Proliferating_T	CSF1R_CSF1	TRUE	TRUE	FALSE	0.436	0.003	0.04
ILC|Treg	CSF1R_CSF1	TRUE	TRUE	FALSE	0.544	0	0.04
Proliferating_T|Cancer	LGALS9_CD44	TRUE	FALSE	TRUE	0.632	0	0.04
Proliferating_T|ILC	LGALS9_CD44	TRUE	FALSE	TRUE	1.177	0.012	0.04
Treg|Cancer	LGALS9_CD44	TRUE	FALSE	TRUE	0.632	0	0.04
Treg|ILC	LGALS9_CD44	TRUE	FALSE	TRUE	1.177	0.006	0.04
CD8_effector_T|CD8_exhuasted_T	CD74_MIF	TRUE	TRUE	FALSE	0.826	0.024	0.04
CD8_exhuasted_T|CD8_exhuasted_T	CD74_MIF	TRUE	TRUE	FALSE	1.373	0	0.04
Proliferating_T|CD8_exhuasted_T	CD74_MIF	TRUE	TRUE	FALSE	1.049	0	0.04
Treg|CD8_exhuasted_T	CD74_MIF	TRUE	TRUE	FALSE	0.97	0	0.04
CD4_Naive_T_or_Tcm|CD8_exhuasted_T	TIGIT_NECTIN3	FALSE	FALSE	FALSE	0.572	0	0.04
CD8_exhuasted_T|CD8_exhuasted_T	TIGIT_NECTIN3	FALSE	FALSE	FALSE	0.376	0.018	0.04
Proliferating_T|CD8_exhuasted_T	TIGIT_NECTIN3	FALSE	FALSE	FALSE	0.506	0	0.04
Treg|CD8_exhuasted_T	TIGIT_NECTIN3	FALSE	FALSE	FALSE	0.564	0	0.04
Cancer|CD4_Naive_T_or_Tcm	LTBR_LTB	FALSE	TRUE	FALSE	0.292	0.009	0.04
Cancer|Proliferating_T	LTBR_LTB	FALSE	TRUE	FALSE	0.274	0	0.04
Cancer|Th	LTBR_LTB	FALSE	TRUE	FALSE	0.373	0	0.04
Cancer|Treg	LTBR_LTB	FALSE	TRUE	FALSE	0.396	0	0.04
Cancer|CD4_Naive_T_or_Tcm	FN1_a4b1 complex	TRUE	FALSE	FALSE	0.348	0	0.05
Cancer|CD8_exhuasted_T	FN1_a4b1 complex	TRUE	FALSE	FALSE	0.328	0.032	0.05
Cancer|Proliferating_T	FN1_a4b1 complex	TRUE	FALSE	FALSE	0.285	0	0.05
Proliferating_T|CD4_Naive_T_or_Tcm	FN1_a4b1 complex	TRUE	FALSE	FALSE	0.29	0.015	0.05
Proliferating_T|Proliferating_T	FN1_a4b1 complex	TRUE	FALSE	FALSE	0.226	0.012	0.05
Cancer|CD8_exhuasted_T	EGFR_COPA	TRUE	TRUE	FALSE	0.458	0.036	0.05
Cancer|Cancer	EGFR_COPA	TRUE	TRUE	FALSE	0.421	0	0.05
Cancer|NK	EGFR_COPA	TRUE	TRUE	FALSE	0.427	0.005	0.05
Cancer|Proliferating_T	EGFR_COPA	TRUE	TRUE	FALSE	0.348	0	0.05
Cancer|Treg	EGFR_COPA	TRUE	TRUE	FALSE	0.362	0	0.05
CD4_Naive_T_or_Tcm|NK	TNF_DAG1	TRUE	FALSE	TRUE	0.35	0.018	0.05
NK|NK	TNF_DAG1	TRUE	FALSE	TRUE	0.342	0.009	0.05
Proliferating_T|NK	TNF_DAG1	TRUE	FALSE	TRUE	0.391	0	0.05
Th|NK	TNF_DAG1	TRUE	FALSE	TRUE	0.604	0	0.05
Treg|NK	TNF_DAG1	TRUE	FALSE	TRUE	0.349	0	0.05
CD4_Naive_T_or_Tcm|CD4_Naive_T_or_Tcm	IL2 receptor_HA_IL2	TRUE	TRUE	FALSE	0.335	0.006	0.05
CD8_exhuasted_T|CD4_Naive_T_or_Tcm	IL2 receptor_HA_IL2	TRUE	TRUE	FALSE	0.463	0.003	0.05
Proliferating_T|CD4_Naive_T_or_Tcm	IL2 receptor_HA_IL2	TRUE	TRUE	FALSE	0.479	0	0.05
Th|CD4_Naive_T_or_Tcm	IL2 receptor_HA_IL2	TRUE	TRUE	FALSE	0.337	0	0.05
Treg|CD4_Naive_T_or_Tcm	IL2 receptor_HA_IL2	TRUE	TRUE	FALSE	0.548	0	0.05
CD4_Naive_T_or_Tcm|CD8_exhuasted_T	FAS_FASLG	TRUE	TRUE	FALSE	0.262	0.03	0.05
CD8_exhuasted_T|CD8_exhuasted_T	FAS_FASLG	TRUE	TRUE	FALSE	0.306	0.015	0.05
Proliferating_T|CD8_exhuasted_T	FAS_FASLG	TRUE	TRUE	FALSE	0.299	0.003	0.05
Th|CD8_exhuasted_T	FAS_FASLG	TRUE	TRUE	FALSE	0.359	0	0.05
Treg|CD8_exhuasted_T	FAS_FASLG	TRUE	TRUE	FALSE	0.39	0	0.05
CD8_exhuasted_T|CD4_Naive_T_or_Tcm	CD72_SEMA4D	FALSE	FALSE	TRUE	0.186	0.033	0.05
CD8_exhuasted_T|CD8_exhuasted_T	CD72_SEMA4D	FALSE	FALSE	TRUE	0.17	0.044	0.05
CD8_exhuasted_T|ILC	CD72_SEMA4D	FALSE	FALSE	TRUE	0.395	0.006	0.05
CD8_exhuasted_T|Proliferating_T	CD72_SEMA4D	FALSE	FALSE	TRUE	0.259	0.006	0.05
CD8_exhuasted_T|Treg	CD72_SEMA4D	FALSE	FALSE	TRUE	0.262	0.009	0.05
CD4_Naive_T_or_Tcm|Cancer	COL3A1_a2b1 complex	TRUE	FALSE	FALSE	0.432	0.003	0.05
CD8_exhuasted_T|Cancer	COL3A1_a2b1 complex	TRUE	FALSE	FALSE	0.423	0.048	0.05
Cancer|Cancer	COL3A1_a2b1 complex	TRUE	FALSE	FALSE	0.442	0	0.05
Proliferating_T|Cancer	COL3A1_a2b1 complex	TRUE	FALSE	FALSE	0.452	0	0.05
Treg|Cancer	COL3A1_a2b1 complex	TRUE	FALSE	FALSE	0.424	0	0.05
CD4_Naive_T_or_Tcm|Cancer	COL1A1_a2b1 complex	TRUE	FALSE	FALSE	0.409	0.036	0.05
Cancer|Cancer	COL1A1_a2b1 complex	TRUE	FALSE	FALSE	0.47	0	0.05
Proliferating_T|Cancer	COL1A1_a2b1 complex	TRUE	FALSE	FALSE	0.469	0	0.05
Th|Cancer	COL1A1_a2b1 complex	TRUE	FALSE	FALSE	0.418	0.015	0.05
Treg|Cancer	COL1A1_a2b1 complex	TRUE	FALSE	FALSE	0.48	0	0.05
CD4_Naive_T_or_Tcm|CD8_exhuasted_T	CTLA4_CD86	FALSE	FALSE	TRUE	0.6	0.006	0.05
CD8_exhuasted_T|CD8_exhuasted_T	CTLA4_CD86	FALSE	FALSE	TRUE	0.572	0.018	0.05
Proliferating_T|CD8_exhuasted_T	CTLA4_CD86	FALSE	FALSE	TRUE	0.731	0	0.05
Th|CD8_exhuasted_T	CTLA4_CD86	FALSE	FALSE	TRUE	0.592	0.006	0.05
Treg|CD8_exhuasted_T	CTLA4_CD86	FALSE	FALSE	TRUE	1.365	0	0.05
CD4_Naive_T_or_Tcm|CD8_exhuasted_T	TNF_NOTCH1	TRUE	FALSE	TRUE	0.358	0.024	0.05
NK|CD8_exhuasted_T	TNF_NOTCH1	TRUE	FALSE	TRUE	0.35	0.033	0.05
Proliferating_T|CD8_exhuasted_T	TNF_NOTCH1	TRUE	FALSE	TRUE	0.399	0.003	0.05
Th|CD8_exhuasted_T	TNF_NOTCH1	TRUE	FALSE	TRUE	0.612	0	0.05
Treg|CD8_exhuasted_T	TNF_NOTCH1	TRUE	FALSE	TRUE	0.357	0.012	0.05
CD8_exhuasted_T|NK	COPA_SORT1	TRUE	FALSE	TRUE	0.339	0.018	0.05
Cancer|NK	COPA_SORT1	TRUE	FALSE	TRUE	0.302	0	0.05
NK|NK	COPA_SORT1	TRUE	FALSE	TRUE	0.309	0.025	0.05
Proliferating_T|NK	COPA_SORT1	TRUE	FALSE	TRUE	0.229	0.02	0.05
Treg|NK	COPA_SORT1	TRUE	FALSE	TRUE	0.244	0.023	0.05
CD8_effector_T|CD8_exhuasted_T	CCL3L1_DPP4	TRUE	FALSE	TRUE	0.911	0	0.05
CD8_effector_T|Th	CCL3L1_DPP4	TRUE	FALSE	TRUE	0.999	0	0.05
NK|CD8_exhuasted_T	CCL3L1_DPP4	TRUE	FALSE	TRUE	0.871	0	0.05
NK|Th	CCL3L1_DPP4	TRUE	FALSE	TRUE	0.959	0	0.05
Proliferating_T|Th	CCL3L1_DPP4	TRUE	FALSE	TRUE	0.324	0.044	0.05
Cancer|CD4_Naive_T_or_Tcm	ADORA2B_ENTPD1	FALSE	TRUE	FALSE	0.302	0.018	0.06
Cancer|CD8_exhuasted_T	ADORA2B_ENTPD1	FALSE	TRUE	FALSE	0.572	0	0.06
Cancer|ILC	ADORA2B_ENTPD1	FALSE	TRUE	FALSE	0.485	0.045	0.06
Cancer|NK	ADORA2B_ENTPD1	FALSE	TRUE	FALSE	0.313	0.027	0.06
Cancer|Proliferating_T	ADORA2B_ENTPD1	FALSE	TRUE	FALSE	0.367	0	0.06
Cancer|Treg	ADORA2B_ENTPD1	FALSE	TRUE	FALSE	0.362	0	0.06
CD4_Naive_T_or_Tcm|Cancer	TNFRSF1B_GRN	TRUE	TRUE	FALSE	0.518	0	0.06
Proliferating_T|CD8_exhuasted_T	TNFRSF1B_GRN	TRUE	TRUE	FALSE	0.449	0.039	0.06
Proliferating_T|Cancer	TNFRSF1B_GRN	TRUE	TRUE	FALSE	0.591	0	0.06
Th|Cancer	TNFRSF1B_GRN	TRUE	TRUE	FALSE	0.441	0.009	0.06
Treg|CD8_exhuasted_T	TNFRSF1B_GRN	TRUE	TRUE	FALSE	0.643	0	0.06
Treg|Cancer	TNFRSF1B_GRN	TRUE	TRUE	FALSE	0.784	0	0.06
CD4_Naive_T_or_Tcm|Cancer	CD74_APP	FALSE	TRUE	FALSE	1.109	0.018	0.06
CD8_effector_T|Cancer	CD74_APP	FALSE	TRUE	FALSE	1.088	0	0.06
CD8_exhuasted_T|Cancer	CD74_APP	FALSE	TRUE	FALSE	1.635	0	0.06
NK|Cancer	CD74_APP	FALSE	TRUE	FALSE	1.121	0.018	0.06
Proliferating_T|Cancer	CD74_APP	FALSE	TRUE	FALSE	1.311	0	0.06
Treg|Cancer	CD74_APP	FALSE	TRUE	FALSE	1.233	0	0.06
CD8_Naive_T_or_Tcm|CD4_Naive_T_or_Tcm	CCL4_CCR8	TRUE	FALSE	TRUE	1.848	0	0.06
CD8_Naive_T_or_Tcm|Treg	CCL4_CCR8	TRUE	FALSE	TRUE	1.953	0	0.06
CD8_effector_T|CD4_Naive_T_or_Tcm	CCL4_CCR8	TRUE	FALSE	TRUE	2.717	0	0.06
CD8_effector_T|Treg	CCL4_CCR8	TRUE	FALSE	TRUE	2.823	0	0.06
NK|CD4_Naive_T_or_Tcm	CCL4_CCR8	TRUE	FALSE	TRUE	2.1	0	0.06
NK|Treg	CCL4_CCR8	TRUE	FALSE	TRUE	2.206	0	0.06
CD8_Naive_T_or_Tcm|CD8_exhuasted_T	HLA-DPB1_TNFSF13B	TRUE	TRUE	FALSE	0.307	0.014	0.06
CD8_effector_T|CD8_exhuasted_T	HLA-DPB1_TNFSF13B	TRUE	TRUE	FALSE	0.323	0.008	0.06
ILC|CD8_exhuasted_T	HLA-DPB1_TNFSF13B	TRUE	TRUE	FALSE	0.419	0.033	0.06
Proliferating_T|CD8_exhuasted_T	HLA-DPB1_TNFSF13B	TRUE	TRUE	FALSE	0.307	0.009	0.06
Th|CD8_exhuasted_T	HLA-DPB1_TNFSF13B	TRUE	TRUE	FALSE	0.308	0.036	0.06
Treg|CD8_exhuasted_T	HLA-DPB1_TNFSF13B	TRUE	TRUE	FALSE	0.34	0.006	0.06
CD4_Naive_T_or_Tcm|CD4_Naive_T_or_Tcm	CD27_CD70	TRUE	TRUE	FALSE	0.55	0	0.06
CD4_Naive_T_or_Tcm|Proliferating_T	CD27_CD70	TRUE	TRUE	FALSE	0.524	0	0.06
Proliferating_T|CD4_Naive_T_or_Tcm	CD27_CD70	TRUE	TRUE	FALSE	0.348	0.003	0.06
Proliferating_T|Proliferating_T	CD27_CD70	TRUE	TRUE	FALSE	0.322	0	0.06
Treg|CD4_Naive_T_or_Tcm	CD27_CD70	TRUE	TRUE	FALSE	0.646	0	0.06
Treg|Proliferating_T	CD27_CD70	TRUE	TRUE	FALSE	0.62	0	0.06
CD4_Naive_T_or_Tcm|CD4_Naive_T_or_Tcm	IL2 receptor_I_IL2	TRUE	TRUE	FALSE	0.335	0.015	0.06
CD8_exhuasted_T|CD4_Naive_T_or_Tcm	IL2 receptor_I_IL2	TRUE	TRUE	FALSE	0.463	0.003	0.06
NK|CD4_Naive_T_or_Tcm	IL2 receptor_I_IL2	TRUE	TRUE	FALSE	0.473	0	0.06
Proliferating_T|CD4_Naive_T_or_Tcm	IL2 receptor_I_IL2	TRUE	TRUE	FALSE	0.479	0	0.06
Th|CD4_Naive_T_or_Tcm	IL2 receptor_I_IL2	TRUE	TRUE	FALSE	0.337	0	0.06
Treg|CD4_Naive_T_or_Tcm	IL2 receptor_I_IL2	TRUE	TRUE	FALSE	0.548	0	0.06
CD8_exhuasted_T|CD8_exhuasted_T	COL6A3_a1b1 complex	TRUE	FALSE	FALSE	0.402	0.006	0.06
CD8_exhuasted_T|NK	COL6A3_a1b1 complex	TRUE	FALSE	FALSE	0.379	0.003	0.06
CD8_exhuasted_T|Proliferating_T	COL6A3_a1b1 complex	TRUE	FALSE	FALSE	0.368	0.003	0.06
Proliferating_T|CD8_exhuasted_T	COL6A3_a1b1 complex	TRUE	FALSE	FALSE	0.307	0.018	0.06
Proliferating_T|NK	COL6A3_a1b1 complex	TRUE	FALSE	FALSE	0.283	0.006	0.06
Proliferating_T|Proliferating_T	COL6A3_a1b1 complex	TRUE	FALSE	FALSE	0.272	0	0.06
CD8_Naive_T_or_Tcm|Th	CCL5_CCR4	TRUE	FALSE	TRUE	2.162	0	0.06
CD8_effector_T|Th	CCL5_CCR4	TRUE	FALSE	TRUE	2.72	0	0.06
CD8_exhuasted_T|Th	CCL5_CCR4	TRUE	FALSE	TRUE	1.534	0.021	0.06
ILC|Th	CCL5_CCR4	TRUE	FALSE	TRUE	2.439	0.009	0.06
NK|Th	CCL5_CCR4	TRUE	FALSE	TRUE	2.4	0	0.06
Proliferating_T|Th	CCL5_CCR4	TRUE	FALSE	TRUE	1.008	0	0.06
Proliferating_T|NK	LGALS9_HAVCR2	TRUE	FALSE	TRUE	0.344	0	0.06
Proliferating_T|Proliferating_T	LGALS9_HAVCR2	TRUE	FALSE	TRUE	0.248	0	0.06
Proliferating_T|Treg	LGALS9_HAVCR2	TRUE	FALSE	TRUE	0.323	0	0.06
Treg|NK	LGALS9_HAVCR2	TRUE	FALSE	TRUE	0.344	0	0.06
Treg|Proliferating_T	LGALS9_HAVCR2	TRUE	FALSE	TRUE	0.248	0	0.06
Treg|Treg	LGALS9_HAVCR2	TRUE	FALSE	TRUE	0.322	0	0.06
CD4_Naive_T_or_Tcm|CD8_effector_T	CD55_ADGRE5	TRUE	TRUE	TRUE	0.285	0.003	0.06
CD4_Naive_T_or_Tcm|NK	CD55_ADGRE5	TRUE	TRUE	TRUE	0.373	0.006	0.06
CD4_Naive_T_or_Tcm|Proliferating_T	CD55_ADGRE5	TRUE	TRUE	TRUE	0.295	0.003	0.06
Cancer|CD8_effector_T	CD55_ADGRE5	TRUE	TRUE	TRUE	0.222	0	0.06
Cancer|NK	CD55_ADGRE5	TRUE	TRUE	TRUE	0.311	0.012	0.06
Cancer|Proliferating_T	CD55_ADGRE5	TRUE	TRUE	TRUE	0.232	0	0.06
CD8_exhuasted_T|CD8_exhuasted_T	COL4A1_a1b1 complex	TRUE	FALSE	FALSE	0.381	0.032	0.06
CD8_exhuasted_T|NK	COL4A1_a1b1 complex	TRUE	FALSE	FALSE	0.358	0.03	0.06
CD8_exhuasted_T|Proliferating_T	COL4A1_a1b1 complex	TRUE	FALSE	FALSE	0.347	0.018	0.06
Cancer|CD8_exhuasted_T	COL4A1_a1b1 complex	TRUE	FALSE	FALSE	0.349	0.018	0.06
Cancer|NK	COL4A1_a1b1 complex	TRUE	FALSE	FALSE	0.326	0.006	0.06
Cancer|Proliferating_T	COL4A1_a1b1 complex	TRUE	FALSE	FALSE	0.315	0	0.06
CD4_Naive_T_or_Tcm|Th	CD48_CD244	FALSE	FALSE	TRUE	0.284	0.003	0.06
CD8_exhuasted_T|Th	CD48_CD244	FALSE	FALSE	TRUE	0.221	0.042	0.06
NK|Th	CD48_CD244	FALSE	FALSE	TRUE	0.31	0.006	0.06
Proliferating_T|Th	CD48_CD244	FALSE	FALSE	TRUE	0.33	0	0.06
Th|Th	CD48_CD244	FALSE	FALSE	TRUE	0.332	0.003	0.06
Treg|Th	CD48_CD244	FALSE	FALSE	TRUE	0.314	0	0.06
Proliferating_T|CD8_exhuasted_T	LGALS9_SORL1	TRUE	FALSE	TRUE	0.235	0.027	0.06
Proliferating_T|Cancer	LGALS9_SORL1	TRUE	FALSE	TRUE	0.171	0	0.06
Proliferating_T|ILC	LGALS9_SORL1	TRUE	FALSE	TRUE	0.566	0.006	0.06
Treg|CD8_exhuasted_T	LGALS9_SORL1	TRUE	FALSE	TRUE	0.235	0.033	0.06
Treg|Cancer	LGALS9_SORL1	TRUE	FALSE	TRUE	0.17	0	0.06
Treg|ILC	LGALS9_SORL1	TRUE	FALSE	TRUE	0.566	0.006	0.06
ILC|Proliferating_T	ICAM3_aLb2 complex	FALSE	FALSE	FALSE	0.539	0.048	0.07
ILC|Treg	ICAM3_aLb2 complex	FALSE	FALSE	FALSE	0.549	0.033	0.07
Proliferating_T|Proliferating_T	ICAM3_aLb2 complex	FALSE	FALSE	FALSE	0.178	0	0.07
Proliferating_T|Treg	ICAM3_aLb2 complex	FALSE	FALSE	FALSE	0.188	0	0.07
Th|Treg	ICAM3_aLb2 complex	FALSE	FALSE	FALSE	0.189	0.042	0.07
Treg|Proliferating_T	ICAM3_aLb2 complex	FALSE	FALSE	FALSE	0.198	0	0.07
Treg|Treg	ICAM3_aLb2 complex	FALSE	FALSE	FALSE	0.208	0	0.07
CD8_effector_T|Proliferating_T	CRTAM_CADM1	FALSE	FALSE	FALSE	0.421	0	0.07
CD8_effector_T|Treg	CRTAM_CADM1	FALSE	FALSE	FALSE	0.647	0	0.07
CD8_exhuasted_T|Proliferating_T	CRTAM_CADM1	FALSE	FALSE	FALSE	0.478	0.006	0.07
CD8_exhuasted_T|Treg	CRTAM_CADM1	FALSE	FALSE	FALSE	0.703	0	0.07
ILC|Treg	CRTAM_CADM1	FALSE	FALSE	FALSE	0.672	0.03	0.07
NK|Proliferating_T	CRTAM_CADM1	FALSE	FALSE	FALSE	0.425	0	0.07
NK|Treg	CRTAM_CADM1	FALSE	FALSE	FALSE	0.65	0	0.07
CD4_Naive_T_or_Tcm|NK	PTPRC_MRC1	FALSE	FALSE	TRUE	1.249	0	0.07
CD8_effector_T|NK	PTPRC_MRC1	FALSE	FALSE	TRUE	0.83	0	0.07
CD8_exhuasted_T|NK	PTPRC_MRC1	FALSE	FALSE	TRUE	1.063	0.012	0.07
NK|NK	PTPRC_MRC1	FALSE	FALSE	TRUE	0.969	0.018	0.07
Proliferating_T|NK	PTPRC_MRC1	FALSE	FALSE	TRUE	1.228	0	0.07
Th|NK	PTPRC_MRC1	FALSE	FALSE	TRUE	1.037	0	0.07
Treg|NK	PTPRC_MRC1	FALSE	FALSE	TRUE	1.271	0	0.07
CD8_Naive_T_or_Tcm|NK	CLEC2B_KLRF1	FALSE	TRUE	TRUE	0.428	0.015	0.07
CD8_effector_T|NK	CLEC2B_KLRF1	FALSE	TRUE	TRUE	0.635	0	0.07
CD8_exhuasted_T|NK	CLEC2B_KLRF1	FALSE	TRUE	TRUE	0.696	0.012	0.07
ILC|NK	CLEC2B_KLRF1	FALSE	TRUE	TRUE	0.584	0.021	0.07
NK|NK	CLEC2B_KLRF1	FALSE	TRUE	TRUE	0.526	0.024	0.07
Proliferating_T|NK	CLEC2B_KLRF1	FALSE	TRUE	TRUE	0.528	0	0.07
Th|NK	CLEC2B_KLRF1	FALSE	TRUE	TRUE	0.582	0	0.07
NK|NK	ICAM1_SPN	FALSE	TRUE	FALSE	0.388	0.009	0.08
NK|Proliferating_T	ICAM1_SPN	FALSE	TRUE	FALSE	0.373	0	0.08
Proliferating_T|NK	ICAM1_SPN	FALSE	TRUE	FALSE	0.281	0.012	0.08
Proliferating_T|Proliferating_T	ICAM1_SPN	FALSE	TRUE	FALSE	0.266	0	0.08
Th|NK	ICAM1_SPN	FALSE	TRUE	FALSE	0.373	0.003	0.08
Th|Proliferating_T	ICAM1_SPN	FALSE	TRUE	FALSE	0.358	0	0.08
Treg|NK	ICAM1_SPN	FALSE	TRUE	FALSE	0.296	0.003	0.08
Treg|Proliferating_T	ICAM1_SPN	FALSE	TRUE	FALSE	0.281	0	0.08
NK|Proliferating_T	ICAM1_aLb2 complex	FALSE	TRUE	FALSE	0.285	0.006	0.08
NK|Treg	ICAM1_aLb2 complex	FALSE	TRUE	FALSE	0.295	0.006	0.08
Proliferating_T|Proliferating_T	ICAM1_aLb2 complex	FALSE	TRUE	FALSE	0.178	0	0.08
Proliferating_T|Treg	ICAM1_aLb2 complex	FALSE	TRUE	FALSE	0.188	0	0.08
Th|Proliferating_T	ICAM1_aLb2 complex	FALSE	TRUE	FALSE	0.27	0.003	0.08
Th|Treg	ICAM1_aLb2 complex	FALSE	TRUE	FALSE	0.28	0.003	0.08
Treg|Proliferating_T	ICAM1_aLb2 complex	FALSE	TRUE	FALSE	0.193	0.006	0.08
Treg|Treg	ICAM1_aLb2 complex	FALSE	TRUE	FALSE	0.203	0.006	0.08
CD8_exhuasted_T|CD4_Naive_T_or_Tcm	TNFSF4_TNFRSF4	FALSE	FALSE	TRUE	0.362	0	0.08
CD8_exhuasted_T|Proliferating_T	TNFSF4_TNFRSF4	FALSE	FALSE	TRUE	0.389	0	0.08
CD8_exhuasted_T|Th	TNFSF4_TNFRSF4	FALSE	FALSE	TRUE	0.335	0.006	0.08
CD8_exhuasted_T|Treg	TNFSF4_TNFRSF4	FALSE	FALSE	TRUE	0.568	0	0.08
Th|CD4_Naive_T_or_Tcm	TNFSF4_TNFRSF4	FALSE	FALSE	TRUE	0.256	0.014	0.08
Th|Proliferating_T	TNFSF4_TNFRSF4	FALSE	FALSE	TRUE	0.283	0	0.08
Th|Th	TNFSF4_TNFRSF4	FALSE	FALSE	TRUE	0.229	0.018	0.08
Th|Treg	TNFSF4_TNFRSF4	FALSE	FALSE	TRUE	0.461	0	0.08
CD4_Naive_T_or_Tcm|Cancer	CD46_JAG1	FALSE	TRUE	FALSE	0.546	0.031	0.08
CD8_effector_T|Cancer	CD46_JAG1	FALSE	TRUE	FALSE	0.501	0	0.08
Cancer|Cancer	CD46_JAG1	FALSE	TRUE	FALSE	0.614	0	0.08
ILC|Cancer	CD46_JAG1	FALSE	TRUE	FALSE	0.801	0.044	0.08
NK|Cancer	CD46_JAG1	FALSE	TRUE	FALSE	0.579	0.032	0.08
Proliferating_T|Cancer	CD46_JAG1	FALSE	TRUE	FALSE	0.501	0	0.08
Th|Cancer	CD46_JAG1	FALSE	TRUE	FALSE	0.63	0	0.08
Treg|Cancer	CD46_JAG1	FALSE	TRUE	FALSE	0.457	0.027	0.08
CD8_effector_T|NK	CCL3_CCR1	TRUE	FALSE	TRUE	0.738	0	0.08
CD8_effector_T|Treg	CCL3_CCR1	TRUE	FALSE	TRUE	0.78	0	0.08
CD8_exhuasted_T|NK	CCL3_CCR1	TRUE	FALSE	TRUE	0.885	0.006	0.08
CD8_exhuasted_T|Treg	CCL3_CCR1	TRUE	FALSE	TRUE	0.927	0.006	0.08
NK|NK	CCL3_CCR1	TRUE	FALSE	TRUE	1.355	0	0.08
NK|Treg	CCL3_CCR1	TRUE	FALSE	TRUE	1.397	0	0.08
Proliferating_T|NK	CCL3_CCR1	TRUE	FALSE	TRUE	0.504	0.003	0.08
Proliferating_T|Treg	CCL3_CCR1	TRUE	FALSE	TRUE	0.546	0	0.08
Proliferating_T|CD8_Naive_T_or_Tcm	CXCR3_CCL20	TRUE	TRUE	FALSE	0.359	0.036	0.09
Proliferating_T|CD8_exhuasted_T	CXCR3_CCL20	TRUE	TRUE	FALSE	0.654	0.021	0.09
Proliferating_T|Proliferating_T	CXCR3_CCL20	TRUE	TRUE	FALSE	0.471	0	0.09
Proliferating_T|Th	CXCR3_CCL20	TRUE	TRUE	FALSE	1.501	0	0.09
Proliferating_T|Treg	CXCR3_CCL20	TRUE	TRUE	FALSE	0.564	0	0.09
Treg|CD8_exhuasted_T	CXCR3_CCL20	TRUE	TRUE	FALSE	0.614	0.048	0.09
Treg|Proliferating_T	CXCR3_CCL20	TRUE	TRUE	FALSE	0.431	0	0.09
Treg|Th	CXCR3_CCL20	TRUE	TRUE	FALSE	1.461	0	0.09
Treg|Treg	CXCR3_CCL20	TRUE	TRUE	FALSE	0.524	0	0.09
Cancer|CD8_exhuasted_T	COL1A1_a1b1 complex	TRUE	FALSE	FALSE	0.391	0.03	0.09
Cancer|NK	COL1A1_a1b1 complex	TRUE	FALSE	FALSE	0.368	0.006	0.09
Cancer|Proliferating_T	COL1A1_a1b1 complex	TRUE	FALSE	FALSE	0.357	0	0.09
Proliferating_T|CD8_exhuasted_T	COL1A1_a1b1 complex	TRUE	FALSE	FALSE	0.39	0.021	0.09
Proliferating_T|NK	COL1A1_a1b1 complex	TRUE	FALSE	FALSE	0.367	0.006	0.09
Proliferating_T|Proliferating_T	COL1A1_a1b1 complex	TRUE	FALSE	FALSE	0.356	0	0.09
Treg|CD8_exhuasted_T	COL1A1_a1b1 complex	TRUE	FALSE	FALSE	0.402	0.021	0.09
Treg|NK	COL1A1_a1b1 complex	TRUE	FALSE	FALSE	0.379	0.006	0.09
Treg|Proliferating_T	COL1A1_a1b1 complex	TRUE	FALSE	FALSE	0.368	0	0.09
Cancer|CD4_Naive_T_or_Tcm	SPP1_PTGER4	TRUE	FALSE	TRUE	0.703	0	0.09
Cancer|CD8_Naive_T_or_Tcm	SPP1_PTGER4	TRUE	FALSE	TRUE	0.748	0	0.09
Cancer|CD8_effector_T	SPP1_PTGER4	TRUE	FALSE	TRUE	0.75	0	0.09
Cancer|ILC	SPP1_PTGER4	TRUE	FALSE	TRUE	0.968	0.036	0.09
Cancer|NK	SPP1_PTGER4	TRUE	FALSE	TRUE	0.735	0.003	0.09
Cancer|Proliferating_T	SPP1_PTGER4	TRUE	FALSE	TRUE	0.646	0	0.09
Cancer|Th	SPP1_PTGER4	TRUE	FALSE	TRUE	0.733	0	0.09
Treg|CD8_Naive_T_or_Tcm	SPP1_PTGER4	TRUE	FALSE	TRUE	0.564	0.003	0.09
Treg|CD8_effector_T	SPP1_PTGER4	TRUE	FALSE	TRUE	0.566	0	0.09
CD4_Naive_T_or_Tcm|CD4_Naive_T_or_Tcm	SELL_SELPLG	FALSE	FALSE	TRUE	0.361	0	0.09
CD4_Naive_T_or_Tcm|Proliferating_T	SELL_SELPLG	FALSE	FALSE	TRUE	0.39	0	0.09
CD4_Naive_T_or_Tcm|Treg	SELL_SELPLG	FALSE	FALSE	TRUE	0.391	0	0.09
Proliferating_T|CD4_Naive_T_or_Tcm	SELL_SELPLG	FALSE	FALSE	TRUE	0.297	0	0.09
Proliferating_T|Proliferating_T	SELL_SELPLG	FALSE	FALSE	TRUE	0.326	0	0.09
Proliferating_T|Treg	SELL_SELPLG	FALSE	FALSE	TRUE	0.327	0	0.09
Treg|CD4_Naive_T_or_Tcm	SELL_SELPLG	FALSE	FALSE	TRUE	0.313	0.003	0.09
Treg|Proliferating_T	SELL_SELPLG	FALSE	FALSE	TRUE	0.342	0	0.09
Treg|Treg	SELL_SELPLG	FALSE	FALSE	TRUE	0.342	0	0.09
Cancer|CD4_Naive_T_or_Tcm	CD47_SIRPG	FALSE	TRUE	FALSE	0.607	0	0.09
Cancer|Proliferating_T	CD47_SIRPG	FALSE	TRUE	FALSE	0.55	0	0.09
Cancer|Th	CD47_SIRPG	FALSE	TRUE	FALSE	0.51	0.003	0.09
Cancer|Treg	CD47_SIRPG	FALSE	TRUE	FALSE	0.611	0	0.09
Proliferating_T|CD4_Naive_T_or_Tcm	CD47_SIRPG	FALSE	TRUE	FALSE	0.525	0	0.09
Proliferating_T|Proliferating_T	CD47_SIRPG	FALSE	TRUE	FALSE	0.469	0	0.09
Proliferating_T|Th	CD47_SIRPG	FALSE	TRUE	FALSE	0.428	0.044	0.09
Proliferating_T|Treg	CD47_SIRPG	FALSE	TRUE	FALSE	0.529	0	0.09
Treg|Treg	CD47_SIRPG	FALSE	TRUE	FALSE	0.434	0.009	0.09
Cancer|CD8_exhuasted_T	COL1A2_a1b1 complex	TRUE	FALSE	FALSE	0.366	0.03	0.09
Cancer|NK	COL1A2_a1b1 complex	TRUE	FALSE	FALSE	0.343	0.009	0.09
Cancer|Proliferating_T	COL1A2_a1b1 complex	TRUE	FALSE	FALSE	0.332	0	0.09
NK|Proliferating_T	COL1A2_a1b1 complex	TRUE	FALSE	FALSE	0.328	0.048	0.09
Proliferating_T|CD8_exhuasted_T	COL1A2_a1b1 complex	TRUE	FALSE	FALSE	0.354	0.041	0.09
Proliferating_T|NK	COL1A2_a1b1 complex	TRUE	FALSE	FALSE	0.331	0.018	0.09
Proliferating_T|Proliferating_T	COL1A2_a1b1 complex	TRUE	FALSE	FALSE	0.32	0	0.09
Th|NK	COL1A2_a1b1 complex	TRUE	FALSE	FALSE	0.334	0.042	0.09
Th|Proliferating_T	COL1A2_a1b1 complex	TRUE	FALSE	FALSE	0.323	0.015	0.09
CD4_Naive_T_or_Tcm|CD8_effector_T	PGRMC2_CCL4L2	TRUE	TRUE	FALSE	1.728	0	0.09
CD4_Naive_T_or_Tcm|NK	PGRMC2_CCL4L2	TRUE	TRUE	FALSE	1.395	0	0.09
Cancer|CD8_effector_T	PGRMC2_CCL4L2	TRUE	TRUE	FALSE	1.727	0	0.09
Cancer|NK	PGRMC2_CCL4L2	TRUE	TRUE	FALSE	1.394	0	0.09
NK|CD8_Naive_T_or_Tcm	PGRMC2_CCL4L2	TRUE	TRUE	FALSE	0.727	0.048	0.09
NK|CD8_effector_T	PGRMC2_CCL4L2	TRUE	TRUE	FALSE	1.877	0	0.09
NK|NK	PGRMC2_CCL4L2	TRUE	TRUE	FALSE	1.543	0	0.09
Th|CD8_effector_T	PGRMC2_CCL4L2	TRUE	TRUE	FALSE	1.732	0	0.09
Th|NK	PGRMC2_CCL4L2	TRUE	TRUE	FALSE	1.398	0	0.09
NK|CD4_Naive_T_or_Tcm	CD94:NKG2C_HLA-E	FALSE	TRUE	FALSE	1.05	0	0.09
NK|CD8_Naive_T_or_Tcm	CD94:NKG2C_HLA-E	FALSE	TRUE	FALSE	0.898	0	0.09
NK|CD8_effector_T	CD94:NKG2C_HLA-E	FALSE	TRUE	FALSE	0.988	0	0.09
NK|CD8_exhuasted_T	CD94:NKG2C_HLA-E	FALSE	TRUE	FALSE	0.889	0.036	0.09
NK|Cancer	CD94:NKG2C_HLA-E	FALSE	TRUE	FALSE	0.725	0.003	0.09
NK|NK	CD94:NKG2C_HLA-E	FALSE	TRUE	FALSE	1.348	0	0.09
NK|Proliferating_T	CD94:NKG2C_HLA-E	FALSE	TRUE	FALSE	0.961	0	0.09
NK|Th	CD94:NKG2C_HLA-E	FALSE	TRUE	FALSE	0.961	0	0.09
NK|Treg	CD94:NKG2C_HLA-E	FALSE	TRUE	FALSE	1.021	0	0.09
CD8_exhuasted_T|CD4_Naive_T_or_Tcm	TNFSF14_TNFRSF14	TRUE	FALSE	TRUE	0.33	0	0.09
CD8_exhuasted_T|CD8_exhuasted_T	TNFSF14_TNFRSF14	TRUE	FALSE	TRUE	0.311	0.006	0.09
CD8_exhuasted_T|Th	TNFSF14_TNFRSF14	TRUE	FALSE	TRUE	0.317	0.003	0.09
NK|CD4_Naive_T_or_Tcm	TNFSF14_TNFRSF14	TRUE	FALSE	TRUE	0.306	0	0.09
NK|CD8_exhuasted_T	TNFSF14_TNFRSF14	TRUE	FALSE	TRUE	0.287	0.009	0.09
NK|Th	TNFSF14_TNFRSF14	TRUE	FALSE	TRUE	0.292	0	0.09
Th|CD4_Naive_T_or_Tcm	TNFSF14_TNFRSF14	TRUE	FALSE	TRUE	0.218	0.003	0.09
Th|CD8_exhuasted_T	TNFSF14_TNFRSF14	TRUE	FALSE	TRUE	0.199	0.015	0.09
Th|Th	TNFSF14_TNFRSF14	TRUE	FALSE	TRUE	0.205	0	0.09
CD4_Naive_T_or_Tcm|ILC	CD52_SIGLEC10	TRUE	FALSE	FALSE	1.278	0	0.09
CD8_Naive_T_or_Tcm|ILC	CD52_SIGLEC10	TRUE	FALSE	FALSE	1.275	0	0.09
CD8_effector_T|ILC	CD52_SIGLEC10	TRUE	FALSE	FALSE	1.207	0	0.09
CD8_exhuasted_T|ILC	CD52_SIGLEC10	TRUE	FALSE	FALSE	1.656	0	0.09
ILC|ILC	CD52_SIGLEC10	TRUE	FALSE	FALSE	1.174	0.006	0.09
NK|ILC	CD52_SIGLEC10	TRUE	FALSE	FALSE	1.499	0	0.09
Proliferating_T|ILC	CD52_SIGLEC10	TRUE	FALSE	FALSE	1.234	0	0.09
Th|ILC	CD52_SIGLEC10	TRUE	FALSE	FALSE	1.576	0	0.09
Treg|ILC	CD52_SIGLEC10	TRUE	FALSE	FALSE	1.339	0	0.09
CD8_Naive_T_or_Tcm|NK	CCL5_CCR1	TRUE	FALSE	TRUE	2.117	0	0.12
CD8_Naive_T_or_Tcm|Treg	CCL5_CCR1	TRUE	FALSE	TRUE	2.159	0	0.12
CD8_effector_T|NK	CCL5_CCR1	TRUE	FALSE	TRUE	2.675	0	0.12
CD8_effector_T|Treg	CCL5_CCR1	TRUE	FALSE	TRUE	2.717	0	0.12
CD8_exhuasted_T|NK	CCL5_CCR1	TRUE	FALSE	TRUE	1.489	0.042	0.12
CD8_exhuasted_T|Treg	CCL5_CCR1	TRUE	FALSE	TRUE	1.53	0.045	0.12
ILC|NK	CCL5_CCR1	TRUE	FALSE	TRUE	2.394	0.009	0.12
ILC|Treg	CCL5_CCR1	TRUE	FALSE	TRUE	2.436	0.018	0.12
NK|NK	CCL5_CCR1	TRUE	FALSE	TRUE	2.355	0	0.12
NK|Treg	CCL5_CCR1	TRUE	FALSE	TRUE	2.396	0	0.12
Proliferating_T|NK	CCL5_CCR1	TRUE	FALSE	TRUE	0.963	0.045	0.12
Proliferating_T|Treg	CCL5_CCR1	TRUE	FALSE	TRUE	1.005	0.015	0.12
NK|NK	ICAM1_ITGAL	FALSE	TRUE	TRUE	0.415	0.003	0.12
NK|Proliferating_T	ICAM1_ITGAL	FALSE	TRUE	TRUE	0.285	0.006	0.12
NK|Treg	ICAM1_ITGAL	FALSE	TRUE	TRUE	0.295	0.009	0.12
Proliferating_T|NK	ICAM1_ITGAL	FALSE	TRUE	TRUE	0.308	0	0.12
Proliferating_T|Proliferating_T	ICAM1_ITGAL	FALSE	TRUE	TRUE	0.178	0	0.12
Proliferating_T|Treg	ICAM1_ITGAL	FALSE	TRUE	TRUE	0.188	0.009	0.12
Th|NK	ICAM1_ITGAL	FALSE	TRUE	TRUE	0.4	0	0.12
Th|Proliferating_T	ICAM1_ITGAL	FALSE	TRUE	TRUE	0.27	0.003	0.12
Th|Treg	ICAM1_ITGAL	FALSE	TRUE	TRUE	0.28	0.006	0.12
Treg|NK	ICAM1_ITGAL	FALSE	TRUE	TRUE	0.323	0	0.12
Treg|Proliferating_T	ICAM1_ITGAL	FALSE	TRUE	TRUE	0.193	0.006	0.12
Treg|Treg	ICAM1_ITGAL	FALSE	TRUE	TRUE	0.203	0.015	0.12
CD4_Naive_T_or_Tcm|CD8_exhuasted_T	COL3A1_a1b1 complex	TRUE	FALSE	FALSE	0.353	0.038	0.12
CD4_Naive_T_or_Tcm|NK	COL3A1_a1b1 complex	TRUE	FALSE	FALSE	0.33	0.048	0.12
CD4_Naive_T_or_Tcm|Proliferating_T	COL3A1_a1b1 complex	TRUE	FALSE	FALSE	0.319	0.012	0.12
Cancer|CD8_exhuasted_T	COL3A1_a1b1 complex	TRUE	FALSE	FALSE	0.364	0.03	0.12
Cancer|NK	COL3A1_a1b1 complex	TRUE	FALSE	FALSE	0.34	0.009	0.12
Cancer|Proliferating_T	COL3A1_a1b1 complex	TRUE	FALSE	FALSE	0.33	0	0.12
Proliferating_T|CD8_exhuasted_T	COL3A1_a1b1 complex	TRUE	FALSE	FALSE	0.373	0.015	0.12
Proliferating_T|NK	COL3A1_a1b1 complex	TRUE	FALSE	FALSE	0.35	0.006	0.12
Proliferating_T|Proliferating_T	COL3A1_a1b1 complex	TRUE	FALSE	FALSE	0.339	0	0.12
Treg|CD8_exhuasted_T	COL3A1_a1b1 complex	TRUE	FALSE	FALSE	0.346	0.038	0.12
Treg|NK	COL3A1_a1b1 complex	TRUE	FALSE	FALSE	0.323	0.03	0.12
Treg|Proliferating_T	COL3A1_a1b1 complex	TRUE	FALSE	FALSE	0.312	0	0.12
NK|Cancer	ICAM1_AREG	TRUE	TRUE	FALSE	0.403	0.003	0.12
NK|ILC	ICAM1_AREG	TRUE	TRUE	FALSE	0.869	0.003	0.12
NK|NK	ICAM1_AREG	TRUE	TRUE	FALSE	0.56	0	0.12
Proliferating_T|Cancer	ICAM1_AREG	TRUE	TRUE	FALSE	0.296	0	0.12
Proliferating_T|ILC	ICAM1_AREG	TRUE	TRUE	FALSE	0.762	0.029	0.12
Proliferating_T|NK	ICAM1_AREG	TRUE	TRUE	FALSE	0.453	0.003	0.12
Th|Cancer	ICAM1_AREG	TRUE	TRUE	FALSE	0.388	0	0.12
Th|ILC	ICAM1_AREG	TRUE	TRUE	FALSE	0.854	0.003	0.12
Th|NK	ICAM1_AREG	TRUE	TRUE	FALSE	0.545	0.003	0.12
Treg|Cancer	ICAM1_AREG	TRUE	TRUE	FALSE	0.311	0	0.12
Treg|ILC	ICAM1_AREG	TRUE	TRUE	FALSE	0.777	0.026	0.12
Treg|NK	ICAM1_AREG	TRUE	TRUE	FALSE	0.468	0.003	0.12
CD4_Naive_T_or_Tcm|Cancer	HLA-C_FAM3C	TRUE	TRUE	FALSE	0.733	0.024	0.12
CD4_Naive_T_or_Tcm|ILC	HLA-C_FAM3C	TRUE	TRUE	FALSE	1.052	0.009	0.12
CD8_Naive_T_or_Tcm|ILC	HLA-C_FAM3C	TRUE	TRUE	FALSE	0.861	0.027	0.12
CD8_effector_T|Cancer	HLA-C_FAM3C	TRUE	TRUE	FALSE	0.686	0	0.12
CD8_effector_T|ILC	HLA-C_FAM3C	TRUE	TRUE	FALSE	1.004	0.009	0.12
CD8_exhuasted_T|ILC	HLA-C_FAM3C	TRUE	TRUE	FALSE	0.931	0.044	0.12
NK|ILC	HLA-C_FAM3C	TRUE	TRUE	FALSE	0.883	0.033	0.12
Proliferating_T|Cancer	HLA-C_FAM3C	TRUE	TRUE	FALSE	0.736	0	0.12
Proliferating_T|ILC	HLA-C_FAM3C	TRUE	TRUE	FALSE	1.054	0.006	0.12
Th|Cancer	HLA-C_FAM3C	TRUE	TRUE	FALSE	0.749	0.009	0.12
Th|ILC	HLA-C_FAM3C	TRUE	TRUE	FALSE	1.067	0.006	0.12
Treg|ILC	HLA-C_FAM3C	TRUE	TRUE	FALSE	0.867	0.018	0.12
CD4_Naive_T_or_Tcm|CD4_Naive_T_or_Tcm	LTA_TNFRSF14	TRUE	FALSE	TRUE	0.248	0.003	0.12
CD4_Naive_T_or_Tcm|CD8_exhuasted_T	LTA_TNFRSF14	TRUE	FALSE	TRUE	0.229	0.026	0.12
CD4_Naive_T_or_Tcm|Th	LTA_TNFRSF14	TRUE	FALSE	TRUE	0.235	0.003	0.12
CD8_exhuasted_T|CD4_Naive_T_or_Tcm	LTA_TNFRSF14	TRUE	FALSE	TRUE	0.497	0	0.12
CD8_exhuasted_T|CD8_exhuasted_T	LTA_TNFRSF14	TRUE	FALSE	TRUE	0.478	0	0.12
CD8_exhuasted_T|Th	LTA_TNFRSF14	TRUE	FALSE	TRUE	0.484	0	0.12
Th|CD4_Naive_T_or_Tcm	LTA_TNFRSF14	TRUE	FALSE	TRUE	0.265	0	0.12
Th|CD8_exhuasted_T	LTA_TNFRSF14	TRUE	FALSE	TRUE	0.246	0.015	0.12
Th|Th	LTA_TNFRSF14	TRUE	FALSE	TRUE	0.252	0.003	0.12
Treg|CD4_Naive_T_or_Tcm	LTA_TNFRSF14	TRUE	FALSE	TRUE	0.297	0	0.12
Treg|CD8_exhuasted_T	LTA_TNFRSF14	TRUE	FALSE	TRUE	0.278	0.006	0.12
Treg|Th	LTA_TNFRSF14	TRUE	FALSE	TRUE	0.284	0	0.12
CD8_exhuasted_T|ILC	SPP1_CD44	TRUE	FALSE	TRUE	1.505	0.015	0.13
Cancer|CD8_Naive_T_or_Tcm	SPP1_CD44	TRUE	FALSE	TRUE	0.787	0.045	0.13
Cancer|Cancer	SPP1_CD44	TRUE	FALSE	TRUE	1.034	0	0.13
Cancer|ILC	SPP1_CD44	TRUE	FALSE	TRUE	1.579	0	0.13
Cancer|NK	SPP1_CD44	TRUE	FALSE	TRUE	0.986	0.009	0.13
Cancer|Proliferating_T	SPP1_CD44	TRUE	FALSE	TRUE	0.754	0.021	0.13
Cancer|Th	SPP1_CD44	TRUE	FALSE	TRUE	0.859	0.038	0.13
Cancer|Treg	SPP1_CD44	TRUE	FALSE	TRUE	0.799	0.021	0.13
Proliferating_T|Cancer	SPP1_CD44	TRUE	FALSE	TRUE	0.749	0.023	0.13
Proliferating_T|ILC	SPP1_CD44	TRUE	FALSE	TRUE	1.294	0.033	0.13
Th|ILC	SPP1_CD44	TRUE	FALSE	TRUE	1.203	0.048	0.13
Treg|Cancer	SPP1_CD44	TRUE	FALSE	TRUE	0.85	0	0.13
Treg|ILC	SPP1_CD44	TRUE	FALSE	TRUE	1.395	0.018	0.13
Cancer|CD4_Naive_T_or_Tcm	FAM3C_CLEC2D	TRUE	FALSE	TRUE	0.528	0.003	0.13
Cancer|CD8_exhuasted_T	FAM3C_CLEC2D	TRUE	FALSE	TRUE	0.633	0.015	0.13
Cancer|NK	FAM3C_CLEC2D	TRUE	FALSE	TRUE	0.433	0.045	0.13
Cancer|Proliferating_T	FAM3C_CLEC2D	TRUE	FALSE	TRUE	0.617	0	0.13
Cancer|Th	FAM3C_CLEC2D	TRUE	FALSE	TRUE	0.429	0.034	0.13
Cancer|Treg	FAM3C_CLEC2D	TRUE	FALSE	TRUE	0.588	0	0.13
ILC|CD4_Naive_T_or_Tcm	FAM3C_CLEC2D	TRUE	FALSE	TRUE	0.847	0.012	0.13
ILC|CD8_effector_T	FAM3C_CLEC2D	TRUE	FALSE	TRUE	0.628	0.024	0.13
ILC|CD8_exhuasted_T	FAM3C_CLEC2D	TRUE	FALSE	TRUE	0.952	0.009	0.13
ILC|NK	FAM3C_CLEC2D	TRUE	FALSE	TRUE	0.752	0.018	0.13
ILC|Proliferating_T	FAM3C_CLEC2D	TRUE	FALSE	TRUE	0.935	0.003	0.13
ILC|Th	FAM3C_CLEC2D	TRUE	FALSE	TRUE	0.747	0.009	0.13
ILC|Treg	FAM3C_CLEC2D	TRUE	FALSE	TRUE	0.906	0.003	0.13
CD4_Naive_T_or_Tcm|ILC	CD96_NECTIN1	TRUE	TRUE	TRUE	0.811	0	0.15
CD8_Naive_T_or_Tcm|Cancer	CD96_NECTIN1	TRUE	TRUE	TRUE	0.38	0.009	0.15
CD8_Naive_T_or_Tcm|ILC	CD96_NECTIN1	TRUE	TRUE	TRUE	0.769	0.003	0.15
CD8_effector_T|Cancer	CD96_NECTIN1	TRUE	TRUE	TRUE	0.449	0	0.15
CD8_effector_T|ILC	CD96_NECTIN1	TRUE	TRUE	TRUE	0.839	0	0.15
CD8_exhuasted_T|Cancer	CD96_NECTIN1	TRUE	TRUE	TRUE	0.931	0.003	0.15
CD8_exhuasted_T|ILC	CD96_NECTIN1	TRUE	TRUE	TRUE	1.321	0	0.15
NK|Cancer	CD96_NECTIN1	TRUE	TRUE	TRUE	0.664	0	0.15
NK|ILC	CD96_NECTIN1	TRUE	TRUE	TRUE	1.054	0	0.15
Proliferating_T|Cancer	CD96_NECTIN1	TRUE	TRUE	TRUE	0.518	0	0.15
Proliferating_T|ILC	CD96_NECTIN1	TRUE	TRUE	TRUE	0.908	0	0.15
Th|Cancer	CD96_NECTIN1	TRUE	TRUE	TRUE	0.648	0	0.15
Th|ILC	CD96_NECTIN1	TRUE	TRUE	TRUE	1.038	0	0.15
Treg|Cancer	CD96_NECTIN1	TRUE	TRUE	TRUE	0.34	0.045	0.15
Treg|ILC	CD96_NECTIN1	TRUE	TRUE	TRUE	0.729	0.009	0.15
CD4_Naive_T_or_Tcm|CD4_Naive_T_or_Tcm	LTA_TNFRSF1B	TRUE	FALSE	TRUE	0.398	0.021	0.18
CD4_Naive_T_or_Tcm|Proliferating_T	LTA_TNFRSF1B	TRUE	FALSE	TRUE	0.471	0	0.18
CD4_Naive_T_or_Tcm|Th	LTA_TNFRSF1B	TRUE	FALSE	TRUE	0.321	0.033	0.18
CD4_Naive_T_or_Tcm|Treg	LTA_TNFRSF1B	TRUE	FALSE	TRUE	0.665	0	0.18
CD8_exhuasted_T|CD4_Naive_T_or_Tcm	LTA_TNFRSF1B	TRUE	FALSE	TRUE	0.647	0	0.18
CD8_exhuasted_T|CD8_exhuasted_T	LTA_TNFRSF1B	TRUE	FALSE	TRUE	0.488	0.027	0.18
CD8_exhuasted_T|NK	LTA_TNFRSF1B	TRUE	FALSE	TRUE	0.48	0.009	0.18
CD8_exhuasted_T|Proliferating_T	LTA_TNFRSF1B	TRUE	FALSE	TRUE	0.72	0	0.18
CD8_exhuasted_T|Th	LTA_TNFRSF1B	TRUE	FALSE	TRUE	0.57	0	0.18
CD8_exhuasted_T|Treg	LTA_TNFRSF1B	TRUE	FALSE	TRUE	0.914	0	0.18
Th|CD4_Naive_T_or_Tcm	LTA_TNFRSF1B	TRUE	FALSE	TRUE	0.414	0.012	0.18
Th|Proliferating_T	LTA_TNFRSF1B	TRUE	FALSE	TRUE	0.487	0	0.18
Th|Th	LTA_TNFRSF1B	TRUE	FALSE	TRUE	0.338	0.039	0.18
Th|Treg	LTA_TNFRSF1B	TRUE	FALSE	TRUE	0.681	0	0.18
Treg|CD4_Naive_T_or_Tcm	LTA_TNFRSF1B	TRUE	FALSE	TRUE	0.447	0	0.18
Treg|Proliferating_T	LTA_TNFRSF1B	TRUE	FALSE	TRUE	0.52	0	0.18
Treg|Th	LTA_TNFRSF1B	TRUE	FALSE	TRUE	0.37	0	0.18
Treg|Treg	LTA_TNFRSF1B	TRUE	FALSE	TRUE	0.713	0	0.18
CD4_Naive_T_or_Tcm|Proliferating_T	TNF_TNFRSF1B	TRUE	FALSE	TRUE	0.532	0.003	0.18
CD4_Naive_T_or_Tcm|Treg	TNF_TNFRSF1B	TRUE	FALSE	TRUE	0.726	0	0.18
CD8_exhuasted_T|Treg	TNF_TNFRSF1B	TRUE	FALSE	TRUE	0.628	0.009	0.18
NK|Proliferating_T	TNF_TNFRSF1B	TRUE	FALSE	TRUE	0.524	0.003	0.18
NK|Treg	TNF_TNFRSF1B	TRUE	FALSE	TRUE	0.718	0	0.18
Proliferating_T|CD4_Naive_T_or_Tcm	TNF_TNFRSF1B	TRUE	FALSE	TRUE	0.5	0.003	0.18
Proliferating_T|Proliferating_T	TNF_TNFRSF1B	TRUE	FALSE	TRUE	0.573	0	0.18
Proliferating_T|Th	TNF_TNFRSF1B	TRUE	FALSE	TRUE	0.424	0.009	0.18
Proliferating_T|Treg	TNF_TNFRSF1B	TRUE	FALSE	TRUE	0.767	0	0.18
Th|CD4_Naive_T_or_Tcm	TNF_TNFRSF1B	TRUE	FALSE	TRUE	0.713	0	0.18
Th|CD8_exhuasted_T	TNF_TNFRSF1B	TRUE	FALSE	TRUE	0.555	0.021	0.18
Th|NK	TNF_TNFRSF1B	TRUE	FALSE	TRUE	0.547	0.006	0.18
Th|Proliferating_T	TNF_TNFRSF1B	TRUE	FALSE	TRUE	0.786	0	0.18
Th|Th	TNF_TNFRSF1B	TRUE	FALSE	TRUE	0.637	0	0.18
Th|Treg	TNF_TNFRSF1B	TRUE	FALSE	TRUE	0.98	0	0.18
Treg|CD4_Naive_T_or_Tcm	TNF_TNFRSF1B	TRUE	FALSE	TRUE	0.458	0.021	0.18
Treg|Proliferating_T	TNF_TNFRSF1B	TRUE	FALSE	TRUE	0.531	0	0.18
Treg|Treg	TNF_TNFRSF1B	TRUE	FALSE	TRUE	0.725	0	0.18
CD4_Naive_T_or_Tcm|Proliferating_T	TNF_FAS	TRUE	FALSE	TRUE	0.361	0.045	0.18
CD4_Naive_T_or_Tcm|Th	TNF_FAS	TRUE	FALSE	TRUE	0.421	0.024	0.18
CD4_Naive_T_or_Tcm|Treg	TNF_FAS	TRUE	FALSE	TRUE	0.452	0.012	0.18
NK|Th	TNF_FAS	TRUE	FALSE	TRUE	0.414	0.032	0.18
NK|Treg	TNF_FAS	TRUE	FALSE	TRUE	0.444	0.015	0.18
Proliferating_T|CD4_Naive_T_or_Tcm	TNF_FAS	TRUE	FALSE	TRUE	0.366	0.017	0.18
Proliferating_T|CD8_exhuasted_T	TNF_FAS	TRUE	FALSE	TRUE	0.41	0.035	0.18
Proliferating_T|Proliferating_T	TNF_FAS	TRUE	FALSE	TRUE	0.403	0	0.18
Proliferating_T|Th	TNF_FAS	TRUE	FALSE	TRUE	0.463	0	0.18
Proliferating_T|Treg	TNF_FAS	TRUE	FALSE	TRUE	0.493	0	0.18
Th|CD4_Naive_T_or_Tcm	TNF_FAS	TRUE	FALSE	TRUE	0.579	0	0.18
Th|CD8_exhuasted_T	TNF_FAS	TRUE	FALSE	TRUE	0.623	0	0.18
Th|Proliferating_T	TNF_FAS	TRUE	FALSE	TRUE	0.616	0	0.18
Th|Th	TNF_FAS	TRUE	FALSE	TRUE	0.676	0	0.18
Th|Treg	TNF_FAS	TRUE	FALSE	TRUE	0.706	0	0.18
Treg|Proliferating_T	TNF_FAS	TRUE	FALSE	TRUE	0.36	0	0.18
Treg|Th	TNF_FAS	TRUE	FALSE	TRUE	0.42	0.003	0.18
Treg|Treg	TNF_FAS	TRUE	FALSE	TRUE	0.451	0	0.18
CD4_Naive_T_or_Tcm|ILC	HLA-E_KLRC2	FALSE	FALSE	TRUE	1.413	0	0.19
CD4_Naive_T_or_Tcm|NK	HLA-E_KLRC2	FALSE	FALSE	TRUE	1.05	0	0.19
CD8_Naive_T_or_Tcm|ILC	HLA-E_KLRC2	FALSE	FALSE	TRUE	1.26	0	0.19
CD8_Naive_T_or_Tcm|NK	HLA-E_KLRC2	FALSE	FALSE	TRUE	0.898	0	0.19
CD8_effector_T|ILC	HLA-E_KLRC2	FALSE	FALSE	TRUE	1.351	0	0.19
CD8_effector_T|NK	HLA-E_KLRC2	FALSE	FALSE	TRUE	0.988	0	0.19
CD8_exhuasted_T|ILC	HLA-E_KLRC2	FALSE	FALSE	TRUE	1.251	0.003	0.19
CD8_exhuasted_T|NK	HLA-E_KLRC2	FALSE	FALSE	TRUE	0.889	0.039	0.19
Cancer|ILC	HLA-E_KLRC2	FALSE	FALSE	TRUE	1.088	0.003	0.19
Cancer|NK	HLA-E_KLRC2	FALSE	FALSE	TRUE	0.725	0.006	0.19
ILC|ILC	HLA-E_KLRC2	FALSE	FALSE	TRUE	1.072	0.021	0.19
NK|ILC	HLA-E_KLRC2	FALSE	FALSE	TRUE	1.711	0	0.19
NK|NK	HLA-E_KLRC2	FALSE	FALSE	TRUE	1.348	0	0.19
Proliferating_T|ILC	HLA-E_KLRC2	FALSE	FALSE	TRUE	1.324	0	0.19
Proliferating_T|NK	HLA-E_KLRC2	FALSE	FALSE	TRUE	0.961	0	0.19
Th|ILC	HLA-E_KLRC2	FALSE	FALSE	TRUE	1.324	0.003	0.19
Th|NK	HLA-E_KLRC2	FALSE	FALSE	TRUE	0.961	0	0.19
Treg|ILC	HLA-E_KLRC2	FALSE	FALSE	TRUE	1.384	0	0.19
Treg|NK	HLA-E_KLRC2	FALSE	FALSE	TRUE	1.021	0	0.19
CD8_exhuasted_T|CD4_Naive_T_or_Tcm	CD94:NKG2A_HLA-E	FALSE	TRUE	FALSE	0.79	0.027	0.19
CD8_exhuasted_T|CD8_effector_T	CD94:NKG2A_HLA-E	FALSE	TRUE	FALSE	0.728	0.021	0.19
CD8_exhuasted_T|NK	CD94:NKG2A_HLA-E	FALSE	TRUE	FALSE	1.088	0.003	0.19
CD8_exhuasted_T|Proliferating_T	CD94:NKG2A_HLA-E	FALSE	TRUE	FALSE	0.701	0.015	0.19
CD8_exhuasted_T|Treg	CD94:NKG2A_HLA-E	FALSE	TRUE	FALSE	0.761	0.012	0.19
NK|CD4_Naive_T_or_Tcm	CD94:NKG2A_HLA-E	FALSE	TRUE	FALSE	1.049	0	0.19
NK|CD8_Naive_T_or_Tcm	CD94:NKG2A_HLA-E	FALSE	TRUE	FALSE	0.896	0	0.19
NK|CD8_effector_T	CD94:NKG2A_HLA-E	FALSE	TRUE	FALSE	0.987	0	0.19
NK|CD8_exhuasted_T	CD94:NKG2A_HLA-E	FALSE	TRUE	FALSE	0.887	0.041	0.19
NK|Cancer	CD94:NKG2A_HLA-E	FALSE	TRUE	FALSE	0.724	0.006	0.19
NK|NK	CD94:NKG2A_HLA-E	FALSE	TRUE	FALSE	1.346	0	0.19
NK|Proliferating_T	CD94:NKG2A_HLA-E	FALSE	TRUE	FALSE	0.96	0	0.19
NK|Th	CD94:NKG2A_HLA-E	FALSE	TRUE	FALSE	0.96	0	0.19
NK|Treg	CD94:NKG2A_HLA-E	FALSE	TRUE	FALSE	1.019	0	0.19
Proliferating_T|CD4_Naive_T_or_Tcm	CD94:NKG2A_HLA-E	FALSE	TRUE	FALSE	0.782	0.012	0.19
Proliferating_T|CD8_effector_T	CD94:NKG2A_HLA-E	FALSE	TRUE	FALSE	0.72	0	0.19
Proliferating_T|NK	CD94:NKG2A_HLA-E	FALSE	TRUE	FALSE	1.08	0	0.19
Proliferating_T|Proliferating_T	CD94:NKG2A_HLA-E	FALSE	TRUE	FALSE	0.693	0	0.19
Proliferating_T|Treg	CD94:NKG2A_HLA-E	FALSE	TRUE	FALSE	0.753	0	0.19
CD8_effector_T|CD8_exhuasted_T	CD74_COPA	TRUE	TRUE	FALSE	0.946	0.035	0.21
CD8_effector_T|Cancer	CD74_COPA	TRUE	TRUE	FALSE	0.909	0	0.21
CD8_effector_T|NK	CD74_COPA	TRUE	TRUE	FALSE	0.915	0.017	0.21
CD8_effector_T|Proliferating_T	CD74_COPA	TRUE	TRUE	FALSE	0.836	0.009	0.21
CD8_effector_T|Treg	CD74_COPA	TRUE	TRUE	FALSE	0.851	0.014	0.21
CD8_exhuasted_T|CD8_exhuasted_T	CD74_COPA	TRUE	TRUE	FALSE	1.493	0	0.21
CD8_exhuasted_T|Cancer	CD74_COPA	TRUE	TRUE	FALSE	1.456	0.003	0.21
CD8_exhuasted_T|NK	CD74_COPA	TRUE	TRUE	FALSE	1.463	0.003	0.21
CD8_exhuasted_T|Proliferating_T	CD74_COPA	TRUE	TRUE	FALSE	1.383	0.006	0.21
CD8_exhuasted_T|Treg	CD74_COPA	TRUE	TRUE	FALSE	1.398	0.006	0.21
NK|CD8_exhuasted_T	CD74_COPA	TRUE	TRUE	FALSE	0.978	0.045	0.21
Proliferating_T|CD8_exhuasted_T	CD74_COPA	TRUE	TRUE	FALSE	1.169	0	0.21
Proliferating_T|Cancer	CD74_COPA	TRUE	TRUE	FALSE	1.133	0	0.21
Proliferating_T|NK	CD74_COPA	TRUE	TRUE	FALSE	1.139	0	0.21
Proliferating_T|Proliferating_T	CD74_COPA	TRUE	TRUE	FALSE	1.06	0	0.21
Proliferating_T|Treg	CD74_COPA	TRUE	TRUE	FALSE	1.074	0	0.21
Treg|CD8_exhuasted_T	CD74_COPA	TRUE	TRUE	FALSE	1.091	0	0.21
Treg|Cancer	CD74_COPA	TRUE	TRUE	FALSE	1.054	0	0.21
Treg|NK	CD74_COPA	TRUE	TRUE	FALSE	1.06	0.003	0.21
Treg|Proliferating_T	CD74_COPA	TRUE	TRUE	FALSE	0.981	0	0.21
Treg|Treg	CD74_COPA	TRUE	TRUE	FALSE	0.995	0	0.21
CD4_Naive_T_or_Tcm|CD8_exhuasted_T	HLA-E_KLRC1	FALSE	FALSE	TRUE	0.89	0.018	0.21
CD4_Naive_T_or_Tcm|NK	HLA-E_KLRC1	FALSE	FALSE	TRUE	1.049	0	0.21
CD4_Naive_T_or_Tcm|Proliferating_T	HLA-E_KLRC1	FALSE	FALSE	TRUE	0.869	0	0.21
CD8_Naive_T_or_Tcm|NK	HLA-E_KLRC1	FALSE	FALSE	TRUE	0.896	0.003	0.21
CD8_Naive_T_or_Tcm|Proliferating_T	HLA-E_KLRC1	FALSE	FALSE	TRUE	0.716	0.003	0.21
CD8_effector_T|CD8_exhuasted_T	HLA-E_KLRC1	FALSE	FALSE	TRUE	0.828	0.024	0.21
CD8_effector_T|NK	HLA-E_KLRC1	FALSE	FALSE	TRUE	0.987	0	0.21
CD8_effector_T|Proliferating_T	HLA-E_KLRC1	FALSE	FALSE	TRUE	0.807	0	0.21
Cancer|NK	HLA-E_KLRC1	FALSE	FALSE	TRUE	0.724	0.024	0.21
NK|CD8_exhuasted_T	HLA-E_KLRC1	FALSE	FALSE	TRUE	1.187	0	0.21
NK|ILC	HLA-E_KLRC1	FALSE	FALSE	TRUE	1.26	0.006	0.21
NK|NK	HLA-E_KLRC1	FALSE	FALSE	TRUE	1.346	0	0.21
NK|Proliferating_T	HLA-E_KLRC1	FALSE	FALSE	TRUE	1.167	0	0.21
Proliferating_T|CD8_exhuasted_T	HLA-E_KLRC1	FALSE	FALSE	TRUE	0.801	0.024	0.21
Proliferating_T|NK	HLA-E_KLRC1	FALSE	FALSE	TRUE	0.96	0	0.21
Proliferating_T|Proliferating_T	HLA-E_KLRC1	FALSE	FALSE	TRUE	0.78	0	0.21
Th|NK	HLA-E_KLRC1	FALSE	FALSE	TRUE	0.96	0	0.21
Th|Proliferating_T	HLA-E_KLRC1	FALSE	FALSE	TRUE	0.78	0.009	0.21
Treg|CD8_exhuasted_T	HLA-E_KLRC1	FALSE	FALSE	TRUE	0.861	0.018	0.21
Treg|NK	HLA-E_KLRC1	FALSE	FALSE	TRUE	1.019	0	0.21
Treg|Proliferating_T	HLA-E_KLRC1	FALSE	FALSE	TRUE	0.84	0	0.21
CD8_Naive_T_or_Tcm|CD4_Naive_T_or_Tcm	CCL4_CCR5	TRUE	FALSE	TRUE	1.875	0	0.22
CD8_Naive_T_or_Tcm|CD8_Naive_T_or_Tcm	CCL4_CCR5	TRUE	FALSE	TRUE	1.904	0	0.22
CD8_Naive_T_or_Tcm|CD8_effector_T	CCL4_CCR5	TRUE	FALSE	TRUE	1.929	0	0.22
CD8_Naive_T_or_Tcm|CD8_exhuasted_T	CCL4_CCR5	TRUE	FALSE	TRUE	2.114	0	0.22
CD8_Naive_T_or_Tcm|Proliferating_T	CCL4_CCR5	TRUE	FALSE	TRUE	1.95	0	0.22
CD8_Naive_T_or_Tcm|Th	CCL4_CCR5	TRUE	FALSE	TRUE	2	0	0.22
CD8_Naive_T_or_Tcm|Treg	CCL4_CCR5	TRUE	FALSE	TRUE	1.931	0	0.22
CD8_effector_T|CD4_Naive_T_or_Tcm	CCL4_CCR5	TRUE	FALSE	TRUE	2.744	0	0.22
CD8_effector_T|CD8_Naive_T_or_Tcm	CCL4_CCR5	TRUE	FALSE	TRUE	2.773	0	0.22
CD8_effector_T|CD8_effector_T	CCL4_CCR5	TRUE	FALSE	TRUE	2.799	0	0.22
CD8_effector_T|CD8_exhuasted_T	CCL4_CCR5	TRUE	FALSE	TRUE	2.983	0	0.22
CD8_effector_T|Proliferating_T	CCL4_CCR5	TRUE	FALSE	TRUE	2.819	0	0.22
CD8_effector_T|Th	CCL4_CCR5	TRUE	FALSE	TRUE	2.87	0	0.22
CD8_effector_T|Treg	CCL4_CCR5	TRUE	FALSE	TRUE	2.8	0	0.22
CD8_exhuasted_T|CD8_exhuasted_T	CCL4_CCR5	TRUE	FALSE	TRUE	1.602	0.045	0.22
NK|CD4_Naive_T_or_Tcm	CCL4_CCR5	TRUE	FALSE	TRUE	2.128	0	0.22
NK|CD8_Naive_T_or_Tcm	CCL4_CCR5	TRUE	FALSE	TRUE	2.156	0	0.22
NK|CD8_effector_T	CCL4_CCR5	TRUE	FALSE	TRUE	2.182	0	0.22
NK|CD8_exhuasted_T	CCL4_CCR5	TRUE	FALSE	TRUE	2.366	0	0.22
NK|Proliferating_T	CCL4_CCR5	TRUE	FALSE	TRUE	2.202	0	0.22
NK|Th	CCL4_CCR5	TRUE	FALSE	TRUE	2.253	0	0.22
NK|Treg	CCL4_CCR5	TRUE	FALSE	TRUE	2.183	0	0.22
CD4_Naive_T_or_Tcm|CD4_Naive_T_or_Tcm	TNF_ICOS	TRUE	FALSE	TRUE	0.805	0.003	0.26
CD4_Naive_T_or_Tcm|CD8_exhuasted_T	TNF_ICOS	TRUE	FALSE	TRUE	0.917	0	0.26
CD4_Naive_T_or_Tcm|Proliferating_T	TNF_ICOS	TRUE	FALSE	TRUE	0.687	0	0.26
CD4_Naive_T_or_Tcm|Treg	TNF_ICOS	TRUE	FALSE	TRUE	1.218	0	0.26
CD8_exhuasted_T|CD4_Naive_T_or_Tcm	TNF_ICOS	TRUE	FALSE	TRUE	0.706	0.015	0.26
CD8_exhuasted_T|CD8_exhuasted_T	TNF_ICOS	TRUE	FALSE	TRUE	0.819	0.006	0.26
CD8_exhuasted_T|Proliferating_T	TNF_ICOS	TRUE	FALSE	TRUE	0.589	0.036	0.26
CD8_exhuasted_T|Treg	TNF_ICOS	TRUE	FALSE	TRUE	1.12	0	0.26
NK|CD4_Naive_T_or_Tcm	TNF_ICOS	TRUE	FALSE	TRUE	0.797	0	0.26
NK|CD8_exhuasted_T	TNF_ICOS	TRUE	FALSE	TRUE	0.91	0	0.26
NK|Proliferating_T	TNF_ICOS	TRUE	FALSE	TRUE	0.679	0	0.26
NK|Treg	TNF_ICOS	TRUE	FALSE	TRUE	1.21	0	0.26
Proliferating_T|CD4_Naive_T_or_Tcm	TNF_ICOS	TRUE	FALSE	TRUE	0.846	0	0.26
Proliferating_T|CD8_exhuasted_T	TNF_ICOS	TRUE	FALSE	TRUE	0.959	0	0.26
Proliferating_T|Proliferating_T	TNF_ICOS	TRUE	FALSE	TRUE	0.728	0	0.26
Proliferating_T|Th	TNF_ICOS	TRUE	FALSE	TRUE	0.525	0.024	0.26
Proliferating_T|Treg	TNF_ICOS	TRUE	FALSE	TRUE	1.259	0	0.26
Th|CD4_Naive_T_or_Tcm	TNF_ICOS	TRUE	FALSE	TRUE	1.059	0	0.26
Th|CD8_exhuasted_T	TNF_ICOS	TRUE	FALSE	TRUE	1.172	0	0.26
Th|Proliferating_T	TNF_ICOS	TRUE	FALSE	TRUE	0.941	0	0.26
Th|Th	TNF_ICOS	TRUE	FALSE	TRUE	0.738	0	0.26
Th|Treg	TNF_ICOS	TRUE	FALSE	TRUE	1.472	0	0.26
Treg|CD4_Naive_T_or_Tcm	TNF_ICOS	TRUE	FALSE	TRUE	0.804	0	0.26
Treg|CD8_exhuasted_T	TNF_ICOS	TRUE	FALSE	TRUE	0.916	0	0.26
Treg|Proliferating_T	TNF_ICOS	TRUE	FALSE	TRUE	0.686	0	0.26
Treg|Treg	TNF_ICOS	TRUE	FALSE	TRUE	1.217	0	0.26
CD4_Naive_T_or_Tcm|CD4_Naive_T_or_Tcm	CD2_CD58	FALSE	TRUE	FALSE	1.541	0	0.29
CD4_Naive_T_or_Tcm|Cancer	CD2_CD58	FALSE	TRUE	FALSE	1.398	0	0.29
CD4_Naive_T_or_Tcm|Proliferating_T	CD2_CD58	FALSE	TRUE	FALSE	1.571	0	0.29
CD4_Naive_T_or_Tcm|Th	CD2_CD58	FALSE	TRUE	FALSE	1.488	0	0.29
CD4_Naive_T_or_Tcm|Treg	CD2_CD58	FALSE	TRUE	FALSE	1.545	0	0.29
CD8_effector_T|CD4_Naive_T_or_Tcm	CD2_CD58	FALSE	TRUE	FALSE	0.905	0.009	0.29
CD8_effector_T|Proliferating_T	CD2_CD58	FALSE	TRUE	FALSE	0.934	0	0.29
CD8_effector_T|Th	CD2_CD58	FALSE	TRUE	FALSE	0.851	0.041	0.29
CD8_effector_T|Treg	CD2_CD58	FALSE	TRUE	FALSE	0.908	0	0.29
CD8_exhuasted_T|CD4_Naive_T_or_Tcm	CD2_CD58	FALSE	TRUE	FALSE	1.746	0	0.29
CD8_exhuasted_T|Cancer	CD2_CD58	FALSE	TRUE	FALSE	1.604	0	0.29
CD8_exhuasted_T|Proliferating_T	CD2_CD58	FALSE	TRUE	FALSE	1.776	0	0.29
CD8_exhuasted_T|Th	CD2_CD58	FALSE	TRUE	FALSE	1.693	0	0.29
CD8_exhuasted_T|Treg	CD2_CD58	FALSE	TRUE	FALSE	1.75	0	0.29
Proliferating_T|CD4_Naive_T_or_Tcm	CD2_CD58	FALSE	TRUE	FALSE	1.363	0	0.29
Proliferating_T|Cancer	CD2_CD58	FALSE	TRUE	FALSE	1.22	0	0.29
Proliferating_T|Proliferating_T	CD2_CD58	FALSE	TRUE	FALSE	1.393	0	0.29
Proliferating_T|Th	CD2_CD58	FALSE	TRUE	FALSE	1.31	0	0.29
Proliferating_T|Treg	CD2_CD58	FALSE	TRUE	FALSE	1.367	0	0.29
Th|CD4_Naive_T_or_Tcm	CD2_CD58	FALSE	TRUE	FALSE	1.329	0	0.29
Th|Cancer	CD2_CD58	FALSE	TRUE	FALSE	1.186	0	0.29
Th|Proliferating_T	CD2_CD58	FALSE	TRUE	FALSE	1.359	0	0.29
Th|Th	CD2_CD58	FALSE	TRUE	FALSE	1.276	0	0.29
Th|Treg	CD2_CD58	FALSE	TRUE	FALSE	1.333	0	0.29
Treg|CD4_Naive_T_or_Tcm	CD2_CD58	FALSE	TRUE	FALSE	1.672	0	0.29
Treg|Cancer	CD2_CD58	FALSE	TRUE	FALSE	1.53	0	0.29
Treg|Proliferating_T	CD2_CD58	FALSE	TRUE	FALSE	1.702	0	0.29
Treg|Th	CD2_CD58	FALSE	TRUE	FALSE	1.619	0	0.29
Treg|Treg	CD2_CD58	FALSE	TRUE	FALSE	1.676	0	0.29
CD4_Naive_T_or_Tcm|CD8_exhuasted_T	CCL3_CCR5	TRUE	FALSE	TRUE	0.713	0.027	0.3
CD8_Naive_T_or_Tcm|CD8_exhuasted_T	CCL3_CCR5	TRUE	FALSE	TRUE	0.596	0.05	0.3
CD8_effector_T|CD4_Naive_T_or_Tcm	CCL3_CCR5	TRUE	FALSE	TRUE	0.765	0	0.3
CD8_effector_T|CD8_Naive_T_or_Tcm	CCL3_CCR5	TRUE	FALSE	TRUE	0.793	0	0.3
CD8_effector_T|CD8_effector_T	CCL3_CCR5	TRUE	FALSE	TRUE	0.819	0	0.3
CD8_effector_T|CD8_exhuasted_T	CCL3_CCR5	TRUE	FALSE	TRUE	1.004	0	0.3
CD8_effector_T|Proliferating_T	CCL3_CCR5	TRUE	FALSE	TRUE	0.839	0	0.3
CD8_effector_T|Th	CCL3_CCR5	TRUE	FALSE	TRUE	0.89	0	0.3
CD8_effector_T|Treg	CCL3_CCR5	TRUE	FALSE	TRUE	0.82	0	0.3
CD8_exhuasted_T|CD4_Naive_T_or_Tcm	CCL3_CCR5	TRUE	FALSE	TRUE	0.911	0.018	0.3
CD8_exhuasted_T|CD8_Naive_T_or_Tcm	CCL3_CCR5	TRUE	FALSE	TRUE	0.94	0.015	0.3
CD8_exhuasted_T|CD8_effector_T	CCL3_CCR5	TRUE	FALSE	TRUE	0.966	0.006	0.3
CD8_exhuasted_T|CD8_exhuasted_T	CCL3_CCR5	TRUE	FALSE	TRUE	1.15	0.006	0.3
CD8_exhuasted_T|Proliferating_T	CCL3_CCR5	TRUE	FALSE	TRUE	0.986	0.003	0.3
CD8_exhuasted_T|Th	CCL3_CCR5	TRUE	FALSE	TRUE	1.037	0.003	0.3
CD8_exhuasted_T|Treg	CCL3_CCR5	TRUE	FALSE	TRUE	0.967	0.009	0.3
NK|CD4_Naive_T_or_Tcm	CCL3_CCR5	TRUE	FALSE	TRUE	1.382	0	0.3
NK|CD8_Naive_T_or_Tcm	CCL3_CCR5	TRUE	FALSE	TRUE	1.41	0	0.3
NK|CD8_effector_T	CCL3_CCR5	TRUE	FALSE	TRUE	1.436	0	0.3
NK|CD8_exhuasted_T	CCL3_CCR5	TRUE	FALSE	TRUE	1.621	0	0.3
NK|Proliferating_T	CCL3_CCR5	TRUE	FALSE	TRUE	1.456	0	0.3
NK|Th	CCL3_CCR5	TRUE	FALSE	TRUE	1.507	0	0.3
NK|Treg	CCL3_CCR5	TRUE	FALSE	TRUE	1.437	0	0.3
Proliferating_T|CD4_Naive_T_or_Tcm	CCL3_CCR5	TRUE	FALSE	TRUE	0.53	0.036	0.3
Proliferating_T|CD8_Naive_T_or_Tcm	CCL3_CCR5	TRUE	FALSE	TRUE	0.559	0	0.3
Proliferating_T|CD8_effector_T	CCL3_CCR5	TRUE	FALSE	TRUE	0.584	0	0.3
Proliferating_T|CD8_exhuasted_T	CCL3_CCR5	TRUE	FALSE	TRUE	0.769	0.006	0.3
Proliferating_T|Proliferating_T	CCL3_CCR5	TRUE	FALSE	TRUE	0.605	0	0.3
Proliferating_T|Th	CCL3_CCR5	TRUE	FALSE	TRUE	0.655	0	0.3
Proliferating_T|Treg	CCL3_CCR5	TRUE	FALSE	TRUE	0.586	0	0.3
CD4_Naive_T_or_Tcm|CD4_Naive_T_or_Tcm	KLRB1_CLEC2D	FALSE	TRUE	TRUE	0.533	0.03	0.31
CD4_Naive_T_or_Tcm|CD8_exhuasted_T	KLRB1_CLEC2D	FALSE	TRUE	TRUE	0.638	0.024	0.31
CD4_Naive_T_or_Tcm|Proliferating_T	KLRB1_CLEC2D	FALSE	TRUE	TRUE	0.622	0	0.31
CD4_Naive_T_or_Tcm|Treg	KLRB1_CLEC2D	FALSE	TRUE	TRUE	0.593	0.006	0.31
CD8_Naive_T_or_Tcm|CD4_Naive_T_or_Tcm	KLRB1_CLEC2D	FALSE	TRUE	TRUE	0.668	0	0.31
CD8_Naive_T_or_Tcm|CD8_effector_T	KLRB1_CLEC2D	FALSE	TRUE	TRUE	0.45	0.003	0.31
CD8_Naive_T_or_Tcm|CD8_exhuasted_T	KLRB1_CLEC2D	FALSE	TRUE	TRUE	0.773	0.003	0.31
CD8_Naive_T_or_Tcm|NK	KLRB1_CLEC2D	FALSE	TRUE	TRUE	0.574	0.006	0.31
CD8_Naive_T_or_Tcm|Proliferating_T	KLRB1_CLEC2D	FALSE	TRUE	TRUE	0.757	0	0.31
CD8_Naive_T_or_Tcm|Th	KLRB1_CLEC2D	FALSE	TRUE	TRUE	0.569	0.002	0.31
CD8_Naive_T_or_Tcm|Treg	KLRB1_CLEC2D	FALSE	TRUE	TRUE	0.728	0	0.31
CD8_exhuasted_T|CD4_Naive_T_or_Tcm	KLRB1_CLEC2D	FALSE	TRUE	TRUE	0.581	0.036	0.31
CD8_exhuasted_T|CD8_exhuasted_T	KLRB1_CLEC2D	FALSE	TRUE	TRUE	0.686	0.018	0.31
CD8_exhuasted_T|Proliferating_T	KLRB1_CLEC2D	FALSE	TRUE	TRUE	0.669	0.009	0.31
CD8_exhuasted_T|Treg	KLRB1_CLEC2D	FALSE	TRUE	TRUE	0.64	0.009	0.31
NK|CD4_Naive_T_or_Tcm	KLRB1_CLEC2D	FALSE	TRUE	TRUE	0.55	0.018	0.31
NK|CD8_exhuasted_T	KLRB1_CLEC2D	FALSE	TRUE	TRUE	0.655	0.012	0.31
NK|Proliferating_T	KLRB1_CLEC2D	FALSE	TRUE	TRUE	0.639	0	0.31
NK|Treg	KLRB1_CLEC2D	FALSE	TRUE	TRUE	0.61	0	0.31
Proliferating_T|CD4_Naive_T_or_Tcm	KLRB1_CLEC2D	FALSE	TRUE	TRUE	0.541	0	0.31
Proliferating_T|CD8_exhuasted_T	KLRB1_CLEC2D	FALSE	TRUE	TRUE	0.646	0.015	0.31
Proliferating_T|Proliferating_T	KLRB1_CLEC2D	FALSE	TRUE	TRUE	0.629	0	0.31
Proliferating_T|Th	KLRB1_CLEC2D	FALSE	TRUE	TRUE	0.442	0.037	0.31
Proliferating_T|Treg	KLRB1_CLEC2D	FALSE	TRUE	TRUE	0.6	0	0.31
Th|CD4_Naive_T_or_Tcm	KLRB1_CLEC2D	FALSE	TRUE	TRUE	0.939	0	0.31
Th|CD8_effector_T	KLRB1_CLEC2D	FALSE	TRUE	TRUE	0.721	0	0.31
Th|CD8_exhuasted_T	KLRB1_CLEC2D	FALSE	TRUE	TRUE	1.045	0	0.31
Th|NK	KLRB1_CLEC2D	FALSE	TRUE	TRUE	0.845	0	0.31
Th|Proliferating_T	KLRB1_CLEC2D	FALSE	TRUE	TRUE	1.028	0	0.31
Th|Th	KLRB1_CLEC2D	FALSE	TRUE	TRUE	0.84	0	0.31
Th|Treg	KLRB1_CLEC2D	FALSE	TRUE	TRUE	0.999	0	0.31
CD8_Naive_T_or_Tcm|CD4_Naive_T_or_Tcm	CCL5_CCR5	TRUE	FALSE	TRUE	2.144	0	0.38
CD8_Naive_T_or_Tcm|CD8_Naive_T_or_Tcm	CCL5_CCR5	TRUE	FALSE	TRUE	2.172	0	0.38
CD8_Naive_T_or_Tcm|CD8_effector_T	CCL5_CCR5	TRUE	FALSE	TRUE	2.198	0	0.38
CD8_Naive_T_or_Tcm|CD8_exhuasted_T	CCL5_CCR5	TRUE	FALSE	TRUE	2.382	0	0.38
CD8_Naive_T_or_Tcm|Proliferating_T	CCL5_CCR5	TRUE	FALSE	TRUE	2.218	0	0.38
CD8_Naive_T_or_Tcm|Th	CCL5_CCR5	TRUE	FALSE	TRUE	2.269	0	0.38
CD8_Naive_T_or_Tcm|Treg	CCL5_CCR5	TRUE	FALSE	TRUE	2.199	0	0.38
CD8_effector_T|CD4_Naive_T_or_Tcm	CCL5_CCR5	TRUE	FALSE	TRUE	2.701	0	0.38
CD8_effector_T|CD8_Naive_T_or_Tcm	CCL5_CCR5	TRUE	FALSE	TRUE	2.73	0	0.38
CD8_effector_T|CD8_effector_T	CCL5_CCR5	TRUE	FALSE	TRUE	2.756	0	0.38
CD8_effector_T|CD8_exhuasted_T	CCL5_CCR5	TRUE	FALSE	TRUE	2.94	0	0.38
CD8_effector_T|Proliferating_T	CCL5_CCR5	TRUE	FALSE	TRUE	2.776	0	0.38
CD8_effector_T|Th	CCL5_CCR5	TRUE	FALSE	TRUE	2.827	0	0.38
CD8_effector_T|Treg	CCL5_CCR5	TRUE	FALSE	TRUE	2.757	0	0.38
CD8_exhuasted_T|CD8_effector_T	CCL5_CCR5	TRUE	FALSE	TRUE	1.569	0.048	0.38
CD8_exhuasted_T|CD8_exhuasted_T	CCL5_CCR5	TRUE	FALSE	TRUE	1.754	0.036	0.38
CD8_exhuasted_T|Proliferating_T	CCL5_CCR5	TRUE	FALSE	TRUE	1.589	0.048	0.38
CD8_exhuasted_T|Th	CCL5_CCR5	TRUE	FALSE	TRUE	1.64	0.039	0.38
CD8_exhuasted_T|Treg	CCL5_CCR5	TRUE	FALSE	TRUE	1.57	0.048	0.38
ILC|CD4_Naive_T_or_Tcm	CCL5_CCR5	TRUE	FALSE	TRUE	2.42	0.021	0.38
ILC|CD8_Naive_T_or_Tcm	CCL5_CCR5	TRUE	FALSE	TRUE	2.449	0.021	0.38
ILC|CD8_effector_T	CCL5_CCR5	TRUE	FALSE	TRUE	2.475	0.018	0.38
ILC|CD8_exhuasted_T	CCL5_CCR5	TRUE	FALSE	TRUE	2.659	0.009	0.38
ILC|Proliferating_T	CCL5_CCR5	TRUE	FALSE	TRUE	2.495	0.018	0.38
ILC|Th	CCL5_CCR5	TRUE	FALSE	TRUE	2.546	0.012	0.38
ILC|Treg	CCL5_CCR5	TRUE	FALSE	TRUE	2.476	0.018	0.38
NK|CD4_Naive_T_or_Tcm	CCL5_CCR5	TRUE	FALSE	TRUE	2.381	0	0.38
NK|CD8_Naive_T_or_Tcm	CCL5_CCR5	TRUE	FALSE	TRUE	2.409	0	0.38
NK|CD8_effector_T	CCL5_CCR5	TRUE	FALSE	TRUE	2.435	0	0.38
NK|CD8_exhuasted_T	CCL5_CCR5	TRUE	FALSE	TRUE	2.62	0	0.38
NK|Proliferating_T	CCL5_CCR5	TRUE	FALSE	TRUE	2.455	0	0.38
NK|Th	CCL5_CCR5	TRUE	FALSE	TRUE	2.506	0	0.38
NK|Treg	CCL5_CCR5	TRUE	FALSE	TRUE	2.436	0	0.38
Proliferating_T|CD8_effector_T	CCL5_CCR5	TRUE	FALSE	TRUE	1.044	0.018	0.38
Proliferating_T|CD8_exhuasted_T	CCL5_CCR5	TRUE	FALSE	TRUE	1.228	0.012	0.38
Proliferating_T|Proliferating_T	CCL5_CCR5	TRUE	FALSE	TRUE	1.064	0.009	0.38
Proliferating_T|Th	CCL5_CCR5	TRUE	FALSE	TRUE	1.115	0.008	0.38
Proliferating_T|Treg	CCL5_CCR5	TRUE	FALSE	TRUE	1.045	0.024	0.38

## Sheet: MPR_T_B_celltype_LR_sigmean.c
interacting_cell	interacting_pair	secreted	receptor_a	receptor_b	means	pvalues	rankValue
Cancer|Cancer	NRP2_SEMA3C	TRUE	TRUE	FALSE	0.256	0	0.01
Cancer|Cancer	JAG1_NOTCH3	FALSE	FALSE	TRUE	0.393	0	0.01
Cancer|Cancer	FZD6_WNT4	TRUE	TRUE	FALSE	0.281	0	0.01
Cancer|Cancer	NOTCH3_JAG2	FALSE	TRUE	FALSE	0.169	0	0.01
Cancer|Cancer	LAMP1_FAM3C	TRUE	TRUE	FALSE	0.277	0	0.01
Cancer|Cancer	PTN_PTPRZ1	TRUE	FALSE	FALSE	0.329	0	0.01
Cancer|Cancer	FGFR3_NECTIN1	TRUE	TRUE	TRUE	0.211	0	0.01
Proliferating_T|Cancer	LGALS9_MET	TRUE	FALSE	TRUE	0.21	0	0.01
Proliferating_T|Cancer	LGALS9_LRP1	TRUE	FALSE	TRUE	0.164	0	0.01
Cancer|Cancer	MDK_LRP1	TRUE	FALSE	TRUE	0.176	0	0.01
Proliferating_T|Cancer	LGALS9_CD47	TRUE	FALSE	TRUE	0.404	0	0.01
Proliferating_T|Cancer	LGALS9_PTPRK	TRUE	FALSE	TRUE	0.218	0	0.01
Cancer|Cancer	BMP7_PTPRK	TRUE	FALSE	TRUE	0.222	0	0.01
Proliferating_T|Cancer	LGALS9_SLC1A5	TRUE	FALSE	TRUE	0.231	0	0.01
Cancer|Cancer	LAMC1_a6b1 complex	TRUE	FALSE	FALSE	0.481	0	0.01
Cancer|Cancer	LAMA3_a3b1 complex	TRUE	FALSE	FALSE	0.375	0	0.01
Cancer|Cancer	CDH1_a2b1 complex	FALSE	FALSE	FALSE	0.367	0	0.01
Cancer|Cancer	LAMC1_a2b1 complex	TRUE	FALSE	FALSE	0.257	0	0.01
Cancer|Cancer	COL17A1_a2b1 complex	TRUE	FALSE	FALSE	0.689	0	0.01
Cancer|Cancer	COL12A1_a2b1 complex	TRUE	FALSE	FALSE	0.256	0	0.01
Cancer|Cancer	CD46_JAG1	FALSE	TRUE	FALSE	0.775	0	0.01
Cancer|Cancer	NRP2_VEGFA	TRUE	TRUE	FALSE	0.286	0	0.01
Cancer|Cancer	MDK_PTPRZ1	TRUE	FALSE	FALSE	0.356	0	0.01
Cancer|Cancer	EGFR_HBEGF	TRUE	TRUE	TRUE	0.338	0	0.01
Cancer|Cancer	EFNA1_EPHA2	TRUE	FALSE	TRUE	0.199	0	0.01
Cancer|Cancer	DSC2_DSG2	FALSE	FALSE	FALSE	0.504	0	0.01
Cancer|Cancer	DSG2_DSC3	FALSE	FALSE	FALSE	0.751	0	0.01
Cancer|Cancer	TNFRSF1A_GRN	TRUE	TRUE	FALSE	0.412	0	0.01
Cancer|Cancer	DSG1_DSC3	FALSE	FALSE	FALSE	0.665	0	0.01
Cancer|Cancer	EGFR_GRN	TRUE	TRUE	FALSE	0.594	0	0.01
Treg|Treg	CADM1_CADM1	FALSE	FALSE	FALSE	0.364	0	0.01
NK|Cancer	TNFSF14_LTBR	TRUE	FALSE	TRUE	0.24	0	0.01
Cancer|Cancer	DSG1_DSC2	FALSE	FALSE	FALSE	0.418	0	0.01
Cancer|Cancer	EPHB6_EFNB1	TRUE	TRUE	FALSE	0.162	0	0.01
Cancer|Cancer	EPHB3_EFNB1	FALSE	TRUE	FALSE	0.172	0	0.01
CD8_effector_T|Treg	CRTAM_CADM1	FALSE	FALSE	FALSE	0.407	0	0.02
NK|Treg	CRTAM_CADM1	FALSE	FALSE	FALSE	0.419	0	0.02
CD8_exhuasted_T|CD8_exhuasted_T	PDCD1_FAM3C	TRUE	TRUE	FALSE	0.428	0	0.02
CD8_exhuasted_T|Cancer	PDCD1_FAM3C	TRUE	TRUE	FALSE	0.395	0	0.02
Proliferating_T|Th	CD28_CD86	FALSE	FALSE	TRUE	0.201	0	0.02
Treg|Th	CD28_CD86	FALSE	FALSE	TRUE	0.368	0	0.02
Cancer|Cancer	PLXNB2_PTN	TRUE	TRUE	FALSE	0.152	0	0.02
ILC|Cancer	PLXNB2_PTN	TRUE	TRUE	FALSE	0.323	0.027	0.02
CD8_effector_T|Cancer	CD44_HBEGF	TRUE	TRUE	TRUE	0.625	0.003	0.02
Cancer|Cancer	CD44_HBEGF	TRUE	TRUE	TRUE	0.516	0.003	0.02
Cancer|CD8_exhuasted_T	CXADR_FAM3C	TRUE	TRUE	FALSE	0.307	0.048	0.02
Cancer|Cancer	CXADR_FAM3C	TRUE	TRUE	FALSE	0.274	0	0.02
Cancer|CD4_Naive_T_or_Tcm	EGFR_MIF	TRUE	TRUE	FALSE	0.384	0	0.02
Cancer|Cancer	EGFR_MIF	TRUE	TRUE	FALSE	0.345	0	0.02
Proliferating_T|CD8_effector_T	LGALS9_CD44	TRUE	FALSE	TRUE	0.631	0	0.03
Proliferating_T|Cancer	LGALS9_CD44	TRUE	FALSE	TRUE	0.522	0.003	0.03
Proliferating_T|Treg	LGALS9_CD44	TRUE	FALSE	TRUE	0.563	0.042	0.03
Cancer|CD8_Naive_T_or_Tcm	EGFR_TGFB1	TRUE	TRUE	FALSE	0.432	0	0.03
Cancer|CD8_effector_T	EGFR_TGFB1	TRUE	TRUE	FALSE	0.373	0	0.03
Cancer|ILC	EGFR_TGFB1	TRUE	TRUE	FALSE	0.9	0	0.03
Cancer|CD8_effector_T	COL12A1_a1b1 complex	TRUE	FALSE	FALSE	0.188	0.003	0.03
Cancer|NK	COL12A1_a1b1 complex	TRUE	FALSE	FALSE	0.292	0	0.03
Cancer|Proliferating_T	COL12A1_a1b1 complex	TRUE	FALSE	FALSE	0.288	0	0.03
CD4_Naive_T_or_Tcm|Cancer	LTA_TNFRSF1A	TRUE	FALSE	TRUE	0.222	0.012	0.03
Th|Cancer	LTA_TNFRSF1A	TRUE	FALSE	TRUE	0.214	0	0.03
Treg|Cancer	LTA_TNFRSF1A	TRUE	FALSE	TRUE	0.295	0	0.03
CD8_Naive_T_or_Tcm|ILC	TGFB1_TGFbeta receptor1	TRUE	FALSE	TRUE	0.416	0	0.03
CD8_effector_T|ILC	TGFB1_TGFbeta receptor1	TRUE	FALSE	TRUE	0.358	0.006	0.03
ILC|ILC	TGFB1_TGFbeta receptor1	TRUE	FALSE	TRUE	0.884	0	0.03
CD4_Naive_T_or_Tcm|Cancer	LTA_LTBR	TRUE	FALSE	TRUE	0.242	0	0.03
Th|Cancer	LTA_LTBR	TRUE	FALSE	TRUE	0.233	0	0.03
Treg|Cancer	LTA_LTBR	TRUE	FALSE	TRUE	0.315	0	0.03
Cancer|CD4_Naive_T_or_Tcm	EGFR_COPA	TRUE	TRUE	FALSE	0.356	0.024	0.03
Cancer|Cancer	EGFR_COPA	TRUE	TRUE	FALSE	0.359	0	0.03
Cancer|Proliferating_T	EGFR_COPA	TRUE	TRUE	FALSE	0.348	0	0.03
CD4_Naive_T_or_Tcm|Cancer	COL3A1_a2b1 complex	TRUE	FALSE	FALSE	0.453	0	0.04
CD8_exhuasted_T|Cancer	COL3A1_a2b1 complex	TRUE	FALSE	FALSE	0.413	0.021	0.04
Proliferating_T|Cancer	COL3A1_a2b1 complex	TRUE	FALSE	FALSE	0.337	0	0.04
Th|Cancer	COL3A1_a2b1 complex	TRUE	FALSE	FALSE	0.328	0	0.04
Cancer|CD4_Naive_T_or_Tcm	F11R_aLb2 complex	FALSE	TRUE	FALSE	0.358	0	0.04
Cancer|NK	F11R_aLb2 complex	FALSE	TRUE	FALSE	0.39	0	0.04
Cancer|Proliferating_T	F11R_aLb2 complex	FALSE	TRUE	FALSE	0.348	0	0.04
Cancer|Treg	F11R_aLb2 complex	FALSE	TRUE	FALSE	0.343	0	0.04
Treg|CD8_exhuasted_T	CD27_CD70	TRUE	TRUE	FALSE	0.721	0	0.04
Treg|Proliferating_T	CD27_CD70	TRUE	TRUE	FALSE	0.585	0	0.04
Treg|Th	CD27_CD70	TRUE	TRUE	FALSE	0.593	0	0.04
Treg|Treg	CD27_CD70	TRUE	TRUE	FALSE	0.675	0	0.04
Cancer|CD8_effector_T	EGFR_AREG	TRUE	TRUE	FALSE	0.475	0	0.04
Cancer|Cancer	EGFR_AREG	TRUE	TRUE	FALSE	0.354	0	0.04
Cancer|ILC	EGFR_AREG	TRUE	TRUE	FALSE	1.262	0	0.04
Cancer|NK	EGFR_AREG	TRUE	TRUE	FALSE	0.663	0	0.04
Proliferating_T|CD8_exhuasted_T	LGALS9_HAVCR2	TRUE	FALSE	TRUE	0.386	0	0.04
Proliferating_T|ILC	LGALS9_HAVCR2	TRUE	FALSE	TRUE	0.355	0.021	0.04
Proliferating_T|NK	LGALS9_HAVCR2	TRUE	FALSE	TRUE	0.317	0	0.04
Proliferating_T|Proliferating_T	LGALS9_HAVCR2	TRUE	FALSE	TRUE	0.193	0	0.04
CD8_Naive_T_or_Tcm|Cancer	CXCR6_CXCL16	TRUE	TRUE	TRUE	0.198	0.048	0.04
Proliferating_T|Cancer	CXCR6_CXCL16	TRUE	TRUE	TRUE	0.228	0	0.04
Th|Cancer	CXCR6_CXCL16	TRUE	TRUE	TRUE	0.379	0	0.04
Treg|Cancer	CXCR6_CXCL16	TRUE	TRUE	TRUE	0.371	0	0.04
Cancer|CD8_effector_T	COL17A1_a1b1 complex	TRUE	FALSE	FALSE	0.621	0	0.04
Cancer|CD8_exhuasted_T	COL17A1_a1b1 complex	TRUE	FALSE	FALSE	0.649	0	0.04
Cancer|NK	COL17A1_a1b1 complex	TRUE	FALSE	FALSE	0.725	0	0.04
Cancer|Proliferating_T	COL17A1_a1b1 complex	TRUE	FALSE	FALSE	0.721	0	0.04
CD4_Naive_T_or_Tcm|Cancer	COL1A1_a2b1 complex	TRUE	FALSE	FALSE	0.321	0.018	0.05
Cancer|Cancer	COL1A1_a2b1 complex	TRUE	FALSE	FALSE	0.248	0	0.05
Proliferating_T|Cancer	COL1A1_a2b1 complex	TRUE	FALSE	FALSE	0.266	0.003	0.05
Th|Cancer	COL1A1_a2b1 complex	TRUE	FALSE	FALSE	0.269	0.009	0.05
Treg|Cancer	COL1A1_a2b1 complex	TRUE	FALSE	FALSE	0.31	0	0.05
NK|CD4_Naive_T_or_Tcm	VCAM1_a4b1 complex	FALSE	FALSE	FALSE	0.311	0.006	0.05
NK|CD8_effector_T	VCAM1_a4b1 complex	FALSE	FALSE	FALSE	0.293	0	0.05
NK|NK	VCAM1_a4b1 complex	FALSE	FALSE	FALSE	0.397	0	0.05
NK|Proliferating_T	VCAM1_a4b1 complex	FALSE	FALSE	FALSE	0.286	0.003	0.05
NK|Th	VCAM1_a4b1 complex	FALSE	FALSE	FALSE	0.308	0	0.05
CD4_Naive_T_or_Tcm|Cancer	CD6_ALCAM	TRUE	FALSE	FALSE	0.321	0	0.05
CD8_Naive_T_or_Tcm|Cancer	CD6_ALCAM	TRUE	FALSE	FALSE	0.281	0	0.05
CD8_exhuasted_T|Cancer	CD6_ALCAM	TRUE	FALSE	FALSE	0.392	0.003	0.05
Proliferating_T|Cancer	CD6_ALCAM	TRUE	FALSE	FALSE	0.251	0	0.05
Th|Cancer	CD6_ALCAM	TRUE	FALSE	FALSE	0.284	0	0.05
Cancer|CD4_Naive_T_or_Tcm	TNC_a4b1 complex	TRUE	FALSE	FALSE	0.28	0.012	0.05
Cancer|CD8_effector_T	TNC_a4b1 complex	TRUE	FALSE	FALSE	0.262	0	0.05
Cancer|NK	TNC_a4b1 complex	TRUE	FALSE	FALSE	0.366	0	0.05
Cancer|Proliferating_T	TNC_a4b1 complex	TRUE	FALSE	FALSE	0.255	0	0.05
Cancer|Th	TNC_a4b1 complex	TRUE	FALSE	FALSE	0.276	0	0.05
CD8_effector_T|Cancer	CCL4_SLC7A1	TRUE	FALSE	TRUE	1.332	0	0.05
CD8_exhuasted_T|Cancer	CCL4_SLC7A1	TRUE	FALSE	TRUE	1.359	0	0.05
NK|Cancer	CCL4_SLC7A1	TRUE	FALSE	TRUE	1.547	0	0.05
Proliferating_T|Cancer	CCL4_SLC7A1	TRUE	FALSE	TRUE	0.898	0	0.05
Th|Cancer	CCL4_SLC7A1	TRUE	FALSE	TRUE	0.683	0	0.05
Cancer|CD8_Naive_T_or_Tcm	BMP7_SLAMF1	TRUE	FALSE	TRUE	0.214	0.006	0.05
Cancer|CD8_exhuasted_T	BMP7_SLAMF1	TRUE	FALSE	TRUE	0.431	0.006	0.05
Cancer|Proliferating_T	BMP7_SLAMF1	TRUE	FALSE	TRUE	0.22	0	0.05
Cancer|Th	BMP7_SLAMF1	TRUE	FALSE	TRUE	0.353	0	0.05
Cancer|Treg	BMP7_SLAMF1	TRUE	FALSE	TRUE	0.479	0	0.05
CD8_exhuasted_T|Cancer	CSF1_SLC7A1	TRUE	FALSE	TRUE	0.313	0.024	0.05
ILC|Cancer	CSF1_SLC7A1	TRUE	FALSE	TRUE	0.459	0.006	0.05
NK|Cancer	CSF1_SLC7A1	TRUE	FALSE	TRUE	0.364	0	0.05
Proliferating_T|Cancer	CSF1_SLC7A1	TRUE	FALSE	TRUE	0.237	0	0.05
Treg|Cancer	CSF1_SLC7A1	TRUE	FALSE	TRUE	0.238	0	0.05
CD8_effector_T|Cancer	IFNG_Type II IFNR	TRUE	FALSE	TRUE	0.879	0	0.05
CD8_exhuasted_T|Cancer	IFNG_Type II IFNR	TRUE	FALSE	TRUE	1.161	0	0.05
NK|Cancer	IFNG_Type II IFNR	TRUE	FALSE	TRUE	0.711	0	0.05
Proliferating_T|Cancer	IFNG_Type II IFNR	TRUE	FALSE	TRUE	0.754	0	0.05
Th|Cancer	IFNG_Type II IFNR	TRUE	FALSE	TRUE	0.421	0.006	0.05
CD4_Naive_T_or_Tcm|Cancer	TNFRSF1B_GRN	TRUE	TRUE	FALSE	0.464	0.003	0.06
CD8_Naive_T_or_Tcm|Cancer	TNFRSF1B_GRN	TRUE	TRUE	FALSE	0.482	0	0.06
CD8_effector_T|Cancer	TNFRSF1B_GRN	TRUE	TRUE	FALSE	0.462	0	0.06
Proliferating_T|Cancer	TNFRSF1B_GRN	TRUE	TRUE	FALSE	0.547	0	0.06
Treg|Cancer	TNFRSF1B_GRN	TRUE	TRUE	FALSE	0.68	0	0.06
Treg|NK	TNFRSF1B_GRN	TRUE	TRUE	FALSE	0.472	0.012	0.06
CD8_effector_T|CD4_Naive_T_or_Tcm	CCL4L2_VSIR	TRUE	FALSE	TRUE	0.382	0.006	0.06
CD8_effector_T|Cancer	CCL4L2_VSIR	TRUE	FALSE	TRUE	0.355	0.003	0.06
NK|CD4_Naive_T_or_Tcm	CCL4L2_VSIR	TRUE	FALSE	TRUE	0.754	0	0.06
NK|Cancer	CCL4L2_VSIR	TRUE	FALSE	TRUE	0.726	0	0.06
Proliferating_T|CD4_Naive_T_or_Tcm	CCL4L2_VSIR	TRUE	FALSE	TRUE	0.389	0.003	0.06
Proliferating_T|Cancer	CCL4L2_VSIR	TRUE	FALSE	TRUE	0.362	0	0.06
CD4_Naive_T_or_Tcm|Proliferating_T	ICAM1_SPN	FALSE	TRUE	FALSE	0.254	0.021	0.06
CD8_effector_T|Proliferating_T	ICAM1_SPN	FALSE	TRUE	FALSE	0.308	0	0.06
CD8_exhuasted_T|Proliferating_T	ICAM1_SPN	FALSE	TRUE	FALSE	0.368	0	0.06
ILC|Proliferating_T	ICAM1_SPN	FALSE	TRUE	FALSE	0.58	0.003	0.06
NK|Proliferating_T	ICAM1_SPN	FALSE	TRUE	FALSE	0.287	0.003	0.06
Treg|Proliferating_T	ICAM1_SPN	FALSE	TRUE	FALSE	0.337	0	0.06
CD8_Naive_T_or_Tcm|CD8_effector_T	PGRMC2_CCL4L2	TRUE	TRUE	FALSE	0.366	0.006	0.06
CD8_Naive_T_or_Tcm|NK	PGRMC2_CCL4L2	TRUE	TRUE	FALSE	0.738	0	0.06
CD8_Naive_T_or_Tcm|Proliferating_T	PGRMC2_CCL4L2	TRUE	TRUE	FALSE	0.373	0.012	0.06
Cancer|CD8_effector_T	PGRMC2_CCL4L2	TRUE	TRUE	FALSE	0.407	0	0.06
Cancer|NK	PGRMC2_CCL4L2	TRUE	TRUE	FALSE	0.779	0	0.06
Cancer|Proliferating_T	PGRMC2_CCL4L2	TRUE	TRUE	FALSE	0.414	0	0.06
CD8_effector_T|Treg	CCL4_CCR8	TRUE	FALSE	TRUE	1.462	0	0.06
CD8_exhuasted_T|Treg	CCL4_CCR8	TRUE	FALSE	TRUE	1.489	0	0.06
NK|Treg	CCL4_CCR8	TRUE	FALSE	TRUE	1.678	0	0.06
Proliferating_T|Treg	CCL4_CCR8	TRUE	FALSE	TRUE	1.029	0	0.06
Th|Treg	CCL4_CCR8	TRUE	FALSE	TRUE	0.813	0	0.06
Treg|Treg	CCL4_CCR8	TRUE	FALSE	TRUE	0.597	0.012	0.06
Cancer|CD4_Naive_T_or_Tcm	ADORA2B_ENTPD1	FALSE	TRUE	FALSE	0.231	0.009	0.06
Cancer|CD8_exhuasted_T	ADORA2B_ENTPD1	FALSE	TRUE	FALSE	0.235	0.024	0.06
Cancer|NK	ADORA2B_ENTPD1	FALSE	TRUE	FALSE	0.257	0.003	0.06
Cancer|Proliferating_T	ADORA2B_ENTPD1	FALSE	TRUE	FALSE	0.221	0	0.06
Cancer|Th	ADORA2B_ENTPD1	FALSE	TRUE	FALSE	0.175	0.005	0.06
Cancer|Treg	ADORA2B_ENTPD1	FALSE	TRUE	FALSE	0.244	0	0.06
CD8_Naive_T_or_Tcm|Cancer	TNF_TNFRSF1A	TRUE	FALSE	TRUE	0.392	0	0.06
CD8_effector_T|Cancer	TNF_TNFRSF1A	TRUE	FALSE	TRUE	0.316	0	0.06
CD8_exhuasted_T|Cancer	TNF_TNFRSF1A	TRUE	FALSE	TRUE	0.41	0.024	0.06
Proliferating_T|Cancer	TNF_TNFRSF1A	TRUE	FALSE	TRUE	0.349	0	0.06
Th|Cancer	TNF_TNFRSF1A	TRUE	FALSE	TRUE	0.351	0	0.06
Treg|Cancer	TNF_TNFRSF1A	TRUE	FALSE	TRUE	0.343	0.003	0.06
CD8_exhuasted_T|CD4_Naive_T_or_Tcm	TNFSF4_TNFRSF4	FALSE	FALSE	TRUE	0.425	0	0.06
CD8_exhuasted_T|Proliferating_T	TNFSF4_TNFRSF4	FALSE	FALSE	TRUE	0.438	0	0.06
CD8_exhuasted_T|Treg	TNFSF4_TNFRSF4	FALSE	FALSE	TRUE	0.802	0	0.06
NK|CD4_Naive_T_or_Tcm	TNFSF4_TNFRSF4	FALSE	FALSE	TRUE	0.27	0.003	0.06
NK|Proliferating_T	TNFSF4_TNFRSF4	FALSE	FALSE	TRUE	0.283	0	0.06
NK|Treg	TNFSF4_TNFRSF4	FALSE	FALSE	TRUE	0.647	0	0.06
CD8_Naive_T_or_Tcm|Cancer	COL1A2_a2b1 complex	TRUE	FALSE	FALSE	0.306	0.012	0.06
CD8_exhuasted_T|Cancer	COL1A2_a2b1 complex	TRUE	FALSE	FALSE	0.491	0.003	0.06
Cancer|Cancer	COL1A2_a2b1 complex	TRUE	FALSE	FALSE	0.254	0	0.06
Proliferating_T|Cancer	COL1A2_a2b1 complex	TRUE	FALSE	FALSE	0.336	0	0.06
Th|Cancer	COL1A2_a2b1 complex	TRUE	FALSE	FALSE	0.302	0.015	0.06
Treg|Cancer	COL1A2_a2b1 complex	TRUE	FALSE	FALSE	0.333	0.012	0.06
CD8_effector_T|CD4_Naive_T_or_Tcm	CD8 receptor_LCK	FALSE	TRUE	FALSE	0.575	0	0.07
CD8_effector_T|CD8_Naive_T_or_Tcm	CD8 receptor_LCK	FALSE	TRUE	FALSE	0.453	0	0.07
CD8_effector_T|CD8_effector_T	CD8 receptor_LCK	FALSE	TRUE	FALSE	0.625	0	0.07
CD8_effector_T|NK	CD8 receptor_LCK	FALSE	TRUE	FALSE	0.514	0	0.07
CD8_effector_T|Proliferating_T	CD8 receptor_LCK	FALSE	TRUE	FALSE	0.553	0	0.07
CD8_effector_T|Th	CD8 receptor_LCK	FALSE	TRUE	FALSE	0.551	0	0.07
CD8_effector_T|Treg	CD8 receptor_LCK	FALSE	TRUE	FALSE	0.625	0	0.07
Cancer|CD4_Naive_T_or_Tcm	LTBR_LTB	FALSE	TRUE	FALSE	0.326	0.006	0.07
Cancer|CD8_Naive_T_or_Tcm	LTBR_LTB	FALSE	TRUE	FALSE	0.359	0	0.07
Cancer|ILC	LTBR_LTB	FALSE	TRUE	FALSE	0.419	0.039	0.07
Cancer|NK	LTBR_LTB	FALSE	TRUE	FALSE	0.226	0.033	0.07
Cancer|Proliferating_T	LTBR_LTB	FALSE	TRUE	FALSE	0.181	0.015	0.07
Cancer|Th	LTBR_LTB	FALSE	TRUE	FALSE	0.192	0.015	0.07
Cancer|Treg	LTBR_LTB	FALSE	TRUE	FALSE	0.391	0	0.07
CD4_Naive_T_or_Tcm|Th	CTLA4_CD86	FALSE	FALSE	TRUE	0.668	0.006	0.07
CD8_Naive_T_or_Tcm|Th	CTLA4_CD86	FALSE	FALSE	TRUE	0.45	0.048	0.07
CD8_exhuasted_T|Th	CTLA4_CD86	FALSE	FALSE	TRUE	1.308	0	0.07
NK|Th	CTLA4_CD86	FALSE	FALSE	TRUE	0.635	0.009	0.07
Proliferating_T|Th	CTLA4_CD86	FALSE	FALSE	TRUE	0.739	0	0.07
Th|Th	CTLA4_CD86	FALSE	FALSE	TRUE	0.968	0	0.07
Treg|Th	CTLA4_CD86	FALSE	FALSE	TRUE	1.441	0	0.07
CD4_Naive_T_or_Tcm|Treg	SPP1_CCR8	TRUE	FALSE	TRUE	0.536	0.009	0.08
CD8_Naive_T_or_Tcm|Treg	SPP1_CCR8	TRUE	FALSE	TRUE	0.389	0.045	0.08
CD8_exhuasted_T|Treg	SPP1_CCR8	TRUE	FALSE	TRUE	0.757	0.003	0.08
Cancer|Treg	SPP1_CCR8	TRUE	FALSE	TRUE	0.435	0	0.08
NK|Treg	SPP1_CCR8	TRUE	FALSE	TRUE	0.75	0	0.08
Proliferating_T|Treg	SPP1_CCR8	TRUE	FALSE	TRUE	0.814	0	0.08
Th|Treg	SPP1_CCR8	TRUE	FALSE	TRUE	0.658	0	0.08
Treg|Treg	SPP1_CCR8	TRUE	FALSE	TRUE	0.643	0	0.08
CD8_Naive_T_or_Tcm|Th	SELL_SELPLG	FALSE	FALSE	TRUE	0.293	0	0.08
CD8_Naive_T_or_Tcm|Treg	SELL_SELPLG	FALSE	FALSE	TRUE	0.252	0.003	0.08
ILC|Th	SELL_SELPLG	FALSE	FALSE	TRUE	0.4	0.012	0.08
ILC|Treg	SELL_SELPLG	FALSE	FALSE	TRUE	0.359	0.03	0.08
Proliferating_T|Th	SELL_SELPLG	FALSE	FALSE	TRUE	0.328	0	0.08
Proliferating_T|Treg	SELL_SELPLG	FALSE	FALSE	TRUE	0.287	0	0.08
Treg|Th	SELL_SELPLG	FALSE	FALSE	TRUE	0.32	0	0.08
Treg|Treg	SELL_SELPLG	FALSE	FALSE	TRUE	0.279	0	0.08
CD4_Naive_T_or_Tcm|Cancer	CD96_NECTIN1	TRUE	TRUE	TRUE	0.516	0.009	0.09
CD8_Naive_T_or_Tcm|Cancer	CD96_NECTIN1	TRUE	TRUE	TRUE	0.53	0.003	0.09
CD8_effector_T|Cancer	CD96_NECTIN1	TRUE	TRUE	TRUE	0.71	0	0.09
CD8_exhuasted_T|Cancer	CD96_NECTIN1	TRUE	TRUE	TRUE	0.708	0.006	0.09
ILC|Cancer	CD96_NECTIN1	TRUE	TRUE	TRUE	0.938	0.012	0.09
NK|Cancer	CD96_NECTIN1	TRUE	TRUE	TRUE	0.691	0	0.09
Proliferating_T|Cancer	CD96_NECTIN1	TRUE	TRUE	TRUE	0.545	0	0.09
Th|Cancer	CD96_NECTIN1	TRUE	TRUE	TRUE	0.809	0	0.09
Treg|Cancer	CD96_NECTIN1	TRUE	TRUE	TRUE	0.42	0.015	0.09
Cancer|CD8_effector_T	PLAUR_a4b1 complex	TRUE	TRUE	FALSE	0.175	0.009	0.09
Cancer|NK	PLAUR_a4b1 complex	TRUE	TRUE	FALSE	0.279	0	0.09
Cancer|Proliferating_T	PLAUR_a4b1 complex	TRUE	TRUE	FALSE	0.168	0	0.09
Cancer|Th	PLAUR_a4b1 complex	TRUE	TRUE	FALSE	0.189	0.006	0.09
Th|CD4_Naive_T_or_Tcm	PLAUR_a4b1 complex	TRUE	TRUE	FALSE	0.23	0.031	0.09
Th|CD8_effector_T	PLAUR_a4b1 complex	TRUE	TRUE	FALSE	0.213	0.003	0.09
Th|NK	PLAUR_a4b1 complex	TRUE	TRUE	FALSE	0.316	0	0.09
Th|Proliferating_T	PLAUR_a4b1 complex	TRUE	TRUE	FALSE	0.206	0.006	0.09
Th|Th	PLAUR_a4b1 complex	TRUE	TRUE	FALSE	0.227	0.003	0.09
Cancer|CD4_Naive_T_or_Tcm	CD47_SIRPG	FALSE	TRUE	FALSE	0.412	0.021	0.09
Cancer|CD8_Naive_T_or_Tcm	CD47_SIRPG	FALSE	TRUE	FALSE	0.454	0	0.09
Cancer|NK	CD47_SIRPG	FALSE	TRUE	FALSE	0.445	0.002	0.09
Cancer|Proliferating_T	CD47_SIRPG	FALSE	TRUE	FALSE	0.452	0	0.09
Cancer|Th	CD47_SIRPG	FALSE	TRUE	FALSE	0.451	0	0.09
Cancer|Treg	CD47_SIRPG	FALSE	TRUE	FALSE	0.417	0	0.09
Proliferating_T|CD8_Naive_T_or_Tcm	CD47_SIRPG	FALSE	TRUE	FALSE	0.378	0.029	0.09
Proliferating_T|Proliferating_T	CD47_SIRPG	FALSE	TRUE	FALSE	0.376	0.015	0.09
Proliferating_T|Th	CD47_SIRPG	FALSE	TRUE	FALSE	0.375	0.048	0.09
Cancer|CD8_Naive_T_or_Tcm	PLXNB2_SEMA4D	FALSE	TRUE	TRUE	0.208	0	0.09
Cancer|CD8_effector_T	PLXNB2_SEMA4D	FALSE	TRUE	TRUE	0.266	0	0.09
Cancer|NK	PLXNB2_SEMA4D	FALSE	TRUE	TRUE	0.216	0.03	0.09
Cancer|Proliferating_T	PLXNB2_SEMA4D	FALSE	TRUE	TRUE	0.208	0	0.09
ILC|CD8_Naive_T_or_Tcm	PLXNB2_SEMA4D	FALSE	TRUE	TRUE	0.38	0.018	0.09
ILC|CD8_effector_T	PLXNB2_SEMA4D	FALSE	TRUE	TRUE	0.438	0.003	0.09
ILC|ILC	PLXNB2_SEMA4D	FALSE	TRUE	TRUE	0.479	0.018	0.09
ILC|NK	PLXNB2_SEMA4D	FALSE	TRUE	TRUE	0.388	0.024	0.09
ILC|Proliferating_T	PLXNB2_SEMA4D	FALSE	TRUE	TRUE	0.38	0.018	0.09
NK|CD4_Naive_T_or_Tcm	CD94:NKG2C_HLA-E	FALSE	TRUE	FALSE	0.998	0	0.1
NK|CD8_Naive_T_or_Tcm	CD94:NKG2C_HLA-E	FALSE	TRUE	FALSE	0.941	0	0.1
NK|CD8_effector_T	CD94:NKG2C_HLA-E	FALSE	TRUE	FALSE	1.151	0	0.1
NK|CD8_exhuasted_T	CD94:NKG2C_HLA-E	FALSE	TRUE	FALSE	0.834	0.009	0.1
NK|Cancer	CD94:NKG2C_HLA-E	FALSE	TRUE	FALSE	0.666	0	0.1
NK|ILC	CD94:NKG2C_HLA-E	FALSE	TRUE	FALSE	0.928	0.012	0.1
NK|NK	CD94:NKG2C_HLA-E	FALSE	TRUE	FALSE	0.861	0	0.1
NK|Proliferating_T	CD94:NKG2C_HLA-E	FALSE	TRUE	FALSE	0.753	0	0.1
NK|Th	CD94:NKG2C_HLA-E	FALSE	TRUE	FALSE	0.846	0	0.1
NK|Treg	CD94:NKG2C_HLA-E	FALSE	TRUE	FALSE	0.903	0	0.1
CD4_Naive_T_or_Tcm|CD8_exhuasted_T	HLA-C_FAM3C	TRUE	TRUE	FALSE	0.853	0.024	0.12
CD4_Naive_T_or_Tcm|Cancer	HLA-C_FAM3C	TRUE	TRUE	FALSE	0.82	0.018	0.12
CD8_Naive_T_or_Tcm|CD8_exhuasted_T	HLA-C_FAM3C	TRUE	TRUE	FALSE	0.853	0.006	0.12
CD8_Naive_T_or_Tcm|Cancer	HLA-C_FAM3C	TRUE	TRUE	FALSE	0.82	0	0.12
CD8_effector_T|CD8_exhuasted_T	HLA-C_FAM3C	TRUE	TRUE	FALSE	1.02	0	0.12
CD8_effector_T|Cancer	HLA-C_FAM3C	TRUE	TRUE	FALSE	0.987	0	0.12
NK|CD8_exhuasted_T	HLA-C_FAM3C	TRUE	TRUE	FALSE	0.851	0.018	0.12
NK|Cancer	HLA-C_FAM3C	TRUE	TRUE	FALSE	0.817	0.024	0.12
Proliferating_T|CD8_exhuasted_T	HLA-C_FAM3C	TRUE	TRUE	FALSE	0.812	0.015	0.12
Proliferating_T|Cancer	HLA-C_FAM3C	TRUE	TRUE	FALSE	0.779	0	0.12
Treg|CD8_exhuasted_T	HLA-C_FAM3C	TRUE	TRUE	FALSE	0.775	0.036	0.12
Treg|Cancer	HLA-C_FAM3C	TRUE	TRUE	FALSE	0.742	0.021	0.12
NK|CD8_Naive_T_or_Tcm	CCL3L1_DPP4	TRUE	FALSE	TRUE	0.467	0	0.12
NK|CD8_exhuasted_T	CCL3L1_DPP4	TRUE	FALSE	TRUE	0.477	0	0.12
NK|Proliferating_T	CCL3L1_DPP4	TRUE	FALSE	TRUE	0.429	0	0.12
NK|Th	CCL3L1_DPP4	TRUE	FALSE	TRUE	0.471	0	0.12
Proliferating_T|CD8_Naive_T_or_Tcm	CCL3L1_DPP4	TRUE	FALSE	TRUE	0.317	0	0.12
Proliferating_T|CD8_exhuasted_T	CCL3L1_DPP4	TRUE	FALSE	TRUE	0.328	0.003	0.12
Proliferating_T|Proliferating_T	CCL3L1_DPP4	TRUE	FALSE	TRUE	0.279	0	0.12
Proliferating_T|Th	CCL3L1_DPP4	TRUE	FALSE	TRUE	0.321	0	0.12
Th|CD8_Naive_T_or_Tcm	CCL3L1_DPP4	TRUE	FALSE	TRUE	0.293	0	0.12
Th|CD8_exhuasted_T	CCL3L1_DPP4	TRUE	FALSE	TRUE	0.304	0.012	0.12
Th|Proliferating_T	CCL3L1_DPP4	TRUE	FALSE	TRUE	0.255	0.003	0.12
Th|Th	CCL3L1_DPP4	TRUE	FALSE	TRUE	0.297	0	0.12
CD4_Naive_T_or_Tcm|CD4_Naive_T_or_Tcm	TNF_VSIR	TRUE	FALSE	TRUE	0.381	0.027	0.13
CD8_Naive_T_or_Tcm|CD4_Naive_T_or_Tcm	TNF_VSIR	TRUE	FALSE	TRUE	0.445	0.003	0.13
CD8_Naive_T_or_Tcm|Cancer	TNF_VSIR	TRUE	FALSE	TRUE	0.417	0	0.13
CD8_effector_T|CD4_Naive_T_or_Tcm	TNF_VSIR	TRUE	FALSE	TRUE	0.369	0.006	0.13
CD8_effector_T|Cancer	TNF_VSIR	TRUE	FALSE	TRUE	0.341	0	0.13
CD8_exhuasted_T|CD4_Naive_T_or_Tcm	TNF_VSIR	TRUE	FALSE	TRUE	0.463	0.018	0.13
CD8_exhuasted_T|Cancer	TNF_VSIR	TRUE	FALSE	TRUE	0.435	0.024	0.13
Proliferating_T|CD4_Naive_T_or_Tcm	TNF_VSIR	TRUE	FALSE	TRUE	0.402	0.003	0.13
Proliferating_T|Cancer	TNF_VSIR	TRUE	FALSE	TRUE	0.375	0	0.13
Th|CD4_Naive_T_or_Tcm	TNF_VSIR	TRUE	FALSE	TRUE	0.404	0	0.13
Th|Cancer	TNF_VSIR	TRUE	FALSE	TRUE	0.377	0	0.13
Treg|CD4_Naive_T_or_Tcm	TNF_VSIR	TRUE	FALSE	TRUE	0.395	0.006	0.13
Treg|Cancer	TNF_VSIR	TRUE	FALSE	TRUE	0.368	0.003	0.13
CD4_Naive_T_or_Tcm|CD4_Naive_T_or_Tcm	CD74_MIF	TRUE	TRUE	FALSE	0.943	0.003	0.14
CD4_Naive_T_or_Tcm|Cancer	CD74_MIF	TRUE	TRUE	FALSE	0.905	0.003	0.14
CD8_Naive_T_or_Tcm|CD4_Naive_T_or_Tcm	CD74_MIF	TRUE	TRUE	FALSE	0.62	0.021	0.14
CD8_effector_T|CD4_Naive_T_or_Tcm	CD74_MIF	TRUE	TRUE	FALSE	0.756	0	0.14
CD8_effector_T|Cancer	CD74_MIF	TRUE	TRUE	FALSE	0.718	0	0.14
CD8_exhuasted_T|CD4_Naive_T_or_Tcm	CD74_MIF	TRUE	TRUE	FALSE	0.879	0.006	0.14
CD8_exhuasted_T|Cancer	CD74_MIF	TRUE	TRUE	FALSE	0.841	0.012	0.14
NK|CD4_Naive_T_or_Tcm	CD74_MIF	TRUE	TRUE	FALSE	0.685	0.042	0.14
Proliferating_T|CD4_Naive_T_or_Tcm	CD74_MIF	TRUE	TRUE	FALSE	0.908	0	0.14
Proliferating_T|Cancer	CD74_MIF	TRUE	TRUE	FALSE	0.87	0	0.14
Th|CD4_Naive_T_or_Tcm	CD74_MIF	TRUE	TRUE	FALSE	0.699	0	0.14
Th|Cancer	CD74_MIF	TRUE	TRUE	FALSE	0.661	0.003	0.14
Treg|CD4_Naive_T_or_Tcm	CD74_MIF	TRUE	TRUE	FALSE	0.886	0	0.14
Treg|Cancer	CD74_MIF	TRUE	TRUE	FALSE	0.847	0	0.14
CD4_Naive_T_or_Tcm|CD8_effector_T	COL1A1_a1b1 complex	TRUE	FALSE	FALSE	0.253	0.033	0.14
CD4_Naive_T_or_Tcm|NK	COL1A1_a1b1 complex	TRUE	FALSE	FALSE	0.357	0	0.14
CD4_Naive_T_or_Tcm|Proliferating_T	COL1A1_a1b1 complex	TRUE	FALSE	FALSE	0.353	0.003	0.14
Cancer|NK	COL1A1_a1b1 complex	TRUE	FALSE	FALSE	0.284	0.006	0.14
Cancer|Proliferating_T	COL1A1_a1b1 complex	TRUE	FALSE	FALSE	0.28	0	0.14
Proliferating_T|CD8_effector_T	COL1A1_a1b1 complex	TRUE	FALSE	FALSE	0.198	0.039	0.14
Proliferating_T|NK	COL1A1_a1b1 complex	TRUE	FALSE	FALSE	0.302	0.009	0.14
Proliferating_T|Proliferating_T	COL1A1_a1b1 complex	TRUE	FALSE	FALSE	0.298	0	0.14
Th|NK	COL1A1_a1b1 complex	TRUE	FALSE	FALSE	0.305	0.009	0.14
Th|Proliferating_T	COL1A1_a1b1 complex	TRUE	FALSE	FALSE	0.301	0	0.14
Treg|CD8_effector_T	COL1A1_a1b1 complex	TRUE	FALSE	FALSE	0.242	0.012	0.14
Treg|CD8_exhuasted_T	COL1A1_a1b1 complex	TRUE	FALSE	FALSE	0.271	0.039	0.14
Treg|NK	COL1A1_a1b1 complex	TRUE	FALSE	FALSE	0.346	0	0.14
Treg|Proliferating_T	COL1A1_a1b1 complex	TRUE	FALSE	FALSE	0.342	0	0.14
CD8_exhuasted_T|CD4_Naive_T_or_Tcm	FAM3C_CLEC2D	TRUE	FALSE	TRUE	0.586	0.006	0.15
CD8_exhuasted_T|CD8_Naive_T_or_Tcm	FAM3C_CLEC2D	TRUE	FALSE	TRUE	0.448	0.048	0.15
CD8_exhuasted_T|CD8_exhuasted_T	FAM3C_CLEC2D	TRUE	FALSE	TRUE	0.612	0.015	0.15
CD8_exhuasted_T|NK	FAM3C_CLEC2D	TRUE	FALSE	TRUE	0.508	0.021	0.15
CD8_exhuasted_T|Proliferating_T	FAM3C_CLEC2D	TRUE	FALSE	TRUE	0.716	0	0.15
CD8_exhuasted_T|Th	FAM3C_CLEC2D	TRUE	FALSE	TRUE	0.591	0	0.15
CD8_exhuasted_T|Treg	FAM3C_CLEC2D	TRUE	FALSE	TRUE	0.692	0	0.15
Cancer|CD4_Naive_T_or_Tcm	FAM3C_CLEC2D	TRUE	FALSE	TRUE	0.553	0.006	0.15
Cancer|CD8_Naive_T_or_Tcm	FAM3C_CLEC2D	TRUE	FALSE	TRUE	0.415	0.015	0.15
Cancer|CD8_effector_T	FAM3C_CLEC2D	TRUE	FALSE	TRUE	0.347	0.036	0.15
Cancer|CD8_exhuasted_T	FAM3C_CLEC2D	TRUE	FALSE	TRUE	0.579	0.012	0.15
Cancer|NK	FAM3C_CLEC2D	TRUE	FALSE	TRUE	0.475	0.015	0.15
Cancer|Proliferating_T	FAM3C_CLEC2D	TRUE	FALSE	TRUE	0.683	0	0.15
Cancer|Th	FAM3C_CLEC2D	TRUE	FALSE	TRUE	0.558	0	0.15
Cancer|Treg	FAM3C_CLEC2D	TRUE	FALSE	TRUE	0.659	0	0.15
CD4_Naive_T_or_Tcm|CD4_Naive_T_or_Tcm	LTA_TNFRSF1B	TRUE	FALSE	TRUE	0.274	0.032	0.15
CD4_Naive_T_or_Tcm|CD8_Naive_T_or_Tcm	LTA_TNFRSF1B	TRUE	FALSE	TRUE	0.292	0.003	0.15
CD4_Naive_T_or_Tcm|CD8_effector_T	LTA_TNFRSF1B	TRUE	FALSE	TRUE	0.272	0.012	0.15
CD4_Naive_T_or_Tcm|Proliferating_T	LTA_TNFRSF1B	TRUE	FALSE	TRUE	0.358	0	0.15
CD4_Naive_T_or_Tcm|Treg	LTA_TNFRSF1B	TRUE	FALSE	TRUE	0.49	0	0.15
Th|CD4_Naive_T_or_Tcm	LTA_TNFRSF1B	TRUE	FALSE	TRUE	0.266	0.009	0.15
Th|CD8_Naive_T_or_Tcm	LTA_TNFRSF1B	TRUE	FALSE	TRUE	0.284	0	0.15
Th|CD8_effector_T	LTA_TNFRSF1B	TRUE	FALSE	TRUE	0.264	0	0.15
Th|Proliferating_T	LTA_TNFRSF1B	TRUE	FALSE	TRUE	0.35	0	0.15
Th|Treg	LTA_TNFRSF1B	TRUE	FALSE	TRUE	0.482	0	0.15
Treg|CD4_Naive_T_or_Tcm	LTA_TNFRSF1B	TRUE	FALSE	TRUE	0.348	0.003	0.15
Treg|CD8_Naive_T_or_Tcm	LTA_TNFRSF1B	TRUE	FALSE	TRUE	0.365	0	0.15
Treg|CD8_effector_T	LTA_TNFRSF1B	TRUE	FALSE	TRUE	0.346	0	0.15
Treg|Proliferating_T	LTA_TNFRSF1B	TRUE	FALSE	TRUE	0.431	0	0.15
Treg|Treg	LTA_TNFRSF1B	TRUE	FALSE	TRUE	0.564	0	0.15
CD4_Naive_T_or_Tcm|CD8_Naive_T_or_Tcm	CD74_APP	FALSE	TRUE	FALSE	0.919	0.009	0.15
CD4_Naive_T_or_Tcm|Cancer	CD74_APP	FALSE	TRUE	FALSE	1.124	0.003	0.15
CD4_Naive_T_or_Tcm|NK	CD74_APP	FALSE	TRUE	FALSE	0.95	0.009	0.15
CD8_Naive_T_or_Tcm|Cancer	CD74_APP	FALSE	TRUE	FALSE	0.801	0.009	0.15
CD8_effector_T|CD8_Naive_T_or_Tcm	CD74_APP	FALSE	TRUE	FALSE	0.732	0.042	0.15
CD8_effector_T|Cancer	CD74_APP	FALSE	TRUE	FALSE	0.937	0	0.15
CD8_exhuasted_T|Cancer	CD74_APP	FALSE	TRUE	FALSE	1.06	0.006	0.15
NK|Cancer	CD74_APP	FALSE	TRUE	FALSE	0.866	0.021	0.15
Proliferating_T|CD8_Naive_T_or_Tcm	CD74_APP	FALSE	TRUE	FALSE	0.884	0	0.15
Proliferating_T|Cancer	CD74_APP	FALSE	TRUE	FALSE	1.089	0	0.15
Proliferating_T|NK	CD74_APP	FALSE	TRUE	FALSE	0.915	0	0.15
Th|Cancer	CD74_APP	FALSE	TRUE	FALSE	0.88	0	0.15
Treg|CD8_Naive_T_or_Tcm	CD74_APP	FALSE	TRUE	FALSE	0.862	0.003	0.15
Treg|Cancer	CD74_APP	FALSE	TRUE	FALSE	1.067	0	0.15
Treg|NK	CD74_APP	FALSE	TRUE	FALSE	0.892	0	0.15
CD8_Naive_T_or_Tcm|CD8_Naive_T_or_Tcm	CXCL2_DPP4	TRUE	FALSE	TRUE	0.259	0.003	0.16
CD8_Naive_T_or_Tcm|CD8_exhuasted_T	CXCL2_DPP4	TRUE	FALSE	TRUE	0.269	0.024	0.16
CD8_Naive_T_or_Tcm|Proliferating_T	CXCL2_DPP4	TRUE	FALSE	TRUE	0.221	0	0.16
CD8_Naive_T_or_Tcm|Th	CXCL2_DPP4	TRUE	FALSE	TRUE	0.263	0	0.16
ILC|CD8_Naive_T_or_Tcm	CXCL2_DPP4	TRUE	FALSE	TRUE	0.391	0.015	0.16
ILC|CD8_exhuasted_T	CXCL2_DPP4	TRUE	FALSE	TRUE	0.402	0.015	0.16
ILC|Proliferating_T	CXCL2_DPP4	TRUE	FALSE	TRUE	0.353	0.024	0.16
ILC|Th	CXCL2_DPP4	TRUE	FALSE	TRUE	0.395	0.024	0.16
Proliferating_T|CD8_Naive_T_or_Tcm	CXCL2_DPP4	TRUE	FALSE	TRUE	0.24	0	0.16
Proliferating_T|CD8_exhuasted_T	CXCL2_DPP4	TRUE	FALSE	TRUE	0.251	0.024	0.16
Proliferating_T|Proliferating_T	CXCL2_DPP4	TRUE	FALSE	TRUE	0.202	0	0.16
Proliferating_T|Th	CXCL2_DPP4	TRUE	FALSE	TRUE	0.245	0	0.16
Treg|CD8_Naive_T_or_Tcm	CXCL2_DPP4	TRUE	FALSE	TRUE	0.255	0	0.16
Treg|CD8_exhuasted_T	CXCL2_DPP4	TRUE	FALSE	TRUE	0.266	0.012	0.16
Treg|Proliferating_T	CXCL2_DPP4	TRUE	FALSE	TRUE	0.217	0	0.16
Treg|Th	CXCL2_DPP4	TRUE	FALSE	TRUE	0.259	0	0.16
CD8_effector_T|CD4_Naive_T_or_Tcm	CD94:NKG2A_HLA-E	FALSE	TRUE	FALSE	0.828	0	0.17
CD8_effector_T|CD8_Naive_T_or_Tcm	CD94:NKG2A_HLA-E	FALSE	TRUE	FALSE	0.771	0	0.17
CD8_effector_T|CD8_effector_T	CD94:NKG2A_HLA-E	FALSE	TRUE	FALSE	0.981	0	0.17
CD8_effector_T|NK	CD94:NKG2A_HLA-E	FALSE	TRUE	FALSE	0.692	0.03	0.17
CD8_effector_T|Proliferating_T	CD94:NKG2A_HLA-E	FALSE	TRUE	FALSE	0.583	0.003	0.17
CD8_effector_T|Th	CD94:NKG2A_HLA-E	FALSE	TRUE	FALSE	0.676	0	0.17
CD8_effector_T|Treg	CD94:NKG2A_HLA-E	FALSE	TRUE	FALSE	0.734	0	0.17
NK|CD4_Naive_T_or_Tcm	CD94:NKG2A_HLA-E	FALSE	TRUE	FALSE	0.998	0	0.17
NK|CD8_Naive_T_or_Tcm	CD94:NKG2A_HLA-E	FALSE	TRUE	FALSE	0.941	0	0.17
NK|CD8_effector_T	CD94:NKG2A_HLA-E	FALSE	TRUE	FALSE	1.151	0	0.17
NK|CD8_exhuasted_T	CD94:NKG2A_HLA-E	FALSE	TRUE	FALSE	0.834	0.015	0.17
NK|Cancer	CD94:NKG2A_HLA-E	FALSE	TRUE	FALSE	0.666	0	0.17
NK|ILC	CD94:NKG2A_HLA-E	FALSE	TRUE	FALSE	0.928	0.039	0.17
NK|NK	CD94:NKG2A_HLA-E	FALSE	TRUE	FALSE	0.861	0	0.17
NK|Proliferating_T	CD94:NKG2A_HLA-E	FALSE	TRUE	FALSE	0.753	0	0.17
NK|Th	CD94:NKG2A_HLA-E	FALSE	TRUE	FALSE	0.846	0	0.17
NK|Treg	CD94:NKG2A_HLA-E	FALSE	TRUE	FALSE	0.903	0	0.17
CD4_Naive_T_or_Tcm|ILC	HLA-E_KLRC2	FALSE	FALSE	TRUE	0.914	0.011	0.18
CD4_Naive_T_or_Tcm|NK	HLA-E_KLRC2	FALSE	FALSE	TRUE	1.12	0	0.18
CD8_Naive_T_or_Tcm|ILC	HLA-E_KLRC2	FALSE	FALSE	TRUE	0.857	0.018	0.18
CD8_Naive_T_or_Tcm|NK	HLA-E_KLRC2	FALSE	FALSE	TRUE	1.063	0	0.18
CD8_effector_T|ILC	HLA-E_KLRC2	FALSE	FALSE	TRUE	1.067	0	0.18
CD8_effector_T|NK	HLA-E_KLRC2	FALSE	FALSE	TRUE	1.273	0	0.18
CD8_exhuasted_T|ILC	HLA-E_KLRC2	FALSE	FALSE	TRUE	0.75	0.05	0.18
CD8_exhuasted_T|NK	HLA-E_KLRC2	FALSE	FALSE	TRUE	0.956	0	0.18
Cancer|NK	HLA-E_KLRC2	FALSE	FALSE	TRUE	0.788	0	0.18
ILC|ILC	HLA-E_KLRC2	FALSE	FALSE	TRUE	0.844	0.03	0.18
ILC|NK	HLA-E_KLRC2	FALSE	FALSE	TRUE	1.05	0.009	0.18
NK|ILC	HLA-E_KLRC2	FALSE	FALSE	TRUE	0.778	0.044	0.18
NK|NK	HLA-E_KLRC2	FALSE	FALSE	TRUE	0.983	0	0.18
Proliferating_T|NK	HLA-E_KLRC2	FALSE	FALSE	TRUE	0.875	0	0.18
Th|ILC	HLA-E_KLRC2	FALSE	FALSE	TRUE	0.762	0.044	0.18
Th|NK	HLA-E_KLRC2	FALSE	FALSE	TRUE	0.968	0	0.18
Treg|ILC	HLA-E_KLRC2	FALSE	FALSE	TRUE	0.82	0.021	0.18
Treg|NK	HLA-E_KLRC2	FALSE	FALSE	TRUE	1.025	0	0.18
CD4_Naive_T_or_Tcm|CD8_effector_T	COL3A1_a1b1 complex	TRUE	FALSE	FALSE	0.385	0	0.19
CD4_Naive_T_or_Tcm|CD8_exhuasted_T	COL3A1_a1b1 complex	TRUE	FALSE	FALSE	0.413	0.006	0.19
CD4_Naive_T_or_Tcm|NK	COL3A1_a1b1 complex	TRUE	FALSE	FALSE	0.489	0	0.19
CD4_Naive_T_or_Tcm|Proliferating_T	COL3A1_a1b1 complex	TRUE	FALSE	FALSE	0.485	0	0.19
CD8_exhuasted_T|CD8_effector_T	COL3A1_a1b1 complex	TRUE	FALSE	FALSE	0.345	0.021	0.19
CD8_exhuasted_T|CD8_exhuasted_T	COL3A1_a1b1 complex	TRUE	FALSE	FALSE	0.373	0.036	0.19
CD8_exhuasted_T|NK	COL3A1_a1b1 complex	TRUE	FALSE	FALSE	0.449	0.003	0.19
CD8_exhuasted_T|Proliferating_T	COL3A1_a1b1 complex	TRUE	FALSE	FALSE	0.445	0.006	0.19
ILC|CD8_exhuasted_T	COL3A1_a1b1 complex	TRUE	FALSE	FALSE	0.368	0.048	0.19
ILC|NK	COL3A1_a1b1 complex	TRUE	FALSE	FALSE	0.443	0.027	0.19
ILC|Proliferating_T	COL3A1_a1b1 complex	TRUE	FALSE	FALSE	0.439	0.039	0.19
Proliferating_T|CD8_effector_T	COL3A1_a1b1 complex	TRUE	FALSE	FALSE	0.269	0	0.19
Proliferating_T|CD8_exhuasted_T	COL3A1_a1b1 complex	TRUE	FALSE	FALSE	0.298	0.021	0.19
Proliferating_T|NK	COL3A1_a1b1 complex	TRUE	FALSE	FALSE	0.373	0	0.19
Proliferating_T|Proliferating_T	COL3A1_a1b1 complex	TRUE	FALSE	FALSE	0.369	0	0.19
Th|CD8_effector_T	COL3A1_a1b1 complex	TRUE	FALSE	FALSE	0.26	0.009	0.19
Th|CD8_exhuasted_T	COL3A1_a1b1 complex	TRUE	FALSE	FALSE	0.289	0.027	0.19
Th|NK	COL3A1_a1b1 complex	TRUE	FALSE	FALSE	0.364	0	0.19
Th|Proliferating_T	COL3A1_a1b1 complex	TRUE	FALSE	FALSE	0.36	0	0.19
CD8_Naive_T_or_Tcm|CD4_Naive_T_or_Tcm	ICAM3_aLb2 complex	FALSE	FALSE	FALSE	0.249	0	0.2
CD8_Naive_T_or_Tcm|NK	ICAM3_aLb2 complex	FALSE	FALSE	FALSE	0.281	0	0.2
CD8_Naive_T_or_Tcm|Proliferating_T	ICAM3_aLb2 complex	FALSE	FALSE	FALSE	0.239	0	0.2
CD8_Naive_T_or_Tcm|Treg	ICAM3_aLb2 complex	FALSE	FALSE	FALSE	0.234	0	0.2
CD8_effector_T|CD4_Naive_T_or_Tcm	ICAM3_aLb2 complex	FALSE	FALSE	FALSE	0.305	0	0.2
CD8_effector_T|NK	ICAM3_aLb2 complex	FALSE	FALSE	FALSE	0.338	0	0.2
CD8_effector_T|Proliferating_T	ICAM3_aLb2 complex	FALSE	FALSE	FALSE	0.295	0	0.2
CD8_effector_T|Treg	ICAM3_aLb2 complex	FALSE	FALSE	FALSE	0.291	0	0.2
ILC|CD4_Naive_T_or_Tcm	ICAM3_aLb2 complex	FALSE	FALSE	FALSE	0.651	0	0.2
ILC|NK	ICAM3_aLb2 complex	FALSE	FALSE	FALSE	0.684	0	0.2
ILC|Proliferating_T	ICAM3_aLb2 complex	FALSE	FALSE	FALSE	0.641	0	0.2
ILC|Treg	ICAM3_aLb2 complex	FALSE	FALSE	FALSE	0.637	0	0.2
Proliferating_T|CD4_Naive_T_or_Tcm	ICAM3_aLb2 complex	FALSE	FALSE	FALSE	0.221	0.003	0.2
Proliferating_T|NK	ICAM3_aLb2 complex	FALSE	FALSE	FALSE	0.253	0	0.2
Proliferating_T|Proliferating_T	ICAM3_aLb2 complex	FALSE	FALSE	FALSE	0.211	0	0.2
Proliferating_T|Treg	ICAM3_aLb2 complex	FALSE	FALSE	FALSE	0.206	0	0.2
Treg|CD4_Naive_T_or_Tcm	ICAM3_aLb2 complex	FALSE	FALSE	FALSE	0.298	0	0.2
Treg|NK	ICAM3_aLb2 complex	FALSE	FALSE	FALSE	0.33	0	0.2
Treg|Proliferating_T	ICAM3_aLb2 complex	FALSE	FALSE	FALSE	0.288	0	0.2
Treg|Treg	ICAM3_aLb2 complex	FALSE	FALSE	FALSE	0.283	0	0.2
CD8_effector_T|CD8_effector_T	CCL4_CCR5	TRUE	FALSE	TRUE	1.374	0	0.2
CD8_effector_T|CD8_exhuasted_T	CCL4_CCR5	TRUE	FALSE	TRUE	1.398	0	0.2
CD8_effector_T|Proliferating_T	CCL4_CCR5	TRUE	FALSE	TRUE	1.458	0	0.2
CD8_effector_T|Th	CCL4_CCR5	TRUE	FALSE	TRUE	1.467	0	0.2
CD8_exhuasted_T|CD8_effector_T	CCL4_CCR5	TRUE	FALSE	TRUE	1.401	0	0.2
CD8_exhuasted_T|CD8_exhuasted_T	CCL4_CCR5	TRUE	FALSE	TRUE	1.425	0.003	0.2
CD8_exhuasted_T|Proliferating_T	CCL4_CCR5	TRUE	FALSE	TRUE	1.485	0	0.2
CD8_exhuasted_T|Th	CCL4_CCR5	TRUE	FALSE	TRUE	1.494	0	0.2
NK|CD8_effector_T	CCL4_CCR5	TRUE	FALSE	TRUE	1.59	0	0.2
NK|CD8_exhuasted_T	CCL4_CCR5	TRUE	FALSE	TRUE	1.614	0	0.2
NK|Proliferating_T	CCL4_CCR5	TRUE	FALSE	TRUE	1.674	0	0.2
NK|Th	CCL4_CCR5	TRUE	FALSE	TRUE	1.682	0	0.2
Proliferating_T|CD8_effector_T	CCL4_CCR5	TRUE	FALSE	TRUE	0.941	0	0.2
Proliferating_T|CD8_exhuasted_T	CCL4_CCR5	TRUE	FALSE	TRUE	0.964	0	0.2
Proliferating_T|Proliferating_T	CCL4_CCR5	TRUE	FALSE	TRUE	1.025	0	0.2
Proliferating_T|Th	CCL4_CCR5	TRUE	FALSE	TRUE	1.033	0	0.2
Th|CD8_effector_T	CCL4_CCR5	TRUE	FALSE	TRUE	0.725	0	0.2
Th|CD8_exhuasted_T	CCL4_CCR5	TRUE	FALSE	TRUE	0.749	0.009	0.2
Th|Proliferating_T	CCL4_CCR5	TRUE	FALSE	TRUE	0.809	0	0.2
Th|Th	CCL4_CCR5	TRUE	FALSE	TRUE	0.817	0	0.2
CD4_Naive_T_or_Tcm|CD8_effector_T	ICAM1_AREG	TRUE	TRUE	FALSE	0.332	0.012	0.21
CD4_Naive_T_or_Tcm|ILC	ICAM1_AREG	TRUE	TRUE	FALSE	1.118	0.003	0.21
CD4_Naive_T_or_Tcm|NK	ICAM1_AREG	TRUE	TRUE	FALSE	0.519	0	0.21
CD8_effector_T|CD8_effector_T	ICAM1_AREG	TRUE	TRUE	FALSE	0.386	0	0.21
CD8_effector_T|Cancer	ICAM1_AREG	TRUE	TRUE	FALSE	0.264	0.003	0.21
CD8_effector_T|ILC	ICAM1_AREG	TRUE	TRUE	FALSE	1.172	0	0.21
CD8_effector_T|NK	ICAM1_AREG	TRUE	TRUE	FALSE	0.573	0	0.21
CD8_exhuasted_T|CD8_effector_T	ICAM1_AREG	TRUE	TRUE	FALSE	0.446	0.003	0.21
CD8_exhuasted_T|ILC	ICAM1_AREG	TRUE	TRUE	FALSE	1.233	0	0.21
CD8_exhuasted_T|NK	ICAM1_AREG	TRUE	TRUE	FALSE	0.634	0	0.21
ILC|CD8_effector_T	ICAM1_AREG	TRUE	TRUE	FALSE	0.658	0.006	0.21
ILC|Cancer	ICAM1_AREG	TRUE	TRUE	FALSE	0.536	0.021	0.21
ILC|ILC	ICAM1_AREG	TRUE	TRUE	FALSE	1.444	0	0.21
ILC|NK	ICAM1_AREG	TRUE	TRUE	FALSE	0.845	0	0.21
NK|CD8_effector_T	ICAM1_AREG	TRUE	TRUE	FALSE	0.365	0	0.21
NK|ILC	ICAM1_AREG	TRUE	TRUE	FALSE	1.151	0	0.21
NK|NK	ICAM1_AREG	TRUE	TRUE	FALSE	0.552	0	0.21
Treg|CD8_effector_T	ICAM1_AREG	TRUE	TRUE	FALSE	0.415	0	0.21
Treg|Cancer	ICAM1_AREG	TRUE	TRUE	FALSE	0.294	0	0.21
Treg|ILC	ICAM1_AREG	TRUE	TRUE	FALSE	1.202	0	0.21
Treg|NK	ICAM1_AREG	TRUE	TRUE	FALSE	0.603	0	0.21
CD8_Naive_T_or_Tcm|NK	COL1A2_a1b1 complex	TRUE	FALSE	FALSE	0.342	0.003	0.21
CD8_Naive_T_or_Tcm|Proliferating_T	COL1A2_a1b1 complex	TRUE	FALSE	FALSE	0.338	0.003	0.21
CD8_exhuasted_T|CD8_effector_T	COL1A2_a1b1 complex	TRUE	FALSE	FALSE	0.423	0.003	0.21
CD8_exhuasted_T|CD8_exhuasted_T	COL1A2_a1b1 complex	TRUE	FALSE	FALSE	0.451	0.009	0.21
CD8_exhuasted_T|NK	COL1A2_a1b1 complex	TRUE	FALSE	FALSE	0.527	0	0.21
CD8_exhuasted_T|Proliferating_T	COL1A2_a1b1 complex	TRUE	FALSE	FALSE	0.523	0	0.21
Cancer|NK	COL1A2_a1b1 complex	TRUE	FALSE	FALSE	0.29	0.015	0.21
Cancer|Proliferating_T	COL1A2_a1b1 complex	TRUE	FALSE	FALSE	0.286	0	0.21
NK|NK	COL1A2_a1b1 complex	TRUE	FALSE	FALSE	0.346	0.012	0.21
NK|Proliferating_T	COL1A2_a1b1 complex	TRUE	FALSE	FALSE	0.342	0.003	0.21
Proliferating_T|CD8_effector_T	COL1A2_a1b1 complex	TRUE	FALSE	FALSE	0.268	0	0.21
Proliferating_T|CD8_exhuasted_T	COL1A2_a1b1 complex	TRUE	FALSE	FALSE	0.297	0.042	0.21
Proliferating_T|NK	COL1A2_a1b1 complex	TRUE	FALSE	FALSE	0.372	0	0.21
Proliferating_T|Proliferating_T	COL1A2_a1b1 complex	TRUE	FALSE	FALSE	0.368	0	0.21
Th|CD8_effector_T	COL1A2_a1b1 complex	TRUE	FALSE	FALSE	0.234	0.039	0.21
Th|NK	COL1A2_a1b1 complex	TRUE	FALSE	FALSE	0.338	0.006	0.21
Th|Proliferating_T	COL1A2_a1b1 complex	TRUE	FALSE	FALSE	0.334	0	0.21
Treg|CD8_effector_T	COL1A2_a1b1 complex	TRUE	FALSE	FALSE	0.265	0.027	0.21
Treg|CD8_exhuasted_T	COL1A2_a1b1 complex	TRUE	FALSE	FALSE	0.293	0.039	0.21
Treg|NK	COL1A2_a1b1 complex	TRUE	FALSE	FALSE	0.369	0.003	0.21
Treg|Proliferating_T	COL1A2_a1b1 complex	TRUE	FALSE	FALSE	0.365	0	0.21
CD8_Naive_T_or_Tcm|CD8_effector_T	CCL5_CCR5	TRUE	FALSE	TRUE	0.698	0.038	0.23
CD8_Naive_T_or_Tcm|Proliferating_T	CCL5_CCR5	TRUE	FALSE	TRUE	0.782	0.009	0.23
CD8_Naive_T_or_Tcm|Th	CCL5_CCR5	TRUE	FALSE	TRUE	0.79	0.009	0.23
CD8_effector_T|CD8_effector_T	CCL5_CCR5	TRUE	FALSE	TRUE	2.343	0	0.23
CD8_effector_T|CD8_exhuasted_T	CCL5_CCR5	TRUE	FALSE	TRUE	2.366	0	0.23
CD8_effector_T|Proliferating_T	CCL5_CCR5	TRUE	FALSE	TRUE	2.427	0	0.23
CD8_effector_T|Th	CCL5_CCR5	TRUE	FALSE	TRUE	2.435	0	0.23
CD8_exhuasted_T|CD8_effector_T	CCL5_CCR5	TRUE	FALSE	TRUE	1.023	0.038	0.23
CD8_exhuasted_T|CD8_exhuasted_T	CCL5_CCR5	TRUE	FALSE	TRUE	1.047	0.047	0.23
CD8_exhuasted_T|Proliferating_T	CCL5_CCR5	TRUE	FALSE	TRUE	1.107	0.036	0.23
CD8_exhuasted_T|Th	CCL5_CCR5	TRUE	FALSE	TRUE	1.115	0.03	0.23
ILC|CD8_effector_T	CCL5_CCR5	TRUE	FALSE	TRUE	1.739	0.006	0.23
ILC|CD8_exhuasted_T	CCL5_CCR5	TRUE	FALSE	TRUE	1.762	0.003	0.23
ILC|Proliferating_T	CCL5_CCR5	TRUE	FALSE	TRUE	1.823	0.003	0.23
ILC|Th	CCL5_CCR5	TRUE	FALSE	TRUE	1.831	0.003	0.23
NK|CD8_effector_T	CCL5_CCR5	TRUE	FALSE	TRUE	2.255	0	0.23
NK|CD8_exhuasted_T	CCL5_CCR5	TRUE	FALSE	TRUE	2.279	0	0.23
NK|Proliferating_T	CCL5_CCR5	TRUE	FALSE	TRUE	2.339	0	0.23
NK|Th	CCL5_CCR5	TRUE	FALSE	TRUE	2.348	0	0.23
Proliferating_T|CD8_effector_T	CCL5_CCR5	TRUE	FALSE	TRUE	0.869	0	0.23
Proliferating_T|CD8_exhuasted_T	CCL5_CCR5	TRUE	FALSE	TRUE	0.893	0.003	0.23
Proliferating_T|Proliferating_T	CCL5_CCR5	TRUE	FALSE	TRUE	0.953	0	0.23
Proliferating_T|Th	CCL5_CCR5	TRUE	FALSE	TRUE	0.961	0	0.23
CD4_Naive_T_or_Tcm|CD4_Naive_T_or_Tcm	ICAM1_aLb2 complex	FALSE	TRUE	FALSE	0.239	0.018	0.24
CD4_Naive_T_or_Tcm|NK	ICAM1_aLb2 complex	FALSE	TRUE	FALSE	0.271	0.009	0.24
CD4_Naive_T_or_Tcm|Proliferating_T	ICAM1_aLb2 complex	FALSE	TRUE	FALSE	0.229	0.039	0.24
CD4_Naive_T_or_Tcm|Treg	ICAM1_aLb2 complex	FALSE	TRUE	FALSE	0.224	0.03	0.24
CD8_effector_T|CD4_Naive_T_or_Tcm	ICAM1_aLb2 complex	FALSE	TRUE	FALSE	0.293	0	0.24
CD8_effector_T|NK	ICAM1_aLb2 complex	FALSE	TRUE	FALSE	0.325	0	0.24
CD8_effector_T|Proliferating_T	ICAM1_aLb2 complex	FALSE	TRUE	FALSE	0.283	0	0.24
CD8_effector_T|Treg	ICAM1_aLb2 complex	FALSE	TRUE	FALSE	0.278	0	0.24
CD8_exhuasted_T|CD4_Naive_T_or_Tcm	ICAM1_aLb2 complex	FALSE	TRUE	FALSE	0.353	0.006	0.24
CD8_exhuasted_T|NK	ICAM1_aLb2 complex	FALSE	TRUE	FALSE	0.386	0	0.24
CD8_exhuasted_T|Proliferating_T	ICAM1_aLb2 complex	FALSE	TRUE	FALSE	0.343	0.003	0.24
CD8_exhuasted_T|Treg	ICAM1_aLb2 complex	FALSE	TRUE	FALSE	0.338	0.009	0.24
ILC|CD4_Naive_T_or_Tcm	ICAM1_aLb2 complex	FALSE	TRUE	FALSE	0.565	0.003	0.24
ILC|NK	ICAM1_aLb2 complex	FALSE	TRUE	FALSE	0.597	0	0.24
ILC|Proliferating_T	ICAM1_aLb2 complex	FALSE	TRUE	FALSE	0.554	0.006	0.24
ILC|Treg	ICAM1_aLb2 complex	FALSE	TRUE	FALSE	0.55	0.006	0.24
NK|CD4_Naive_T_or_Tcm	ICAM1_aLb2 complex	FALSE	TRUE	FALSE	0.272	0.009	0.24
NK|NK	ICAM1_aLb2 complex	FALSE	TRUE	FALSE	0.304	0	0.24
NK|Proliferating_T	ICAM1_aLb2 complex	FALSE	TRUE	FALSE	0.262	0.006	0.24
NK|Treg	ICAM1_aLb2 complex	FALSE	TRUE	FALSE	0.257	0.006	0.24
Treg|CD4_Naive_T_or_Tcm	ICAM1_aLb2 complex	FALSE	TRUE	FALSE	0.322	0	0.24
Treg|NK	ICAM1_aLb2 complex	FALSE	TRUE	FALSE	0.355	0	0.24
Treg|Proliferating_T	ICAM1_aLb2 complex	FALSE	TRUE	FALSE	0.312	0	0.24
Treg|Treg	ICAM1_aLb2 complex	FALSE	TRUE	FALSE	0.307	0	0.24
CD4_Naive_T_or_Tcm|CD4_Naive_T_or_Tcm	CD74_COPA	TRUE	TRUE	FALSE	0.915	0.003	0.24
CD4_Naive_T_or_Tcm|Cancer	CD74_COPA	TRUE	TRUE	FALSE	0.918	0.003	0.24
CD4_Naive_T_or_Tcm|ILC	CD74_COPA	TRUE	TRUE	FALSE	1.02	0.003	0.24
CD4_Naive_T_or_Tcm|Proliferating_T	CD74_COPA	TRUE	TRUE	FALSE	0.908	0.003	0.24
CD8_effector_T|CD4_Naive_T_or_Tcm	CD74_COPA	TRUE	TRUE	FALSE	0.728	0.006	0.24
CD8_effector_T|Cancer	CD74_COPA	TRUE	TRUE	FALSE	0.731	0	0.24
CD8_effector_T|ILC	CD74_COPA	TRUE	TRUE	FALSE	0.833	0.03	0.24
CD8_effector_T|Proliferating_T	CD74_COPA	TRUE	TRUE	FALSE	0.721	0	0.24
CD8_exhuasted_T|CD4_Naive_T_or_Tcm	CD74_COPA	TRUE	TRUE	FALSE	0.851	0.015	0.24
CD8_exhuasted_T|Cancer	CD74_COPA	TRUE	TRUE	FALSE	0.854	0.012	0.24
CD8_exhuasted_T|ILC	CD74_COPA	TRUE	TRUE	FALSE	0.956	0.021	0.24
CD8_exhuasted_T|Proliferating_T	CD74_COPA	TRUE	TRUE	FALSE	0.844	0.015	0.24
Proliferating_T|CD4_Naive_T_or_Tcm	CD74_COPA	TRUE	TRUE	FALSE	0.88	0	0.24
Proliferating_T|Cancer	CD74_COPA	TRUE	TRUE	FALSE	0.884	0	0.24
Proliferating_T|ILC	CD74_COPA	TRUE	TRUE	FALSE	0.985	0	0.24
Proliferating_T|Proliferating_T	CD74_COPA	TRUE	TRUE	FALSE	0.873	0	0.24
Th|CD4_Naive_T_or_Tcm	CD74_COPA	TRUE	TRUE	FALSE	0.671	0.023	0.24
Th|Cancer	CD74_COPA	TRUE	TRUE	FALSE	0.674	0.003	0.24
Th|ILC	CD74_COPA	TRUE	TRUE	FALSE	0.776	0.042	0.24
Th|Proliferating_T	CD74_COPA	TRUE	TRUE	FALSE	0.664	0.006	0.24
Treg|CD4_Naive_T_or_Tcm	CD74_COPA	TRUE	TRUE	FALSE	0.858	0	0.24
Treg|Cancer	CD74_COPA	TRUE	TRUE	FALSE	0.861	0	0.24
Treg|ILC	CD74_COPA	TRUE	TRUE	FALSE	0.962	0	0.24
Treg|Proliferating_T	CD74_COPA	TRUE	TRUE	FALSE	0.85	0	0.24
CD4_Naive_T_or_Tcm|CD4_Naive_T_or_Tcm	ICAM1_ITGAL	FALSE	TRUE	TRUE	0.239	0.039	0.24
CD4_Naive_T_or_Tcm|NK	ICAM1_ITGAL	FALSE	TRUE	TRUE	0.271	0.033	0.24
CD4_Naive_T_or_Tcm|Proliferating_T	ICAM1_ITGAL	FALSE	TRUE	TRUE	0.229	0.039	0.24
CD4_Naive_T_or_Tcm|Treg	ICAM1_ITGAL	FALSE	TRUE	TRUE	0.224	0.039	0.24
CD8_effector_T|CD4_Naive_T_or_Tcm	ICAM1_ITGAL	FALSE	TRUE	TRUE	0.293	0.003	0.24
CD8_effector_T|NK	ICAM1_ITGAL	FALSE	TRUE	TRUE	0.325	0.003	0.24
CD8_effector_T|Proliferating_T	ICAM1_ITGAL	FALSE	TRUE	TRUE	0.283	0	0.24
CD8_effector_T|Treg	ICAM1_ITGAL	FALSE	TRUE	TRUE	0.278	0	0.24
CD8_exhuasted_T|CD4_Naive_T_or_Tcm	ICAM1_ITGAL	FALSE	TRUE	TRUE	0.353	0.006	0.24
CD8_exhuasted_T|NK	ICAM1_ITGAL	FALSE	TRUE	TRUE	0.386	0.003	0.24
CD8_exhuasted_T|Proliferating_T	ICAM1_ITGAL	FALSE	TRUE	TRUE	0.343	0.003	0.24
CD8_exhuasted_T|Treg	ICAM1_ITGAL	FALSE	TRUE	TRUE	0.338	0.009	0.24
ILC|CD4_Naive_T_or_Tcm	ICAM1_ITGAL	FALSE	TRUE	TRUE	0.565	0.003	0.24
ILC|NK	ICAM1_ITGAL	FALSE	TRUE	TRUE	0.597	0.006	0.24
ILC|Proliferating_T	ICAM1_ITGAL	FALSE	TRUE	TRUE	0.554	0.006	0.24
ILC|Treg	ICAM1_ITGAL	FALSE	TRUE	TRUE	0.55	0.006	0.24
NK|CD4_Naive_T_or_Tcm	ICAM1_ITGAL	FALSE	TRUE	TRUE	0.272	0.021	0.24
NK|NK	ICAM1_ITGAL	FALSE	TRUE	TRUE	0.304	0.006	0.24
NK|Proliferating_T	ICAM1_ITGAL	FALSE	TRUE	TRUE	0.262	0.009	0.24
NK|Treg	ICAM1_ITGAL	FALSE	TRUE	TRUE	0.257	0.006	0.24
Treg|CD4_Naive_T_or_Tcm	ICAM1_ITGAL	FALSE	TRUE	TRUE	0.322	0	0.24
Treg|NK	ICAM1_ITGAL	FALSE	TRUE	TRUE	0.355	0	0.24
Treg|Proliferating_T	ICAM1_ITGAL	FALSE	TRUE	TRUE	0.312	0	0.24
Treg|Treg	ICAM1_ITGAL	FALSE	TRUE	TRUE	0.307	0	0.24
CD4_Naive_T_or_Tcm|NK	SPP1_a4b1 complex	TRUE	FALSE	FALSE	0.495	0.033	0.26
CD8_exhuasted_T|CD4_Naive_T_or_Tcm	SPP1_a4b1 complex	TRUE	FALSE	FALSE	0.63	0.027	0.26
CD8_exhuasted_T|CD8_effector_T	SPP1_a4b1 complex	TRUE	FALSE	FALSE	0.612	0.017	0.26
CD8_exhuasted_T|NK	SPP1_a4b1 complex	TRUE	FALSE	FALSE	0.716	0.009	0.26
CD8_exhuasted_T|Proliferating_T	SPP1_a4b1 complex	TRUE	FALSE	FALSE	0.605	0.023	0.26
CD8_exhuasted_T|Th	SPP1_a4b1 complex	TRUE	FALSE	FALSE	0.627	0.014	0.26
NK|CD4_Naive_T_or_Tcm	SPP1_a4b1 complex	TRUE	FALSE	FALSE	0.623	0.003	0.26
NK|CD8_effector_T	SPP1_a4b1 complex	TRUE	FALSE	FALSE	0.605	0.003	0.26
NK|NK	SPP1_a4b1 complex	TRUE	FALSE	FALSE	0.709	0.003	0.26
NK|Proliferating_T	SPP1_a4b1 complex	TRUE	FALSE	FALSE	0.598	0.003	0.26
NK|Th	SPP1_a4b1 complex	TRUE	FALSE	FALSE	0.619	0	0.26
Proliferating_T|CD4_Naive_T_or_Tcm	SPP1_a4b1 complex	TRUE	FALSE	FALSE	0.687	0	0.26
Proliferating_T|CD8_effector_T	SPP1_a4b1 complex	TRUE	FALSE	FALSE	0.67	0	0.26
Proliferating_T|NK	SPP1_a4b1 complex	TRUE	FALSE	FALSE	0.773	0	0.26
Proliferating_T|Proliferating_T	SPP1_a4b1 complex	TRUE	FALSE	FALSE	0.663	0	0.26
Proliferating_T|Th	SPP1_a4b1 complex	TRUE	FALSE	FALSE	0.684	0	0.26
Th|CD4_Naive_T_or_Tcm	SPP1_a4b1 complex	TRUE	FALSE	FALSE	0.531	0.003	0.26
Th|CD8_effector_T	SPP1_a4b1 complex	TRUE	FALSE	FALSE	0.513	0	0.26
Th|NK	SPP1_a4b1 complex	TRUE	FALSE	FALSE	0.617	0	0.26
Th|Proliferating_T	SPP1_a4b1 complex	TRUE	FALSE	FALSE	0.506	0	0.26
Th|Th	SPP1_a4b1 complex	TRUE	FALSE	FALSE	0.528	0	0.26
Treg|CD4_Naive_T_or_Tcm	SPP1_a4b1 complex	TRUE	FALSE	FALSE	0.516	0.018	0.26
Treg|CD8_effector_T	SPP1_a4b1 complex	TRUE	FALSE	FALSE	0.499	0.003	0.26
Treg|NK	SPP1_a4b1 complex	TRUE	FALSE	FALSE	0.603	0	0.26
Treg|Proliferating_T	SPP1_a4b1 complex	TRUE	FALSE	FALSE	0.492	0.006	0.26
Treg|Th	SPP1_a4b1 complex	TRUE	FALSE	FALSE	0.513	0.003	0.26
CD4_Naive_T_or_Tcm|CD8_effector_T	CCL3_CCR5	TRUE	FALSE	TRUE	0.57	0.018	0.26
CD4_Naive_T_or_Tcm|CD8_exhuasted_T	CCL3_CCR5	TRUE	FALSE	TRUE	0.593	0.024	0.26
CD4_Naive_T_or_Tcm|Proliferating_T	CCL3_CCR5	TRUE	FALSE	TRUE	0.654	0.006	0.26
CD4_Naive_T_or_Tcm|Th	CCL3_CCR5	TRUE	FALSE	TRUE	0.662	0.003	0.26
CD8_effector_T|CD8_effector_T	CCL3_CCR5	TRUE	FALSE	TRUE	0.442	0.006	0.26
CD8_effector_T|CD8_exhuasted_T	CCL3_CCR5	TRUE	FALSE	TRUE	0.466	0.045	0.26
CD8_effector_T|Proliferating_T	CCL3_CCR5	TRUE	FALSE	TRUE	0.526	0	0.26
CD8_effector_T|Th	CCL3_CCR5	TRUE	FALSE	TRUE	0.534	0	0.26
CD8_exhuasted_T|CD8_effector_T	CCL3_CCR5	TRUE	FALSE	TRUE	1.158	0	0.26
CD8_exhuasted_T|CD8_exhuasted_T	CCL3_CCR5	TRUE	FALSE	TRUE	1.181	0.003	0.26
CD8_exhuasted_T|Proliferating_T	CCL3_CCR5	TRUE	FALSE	TRUE	1.242	0	0.26
CD8_exhuasted_T|Th	CCL3_CCR5	TRUE	FALSE	TRUE	1.25	0	0.26
NK|CD8_effector_T	CCL3_CCR5	TRUE	FALSE	TRUE	0.841	0	0.26
NK|CD8_exhuasted_T	CCL3_CCR5	TRUE	FALSE	TRUE	0.865	0	0.26
NK|Proliferating_T	CCL3_CCR5	TRUE	FALSE	TRUE	0.926	0	0.26
NK|Th	CCL3_CCR5	TRUE	FALSE	TRUE	0.934	0	0.26
Proliferating_T|CD8_effector_T	CCL3_CCR5	TRUE	FALSE	TRUE	0.796	0	0.26
Proliferating_T|CD8_exhuasted_T	CCL3_CCR5	TRUE	FALSE	TRUE	0.819	0	0.26
Proliferating_T|Proliferating_T	CCL3_CCR5	TRUE	FALSE	TRUE	0.88	0	0.26
Proliferating_T|Th	CCL3_CCR5	TRUE	FALSE	TRUE	0.888	0	0.26
Th|CD8_effector_T	CCL3_CCR5	TRUE	FALSE	TRUE	0.466	0.014	0.26
Th|CD8_exhuasted_T	CCL3_CCR5	TRUE	FALSE	TRUE	0.489	0.042	0.26
Th|Proliferating_T	CCL3_CCR5	TRUE	FALSE	TRUE	0.55	0	0.26
Th|Th	CCL3_CCR5	TRUE	FALSE	TRUE	0.558	0	0.26
Treg|Proliferating_T	CCL3_CCR5	TRUE	FALSE	TRUE	0.426	0.027	0.26
Treg|Th	CCL3_CCR5	TRUE	FALSE	TRUE	0.434	0.027	0.26
CD4_Naive_T_or_Tcm|CD8_effector_T	HLA-E_KLRC1	FALSE	FALSE	TRUE	0.828	0	0.27
CD4_Naive_T_or_Tcm|ILC	HLA-E_KLRC1	FALSE	FALSE	TRUE	1.16	0	0.27
CD4_Naive_T_or_Tcm|NK	HLA-E_KLRC1	FALSE	FALSE	TRUE	1.278	0	0.27
CD8_Naive_T_or_Tcm|CD8_effector_T	HLA-E_KLRC1	FALSE	FALSE	TRUE	0.771	0	0.27
CD8_Naive_T_or_Tcm|ILC	HLA-E_KLRC1	FALSE	FALSE	TRUE	1.102	0.003	0.27
CD8_Naive_T_or_Tcm|NK	HLA-E_KLRC1	FALSE	FALSE	TRUE	1.22	0	0.27
CD8_effector_T|CD8_effector_T	HLA-E_KLRC1	FALSE	FALSE	TRUE	0.981	0	0.27
CD8_effector_T|ILC	HLA-E_KLRC1	FALSE	FALSE	TRUE	1.312	0	0.27
CD8_effector_T|NK	HLA-E_KLRC1	FALSE	FALSE	TRUE	1.43	0	0.27
CD8_exhuasted_T|ILC	HLA-E_KLRC1	FALSE	FALSE	TRUE	0.996	0.003	0.27
CD8_exhuasted_T|NK	HLA-E_KLRC1	FALSE	FALSE	TRUE	1.114	0	0.27
Cancer|ILC	HLA-E_KLRC1	FALSE	FALSE	TRUE	0.828	0.015	0.27
Cancer|NK	HLA-E_KLRC1	FALSE	FALSE	TRUE	0.946	0	0.27
ILC|ILC	HLA-E_KLRC1	FALSE	FALSE	TRUE	1.09	0.021	0.27
ILC|NK	HLA-E_KLRC1	FALSE	FALSE	TRUE	1.208	0.003	0.27
NK|CD8_effector_T	HLA-E_KLRC1	FALSE	FALSE	TRUE	0.692	0.03	0.27
NK|ILC	HLA-E_KLRC1	FALSE	FALSE	TRUE	1.023	0.003	0.27
NK|NK	HLA-E_KLRC1	FALSE	FALSE	TRUE	1.141	0	0.27
Proliferating_T|CD8_effector_T	HLA-E_KLRC1	FALSE	FALSE	TRUE	0.583	0.009	0.27
Proliferating_T|ILC	HLA-E_KLRC1	FALSE	FALSE	TRUE	0.915	0.009	0.27
Proliferating_T|NK	HLA-E_KLRC1	FALSE	FALSE	TRUE	1.033	0	0.27
Th|CD8_effector_T	HLA-E_KLRC1	FALSE	FALSE	TRUE	0.676	0	0.27
Th|ILC	HLA-E_KLRC1	FALSE	FALSE	TRUE	1.007	0.003	0.27
Th|NK	HLA-E_KLRC1	FALSE	FALSE	TRUE	1.125	0	0.27
Treg|CD8_effector_T	HLA-E_KLRC1	FALSE	FALSE	TRUE	0.734	0.003	0.27
Treg|ILC	HLA-E_KLRC1	FALSE	FALSE	TRUE	1.065	0	0.27
Treg|NK	HLA-E_KLRC1	FALSE	FALSE	TRUE	1.183	0	0.27
CD8_exhuasted_T|CD8_effector_T	SPP1_CD44	TRUE	FALSE	TRUE	1.044	0.021	0.27
CD8_exhuasted_T|Cancer	SPP1_CD44	TRUE	FALSE	TRUE	0.934	0.038	0.27
CD8_exhuasted_T|NK	SPP1_CD44	TRUE	FALSE	TRUE	1.022	0.041	0.27
CD8_exhuasted_T|Treg	SPP1_CD44	TRUE	FALSE	TRUE	0.976	0.042	0.27
NK|CD8_effector_T	SPP1_CD44	TRUE	FALSE	TRUE	1.037	0	0.27
NK|CD8_exhuasted_T	SPP1_CD44	TRUE	FALSE	TRUE	0.954	0.036	0.27
NK|Cancer	SPP1_CD44	TRUE	FALSE	TRUE	0.927	0.015	0.27
NK|NK	SPP1_CD44	TRUE	FALSE	TRUE	1.015	0.015	0.27
NK|Th	SPP1_CD44	TRUE	FALSE	TRUE	0.87	0.041	0.27
NK|Treg	SPP1_CD44	TRUE	FALSE	TRUE	0.969	0.012	0.27
Proliferating_T|CD4_Naive_T_or_Tcm	SPP1_CD44	TRUE	FALSE	TRUE	0.928	0.009	0.27
Proliferating_T|CD8_Naive_T_or_Tcm	SPP1_CD44	TRUE	FALSE	TRUE	0.917	0	0.27
Proliferating_T|CD8_effector_T	SPP1_CD44	TRUE	FALSE	TRUE	1.101	0	0.27
Proliferating_T|CD8_exhuasted_T	SPP1_CD44	TRUE	FALSE	TRUE	1.019	0.009	0.27
Proliferating_T|Cancer	SPP1_CD44	TRUE	FALSE	TRUE	0.991	0	0.27
Proliferating_T|NK	SPP1_CD44	TRUE	FALSE	TRUE	1.079	0.003	0.27
Proliferating_T|Proliferating_T	SPP1_CD44	TRUE	FALSE	TRUE	0.884	0	0.27
Proliferating_T|Th	SPP1_CD44	TRUE	FALSE	TRUE	0.935	0	0.27
Proliferating_T|Treg	SPP1_CD44	TRUE	FALSE	TRUE	1.033	0	0.27
Th|CD8_effector_T	SPP1_CD44	TRUE	FALSE	TRUE	0.945	0	0.27
Th|Cancer	SPP1_CD44	TRUE	FALSE	TRUE	0.835	0	0.27
Th|NK	SPP1_CD44	TRUE	FALSE	TRUE	0.923	0.015	0.27
Th|Treg	SPP1_CD44	TRUE	FALSE	TRUE	0.877	0.009	0.27
Treg|CD8_effector_T	SPP1_CD44	TRUE	FALSE	TRUE	0.93	0	0.27
Treg|Cancer	SPP1_CD44	TRUE	FALSE	TRUE	0.821	0.015	0.27
Treg|NK	SPP1_CD44	TRUE	FALSE	TRUE	0.909	0.033	0.27
Treg|Treg	SPP1_CD44	TRUE	FALSE	TRUE	0.862	0.024	0.27
CD8_Naive_T_or_Tcm|CD8_Naive_T_or_Tcm	CD55_ADGRE5	TRUE	TRUE	TRUE	0.291	0.003	0.29
CD8_Naive_T_or_Tcm|CD8_effector_T	CD55_ADGRE5	TRUE	TRUE	TRUE	0.268	0	0.29
CD8_Naive_T_or_Tcm|CD8_exhuasted_T	CD55_ADGRE5	TRUE	TRUE	TRUE	0.37	0.015	0.29
CD8_Naive_T_or_Tcm|ILC	CD55_ADGRE5	TRUE	TRUE	TRUE	0.39	0.036	0.29
CD8_Naive_T_or_Tcm|NK	CD55_ADGRE5	TRUE	TRUE	TRUE	0.308	0.011	0.29
CD8_Naive_T_or_Tcm|Proliferating_T	CD55_ADGRE5	TRUE	TRUE	TRUE	0.224	0.042	0.29
CD8_effector_T|CD8_Naive_T_or_Tcm	CD55_ADGRE5	TRUE	TRUE	TRUE	0.29	0	0.29
CD8_effector_T|CD8_effector_T	CD55_ADGRE5	TRUE	TRUE	TRUE	0.267	0.006	0.29
CD8_effector_T|CD8_exhuasted_T	CD55_ADGRE5	TRUE	TRUE	TRUE	0.369	0.006	0.29
CD8_effector_T|ILC	CD55_ADGRE5	TRUE	TRUE	TRUE	0.39	0.042	0.29
CD8_effector_T|NK	CD55_ADGRE5	TRUE	TRUE	TRUE	0.307	0.017	0.29
CD8_effector_T|Proliferating_T	CD55_ADGRE5	TRUE	TRUE	TRUE	0.223	0.047	0.29
Cancer|CD8_Naive_T_or_Tcm	CD55_ADGRE5	TRUE	TRUE	TRUE	0.275	0.003	0.29
Cancer|CD8_effector_T	CD55_ADGRE5	TRUE	TRUE	TRUE	0.252	0	0.29
Cancer|CD8_exhuasted_T	CD55_ADGRE5	TRUE	TRUE	TRUE	0.354	0.009	0.29
Cancer|ILC	CD55_ADGRE5	TRUE	TRUE	TRUE	0.374	0.033	0.29
Cancer|NK	CD55_ADGRE5	TRUE	TRUE	TRUE	0.292	0.017	0.29
Cancer|Proliferating_T	CD55_ADGRE5	TRUE	TRUE	TRUE	0.208	0.003	0.29
ILC|CD8_Naive_T_or_Tcm	CD55_ADGRE5	TRUE	TRUE	TRUE	0.492	0.015	0.29
ILC|CD8_effector_T	CD55_ADGRE5	TRUE	TRUE	TRUE	0.469	0.018	0.29
ILC|CD8_exhuasted_T	CD55_ADGRE5	TRUE	TRUE	TRUE	0.572	0.009	0.29
ILC|ILC	CD55_ADGRE5	TRUE	TRUE	TRUE	0.592	0.018	0.29
ILC|NK	CD55_ADGRE5	TRUE	TRUE	TRUE	0.51	0.011	0.29
ILC|Proliferating_T	CD55_ADGRE5	TRUE	TRUE	TRUE	0.426	0.03	0.29
NK|CD8_Naive_T_or_Tcm	CD55_ADGRE5	TRUE	TRUE	TRUE	0.293	0.021	0.29
NK|CD8_effector_T	CD55_ADGRE5	TRUE	TRUE	TRUE	0.27	0.03	0.29
NK|CD8_exhuasted_T	CD55_ADGRE5	TRUE	TRUE	TRUE	0.372	0.018	0.29
NK|ILC	CD55_ADGRE5	TRUE	TRUE	TRUE	0.393	0.033	0.29
NK|NK	CD55_ADGRE5	TRUE	TRUE	TRUE	0.311	0.047	0.29
CD4_Naive_T_or_Tcm|CD8_Naive_T_or_Tcm	SPP1_PTGER4	TRUE	FALSE	TRUE	0.539	0.045	0.35
CD4_Naive_T_or_Tcm|Proliferating_T	SPP1_PTGER4	TRUE	FALSE	TRUE	0.533	0.048	0.35
CD8_exhuasted_T|CD4_Naive_T_or_Tcm	SPP1_PTGER4	TRUE	FALSE	TRUE	0.684	0.044	0.35
CD8_exhuasted_T|CD8_Naive_T_or_Tcm	SPP1_PTGER4	TRUE	FALSE	TRUE	0.76	0.012	0.35
CD8_exhuasted_T|CD8_effector_T	SPP1_PTGER4	TRUE	FALSE	TRUE	0.77	0.012	0.35
CD8_exhuasted_T|CD8_exhuasted_T	SPP1_PTGER4	TRUE	FALSE	TRUE	0.77	0.012	0.35
CD8_exhuasted_T|Proliferating_T	SPP1_PTGER4	TRUE	FALSE	TRUE	0.754	0.012	0.35
CD8_exhuasted_T|Th	SPP1_PTGER4	TRUE	FALSE	TRUE	0.692	0.015	0.35
Cancer|CD8_Naive_T_or_Tcm	SPP1_PTGER4	TRUE	FALSE	TRUE	0.438	0.044	0.35
Cancer|CD8_effector_T	SPP1_PTGER4	TRUE	FALSE	TRUE	0.448	0.02	0.35
Cancer|Proliferating_T	SPP1_PTGER4	TRUE	FALSE	TRUE	0.432	0.03	0.35
NK|CD4_Naive_T_or_Tcm	SPP1_PTGER4	TRUE	FALSE	TRUE	0.677	0.003	0.35
NK|CD8_Naive_T_or_Tcm	SPP1_PTGER4	TRUE	FALSE	TRUE	0.753	0	0.35
NK|CD8_effector_T	SPP1_PTGER4	TRUE	FALSE	TRUE	0.763	0	0.35
NK|CD8_exhuasted_T	SPP1_PTGER4	TRUE	FALSE	TRUE	0.763	0	0.35
NK|Proliferating_T	SPP1_PTGER4	TRUE	FALSE	TRUE	0.747	0	0.35
NK|Th	SPP1_PTGER4	TRUE	FALSE	TRUE	0.684	0	0.35
Proliferating_T|CD4_Naive_T_or_Tcm	SPP1_PTGER4	TRUE	FALSE	TRUE	0.741	0	0.35
Proliferating_T|CD8_Naive_T_or_Tcm	SPP1_PTGER4	TRUE	FALSE	TRUE	0.817	0	0.35
Proliferating_T|CD8_effector_T	SPP1_PTGER4	TRUE	FALSE	TRUE	0.828	0	0.35
Proliferating_T|CD8_exhuasted_T	SPP1_PTGER4	TRUE	FALSE	TRUE	0.828	0	0.35
Proliferating_T|Proliferating_T	SPP1_PTGER4	TRUE	FALSE	TRUE	0.811	0	0.35
Proliferating_T|Th	SPP1_PTGER4	TRUE	FALSE	TRUE	0.749	0	0.35
Th|CD4_Naive_T_or_Tcm	SPP1_PTGER4	TRUE	FALSE	TRUE	0.585	0.006	0.35
Th|CD8_Naive_T_or_Tcm	SPP1_PTGER4	TRUE	FALSE	TRUE	0.661	0	0.35
Th|CD8_effector_T	SPP1_PTGER4	TRUE	FALSE	TRUE	0.671	0	0.35
Th|CD8_exhuasted_T	SPP1_PTGER4	TRUE	FALSE	TRUE	0.671	0.003	0.35
Th|Proliferating_T	SPP1_PTGER4	TRUE	FALSE	TRUE	0.655	0	0.35
Th|Th	SPP1_PTGER4	TRUE	FALSE	TRUE	0.592	0	0.35
Treg|CD4_Naive_T_or_Tcm	SPP1_PTGER4	TRUE	FALSE	TRUE	0.57	0.018	0.35
Treg|CD8_Naive_T_or_Tcm	SPP1_PTGER4	TRUE	FALSE	TRUE	0.647	0.003	0.35
Treg|CD8_effector_T	SPP1_PTGER4	TRUE	FALSE	TRUE	0.657	0	0.35
Treg|CD8_exhuasted_T	SPP1_PTGER4	TRUE	FALSE	TRUE	0.657	0.003	0.35
Treg|Proliferating_T	SPP1_PTGER4	TRUE	FALSE	TRUE	0.64	0	0.35
Treg|Th	SPP1_PTGER4	TRUE	FALSE	TRUE	0.578	0.006	0.35
CD4_Naive_T_or_Tcm|CD8_Naive_T_or_Tcm	TNF_TNFRSF1B	TRUE	FALSE	TRUE	0.399	0.015	0.36
CD4_Naive_T_or_Tcm|CD8_effector_T	TNF_TNFRSF1B	TRUE	FALSE	TRUE	0.379	0.027	0.36
CD4_Naive_T_or_Tcm|Proliferating_T	TNF_TNFRSF1B	TRUE	FALSE	TRUE	0.464	0	0.36
CD4_Naive_T_or_Tcm|Treg	TNF_TNFRSF1B	TRUE	FALSE	TRUE	0.597	0	0.36
CD8_Naive_T_or_Tcm|CD4_Naive_T_or_Tcm	TNF_TNFRSF1B	TRUE	FALSE	TRUE	0.445	0	0.36
CD8_Naive_T_or_Tcm|CD8_Naive_T_or_Tcm	TNF_TNFRSF1B	TRUE	FALSE	TRUE	0.462	0	0.36
CD8_Naive_T_or_Tcm|CD8_effector_T	TNF_TNFRSF1B	TRUE	FALSE	TRUE	0.442	0	0.36
CD8_Naive_T_or_Tcm|Proliferating_T	TNF_TNFRSF1B	TRUE	FALSE	TRUE	0.528	0	0.36
CD8_Naive_T_or_Tcm|Treg	TNF_TNFRSF1B	TRUE	FALSE	TRUE	0.661	0	0.36
CD8_effector_T|CD4_Naive_T_or_Tcm	TNF_TNFRSF1B	TRUE	FALSE	TRUE	0.368	0.017	0.36
CD8_effector_T|CD8_Naive_T_or_Tcm	TNF_TNFRSF1B	TRUE	FALSE	TRUE	0.386	0	0.36
CD8_effector_T|CD8_effector_T	TNF_TNFRSF1B	TRUE	FALSE	TRUE	0.366	0.003	0.36
CD8_effector_T|Proliferating_T	TNF_TNFRSF1B	TRUE	FALSE	TRUE	0.452	0	0.36
CD8_effector_T|Treg	TNF_TNFRSF1B	TRUE	FALSE	TRUE	0.584	0	0.36
CD8_exhuasted_T|CD4_Naive_T_or_Tcm	TNF_TNFRSF1B	TRUE	FALSE	TRUE	0.463	0.015	0.36
CD8_exhuasted_T|CD8_Naive_T_or_Tcm	TNF_TNFRSF1B	TRUE	FALSE	TRUE	0.48	0.003	0.36
CD8_exhuasted_T|CD8_effector_T	TNF_TNFRSF1B	TRUE	FALSE	TRUE	0.46	0.012	0.36
CD8_exhuasted_T|Proliferating_T	TNF_TNFRSF1B	TRUE	FALSE	TRUE	0.546	0.003	0.36
CD8_exhuasted_T|Treg	TNF_TNFRSF1B	TRUE	FALSE	TRUE	0.678	0	0.36
NK|Proliferating_T	TNF_TNFRSF1B	TRUE	FALSE	TRUE	0.374	0.021	0.36
NK|Treg	TNF_TNFRSF1B	TRUE	FALSE	TRUE	0.507	0	0.36
Proliferating_T|CD4_Naive_T_or_Tcm	TNF_TNFRSF1B	TRUE	FALSE	TRUE	0.402	0.003	0.36
Proliferating_T|CD8_Naive_T_or_Tcm	TNF_TNFRSF1B	TRUE	FALSE	TRUE	0.42	0	0.36
Proliferating_T|CD8_effector_T	TNF_TNFRSF1B	TRUE	FALSE	TRUE	0.4	0	0.36
Proliferating_T|Proliferating_T	TNF_TNFRSF1B	TRUE	FALSE	TRUE	0.485	0	0.36
Proliferating_T|Treg	TNF_TNFRSF1B	TRUE	FALSE	TRUE	0.618	0	0.36
Th|CD4_Naive_T_or_Tcm	TNF_TNFRSF1B	TRUE	FALSE	TRUE	0.404	0.009	0.36
Th|CD8_Naive_T_or_Tcm	TNF_TNFRSF1B	TRUE	FALSE	TRUE	0.422	0	0.36
Th|CD8_effector_T	TNF_TNFRSF1B	TRUE	FALSE	TRUE	0.402	0	0.36
Th|Proliferating_T	TNF_TNFRSF1B	TRUE	FALSE	TRUE	0.487	0	0.36
Th|Treg	TNF_TNFRSF1B	TRUE	FALSE	TRUE	0.62	0	0.36
Treg|CD4_Naive_T_or_Tcm	TNF_TNFRSF1B	TRUE	FALSE	TRUE	0.395	0.014	0.36
Treg|CD8_Naive_T_or_Tcm	TNF_TNFRSF1B	TRUE	FALSE	TRUE	0.413	0.003	0.36
Treg|CD8_effector_T	TNF_TNFRSF1B	TRUE	FALSE	TRUE	0.393	0	0.36
Treg|Proliferating_T	TNF_TNFRSF1B	TRUE	FALSE	TRUE	0.479	0	0.36
Treg|Treg	TNF_TNFRSF1B	TRUE	FALSE	TRUE	0.611	0	0.36
CD4_Naive_T_or_Tcm|CD4_Naive_T_or_Tcm	TNF_FAS	TRUE	FALSE	TRUE	0.514	0.003	0.47
CD4_Naive_T_or_Tcm|CD8_effector_T	TNF_FAS	TRUE	FALSE	TRUE	0.405	0.03	0.47
CD4_Naive_T_or_Tcm|CD8_exhuasted_T	TNF_FAS	TRUE	FALSE	TRUE	0.538	0.021	0.47
CD4_Naive_T_or_Tcm|Proliferating_T	TNF_FAS	TRUE	FALSE	TRUE	0.535	0	0.47
CD4_Naive_T_or_Tcm|Th	TNF_FAS	TRUE	FALSE	TRUE	0.488	0	0.47
CD4_Naive_T_or_Tcm|Treg	TNF_FAS	TRUE	FALSE	TRUE	0.525	0	0.47
CD8_Naive_T_or_Tcm|CD4_Naive_T_or_Tcm	TNF_FAS	TRUE	FALSE	TRUE	0.577	0.003	0.47
CD8_Naive_T_or_Tcm|CD8_effector_T	TNF_FAS	TRUE	FALSE	TRUE	0.469	0	0.47
CD8_Naive_T_or_Tcm|CD8_exhuasted_T	TNF_FAS	TRUE	FALSE	TRUE	0.601	0	0.47
CD8_Naive_T_or_Tcm|Proliferating_T	TNF_FAS	TRUE	FALSE	TRUE	0.598	0	0.47
CD8_Naive_T_or_Tcm|Th	TNF_FAS	TRUE	FALSE	TRUE	0.551	0	0.47
CD8_Naive_T_or_Tcm|Treg	TNF_FAS	TRUE	FALSE	TRUE	0.588	0	0.47
CD8_effector_T|CD4_Naive_T_or_Tcm	TNF_FAS	TRUE	FALSE	TRUE	0.501	0.003	0.47
CD8_effector_T|CD8_effector_T	TNF_FAS	TRUE	FALSE	TRUE	0.392	0.008	0.47
CD8_effector_T|CD8_exhuasted_T	TNF_FAS	TRUE	FALSE	TRUE	0.525	0.009	0.47
CD8_effector_T|Proliferating_T	TNF_FAS	TRUE	FALSE	TRUE	0.522	0	0.47
CD8_effector_T|Th	TNF_FAS	TRUE	FALSE	TRUE	0.475	0	0.47
CD8_effector_T|Treg	TNF_FAS	TRUE	FALSE	TRUE	0.512	0	0.47
CD8_exhuasted_T|CD4_Naive_T_or_Tcm	TNF_FAS	TRUE	FALSE	TRUE	0.595	0	0.47
CD8_exhuasted_T|CD8_effector_T	TNF_FAS	TRUE	FALSE	TRUE	0.487	0.024	0.47
CD8_exhuasted_T|CD8_exhuasted_T	TNF_FAS	TRUE	FALSE	TRUE	0.619	0.012	0.47
CD8_exhuasted_T|Proliferating_T	TNF_FAS	TRUE	FALSE	TRUE	0.616	0	0.47
CD8_exhuasted_T|Th	TNF_FAS	TRUE	FALSE	TRUE	0.569	0.003	0.47
CD8_exhuasted_T|Treg	TNF_FAS	TRUE	FALSE	TRUE	0.606	0.003	0.47
NK|CD4_Naive_T_or_Tcm	TNF_FAS	TRUE	FALSE	TRUE	0.424	0.03	0.47
NK|CD8_exhuasted_T	TNF_FAS	TRUE	FALSE	TRUE	0.448	0.042	0.47
NK|Proliferating_T	TNF_FAS	TRUE	FALSE	TRUE	0.445	0.012	0.47
NK|Th	TNF_FAS	TRUE	FALSE	TRUE	0.398	0.045	0.47
NK|Treg	TNF_FAS	TRUE	FALSE	TRUE	0.435	0.024	0.47
Proliferating_T|CD4_Naive_T_or_Tcm	TNF_FAS	TRUE	FALSE	TRUE	0.535	0.003	0.47
Proliferating_T|CD8_effector_T	TNF_FAS	TRUE	FALSE	TRUE	0.426	0	0.47
Proliferating_T|CD8_exhuasted_T	TNF_FAS	TRUE	FALSE	TRUE	0.559	0.006	0.47
Proliferating_T|Proliferating_T	TNF_FAS	TRUE	FALSE	TRUE	0.556	0	0.47
Proliferating_T|Th	TNF_FAS	TRUE	FALSE	TRUE	0.508	0	0.47
Proliferating_T|Treg	TNF_FAS	TRUE	FALSE	TRUE	0.546	0	0.47
Th|CD4_Naive_T_or_Tcm	TNF_FAS	TRUE	FALSE	TRUE	0.537	0	0.47
Th|CD8_effector_T	TNF_FAS	TRUE	FALSE	TRUE	0.428	0	0.47
Th|CD8_exhuasted_T	TNF_FAS	TRUE	FALSE	TRUE	0.561	0.003	0.47
Th|Proliferating_T	TNF_FAS	TRUE	FALSE	TRUE	0.558	0	0.47
Th|Th	TNF_FAS	TRUE	FALSE	TRUE	0.51	0	0.47
Th|Treg	TNF_FAS	TRUE	FALSE	TRUE	0.548	0	0.47
Treg|CD4_Naive_T_or_Tcm	TNF_FAS	TRUE	FALSE	TRUE	0.528	0.003	0.47
Treg|CD8_effector_T	TNF_FAS	TRUE	FALSE	TRUE	0.419	0.003	0.47
Treg|CD8_exhuasted_T	TNF_FAS	TRUE	FALSE	TRUE	0.552	0	0.47
Treg|Proliferating_T	TNF_FAS	TRUE	FALSE	TRUE	0.549	0	0.47
Treg|Th	TNF_FAS	TRUE	FALSE	TRUE	0.502	0	0.47
Treg|Treg	TNF_FAS	TRUE	FALSE	TRUE	0.539	0	0.47
CD4_Naive_T_or_Tcm|CD4_Naive_T_or_Tcm	CD2_CD58	FALSE	TRUE	FALSE	1.221	0	0.51
CD4_Naive_T_or_Tcm|CD8_exhuasted_T	CD2_CD58	FALSE	TRUE	FALSE	1.245	0.003	0.51
CD4_Naive_T_or_Tcm|Cancer	CD2_CD58	FALSE	TRUE	FALSE	1.216	0	0.51
CD4_Naive_T_or_Tcm|NK	CD2_CD58	FALSE	TRUE	FALSE	1.517	0	0.51
CD4_Naive_T_or_Tcm|Proliferating_T	CD2_CD58	FALSE	TRUE	FALSE	1.359	0	0.51
CD4_Naive_T_or_Tcm|Th	CD2_CD58	FALSE	TRUE	FALSE	1.234	0	0.51
CD4_Naive_T_or_Tcm|Treg	CD2_CD58	FALSE	TRUE	FALSE	1.287	0.003	0.51
CD8_Naive_T_or_Tcm|CD4_Naive_T_or_Tcm	CD2_CD58	FALSE	TRUE	FALSE	1.06	0.003	0.51
CD8_Naive_T_or_Tcm|CD8_exhuasted_T	CD2_CD58	FALSE	TRUE	FALSE	1.084	0	0.51
CD8_Naive_T_or_Tcm|Cancer	CD2_CD58	FALSE	TRUE	FALSE	1.055	0.003	0.51
CD8_Naive_T_or_Tcm|NK	CD2_CD58	FALSE	TRUE	FALSE	1.355	0	0.51
CD8_Naive_T_or_Tcm|Proliferating_T	CD2_CD58	FALSE	TRUE	FALSE	1.198	0	0.51
CD8_Naive_T_or_Tcm|Th	CD2_CD58	FALSE	TRUE	FALSE	1.073	0	0.51
CD8_Naive_T_or_Tcm|Treg	CD2_CD58	FALSE	TRUE	FALSE	1.125	0	0.51
CD8_effector_T|CD4_Naive_T_or_Tcm	CD2_CD58	FALSE	TRUE	FALSE	1.109	0	0.51
CD8_effector_T|CD8_exhuasted_T	CD2_CD58	FALSE	TRUE	FALSE	1.134	0	0.51
CD8_effector_T|Cancer	CD2_CD58	FALSE	TRUE	FALSE	1.104	0	0.51
CD8_effector_T|NK	CD2_CD58	FALSE	TRUE	FALSE	1.405	0	0.51
CD8_effector_T|Proliferating_T	CD2_CD58	FALSE	TRUE	FALSE	1.247	0	0.51
CD8_effector_T|Th	CD2_CD58	FALSE	TRUE	FALSE	1.123	0	0.51
CD8_effector_T|Treg	CD2_CD58	FALSE	TRUE	FALSE	1.175	0	0.51
CD8_exhuasted_T|CD4_Naive_T_or_Tcm	CD2_CD58	FALSE	TRUE	FALSE	1.139	0.015	0.51
CD8_exhuasted_T|CD8_exhuasted_T	CD2_CD58	FALSE	TRUE	FALSE	1.164	0.021	0.51
CD8_exhuasted_T|Cancer	CD2_CD58	FALSE	TRUE	FALSE	1.134	0.012	0.51
CD8_exhuasted_T|NK	CD2_CD58	FALSE	TRUE	FALSE	1.435	0	0.51
CD8_exhuasted_T|Proliferating_T	CD2_CD58	FALSE	TRUE	FALSE	1.277	0	0.51
CD8_exhuasted_T|Th	CD2_CD58	FALSE	TRUE	FALSE	1.152	0.003	0.51
CD8_exhuasted_T|Treg	CD2_CD58	FALSE	TRUE	FALSE	1.205	0.006	0.51
NK|NK	CD2_CD58	FALSE	TRUE	FALSE	1.095	0.003	0.51
NK|Proliferating_T	CD2_CD58	FALSE	TRUE	FALSE	0.937	0.039	0.51
Proliferating_T|CD4_Naive_T_or_Tcm	CD2_CD58	FALSE	TRUE	FALSE	1.316	0	0.51
Proliferating_T|CD8_exhuasted_T	CD2_CD58	FALSE	TRUE	FALSE	1.34	0	0.51
Proliferating_T|Cancer	CD2_CD58	FALSE	TRUE	FALSE	1.311	0	0.51
Proliferating_T|NK	CD2_CD58	FALSE	TRUE	FALSE	1.612	0	0.51
Proliferating_T|Proliferating_T	CD2_CD58	FALSE	TRUE	FALSE	1.454	0	0.51
Proliferating_T|Th	CD2_CD58	FALSE	TRUE	FALSE	1.329	0	0.51
Proliferating_T|Treg	CD2_CD58	FALSE	TRUE	FALSE	1.382	0	0.51
Th|CD4_Naive_T_or_Tcm	CD2_CD58	FALSE	TRUE	FALSE	1.562	0	0.51
Th|CD8_exhuasted_T	CD2_CD58	FALSE	TRUE	FALSE	1.587	0	0.51
Th|Cancer	CD2_CD58	FALSE	TRUE	FALSE	1.557	0	0.51
Th|NK	CD2_CD58	FALSE	TRUE	FALSE	1.858	0	0.51
Th|Proliferating_T	CD2_CD58	FALSE	TRUE	FALSE	1.7	0	0.51
Th|Th	CD2_CD58	FALSE	TRUE	FALSE	1.576	0	0.51
Th|Treg	CD2_CD58	FALSE	TRUE	FALSE	1.628	0	0.51
Treg|CD4_Naive_T_or_Tcm	CD2_CD58	FALSE	TRUE	FALSE	1.543	0	0.51
Treg|CD8_exhuasted_T	CD2_CD58	FALSE	TRUE	FALSE	1.568	0	0.51
Treg|Cancer	CD2_CD58	FALSE	TRUE	FALSE	1.538	0	0.51
Treg|NK	CD2_CD58	FALSE	TRUE	FALSE	1.839	0	0.51
Treg|Proliferating_T	CD2_CD58	FALSE	TRUE	FALSE	1.682	0	0.51
Treg|Th	CD2_CD58	FALSE	TRUE	FALSE	1.557	0	0.51
Treg|Treg	CD2_CD58	FALSE	TRUE	FALSE	1.609	0	0.51
CD4_Naive_T_or_Tcm|CD4_Naive_T_or_Tcm	TNF_ICOS	TRUE	FALSE	TRUE	0.715	0	0.54
CD4_Naive_T_or_Tcm|CD8_exhuasted_T	TNF_ICOS	TRUE	FALSE	TRUE	0.809	0	0.54
CD4_Naive_T_or_Tcm|Proliferating_T	TNF_ICOS	TRUE	FALSE	TRUE	0.559	0	0.54
CD4_Naive_T_or_Tcm|Th	TNF_ICOS	TRUE	FALSE	TRUE	0.707	0	0.54
CD4_Naive_T_or_Tcm|Treg	TNF_ICOS	TRUE	FALSE	TRUE	0.817	0	0.54
CD8_Naive_T_or_Tcm|CD4_Naive_T_or_Tcm	TNF_ICOS	TRUE	FALSE	TRUE	0.778	0	0.54
CD8_Naive_T_or_Tcm|CD8_Naive_T_or_Tcm	TNF_ICOS	TRUE	FALSE	TRUE	0.454	0.015	0.54
CD8_Naive_T_or_Tcm|CD8_effector_T	TNF_ICOS	TRUE	FALSE	TRUE	0.445	0.003	0.54
CD8_Naive_T_or_Tcm|CD8_exhuasted_T	TNF_ICOS	TRUE	FALSE	TRUE	0.873	0	0.54
CD8_Naive_T_or_Tcm|NK	TNF_ICOS	TRUE	FALSE	TRUE	0.445	0.03	0.54
CD8_Naive_T_or_Tcm|Proliferating_T	TNF_ICOS	TRUE	FALSE	TRUE	0.623	0	0.54
CD8_Naive_T_or_Tcm|Th	TNF_ICOS	TRUE	FALSE	TRUE	0.77	0	0.54
CD8_Naive_T_or_Tcm|Treg	TNF_ICOS	TRUE	FALSE	TRUE	0.88	0	0.54
CD8_effector_T|CD4_Naive_T_or_Tcm	TNF_ICOS	TRUE	FALSE	TRUE	0.702	0	0.54
CD8_effector_T|CD8_Naive_T_or_Tcm	TNF_ICOS	TRUE	FALSE	TRUE	0.377	0.044	0.54
CD8_effector_T|CD8_effector_T	TNF_ICOS	TRUE	FALSE	TRUE	0.369	0.041	0.54
CD8_effector_T|CD8_exhuasted_T	TNF_ICOS	TRUE	FALSE	TRUE	0.796	0	0.54
CD8_effector_T|Proliferating_T	TNF_ICOS	TRUE	FALSE	TRUE	0.546	0	0.54
CD8_effector_T|Th	TNF_ICOS	TRUE	FALSE	TRUE	0.694	0	0.54
CD8_effector_T|Treg	TNF_ICOS	TRUE	FALSE	TRUE	0.804	0	0.54
CD8_exhuasted_T|CD4_Naive_T_or_Tcm	TNF_ICOS	TRUE	FALSE	TRUE	0.796	0	0.54
CD8_exhuasted_T|CD8_Naive_T_or_Tcm	TNF_ICOS	TRUE	FALSE	TRUE	0.472	0.036	0.54
CD8_exhuasted_T|CD8_effector_T	TNF_ICOS	TRUE	FALSE	TRUE	0.463	0.042	0.54
CD8_exhuasted_T|CD8_exhuasted_T	TNF_ICOS	TRUE	FALSE	TRUE	0.891	0	0.54
CD8_exhuasted_T|NK	TNF_ICOS	TRUE	FALSE	TRUE	0.463	0.042	0.54
CD8_exhuasted_T|Proliferating_T	TNF_ICOS	TRUE	FALSE	TRUE	0.641	0	0.54
CD8_exhuasted_T|Th	TNF_ICOS	TRUE	FALSE	TRUE	0.788	0	0.54
CD8_exhuasted_T|Treg	TNF_ICOS	TRUE	FALSE	TRUE	0.898	0	0.54
NK|CD4_Naive_T_or_Tcm	TNF_ICOS	TRUE	FALSE	TRUE	0.625	0.006	0.54
NK|CD8_exhuasted_T	TNF_ICOS	TRUE	FALSE	TRUE	0.719	0	0.54
NK|Proliferating_T	TNF_ICOS	TRUE	FALSE	TRUE	0.469	0.015	0.54
NK|Th	TNF_ICOS	TRUE	FALSE	TRUE	0.617	0	0.54
NK|Treg	TNF_ICOS	TRUE	FALSE	TRUE	0.727	0	0.54
Proliferating_T|CD4_Naive_T_or_Tcm	TNF_ICOS	TRUE	FALSE	TRUE	0.736	0	0.54
Proliferating_T|CD8_Naive_T_or_Tcm	TNF_ICOS	TRUE	FALSE	TRUE	0.411	0.009	0.54
Proliferating_T|CD8_effector_T	TNF_ICOS	TRUE	FALSE	TRUE	0.402	0.009	0.54
Proliferating_T|CD8_exhuasted_T	TNF_ICOS	TRUE	FALSE	TRUE	0.83	0	0.54
Proliferating_T|Proliferating_T	TNF_ICOS	TRUE	FALSE	TRUE	0.58	0	0.54
Proliferating_T|Th	TNF_ICOS	TRUE	FALSE	TRUE	0.727	0	0.54
Proliferating_T|Treg	TNF_ICOS	TRUE	FALSE	TRUE	0.837	0	0.54
Th|CD4_Naive_T_or_Tcm	TNF_ICOS	TRUE	FALSE	TRUE	0.738	0	0.54
Th|CD8_Naive_T_or_Tcm	TNF_ICOS	TRUE	FALSE	TRUE	0.413	0.006	0.54
Th|CD8_effector_T	TNF_ICOS	TRUE	FALSE	TRUE	0.404	0.015	0.54
Th|CD8_exhuasted_T	TNF_ICOS	TRUE	FALSE	TRUE	0.832	0	0.54
Th|Proliferating_T	TNF_ICOS	TRUE	FALSE	TRUE	0.582	0	0.54
Th|Th	TNF_ICOS	TRUE	FALSE	TRUE	0.729	0	0.54
Th|Treg	TNF_ICOS	TRUE	FALSE	TRUE	0.84	0	0.54
Treg|CD4_Naive_T_or_Tcm	TNF_ICOS	TRUE	FALSE	TRUE	0.729	0	0.54
Treg|CD8_Naive_T_or_Tcm	TNF_ICOS	TRUE	FALSE	TRUE	0.404	0.036	0.54
Treg|CD8_effector_T	TNF_ICOS	TRUE	FALSE	TRUE	0.396	0.044	0.54
Treg|CD8_exhuasted_T	TNF_ICOS	TRUE	FALSE	TRUE	0.823	0	0.54
Treg|Proliferating_T	TNF_ICOS	TRUE	FALSE	TRUE	0.573	0	0.54
Treg|Th	TNF_ICOS	TRUE	FALSE	TRUE	0.721	0	0.54
Treg|Treg	TNF_ICOS	TRUE	FALSE	TRUE	0.831	0	0.54
CD4_Naive_T_or_Tcm|CD4_Naive_T_or_Tcm	KLRB1_CLEC2D	FALSE	TRUE	TRUE	0.827	0.009	0.67
CD4_Naive_T_or_Tcm|CD8_Naive_T_or_Tcm	KLRB1_CLEC2D	FALSE	TRUE	TRUE	0.689	0.015	0.67
CD4_Naive_T_or_Tcm|CD8_effector_T	KLRB1_CLEC2D	FALSE	TRUE	TRUE	0.621	0.045	0.67
CD4_Naive_T_or_Tcm|CD8_exhuasted_T	KLRB1_CLEC2D	FALSE	TRUE	TRUE	0.853	0.003	0.67
CD4_Naive_T_or_Tcm|NK	KLRB1_CLEC2D	FALSE	TRUE	TRUE	0.749	0.012	0.67
CD4_Naive_T_or_Tcm|Proliferating_T	KLRB1_CLEC2D	FALSE	TRUE	TRUE	0.957	0	0.67
CD4_Naive_T_or_Tcm|Th	KLRB1_CLEC2D	FALSE	TRUE	TRUE	0.832	0	0.67
CD4_Naive_T_or_Tcm|Treg	KLRB1_CLEC2D	FALSE	TRUE	TRUE	0.933	0	0.67
CD8_Naive_T_or_Tcm|CD4_Naive_T_or_Tcm	KLRB1_CLEC2D	FALSE	TRUE	TRUE	1.061	0	0.67
CD8_Naive_T_or_Tcm|CD8_Naive_T_or_Tcm	KLRB1_CLEC2D	FALSE	TRUE	TRUE	0.923	0	0.67
CD8_Naive_T_or_Tcm|CD8_effector_T	KLRB1_CLEC2D	FALSE	TRUE	TRUE	0.855	0	0.67
CD8_Naive_T_or_Tcm|CD8_exhuasted_T	KLRB1_CLEC2D	FALSE	TRUE	TRUE	1.087	0	0.67
CD8_Naive_T_or_Tcm|NK	KLRB1_CLEC2D	FALSE	TRUE	TRUE	0.983	0	0.67
CD8_Naive_T_or_Tcm|Proliferating_T	KLRB1_CLEC2D	FALSE	TRUE	TRUE	1.191	0	0.67
CD8_Naive_T_or_Tcm|Th	KLRB1_CLEC2D	FALSE	TRUE	TRUE	1.066	0	0.67
CD8_Naive_T_or_Tcm|Treg	KLRB1_CLEC2D	FALSE	TRUE	TRUE	1.168	0	0.67
CD8_effector_T|CD4_Naive_T_or_Tcm	KLRB1_CLEC2D	FALSE	TRUE	TRUE	0.782	0.006	0.67
CD8_effector_T|CD8_Naive_T_or_Tcm	KLRB1_CLEC2D	FALSE	TRUE	TRUE	0.644	0	0.67
CD8_effector_T|CD8_effector_T	KLRB1_CLEC2D	FALSE	TRUE	TRUE	0.576	0.009	0.67
CD8_effector_T|CD8_exhuasted_T	KLRB1_CLEC2D	FALSE	TRUE	TRUE	0.808	0.006	0.67
CD8_effector_T|NK	KLRB1_CLEC2D	FALSE	TRUE	TRUE	0.704	0.009	0.67
CD8_effector_T|Proliferating_T	KLRB1_CLEC2D	FALSE	TRUE	TRUE	0.912	0	0.67
CD8_effector_T|Th	KLRB1_CLEC2D	FALSE	TRUE	TRUE	0.787	0	0.67
CD8_effector_T|Treg	KLRB1_CLEC2D	FALSE	TRUE	TRUE	0.888	0	0.67
CD8_exhuasted_T|CD4_Naive_T_or_Tcm	KLRB1_CLEC2D	FALSE	TRUE	TRUE	1.248	0	0.67
CD8_exhuasted_T|CD8_Naive_T_or_Tcm	KLRB1_CLEC2D	FALSE	TRUE	TRUE	1.11	0	0.67
CD8_exhuasted_T|CD8_effector_T	KLRB1_CLEC2D	FALSE	TRUE	TRUE	1.042	0	0.67
CD8_exhuasted_T|CD8_exhuasted_T	KLRB1_CLEC2D	FALSE	TRUE	TRUE	1.274	0	0.67
CD8_exhuasted_T|NK	KLRB1_CLEC2D	FALSE	TRUE	TRUE	1.17	0	0.67
CD8_exhuasted_T|Proliferating_T	KLRB1_CLEC2D	FALSE	TRUE	TRUE	1.378	0	0.67
CD8_exhuasted_T|Th	KLRB1_CLEC2D	FALSE	TRUE	TRUE	1.253	0	0.67
CD8_exhuasted_T|Treg	KLRB1_CLEC2D	FALSE	TRUE	TRUE	1.354	0	0.67
ILC|CD4_Naive_T_or_Tcm	KLRB1_CLEC2D	FALSE	TRUE	TRUE	1.181	0.012	0.67
ILC|CD8_Naive_T_or_Tcm	KLRB1_CLEC2D	FALSE	TRUE	TRUE	1.043	0.018	0.67
ILC|CD8_effector_T	KLRB1_CLEC2D	FALSE	TRUE	TRUE	0.976	0.03	0.67
ILC|CD8_exhuasted_T	KLRB1_CLEC2D	FALSE	TRUE	TRUE	1.207	0.009	0.67
ILC|NK	KLRB1_CLEC2D	FALSE	TRUE	TRUE	1.103	0.015	0.67
ILC|Proliferating_T	KLRB1_CLEC2D	FALSE	TRUE	TRUE	1.311	0.003	0.67
ILC|Th	KLRB1_CLEC2D	FALSE	TRUE	TRUE	1.187	0.006	0.67
ILC|Treg	KLRB1_CLEC2D	FALSE	TRUE	TRUE	1.288	0.003	0.67
NK|CD4_Naive_T_or_Tcm	KLRB1_CLEC2D	FALSE	TRUE	TRUE	1.02	0	0.67
NK|CD8_Naive_T_or_Tcm	KLRB1_CLEC2D	FALSE	TRUE	TRUE	0.883	0	0.67
NK|CD8_effector_T	KLRB1_CLEC2D	FALSE	TRUE	TRUE	0.815	0	0.67
NK|CD8_exhuasted_T	KLRB1_CLEC2D	FALSE	TRUE	TRUE	1.046	0	0.67
NK|NK	KLRB1_CLEC2D	FALSE	TRUE	TRUE	0.943	0.003	0.67
NK|Proliferating_T	KLRB1_CLEC2D	FALSE	TRUE	TRUE	1.151	0	0.67
NK|Th	KLRB1_CLEC2D	FALSE	TRUE	TRUE	1.026	0	0.67
NK|Treg	KLRB1_CLEC2D	FALSE	TRUE	TRUE	1.127	0	0.67
Proliferating_T|CD4_Naive_T_or_Tcm	KLRB1_CLEC2D	FALSE	TRUE	TRUE	0.748	0	0.67
Proliferating_T|CD8_Naive_T_or_Tcm	KLRB1_CLEC2D	FALSE	TRUE	TRUE	0.611	0.006	0.67
Proliferating_T|CD8_effector_T	KLRB1_CLEC2D	FALSE	TRUE	TRUE	0.543	0.023	0.67
Proliferating_T|CD8_exhuasted_T	KLRB1_CLEC2D	FALSE	TRUE	TRUE	0.774	0.012	0.67
Proliferating_T|NK	KLRB1_CLEC2D	FALSE	TRUE	TRUE	0.671	0.009	0.67
Proliferating_T|Proliferating_T	KLRB1_CLEC2D	FALSE	TRUE	TRUE	0.879	0	0.67
Proliferating_T|Th	KLRB1_CLEC2D	FALSE	TRUE	TRUE	0.754	0	0.67
Proliferating_T|Treg	KLRB1_CLEC2D	FALSE	TRUE	TRUE	0.855	0	0.67
Th|CD4_Naive_T_or_Tcm	KLRB1_CLEC2D	FALSE	TRUE	TRUE	1.629	0	0.67
Th|CD8_Naive_T_or_Tcm	KLRB1_CLEC2D	FALSE	TRUE	TRUE	1.491	0	0.67
Th|CD8_effector_T	KLRB1_CLEC2D	FALSE	TRUE	TRUE	1.423	0	0.67
Th|CD8_exhuasted_T	KLRB1_CLEC2D	FALSE	TRUE	TRUE	1.655	0	0.67
Th|NK	KLRB1_CLEC2D	FALSE	TRUE	TRUE	1.551	0	0.67
Th|Proliferating_T	KLRB1_CLEC2D	FALSE	TRUE	TRUE	1.759	0	0.67
Th|Th	KLRB1_CLEC2D	FALSE	TRUE	TRUE	1.634	0	0.67
Th|Treg	KLRB1_CLEC2D	FALSE	TRUE	TRUE	1.735	0	0.67
Treg|Proliferating_T	KLRB1_CLEC2D	FALSE	TRUE	TRUE	0.698	0	0.67
Treg|Th	KLRB1_CLEC2D	FALSE	TRUE	TRUE	0.573	0.042	0.67
Treg|Treg	KLRB1_CLEC2D	FALSE	TRUE	TRUE	0.674	0.009	0.67

## Sheet: IPR_T_B_celltype_LR_sigmean.c
interacting_cell	interacting_pair	secreted	receptor_a	receptor_b	means	pvalues	rankValue
CD8_exhuasted_T|Cancer	COL16A1_a2b1 complex	TRUE	FALSE	FALSE	0.291	0.003	0.012
CD8_exhuasted_T|CD8_effector_T	COL16A1_a11b1 complex	TRUE	FALSE	FALSE	0.359	0	0.012
Th|CD8_effector_T	COL14A1_a11b1 complex	TRUE	FALSE	FALSE	0.378	0	0.012
Cancer|Cancer	MDK_LRP1	TRUE	FALSE	TRUE	0.268	0	0.012
Cancer|CD8_effector_T	COL7A1_a11b1 complex	TRUE	FALSE	FALSE	0.335	0	0.012
Cancer|CD8_effector_T	CDH1_KLRG1	FALSE	FALSE	TRUE	0.473	0	0.012
Cancer|Cancer	LAMC1_a6b1 complex	TRUE	FALSE	FALSE	0.416	0	0.012
Th|Treg	IL1 receptor inhibitor_IL1RN	TRUE	TRUE	FALSE	0.285	0.003	0.012
CD4_Naive_T_or_Tcm|CD8_effector_T	COL15A1_a11b1 complex	TRUE	FALSE	FALSE	0.377	0	0.012
Th|Cancer	COL5A3_a2b1 complex	TRUE	FALSE	FALSE	0.442	0	0.012
Th|CD8_effector_T	COL5A3_a11b1 complex	TRUE	FALSE	FALSE	0.51	0	0.012
CD4_Naive_T_or_Tcm|Cancer	COL15A1_a2b1 complex	TRUE	FALSE	FALSE	0.309	0.003	0.012
Cancer|Cancer	JAG1_NOTCH3	FALSE	FALSE	TRUE	0.309	0	0.012
Cancer|CD8_exhuasted_T	EGFR_TGFB1	TRUE	TRUE	FALSE	0.455	0.006	0.012
CD8_exhuasted_T|NK	PECAM1_CD38	FALSE	TRUE	TRUE	0.343	0	0.012
Cancer|Cancer	COL7A1_a2b1 complex	TRUE	FALSE	FALSE	0.267	0	0.012
Th|Cancer	COL14A1_a2b1 complex	TRUE	FALSE	FALSE	0.309	0.003	0.012
Cancer|Cancer	CDH1_a2b1 complex	FALSE	FALSE	FALSE	0.339	0	0.012
Cancer|Cancer	LAMC1_a2b1 complex	TRUE	FALSE	FALSE	0.327	0	0.012
Cancer|Cancer	COL17A1_a2b1 complex	TRUE	FALSE	FALSE	0.395	0	0.012
Cancer|Cancer	FZD6_WNT5A	TRUE	TRUE	FALSE	0.216	0	0.012
CD8_exhuasted_T|CD8_effector_T	COL6A1_a11b1 complex	TRUE	FALSE	FALSE	0.359	0	0.012
Th|CD8_exhuasted_T	TNFRSF11B_TNFSF11	TRUE	FALSE	TRUE	0.207	0	0.012
CD8_effector_T|Cancer	COL9A2_a2b1 complex	TRUE	FALSE	FALSE	0.456	0.015	0.012
CD4_Naive_T_or_Tcm|CD8_exhuasted_T	PLXNC1_SEMA7A	FALSE	TRUE	FALSE	0.196	0.003	0.012
CD8_exhuasted_T|Treg	PECAM1_CD177	FALSE	TRUE	FALSE	0.269	0	0.012
Cancer|Cancer	WNT5A_PTPRK	TRUE	FALSE	TRUE	0.179	0	0.012
Cancer|Cancer	BMP7_PTPRK	TRUE	FALSE	TRUE	0.184	0	0.012
Cancer|Cancer	EGFR_HBEGF	TRUE	TRUE	TRUE	0.447	0	0.012
Cancer|Cancer	CD46_JAG1	FALSE	TRUE	FALSE	0.531	0	0.012
Proliferating_T|Cancer	COL1A1_a2b1 complex	TRUE	FALSE	FALSE	0.301	0	0.012
Cancer|Cancer	CXADR_FAM3C	TRUE	TRUE	FALSE	0.231	0	0.012
CD8_effector_T|CD8_effector_T	TNFRSF10B_FASLG	TRUE	TRUE	FALSE	0.562	0	0.012
CD8_exhuasted_T|Th	TGFB1_TGFBR3	TRUE	FALSE	TRUE	0.211	0.012	0.012
CD8_effector_T|CD8_effector_T	COL9A2_a11b1 complex	TRUE	FALSE	FALSE	0.525	0	0.012
CD8_exhuasted_T|CD8_exhuasted_T	PVR_NECTIN3	TRUE	TRUE	FALSE	0.188	0.009	0.012
CD4_Naive_T_or_Tcm|Cancer	COL4A2_a2b1 complex	TRUE	FALSE	FALSE	0.359	0.003	0.012
Cancer|CD8_exhuasted_T	NECTIN1_NECTIN3	TRUE	TRUE	FALSE	0.214	0.003	0.012
CD8_exhuasted_T|Cancer	COL6A1_a2b1 complex	TRUE	FALSE	FALSE	0.291	0.042	0.012
Cancer|Treg	SPP1_CCR8	TRUE	FALSE	TRUE	0.866	0	0.012
Cancer|Cancer	PTN_PTPRZ1	TRUE	FALSE	FALSE	0.429	0	0.012
CD8_exhuasted_T|Treg	CCL1_CCR8	TRUE	FALSE	TRUE	0.81	0	0.012
Cancer|Cancer	DSG2_DSC3	FALSE	FALSE	FALSE	0.757	0	0.012
CD8_effector_T|Th	PDGFA_PDGFRA	TRUE	FALSE	TRUE	0.394	0.009	0.012
CD8_exhuasted_T|Th	PDCD1_CD274	FALSE	TRUE	TRUE	0.245	0.006	0.012
Cancer|Cancer	DSC2_DSG2	FALSE	FALSE	FALSE	0.594	0	0.012
CD8_exhuasted_T|CD8_exhuasted_T	IL6 receptor_IL6	TRUE	TRUE	FALSE	0.284	0	0.012
Cancer|CD4_Naive_T_or_Tcm	JAG1_NOTCH2	FALSE	FALSE	TRUE	0.305	0.006	0.012
Th|CD8_effector_T	NRP2_VEGFA	TRUE	TRUE	FALSE	0.374	0.036	0.012
Cancer|Cancer	EPHB3_EFNB1	FALSE	TRUE	FALSE	0.174	0	0.012
Cancer|Cancer	MDK_PTPRZ1	TRUE	FALSE	FALSE	0.406	0	0.012
Cancer|Cancer	CD44_HBEGF	TRUE	TRUE	TRUE	0.499	0	0.012
CD4_Naive_T_or_Tcm|CD8_effector_T	CD200_CD200R1	TRUE	FALSE	TRUE	0.579	0	0.025
CD8_exhuasted_T|CD8_effector_T	CD200_CD200R1	TRUE	FALSE	TRUE	0.406	0	0.025
Cancer|CD8_exhuasted_T	EGFR_AREG	TRUE	TRUE	FALSE	0.465	0.006	0.025
Cancer|NK	EGFR_AREG	TRUE	TRUE	FALSE	0.519	0	0.025
CD8_Naive_T_or_Tcm|Cancer	COL5A2_a2b1 complex	TRUE	FALSE	FALSE	0.352	0	0.025
CD8_exhuasted_T|Cancer	COL5A2_a2b1 complex	TRUE	FALSE	FALSE	0.292	0.03	0.025
CD8_effector_T|Cancer	FN1_a2b1 complex	TRUE	FALSE	FALSE	0.456	0.015	0.025
Th|Cancer	FN1_a2b1 complex	TRUE	FALSE	FALSE	0.355	0.021	0.025
CD8_exhuasted_T|Th	CXCL10_DPP4	TRUE	FALSE	TRUE	0.491	0	0.025
Proliferating_T|Th	CXCL10_DPP4	TRUE	FALSE	TRUE	0.294	0.003	0.025
CD4_Naive_T_or_Tcm|CD8_effector_T	COL4A2_a11b1 complex	TRUE	FALSE	FALSE	0.427	0	0.025
CD8_exhuasted_T|CD8_effector_T	COL4A2_a11b1 complex	TRUE	FALSE	FALSE	0.359	0	0.025
Cancer|Cancer	EGFR_GRN	TRUE	TRUE	FALSE	0.564	0	0.025
Cancer|Proliferating_T	EGFR_GRN	TRUE	TRUE	FALSE	0.448	0.036	0.025
CD8_Naive_T_or_Tcm|CD8_effector_T	COL5A2_a11b1 complex	TRUE	FALSE	FALSE	0.42	0	0.025
CD8_exhuasted_T|CD8_effector_T	COL5A2_a11b1 complex	TRUE	FALSE	FALSE	0.36	0	0.025
CD8_exhuasted_T|Th	CCL22_DPP4	TRUE	FALSE	TRUE	0.31	0.006	0.025
Treg|Th	CCL22_DPP4	TRUE	FALSE	TRUE	0.368	0	0.025
Cancer|Cancer	TNFRSF1A_GRN	TRUE	TRUE	FALSE	0.314	0	0.025
NK|Cancer	TNFRSF1A_GRN	TRUE	TRUE	FALSE	0.432	0.021	0.025
NK|CD8_effector_T	NOTCH1_JAG1	FALSE	TRUE	FALSE	0.614	0.009	0.025
NK|Cancer	NOTCH1_JAG1	FALSE	TRUE	FALSE	0.534	0	0.025
Cancer|CD8_exhuasted_T	MDK_SORL1	TRUE	FALSE	TRUE	0.275	0.018	0.025
Cancer|Th	MDK_SORL1	TRUE	FALSE	TRUE	0.291	0.012	0.025
CD4_Naive_T_or_Tcm|Cancer	LGALS9_PTPRK	TRUE	FALSE	TRUE	0.231	0.012	0.025
NK|Cancer	LGALS9_PTPRK	TRUE	FALSE	TRUE	0.262	0.008	0.025
Th|CD8_effector_T	SIRPA_CD47	FALSE	TRUE	TRUE	0.636	0.003	0.025
Th|Cancer	SIRPA_CD47	FALSE	TRUE	TRUE	0.268	0.048	0.025
CD8_effector_T|CD8_effector_T	FN1_a11b1 complex	TRUE	FALSE	FALSE	0.525	0.003	0.025
Th|CD8_effector_T	FN1_a11b1 complex	TRUE	FALSE	FALSE	0.423	0	0.025
CD8_effector_T|Treg	IL1 receptor_IL1RN	TRUE	TRUE	FALSE	0.411	0	0.025
Th|Treg	IL1 receptor_IL1RN	TRUE	TRUE	FALSE	0.288	0	0.025
CD8_effector_T|Cancer	FN1_aVb5 complex	TRUE	FALSE	FALSE	0.339	0.027	0.025
Th|Cancer	FN1_aVb5 complex	TRUE	FALSE	FALSE	0.237	0.039	0.025
CD8_exhuasted_T|Cancer	CD6_ALCAM	TRUE	FALSE	FALSE	0.315	0.015	0.025
Th|Cancer	CD6_ALCAM	TRUE	FALSE	FALSE	0.333	0.009	0.025
Proliferating_T|CD8_effector_T	COL1A1_a11b1 complex	TRUE	FALSE	FALSE	0.37	0	0.025
Th|CD8_effector_T	COL1A1_a11b1 complex	TRUE	FALSE	FALSE	0.394	0.003	0.025
CD8_exhuasted_T|CD4_Naive_T_or_Tcm	C5AR1_RPS19	FALSE	TRUE	FALSE	1.689	0.018	0.025
CD8_exhuasted_T|CD8_exhuasted_T	C5AR1_RPS19	FALSE	TRUE	FALSE	1.788	0.009	0.025
CD4_Naive_T_or_Tcm|Cancer	LGALS9_MET	TRUE	FALSE	TRUE	0.223	0.009	0.025
NK|Cancer	LGALS9_MET	TRUE	FALSE	TRUE	0.253	0.008	0.025
CD4_Naive_T_or_Tcm|Cancer	TNFSF14_LTBR	TRUE	FALSE	TRUE	0.207	0	0.025
NK|Cancer	TNFSF14_LTBR	TRUE	FALSE	TRUE	0.285	0	0.025
Th|Cancer	LTA_LTBR	TRUE	FALSE	TRUE	0.357	0.015	0.025
Treg|Cancer	LTA_LTBR	TRUE	FALSE	TRUE	0.427	0	0.025
CD8_effector_T|Cancer	FN1_aVb1 complex	TRUE	FALSE	FALSE	0.406	0.018	0.025
Th|Cancer	FN1_aVb1 complex	TRUE	FALSE	FALSE	0.304	0.027	0.025
Cancer|CD8_effector_T	COL7A1_a1b1 complex	TRUE	FALSE	FALSE	0.462	0.003	0.037
Cancer|NK	COL7A1_a1b1 complex	TRUE	FALSE	FALSE	0.524	0	0.037
Cancer|Proliferating_T	COL7A1_a1b1 complex	TRUE	FALSE	FALSE	0.227	0	0.037
Treg|CD8_exhuasted_T	CCR8_CCL18	TRUE	TRUE	FALSE	0.27	0.012	0.037
Treg|NK	CCR8_CCL18	TRUE	TRUE	FALSE	0.336	0	0.037
Treg|Proliferating_T	CCR8_CCL18	TRUE	TRUE	FALSE	0.284	0	0.037
Cancer|NK	F11R_aLb2 complex	FALSE	TRUE	FALSE	0.358	0.003	0.037
Cancer|Proliferating_T	F11R_aLb2 complex	FALSE	TRUE	FALSE	0.349	0	0.037
Cancer|Treg	F11R_aLb2 complex	FALSE	TRUE	FALSE	0.331	0	0.037
CD8_exhuasted_T|CD8_effector_T	TNFRSF1A_FASLG	TRUE	TRUE	FALSE	0.372	0.018	0.037
Cancer|CD8_effector_T	TNFRSF1A_FASLG	TRUE	TRUE	FALSE	0.384	0.012	0.037
NK|CD8_effector_T	TNFRSF1A_FASLG	TRUE	TRUE	FALSE	0.502	0.003	0.037
CD4_Naive_T_or_Tcm|CD8_effector_T	LGALS9_DAG1	TRUE	FALSE	TRUE	0.408	0.015	0.037
CD8_exhuasted_T|CD8_effector_T	LGALS9_DAG1	TRUE	FALSE	TRUE	0.374	0.015	0.037
NK|CD8_effector_T	LGALS9_DAG1	TRUE	FALSE	TRUE	0.439	0.006	0.037
CD8_effector_T|CD8_exhuasted_T	CCR1_CCL13	TRUE	TRUE	FALSE	0.348	0	0.037
NK|CD8_exhuasted_T	CCR1_CCL13	TRUE	TRUE	FALSE	0.372	0	0.037
Treg|CD8_exhuasted_T	CCR1_CCL13	TRUE	TRUE	FALSE	0.346	0	0.037
CD8_Naive_T_or_Tcm|Th	CD70_GPRC5B	TRUE	FALSE	TRUE	0.231	0	0.037
CD8_exhuasted_T|Th	CD70_GPRC5B	TRUE	FALSE	TRUE	0.312	0	0.037
Th|Th	CD70_GPRC5B	TRUE	FALSE	TRUE	0.336	0	0.037
CD4_Naive_T_or_Tcm|Cancer	LGALS9_CD44	TRUE	FALSE	TRUE	0.551	0.009	0.037
CD4_Naive_T_or_Tcm|Treg	LGALS9_CD44	TRUE	FALSE	TRUE	0.548	0.042	0.037
NK|Cancer	LGALS9_CD44	TRUE	FALSE	TRUE	0.581	0.008	0.037
CD8_Naive_T_or_Tcm|Cancer	COL5A1_a2b1 complex	TRUE	FALSE	FALSE	0.327	0.003	0.037
CD8_exhuasted_T|Cancer	COL5A1_a2b1 complex	TRUE	FALSE	FALSE	0.285	0.048	0.037
Th|Cancer	COL5A1_a2b1 complex	TRUE	FALSE	FALSE	0.31	0.039	0.037
CD8_exhuasted_T|CD4_Naive_T_or_Tcm	TNFSF15_TNFRSF25	TRUE	FALSE	TRUE	0.32	0	0.037
CD8_exhuasted_T|CD8_Naive_T_or_Tcm	TNFSF15_TNFRSF25	TRUE	FALSE	TRUE	0.301	0	0.037
CD8_exhuasted_T|NK	TNFSF15_TNFRSF25	TRUE	FALSE	TRUE	0.246	0.006	0.037
CD8_exhuasted_T|CD4_Naive_T_or_Tcm	PDCD1_FAM3C	TRUE	TRUE	FALSE	0.244	0.047	0.037
CD8_exhuasted_T|CD8_effector_T	PDCD1_FAM3C	TRUE	TRUE	FALSE	0.392	0.017	0.037
CD8_exhuasted_T|Cancer	PDCD1_FAM3C	TRUE	TRUE	FALSE	0.239	0.024	0.037
CD8_effector_T|CD4_Naive_T_or_Tcm	TNFSF12_TNFRSF25	TRUE	FALSE	TRUE	0.504	0	0.037
CD8_effector_T|CD8_Naive_T_or_Tcm	TNFSF12_TNFRSF25	TRUE	FALSE	TRUE	0.485	0	0.037
CD8_effector_T|NK	TNFSF12_TNFRSF25	TRUE	FALSE	TRUE	0.43	0	0.037
CD8_exhuasted_T|CD8_effector_T	LAMP1_FAM3C	TRUE	TRUE	FALSE	0.525	0.024	0.037
CD8_exhuasted_T|Cancer	LAMP1_FAM3C	TRUE	TRUE	FALSE	0.371	0.047	0.037
Cancer|Cancer	LAMP1_FAM3C	TRUE	TRUE	FALSE	0.238	0	0.037
Th|CD4_Naive_T_or_Tcm	DPP4_CCL11	TRUE	TRUE	FALSE	0.345	0	0.037
Th|NK	DPP4_CCL11	TRUE	TRUE	FALSE	0.409	0	0.037
Th|Th	DPP4_CCL11	TRUE	TRUE	FALSE	0.301	0.012	0.037
Cancer|CD4_Naive_T_or_Tcm	EGFR_MIF	TRUE	TRUE	FALSE	0.507	0.012	0.037
Cancer|Cancer	EGFR_MIF	TRUE	TRUE	FALSE	0.472	0	0.037
Cancer|Proliferating_T	EGFR_MIF	TRUE	TRUE	FALSE	0.464	0	0.037
CD8_exhuasted_T|CD4_Naive_T_or_Tcm	PVR_CD226	TRUE	TRUE	TRUE	0.248	0	0.037
CD8_exhuasted_T|CD8_exhuasted_T	PVR_CD226	TRUE	TRUE	TRUE	0.274	0	0.037
CD8_exhuasted_T|Proliferating_T	PVR_CD226	TRUE	TRUE	TRUE	0.183	0.003	0.037
CD8_Naive_T_or_Tcm|CD8_effector_T	COL5A1_a11b1 complex	TRUE	FALSE	FALSE	0.395	0	0.037
CD8_exhuasted_T|CD8_effector_T	COL5A1_a11b1 complex	TRUE	FALSE	FALSE	0.353	0.006	0.037
Th|CD8_effector_T	COL5A1_a11b1 complex	TRUE	FALSE	FALSE	0.379	0	0.037
CD8_effector_T|CD8_exhuasted_T	TNFRSF10B_TNFSF10	TRUE	TRUE	FALSE	0.711	0.027	0.037
CD8_effector_T|Cancer	TNFRSF10B_TNFSF10	TRUE	TRUE	FALSE	0.604	0.015	0.037
CD8_effector_T|NK	TNFRSF10B_TNFSF10	TRUE	TRUE	FALSE	0.732	0.015	0.037
Th|CD4_Naive_T_or_Tcm	TNFRSF8_TNFSF8	FALSE	TRUE	FALSE	0.413	0	0.037
Th|CD8_exhuasted_T	TNFRSF8_TNFSF8	FALSE	TRUE	FALSE	0.303	0	0.037
Th|Th	TNFRSF8_TNFSF8	FALSE	TRUE	FALSE	0.244	0.006	0.037
Th|CD8_exhuasted_T	LTA_TNFRSF14	TRUE	FALSE	TRUE	0.369	0.024	0.049
Th|Th	LTA_TNFRSF14	TRUE	FALSE	TRUE	0.378	0.012	0.049
Treg|CD8_exhuasted_T	LTA_TNFRSF14	TRUE	FALSE	TRUE	0.439	0.003	0.049
Treg|Th	LTA_TNFRSF14	TRUE	FALSE	TRUE	0.448	0	0.049
CD8_Naive_T_or_Tcm|CD4_Naive_T_or_Tcm	CD44_SELE	FALSE	TRUE	FALSE	0.603	0.012	0.049
Cancer|CD4_Naive_T_or_Tcm	CD44_SELE	FALSE	TRUE	FALSE	0.52	0.003	0.049
NK|CD4_Naive_T_or_Tcm	CD44_SELE	FALSE	TRUE	FALSE	0.547	0.039	0.049
Treg|CD4_Naive_T_or_Tcm	CD44_SELE	FALSE	TRUE	FALSE	0.516	0.009	0.049
CD8_effector_T|CD8_effector_T	NRP1_VEGFA	TRUE	TRUE	FALSE	0.531	0.003	0.049
CD8_effector_T|Cancer	NRP1_VEGFA	TRUE	TRUE	FALSE	0.354	0.009	0.049
NK|CD8_effector_T	NRP1_VEGFA	TRUE	TRUE	FALSE	0.431	0.009	0.049
NK|Cancer	NRP1_VEGFA	TRUE	TRUE	FALSE	0.254	0.006	0.049
CD4_Naive_T_or_Tcm|CD8_exhuasted_T	TNFSF14_TNFRSF14	TRUE	FALSE	TRUE	0.22	0.036	0.049
CD4_Naive_T_or_Tcm|Th	TNFSF14_TNFRSF14	TRUE	FALSE	TRUE	0.229	0.015	0.049
NK|CD8_exhuasted_T	TNFSF14_TNFRSF14	TRUE	FALSE	TRUE	0.298	0.012	0.049
NK|Th	TNFSF14_TNFRSF14	TRUE	FALSE	TRUE	0.307	0.003	0.049
CD4_Naive_T_or_Tcm|CD8_Naive_T_or_Tcm	SELL_CD34	FALSE	FALSE	FALSE	0.679	0	0.049
NK|CD8_Naive_T_or_Tcm	SELL_CD34	FALSE	FALSE	FALSE	0.598	0	0.049
Proliferating_T|CD8_Naive_T_or_Tcm	SELL_CD34	FALSE	FALSE	FALSE	0.407	0	0.049
Treg|CD8_Naive_T_or_Tcm	SELL_CD34	FALSE	FALSE	FALSE	0.278	0	0.049
CD8_effector_T|CD8_effector_T	COL9A2_a1b1 complex	TRUE	FALSE	FALSE	0.651	0	0.049
CD8_effector_T|NK	COL9A2_a1b1 complex	TRUE	FALSE	FALSE	0.713	0	0.049
CD8_effector_T|Proliferating_T	COL9A2_a1b1 complex	TRUE	FALSE	FALSE	0.417	0	0.049
CD8_effector_T|Th	COL9A2_a1b1 complex	TRUE	FALSE	FALSE	0.379	0.012	0.049
CD4_Naive_T_or_Tcm|CD8_exhuasted_T	BTLA_TNFRSF14	FALSE	TRUE	TRUE	0.302	0.012	0.049
CD4_Naive_T_or_Tcm|Th	BTLA_TNFRSF14	FALSE	TRUE	TRUE	0.312	0.003	0.049
CD8_exhuasted_T|CD8_exhuasted_T	BTLA_TNFRSF14	FALSE	TRUE	TRUE	0.232	0.047	0.049
CD8_exhuasted_T|Th	BTLA_TNFRSF14	FALSE	TRUE	TRUE	0.242	0.018	0.049
CD4_Naive_T_or_Tcm|CD8_effector_T	FAS_FASLG	TRUE	TRUE	FALSE	0.441	0.006	0.049
CD8_Naive_T_or_Tcm|CD8_effector_T	FAS_FASLG	TRUE	TRUE	FALSE	0.534	0	0.049
Proliferating_T|CD8_effector_T	FAS_FASLG	TRUE	TRUE	FALSE	0.48	0	0.049
Treg|CD8_effector_T	FAS_FASLG	TRUE	TRUE	FALSE	0.584	0	0.049
Th|CD8_effector_T	COL14A1_a1b1 complex	TRUE	FALSE	FALSE	0.505	0	0.049
Th|NK	COL14A1_a1b1 complex	TRUE	FALSE	FALSE	0.566	0	0.049
Th|Proliferating_T	COL14A1_a1b1 complex	TRUE	FALSE	FALSE	0.27	0	0.049
Th|Th	COL14A1_a1b1 complex	TRUE	FALSE	FALSE	0.232	0.017	0.049
CD4_Naive_T_or_Tcm|CD8_Naive_T_or_Tcm	SELE_GLG1	FALSE	FALSE	FALSE	0.273	0.03	0.049
CD4_Naive_T_or_Tcm|Cancer	SELE_GLG1	FALSE	FALSE	FALSE	0.283	0	0.049
CD4_Naive_T_or_Tcm|NK	SELE_GLG1	FALSE	FALSE	FALSE	0.578	0	0.049
CD4_Naive_T_or_Tcm|Proliferating_T	SELE_GLG1	FALSE	FALSE	FALSE	0.23	0.027	0.049
CD8_exhuasted_T|CD8_effector_T	SEMA7A_a1b1 complex	FALSE	FALSE	FALSE	0.475	0	0.049
CD8_exhuasted_T|NK	SEMA7A_a1b1 complex	FALSE	FALSE	FALSE	0.537	0	0.049
CD8_exhuasted_T|Proliferating_T	SEMA7A_a1b1 complex	FALSE	FALSE	FALSE	0.24	0	0.049
CD8_exhuasted_T|Th	SEMA7A_a1b1 complex	FALSE	FALSE	FALSE	0.202	0.027	0.049
CD4_Naive_T_or_Tcm|CD4_Naive_T_or_Tcm	SELE_SELPLG	FALSE	FALSE	TRUE	0.285	0.003	0.049
CD4_Naive_T_or_Tcm|CD8_exhuasted_T	SELE_SELPLG	FALSE	FALSE	TRUE	0.211	0.012	0.049
CD4_Naive_T_or_Tcm|Proliferating_T	SELE_SELPLG	FALSE	FALSE	TRUE	0.288	0	0.049
CD4_Naive_T_or_Tcm|Treg	SELE_SELPLG	FALSE	FALSE	TRUE	0.279	0	0.049
CD4_Naive_T_or_Tcm|CD8_effector_T	COL17A1_a11b1 complex	TRUE	FALSE	FALSE	0.355	0.006	0.049
CD8_effector_T|CD8_effector_T	COL17A1_a11b1 complex	TRUE	FALSE	FALSE	0.525	0.003	0.049
CD8_exhuasted_T|CD8_effector_T	COL17A1_a11b1 complex	TRUE	FALSE	FALSE	0.36	0.003	0.049
Cancer|CD8_effector_T	COL17A1_a11b1 complex	TRUE	FALSE	FALSE	0.463	0	0.049
Cancer|CD8_effector_T	LTBR_LTB	FALSE	TRUE	FALSE	1.104	0	0.049
Cancer|NK	LTBR_LTB	FALSE	TRUE	FALSE	0.321	0.03	0.049
Cancer|Proliferating_T	LTBR_LTB	FALSE	TRUE	FALSE	0.218	0	0.049
Cancer|Treg	LTBR_LTB	FALSE	TRUE	FALSE	0.368	0	0.049
Cancer|CD4_Naive_T_or_Tcm	EGFR_COPA	TRUE	TRUE	FALSE	0.569	0.003	0.049
Cancer|CD8_Naive_T_or_Tcm	EGFR_COPA	TRUE	TRUE	FALSE	0.497	0.05	0.049
Cancer|Cancer	EGFR_COPA	TRUE	TRUE	FALSE	0.48	0	0.049
Cancer|Proliferating_T	EGFR_COPA	TRUE	TRUE	FALSE	0.511	0	0.049
Th|CD8_Naive_T_or_Tcm	IL1 receptor inhibitor_IL1B	TRUE	TRUE	FALSE	0.317	0.003	0.049
Th|NK	IL1 receptor inhibitor_IL1B	TRUE	TRUE	FALSE	0.276	0.042	0.049
Th|Proliferating_T	IL1 receptor inhibitor_IL1B	TRUE	TRUE	FALSE	0.261	0.012	0.049
Th|Treg	IL1 receptor inhibitor_IL1B	TRUE	TRUE	FALSE	0.273	0.009	0.049
CD4_Naive_T_or_Tcm|Cancer	LGALS9_LRP1	TRUE	FALSE	TRUE	0.25	0.009	0.049
CD4_Naive_T_or_Tcm|Th	LGALS9_LRP1	TRUE	FALSE	TRUE	0.262	0.045	0.049
NK|Cancer	LGALS9_LRP1	TRUE	FALSE	TRUE	0.281	0.006	0.049
NK|Th	LGALS9_LRP1	TRUE	FALSE	TRUE	0.292	0.045	0.049
CD4_Naive_T_or_Tcm|CD8_effector_T	COL15A1_a1b1 complex	TRUE	FALSE	FALSE	0.504	0.003	0.049
CD4_Naive_T_or_Tcm|NK	COL15A1_a1b1 complex	TRUE	FALSE	FALSE	0.565	0	0.049
CD4_Naive_T_or_Tcm|Proliferating_T	COL15A1_a1b1 complex	TRUE	FALSE	FALSE	0.269	0	0.049
CD4_Naive_T_or_Tcm|Th	COL15A1_a1b1 complex	TRUE	FALSE	FALSE	0.231	0.039	0.049
Cancer|CD8_Naive_T_or_Tcm	BMP7_SLAMF1	TRUE	FALSE	TRUE	0.33	0.015	0.049
Cancer|Proliferating_T	BMP7_SLAMF1	TRUE	FALSE	TRUE	0.265	0	0.049
Cancer|Th	BMP7_SLAMF1	TRUE	FALSE	TRUE	0.339	0.033	0.049
Cancer|Treg	BMP7_SLAMF1	TRUE	FALSE	TRUE	0.44	0	0.049
Cancer|CD8_Naive_T_or_Tcm	TNC_a4b1 complex	TRUE	FALSE	FALSE	0.355	0.009	0.049
Cancer|NK	TNC_a4b1 complex	TRUE	FALSE	FALSE	0.377	0.015	0.049
Cancer|Proliferating_T	TNC_a4b1 complex	TRUE	FALSE	FALSE	0.387	0	0.049
Cancer|Th	TNC_a4b1 complex	TRUE	FALSE	FALSE	0.462	0	0.049
Cancer|CD8_Naive_T_or_Tcm	SPP1_a4b1 complex	TRUE	FALSE	FALSE	0.824	0	0.049
Cancer|NK	SPP1_a4b1 complex	TRUE	FALSE	FALSE	0.846	0	0.049
Cancer|Proliferating_T	SPP1_a4b1 complex	TRUE	FALSE	FALSE	0.856	0	0.049
Cancer|Th	SPP1_a4b1 complex	TRUE	FALSE	FALSE	0.931	0	0.049
CD8_exhuasted_T|CD8_effector_T	COL16A1_a1b1 complex	TRUE	FALSE	FALSE	0.486	0	0.049
CD8_exhuasted_T|NK	COL16A1_a1b1 complex	TRUE	FALSE	FALSE	0.547	0	0.049
CD8_exhuasted_T|Proliferating_T	COL16A1_a1b1 complex	TRUE	FALSE	FALSE	0.251	0.003	0.049
CD8_exhuasted_T|Th	COL16A1_a1b1 complex	TRUE	FALSE	FALSE	0.213	0.021	0.049
CD8_exhuasted_T|CD8_effector_T	COL6A1_a1b1 complex	TRUE	FALSE	FALSE	0.486	0.003	0.049
CD8_exhuasted_T|NK	COL6A1_a1b1 complex	TRUE	FALSE	FALSE	0.547	0	0.049
CD8_exhuasted_T|Proliferating_T	COL6A1_a1b1 complex	TRUE	FALSE	FALSE	0.251	0.036	0.049
CD8_exhuasted_T|Th	COL6A1_a1b1 complex	TRUE	FALSE	FALSE	0.213	0.042	0.049
CD4_Naive_T_or_Tcm|CD8_exhuasted_T	LGALS9_SLC1A5	TRUE	FALSE	TRUE	0.368	0.025	0.049
CD4_Naive_T_or_Tcm|Cancer	LGALS9_SLC1A5	TRUE	FALSE	TRUE	0.316	0	0.049
NK|CD8_exhuasted_T	LGALS9_SLC1A5	TRUE	FALSE	TRUE	0.398	0.012	0.049
NK|Cancer	LGALS9_SLC1A5	TRUE	FALSE	TRUE	0.346	0.006	0.049
Th|CD8_effector_T	COL5A3_a1b1 complex	TRUE	FALSE	FALSE	0.637	0	0.049
Th|NK	COL5A3_a1b1 complex	TRUE	FALSE	FALSE	0.698	0	0.049
Th|Proliferating_T	COL5A3_a1b1 complex	TRUE	FALSE	FALSE	0.402	0	0.049
Th|Th	COL5A3_a1b1 complex	TRUE	FALSE	FALSE	0.364	0	0.049
CD4_Naive_T_or_Tcm|Cancer	CD96_NECTIN1	TRUE	TRUE	TRUE	0.4	0.003	0.062
CD8_Naive_T_or_Tcm|Cancer	CD96_NECTIN1	TRUE	TRUE	TRUE	0.43	0.003	0.062
CD8_exhuasted_T|Cancer	CD96_NECTIN1	TRUE	TRUE	TRUE	0.414	0.036	0.062
Proliferating_T|Cancer	CD96_NECTIN1	TRUE	TRUE	TRUE	0.438	0	0.062
Treg|Cancer	CD96_NECTIN1	TRUE	TRUE	TRUE	0.366	0	0.062
CD8_Naive_T_or_Tcm|Th	CSF1_SIRPA	TRUE	FALSE	TRUE	0.27	0.033	0.062
CD8_effector_T|Th	CSF1_SIRPA	TRUE	FALSE	TRUE	0.636	0.006	0.062
NK|Th	CSF1_SIRPA	TRUE	FALSE	TRUE	0.523	0	0.062
Proliferating_T|Th	CSF1_SIRPA	TRUE	FALSE	TRUE	0.249	0.012	0.062
Treg|Th	CSF1_SIRPA	TRUE	FALSE	TRUE	0.372	0	0.062
Cancer|CD4_Naive_T_or_Tcm	TNFSF10_RIPK1	TRUE	FALSE	TRUE	0.461	0.012	0.062
Cancer|CD8_Naive_T_or_Tcm	TNFSF10_RIPK1	TRUE	FALSE	TRUE	0.465	0.006	0.062
NK|CD4_Naive_T_or_Tcm	TNFSF10_RIPK1	TRUE	FALSE	TRUE	0.588	0.026	0.062
NK|CD8_Naive_T_or_Tcm	TNFSF10_RIPK1	TRUE	FALSE	TRUE	0.593	0.026	0.062
NK|CD8_exhuasted_T	TNFSF10_RIPK1	TRUE	FALSE	TRUE	0.562	0.044	0.062
CD8_Naive_T_or_Tcm|CD8_effector_T	COL6A3_a11b1 complex	TRUE	FALSE	FALSE	0.427	0	0.062
NK|CD8_effector_T	COL6A3_a11b1 complex	TRUE	FALSE	FALSE	0.445	0	0.062
Proliferating_T|CD8_effector_T	COL6A3_a11b1 complex	TRUE	FALSE	FALSE	0.359	0	0.062
Th|CD8_effector_T	COL6A3_a11b1 complex	TRUE	FALSE	FALSE	0.748	0	0.062
Treg|CD8_effector_T	COL6A3_a11b1 complex	TRUE	FALSE	FALSE	0.365	0	0.062
CD4_Naive_T_or_Tcm|CD8_exhuasted_T	CD28_CD86	FALSE	FALSE	TRUE	0.372	0	0.062
CD8_exhuasted_T|CD8_exhuasted_T	CD28_CD86	FALSE	FALSE	TRUE	0.352	0.011	0.062
Proliferating_T|CD8_exhuasted_T	CD28_CD86	FALSE	FALSE	TRUE	0.321	0	0.062
Th|CD8_exhuasted_T	CD28_CD86	FALSE	FALSE	TRUE	0.507	0	0.062
Treg|CD8_exhuasted_T	CD28_CD86	FALSE	FALSE	TRUE	0.404	0	0.062
CD4_Naive_T_or_Tcm|CD8_effector_T	CSF2_CSF1R	TRUE	FALSE	TRUE	0.863	0	0.062
CD8_effector_T|CD8_effector_T	CSF2_CSF1R	TRUE	FALSE	TRUE	0.609	0.003	0.062
CD8_exhuasted_T|CD8_effector_T	CSF2_CSF1R	TRUE	FALSE	TRUE	1.263	0	0.062
Proliferating_T|CD8_effector_T	CSF2_CSF1R	TRUE	FALSE	TRUE	0.473	0	0.062
Th|CD8_effector_T	CSF2_CSF1R	TRUE	FALSE	TRUE	0.459	0.006	0.062
CD8_Naive_T_or_Tcm|CD8_effector_T	IL1B_ADRB2	TRUE	FALSE	TRUE	0.474	0	0.062
NK|CD8_effector_T	IL1B_ADRB2	TRUE	FALSE	TRUE	0.433	0	0.062
Proliferating_T|CD8_effector_T	IL1B_ADRB2	TRUE	FALSE	TRUE	0.418	0	0.062
Th|CD8_effector_T	IL1B_ADRB2	TRUE	FALSE	TRUE	0.374	0	0.062
Treg|CD8_effector_T	IL1B_ADRB2	TRUE	FALSE	TRUE	0.429	0	0.062
Th|CD4_Naive_T_or_Tcm	CCR6_CCL20	TRUE	TRUE	FALSE	0.507	0.003	0.062
Th|CD8_Naive_T_or_Tcm	CCR6_CCL20	TRUE	TRUE	FALSE	0.391	0.014	0.062
Th|Proliferating_T	CCR6_CCL20	TRUE	TRUE	FALSE	0.337	0.012	0.062
Th|Th	CCR6_CCL20	TRUE	TRUE	FALSE	1.155	0	0.062
Th|Treg	CCR6_CCL20	TRUE	TRUE	FALSE	0.483	0	0.062
CD4_Naive_T_or_Tcm|Cancer	COL4A1_a2b1 complex	TRUE	FALSE	FALSE	0.371	0.045	0.062
Cancer|Cancer	COL4A1_a2b1 complex	TRUE	FALSE	FALSE	0.281	0	0.062
NK|Cancer	COL4A1_a2b1 complex	TRUE	FALSE	FALSE	0.409	0.041	0.062
Proliferating_T|Cancer	COL4A1_a2b1 complex	TRUE	FALSE	FALSE	0.348	0	0.062
Th|Cancer	COL4A1_a2b1 complex	TRUE	FALSE	FALSE	0.602	0	0.062
CD8_Naive_T_or_Tcm|Cancer	COL6A3_a2b1 complex	TRUE	FALSE	FALSE	0.358	0.009	0.062
NK|Cancer	COL6A3_a2b1 complex	TRUE	FALSE	FALSE	0.377	0.012	0.062
Proliferating_T|Cancer	COL6A3_a2b1 complex	TRUE	FALSE	FALSE	0.29	0	0.062
Th|Cancer	COL6A3_a2b1 complex	TRUE	FALSE	FALSE	0.68	0	0.062
Treg|Cancer	COL6A3_a2b1 complex	TRUE	FALSE	FALSE	0.296	0	0.062
Cancer|CD8_Naive_T_or_Tcm	SPP1_CD44	TRUE	FALSE	TRUE	1.17	0.012	0.062
Cancer|Cancer	SPP1_CD44	TRUE	FALSE	TRUE	1.087	0	0.062
Cancer|NK	SPP1_CD44	TRUE	FALSE	TRUE	1.114	0.042	0.062
Cancer|Proliferating_T	SPP1_CD44	TRUE	FALSE	TRUE	1.012	0.003	0.062
Cancer|Treg	SPP1_CD44	TRUE	FALSE	TRUE	1.083	0	0.062
CD4_Naive_T_or_Tcm|CD8_exhuasted_T	LGALS9_SORL1	TRUE	FALSE	TRUE	0.257	0.006	0.074
CD4_Naive_T_or_Tcm|Th	LGALS9_SORL1	TRUE	FALSE	TRUE	0.273	0.009	0.074
CD8_exhuasted_T|CD8_exhuasted_T	LGALS9_SORL1	TRUE	FALSE	TRUE	0.222	0.021	0.074
CD8_exhuasted_T|Th	LGALS9_SORL1	TRUE	FALSE	TRUE	0.239	0.03	0.074
NK|CD8_exhuasted_T	LGALS9_SORL1	TRUE	FALSE	TRUE	0.287	0.003	0.074
NK|Th	LGALS9_SORL1	TRUE	FALSE	TRUE	0.304	0.015	0.074
CD4_Naive_T_or_Tcm|CD8_effector_T	TNF_DAG1	TRUE	FALSE	TRUE	0.433	0.024	0.074
CD8_Naive_T_or_Tcm|CD8_effector_T	TNF_DAG1	TRUE	FALSE	TRUE	0.508	0.012	0.074
CD8_exhuasted_T|CD8_effector_T	TNF_DAG1	TRUE	FALSE	TRUE	0.586	0.006	0.074
Proliferating_T|CD8_effector_T	TNF_DAG1	TRUE	FALSE	TRUE	0.569	0.006	0.074
Th|CD8_effector_T	TNF_DAG1	TRUE	FALSE	TRUE	0.775	0	0.074
Treg|CD8_effector_T	TNF_DAG1	TRUE	FALSE	TRUE	0.555	0.009	0.074
CD4_Naive_T_or_Tcm|CD8_exhuasted_T	TIGIT_NECTIN3	FALSE	FALSE	FALSE	0.592	0	0.074
CD8_effector_T|CD8_exhuasted_T	TIGIT_NECTIN3	FALSE	FALSE	FALSE	0.359	0.012	0.074
CD8_exhuasted_T|CD8_exhuasted_T	TIGIT_NECTIN3	FALSE	FALSE	FALSE	0.72	0	0.074
NK|CD8_exhuasted_T	TIGIT_NECTIN3	FALSE	FALSE	FALSE	0.386	0.003	0.074
Proliferating_T|CD8_exhuasted_T	TIGIT_NECTIN3	FALSE	FALSE	FALSE	0.369	0	0.074
Treg|CD8_exhuasted_T	TIGIT_NECTIN3	FALSE	FALSE	FALSE	0.627	0	0.074
CD4_Naive_T_or_Tcm|CD8_exhuasted_T	ICAM1_AREG	TRUE	TRUE	FALSE	0.301	0.03	0.074
CD4_Naive_T_or_Tcm|NK	ICAM1_AREG	TRUE	TRUE	FALSE	0.355	0.006	0.074
CD8_exhuasted_T|NK	ICAM1_AREG	TRUE	TRUE	FALSE	0.285	0.03	0.074
NK|NK	ICAM1_AREG	TRUE	TRUE	FALSE	0.325	0.018	0.074
Proliferating_T|NK	ICAM1_AREG	TRUE	TRUE	FALSE	0.279	0.02	0.074
Treg|NK	ICAM1_AREG	TRUE	TRUE	FALSE	0.286	0.015	0.074
CD4_Naive_T_or_Tcm|NK	TNF_NOTCH1	TRUE	FALSE	TRUE	0.503	0	0.074
CD8_Naive_T_or_Tcm|NK	TNF_NOTCH1	TRUE	FALSE	TRUE	0.578	0	0.074
CD8_exhuasted_T|NK	TNF_NOTCH1	TRUE	FALSE	TRUE	0.657	0.003	0.074
Proliferating_T|NK	TNF_NOTCH1	TRUE	FALSE	TRUE	0.639	0	0.074
Th|NK	TNF_NOTCH1	TRUE	FALSE	TRUE	0.845	0	0.074
Treg|NK	TNF_NOTCH1	TRUE	FALSE	TRUE	0.626	0	0.074
CD4_Naive_T_or_Tcm|Cancer	COL1A2_a2b1 complex	TRUE	FALSE	FALSE	0.578	0	0.074
CD8_Naive_T_or_Tcm|Cancer	COL1A2_a2b1 complex	TRUE	FALSE	FALSE	0.419	0.027	0.074
Cancer|Cancer	COL1A2_a2b1 complex	TRUE	FALSE	FALSE	0.27	0.024	0.074
Proliferating_T|Cancer	COL1A2_a2b1 complex	TRUE	FALSE	FALSE	0.363	0	0.074
Th|Cancer	COL1A2_a2b1 complex	TRUE	FALSE	FALSE	0.451	0.018	0.074
Treg|Cancer	COL1A2_a2b1 complex	TRUE	FALSE	FALSE	0.329	0.006	0.074
Proliferating_T|CD8_effector_T	COL1A1_a1b1 complex	TRUE	FALSE	FALSE	0.497	0.003	0.074
Proliferating_T|NK	COL1A1_a1b1 complex	TRUE	FALSE	FALSE	0.558	0	0.074
Proliferating_T|Proliferating_T	COL1A1_a1b1 complex	TRUE	FALSE	FALSE	0.262	0	0.074
Th|CD8_effector_T	COL1A1_a1b1 complex	TRUE	FALSE	FALSE	0.52	0.006	0.074
Th|NK	COL1A1_a1b1 complex	TRUE	FALSE	FALSE	0.582	0	0.074
Th|Proliferating_T	COL1A1_a1b1 complex	TRUE	FALSE	FALSE	0.286	0.042	0.074
CD8_effector_T|CD8_Naive_T_or_Tcm	CSF1R_CSF1	TRUE	TRUE	FALSE	0.505	0.003	0.074
CD8_effector_T|CD8_effector_T	CSF1R_CSF1	TRUE	TRUE	FALSE	0.872	0.003	0.074
CD8_effector_T|CD8_exhuasted_T	CSF1R_CSF1	TRUE	TRUE	FALSE	0.44	0.003	0.074
CD8_effector_T|NK	CSF1R_CSF1	TRUE	TRUE	FALSE	0.759	0	0.074
CD8_effector_T|Proliferating_T	CSF1R_CSF1	TRUE	TRUE	FALSE	0.484	0	0.074
CD8_effector_T|Treg	CSF1R_CSF1	TRUE	TRUE	FALSE	0.608	0	0.074
CD4_Naive_T_or_Tcm|CD4_Naive_T_or_Tcm	IL21 receptor_IL21	TRUE	TRUE	FALSE	0.28	0	0.074
CD4_Naive_T_or_Tcm|CD8_exhuasted_T	IL21 receptor_IL21	TRUE	TRUE	FALSE	0.212	0	0.074
Th|CD4_Naive_T_or_Tcm	IL21 receptor_IL21	TRUE	TRUE	FALSE	0.278	0.006	0.074
Th|CD8_exhuasted_T	IL21 receptor_IL21	TRUE	TRUE	FALSE	0.211	0.009	0.074
Treg|CD4_Naive_T_or_Tcm	IL21 receptor_IL21	TRUE	TRUE	FALSE	0.338	0	0.074
Treg|CD8_exhuasted_T	IL21 receptor_IL21	TRUE	TRUE	FALSE	0.271	0	0.074
CD4_Naive_T_or_Tcm|CD8_effector_T	COL4A2_a1b1 complex	TRUE	FALSE	FALSE	0.554	0.003	0.074
CD4_Naive_T_or_Tcm|NK	COL4A2_a1b1 complex	TRUE	FALSE	FALSE	0.615	0	0.074
CD4_Naive_T_or_Tcm|Proliferating_T	COL4A2_a1b1 complex	TRUE	FALSE	FALSE	0.319	0	0.074
CD4_Naive_T_or_Tcm|Th	COL4A2_a1b1 complex	TRUE	FALSE	FALSE	0.281	0.039	0.074
CD8_exhuasted_T|CD8_effector_T	COL4A2_a1b1 complex	TRUE	FALSE	FALSE	0.486	0.012	0.074
CD8_exhuasted_T|NK	COL4A2_a1b1 complex	TRUE	FALSE	FALSE	0.547	0	0.074
Th|CD4_Naive_T_or_Tcm	LTA_RIPK1	TRUE	FALSE	TRUE	0.39	0.009	0.074
Th|CD8_Naive_T_or_Tcm	LTA_RIPK1	TRUE	FALSE	TRUE	0.394	0.003	0.074
Th|CD8_exhuasted_T	LTA_RIPK1	TRUE	FALSE	TRUE	0.364	0.006	0.074
Treg|CD4_Naive_T_or_Tcm	LTA_RIPK1	TRUE	FALSE	TRUE	0.46	0	0.074
Treg|CD8_Naive_T_or_Tcm	LTA_RIPK1	TRUE	FALSE	TRUE	0.464	0	0.074
Treg|CD8_exhuasted_T	LTA_RIPK1	TRUE	FALSE	TRUE	0.434	0	0.074
Th|CD8_exhuasted_T	LTA_TNFRSF1A	TRUE	FALSE	TRUE	0.344	0.042	0.074
Th|Cancer	LTA_TNFRSF1A	TRUE	FALSE	TRUE	0.356	0.018	0.074
Th|NK	LTA_TNFRSF1A	TRUE	FALSE	TRUE	0.474	0.009	0.074
Treg|CD8_exhuasted_T	LTA_TNFRSF1A	TRUE	FALSE	TRUE	0.414	0.003	0.074
Treg|Cancer	LTA_TNFRSF1A	TRUE	FALSE	TRUE	0.426	0	0.074
Treg|NK	LTA_TNFRSF1A	TRUE	FALSE	TRUE	0.544	0	0.074
CD8_exhuasted_T|CD4_Naive_T_or_Tcm	PVR_TIGIT	TRUE	TRUE	FALSE	0.586	0	0.074
CD8_exhuasted_T|CD8_effector_T	PVR_TIGIT	TRUE	TRUE	FALSE	0.353	0.03	0.074
CD8_exhuasted_T|CD8_exhuasted_T	PVR_TIGIT	TRUE	TRUE	FALSE	0.714	0	0.074
CD8_exhuasted_T|NK	PVR_TIGIT	TRUE	TRUE	FALSE	0.38	0.009	0.074
CD8_exhuasted_T|Proliferating_T	PVR_TIGIT	TRUE	TRUE	FALSE	0.363	0.003	0.074
CD8_exhuasted_T|Treg	PVR_TIGIT	TRUE	TRUE	FALSE	0.621	0	0.074
CD4_Naive_T_or_Tcm|Th	CXCL2_DPP4	TRUE	FALSE	TRUE	0.354	0	0.074
CD8_Naive_T_or_Tcm|Th	CXCL2_DPP4	TRUE	FALSE	TRUE	0.365	0.003	0.074
CD8_effector_T|Th	CXCL2_DPP4	TRUE	FALSE	TRUE	0.49	0.003	0.074
Proliferating_T|Th	CXCL2_DPP4	TRUE	FALSE	TRUE	0.325	0.006	0.074
Th|Th	CXCL2_DPP4	TRUE	FALSE	TRUE	0.372	0.006	0.074
Treg|Th	CXCL2_DPP4	TRUE	FALSE	TRUE	0.332	0.003	0.074
CD4_Naive_T_or_Tcm|CD8_effector_T	TNF_VSIR	TRUE	FALSE	TRUE	0.461	0.009	0.074
CD8_Naive_T_or_Tcm|CD8_effector_T	TNF_VSIR	TRUE	FALSE	TRUE	0.535	0.003	0.074
CD8_exhuasted_T|CD8_effector_T	TNF_VSIR	TRUE	FALSE	TRUE	0.614	0.006	0.074
Proliferating_T|CD8_effector_T	TNF_VSIR	TRUE	FALSE	TRUE	0.596	0	0.074
Th|CD8_effector_T	TNF_VSIR	TRUE	FALSE	TRUE	0.802	0	0.074
Treg|CD8_effector_T	TNF_VSIR	TRUE	FALSE	TRUE	0.583	0	0.074
NK|CD4_Naive_T_or_Tcm	ALOX5_ALOX5AP	FALSE	FALSE	FALSE	0.363	0	0.074
NK|CD8_Naive_T_or_Tcm	ALOX5_ALOX5AP	FALSE	FALSE	FALSE	0.383	0	0.074
NK|CD8_effector_T	ALOX5_ALOX5AP	FALSE	FALSE	FALSE	0.433	0.006	0.074
NK|CD8_exhuasted_T	ALOX5_ALOX5AP	FALSE	FALSE	FALSE	0.644	0	0.074
NK|NK	ALOX5_ALOX5AP	FALSE	FALSE	FALSE	0.425	0	0.074
NK|Proliferating_T	ALOX5_ALOX5AP	FALSE	FALSE	FALSE	0.343	0	0.074
CD4_Naive_T_or_Tcm|Cancer	COL3A1_a2b1 complex	TRUE	FALSE	FALSE	0.499	0.021	0.074
CD8_Naive_T_or_Tcm|Cancer	COL3A1_a2b1 complex	TRUE	FALSE	FALSE	0.842	0	0.074
CD8_exhuasted_T|Cancer	COL3A1_a2b1 complex	TRUE	FALSE	FALSE	0.585	0.03	0.074
Proliferating_T|Cancer	COL3A1_a2b1 complex	TRUE	FALSE	FALSE	0.416	0	0.074
Th|Cancer	COL3A1_a2b1 complex	TRUE	FALSE	FALSE	0.569	0.018	0.074
Treg|Cancer	COL3A1_a2b1 complex	TRUE	FALSE	FALSE	0.477	0	0.074
CD4_Naive_T_or_Tcm|CD8_effector_T	CCL4L2_VSIR	TRUE	FALSE	TRUE	0.613	0.009	0.086
CD8_Naive_T_or_Tcm|CD8_effector_T	CCL4L2_VSIR	TRUE	FALSE	TRUE	0.613	0.015	0.086
CD8_effector_T|CD8_effector_T	CCL4L2_VSIR	TRUE	FALSE	TRUE	1.432	0.003	0.086
CD8_exhuasted_T|CD8_effector_T	CCL4L2_VSIR	TRUE	FALSE	TRUE	0.989	0	0.086
NK|CD8_effector_T	CCL4L2_VSIR	TRUE	FALSE	TRUE	0.676	0	0.086
Proliferating_T|CD8_effector_T	CCL4L2_VSIR	TRUE	FALSE	TRUE	0.731	0	0.086
Treg|CD8_effector_T	CCL4L2_VSIR	TRUE	FALSE	TRUE	0.618	0	0.086
CD4_Naive_T_or_Tcm|Treg	CCL4_CCR8	TRUE	FALSE	TRUE	0.803	0	0.086
CD8_effector_T|Treg	CCL4_CCR8	TRUE	FALSE	TRUE	0.919	0.015	0.086
CD8_exhuasted_T|Treg	CCL4_CCR8	TRUE	FALSE	TRUE	1.011	0	0.086
Cancer|Treg	CCL4_CCR8	TRUE	FALSE	TRUE	0.318	0.045	0.086
NK|Treg	CCL4_CCR8	TRUE	FALSE	TRUE	0.987	0	0.086
Proliferating_T|Treg	CCL4_CCR8	TRUE	FALSE	TRUE	0.76	0	0.086
Treg|Treg	CCL4_CCR8	TRUE	FALSE	TRUE	0.497	0	0.086
CD4_Naive_T_or_Tcm|CD8_exhuasted_T	CTLA4_CD86	FALSE	FALSE	TRUE	0.94	0	0.086
CD8_Naive_T_or_Tcm|CD8_exhuasted_T	CTLA4_CD86	FALSE	FALSE	TRUE	0.86	0	0.086
CD8_exhuasted_T|CD8_exhuasted_T	CTLA4_CD86	FALSE	FALSE	TRUE	1.425	0	0.086
NK|CD8_exhuasted_T	CTLA4_CD86	FALSE	FALSE	TRUE	0.542	0.035	0.086
Proliferating_T|CD8_exhuasted_T	CTLA4_CD86	FALSE	FALSE	TRUE	0.749	0	0.086
Th|CD8_exhuasted_T	CTLA4_CD86	FALSE	FALSE	TRUE	0.999	0	0.086
Treg|CD8_exhuasted_T	CTLA4_CD86	FALSE	FALSE	TRUE	1.511	0	0.086
Cancer|CD4_Naive_T_or_Tcm	SPP1_PTGER4	TRUE	FALSE	TRUE	0.945	0	0.086
Cancer|CD8_Naive_T_or_Tcm	SPP1_PTGER4	TRUE	FALSE	TRUE	0.81	0	0.086
Cancer|CD8_effector_T	SPP1_PTGER4	TRUE	FALSE	TRUE	0.932	0.027	0.086
Cancer|CD8_exhuasted_T	SPP1_PTGER4	TRUE	FALSE	TRUE	1.052	0	0.086
Cancer|NK	SPP1_PTGER4	TRUE	FALSE	TRUE	0.907	0.003	0.086
Cancer|Proliferating_T	SPP1_PTGER4	TRUE	FALSE	TRUE	0.831	0	0.086
Cancer|Treg	SPP1_PTGER4	TRUE	FALSE	TRUE	0.816	0	0.086
Th|CD4_Naive_T_or_Tcm	TNFRSF11B_TNFSF10	TRUE	FALSE	FALSE	0.226	0.021	0.086
Th|CD8_exhuasted_T	TNFRSF11B_TNFSF10	TRUE	FALSE	FALSE	0.546	0.009	0.086
Th|Cancer	TNFRSF11B_TNFSF10	TRUE	FALSE	FALSE	0.44	0	0.086
Th|NK	TNFRSF11B_TNFSF10	TRUE	FALSE	FALSE	0.567	0.006	0.086
Th|Proliferating_T	TNFRSF11B_TNFSF10	TRUE	FALSE	FALSE	0.352	0.021	0.086
Th|Th	TNFRSF11B_TNFSF10	TRUE	FALSE	FALSE	0.225	0.018	0.086
Th|Treg	TNFRSF11B_TNFSF10	TRUE	FALSE	FALSE	0.358	0.015	0.086
CD4_Naive_T_or_Tcm|CD8_effector_T	COL4A1_a11b1 complex	TRUE	FALSE	FALSE	0.44	0.003	0.086
CD8_Naive_T_or_Tcm|CD8_effector_T	COL4A1_a11b1 complex	TRUE	FALSE	FALSE	0.42	0	0.086
CD8_effector_T|CD8_effector_T	COL4A1_a11b1 complex	TRUE	FALSE	FALSE	0.553	0	0.086
Cancer|CD8_effector_T	COL4A1_a11b1 complex	TRUE	FALSE	FALSE	0.35	0.009	0.086
NK|CD8_effector_T	COL4A1_a11b1 complex	TRUE	FALSE	FALSE	0.477	0	0.086
Proliferating_T|CD8_effector_T	COL4A1_a11b1 complex	TRUE	FALSE	FALSE	0.417	0	0.086
Th|CD8_effector_T	COL4A1_a11b1 complex	TRUE	FALSE	FALSE	0.671	0	0.086
CD4_Naive_T_or_Tcm|CD8_exhuasted_T	TNFSF4_TNFRSF4	FALSE	FALSE	TRUE	0.43	0.012	0.086
CD4_Naive_T_or_Tcm|Proliferating_T	TNFSF4_TNFRSF4	FALSE	FALSE	TRUE	0.274	0	0.086
CD4_Naive_T_or_Tcm|Treg	TNFSF4_TNFRSF4	FALSE	FALSE	TRUE	0.738	0	0.086
CD8_exhuasted_T|CD4_Naive_T_or_Tcm	TNFSF4_TNFRSF4	FALSE	FALSE	TRUE	0.461	0	0.086
CD8_exhuasted_T|CD8_exhuasted_T	TNFSF4_TNFRSF4	FALSE	FALSE	TRUE	0.675	0	0.086
CD8_exhuasted_T|Proliferating_T	TNFSF4_TNFRSF4	FALSE	FALSE	TRUE	0.52	0	0.086
CD8_exhuasted_T|Treg	TNFSF4_TNFRSF4	FALSE	FALSE	TRUE	0.983	0	0.086
CD8_Naive_T_or_Tcm|CD8_effector_T	COL5A2_a1b1 complex	TRUE	FALSE	FALSE	0.547	0	0.086
CD8_Naive_T_or_Tcm|NK	COL5A2_a1b1 complex	TRUE	FALSE	FALSE	0.608	0	0.086
CD8_Naive_T_or_Tcm|Proliferating_T	COL5A2_a1b1 complex	TRUE	FALSE	FALSE	0.312	0	0.086
CD8_Naive_T_or_Tcm|Th	COL5A2_a1b1 complex	TRUE	FALSE	FALSE	0.274	0.024	0.086
CD8_exhuasted_T|CD8_effector_T	COL5A2_a1b1 complex	TRUE	FALSE	FALSE	0.487	0.006	0.086
CD8_exhuasted_T|NK	COL5A2_a1b1 complex	TRUE	FALSE	FALSE	0.549	0	0.086
CD8_exhuasted_T|Proliferating_T	COL5A2_a1b1 complex	TRUE	FALSE	FALSE	0.252	0.021	0.086
CD4_Naive_T_or_Tcm|CD8_effector_T	CD48_CD244	FALSE	FALSE	TRUE	0.506	0.003	0.086
CD8_Naive_T_or_Tcm|CD8_effector_T	CD48_CD244	FALSE	FALSE	TRUE	0.406	0.009	0.086
CD8_effector_T|CD8_effector_T	CD48_CD244	FALSE	FALSE	TRUE	0.883	0.003	0.086
CD8_exhuasted_T|CD8_effector_T	CD48_CD244	FALSE	FALSE	TRUE	0.393	0.018	0.086
Proliferating_T|CD8_effector_T	CD48_CD244	FALSE	FALSE	TRUE	0.518	0	0.086
Th|CD8_effector_T	CD48_CD244	FALSE	FALSE	TRUE	0.378	0.027	0.086
Treg|CD8_effector_T	CD48_CD244	FALSE	FALSE	TRUE	0.544	0	0.086
CD8_effector_T|CD8_exhuasted_T	CSF1_SLC7A1	TRUE	FALSE	TRUE	0.64	0	0.086
CD8_effector_T|Cancer	CSF1_SLC7A1	TRUE	FALSE	TRUE	0.608	0.009	0.086
NK|CD8_exhuasted_T	CSF1_SLC7A1	TRUE	FALSE	TRUE	0.528	0	0.086
NK|Cancer	CSF1_SLC7A1	TRUE	FALSE	TRUE	0.496	0.003	0.086
Proliferating_T|Cancer	CSF1_SLC7A1	TRUE	FALSE	TRUE	0.221	0	0.086
Treg|CD8_exhuasted_T	CSF1_SLC7A1	TRUE	FALSE	TRUE	0.376	0.006	0.086
Treg|Cancer	CSF1_SLC7A1	TRUE	FALSE	TRUE	0.345	0	0.086
CD8_exhuasted_T|NK	PLAUR_a4b1 complex	TRUE	TRUE	FALSE	0.303	0.036	0.086
CD8_exhuasted_T|Proliferating_T	PLAUR_a4b1 complex	TRUE	TRUE	FALSE	0.313	0.021	0.086
CD8_exhuasted_T|Th	PLAUR_a4b1 complex	TRUE	TRUE	FALSE	0.388	0.003	0.086
Th|CD8_Naive_T_or_Tcm	PLAUR_a4b1 complex	TRUE	TRUE	FALSE	0.268	0.039	0.086
Th|NK	PLAUR_a4b1 complex	TRUE	TRUE	FALSE	0.29	0.039	0.086
Th|Proliferating_T	PLAUR_a4b1 complex	TRUE	TRUE	FALSE	0.3	0.009	0.086
Th|Th	PLAUR_a4b1 complex	TRUE	TRUE	FALSE	0.375	0.015	0.086
CD8_exhuasted_T|CD8_effector_T	PGRMC2_CCL4L2	TRUE	TRUE	FALSE	1.24	0.003	0.086
CD8_exhuasted_T|CD8_exhuasted_T	PGRMC2_CCL4L2	TRUE	TRUE	FALSE	0.797	0	0.086
CD8_exhuasted_T|Proliferating_T	PGRMC2_CCL4L2	TRUE	TRUE	FALSE	0.539	0.006	0.086
Cancer|CD8_effector_T	PGRMC2_CCL4L2	TRUE	TRUE	FALSE	1.225	0.006	0.086
Cancer|CD8_exhuasted_T	PGRMC2_CCL4L2	TRUE	TRUE	FALSE	0.781	0	0.086
Cancer|Proliferating_T	PGRMC2_CCL4L2	TRUE	TRUE	FALSE	0.524	0	0.086
Cancer|Treg	PGRMC2_CCL4L2	TRUE	TRUE	FALSE	0.411	0.003	0.086
CD4_Naive_T_or_Tcm|CD8_exhuasted_T	CD47_SIRB1 complex	FALSE	TRUE	TRUE	0.197	0.039	0.086
CD8_effector_T|CD8_exhuasted_T	CD47_SIRB1 complex	FALSE	TRUE	TRUE	0.634	0.003	0.086
CD8_exhuasted_T|CD8_exhuasted_T	CD47_SIRB1 complex	FALSE	TRUE	TRUE	0.209	0.021	0.086
Cancer|CD8_exhuasted_T	CD47_SIRB1 complex	FALSE	TRUE	TRUE	0.266	0.009	0.086
NK|CD8_exhuasted_T	CD47_SIRB1 complex	FALSE	TRUE	TRUE	0.308	0.012	0.086
Proliferating_T|CD8_exhuasted_T	CD47_SIRB1 complex	FALSE	TRUE	TRUE	0.263	0.009	0.086
Th|CD8_exhuasted_T	CD47_SIRB1 complex	FALSE	TRUE	TRUE	0.222	0.036	0.086
CD8_effector_T|CD8_Naive_T_or_Tcm	FN1_a4b1 complex	TRUE	FALSE	FALSE	0.405	0.015	0.099
CD8_effector_T|NK	FN1_a4b1 complex	TRUE	FALSE	FALSE	0.427	0	0.099
CD8_effector_T|Proliferating_T	FN1_a4b1 complex	TRUE	FALSE	FALSE	0.437	0.006	0.099
CD8_effector_T|Th	FN1_a4b1 complex	TRUE	FALSE	FALSE	0.512	0.006	0.099
Th|CD8_Naive_T_or_Tcm	FN1_a4b1 complex	TRUE	FALSE	FALSE	0.303	0.021	0.099
Th|NK	FN1_a4b1 complex	TRUE	FALSE	FALSE	0.326	0.018	0.099
Th|Proliferating_T	FN1_a4b1 complex	TRUE	FALSE	FALSE	0.336	0.006	0.099
Th|Th	FN1_a4b1 complex	TRUE	FALSE	FALSE	0.411	0.006	0.099
CD8_exhuasted_T|CD4_Naive_T_or_Tcm	PVR_CD96	TRUE	TRUE	TRUE	0.374	0.003	0.099
CD8_exhuasted_T|CD8_Naive_T_or_Tcm	PVR_CD96	TRUE	TRUE	TRUE	0.403	0.006	0.099
CD8_exhuasted_T|CD8_effector_T	PVR_CD96	TRUE	TRUE	TRUE	0.419	0.033	0.099
CD8_exhuasted_T|CD8_exhuasted_T	PVR_CD96	TRUE	TRUE	TRUE	0.388	0	0.099
CD8_exhuasted_T|NK	PVR_CD96	TRUE	TRUE	TRUE	0.285	0.018	0.099
CD8_exhuasted_T|Proliferating_T	PVR_CD96	TRUE	TRUE	TRUE	0.411	0	0.099
CD8_exhuasted_T|Th	PVR_CD96	TRUE	TRUE	TRUE	0.334	0.027	0.099
CD8_exhuasted_T|Treg	PVR_CD96	TRUE	TRUE	TRUE	0.339	0.003	0.099
CD4_Naive_T_or_Tcm|CD8_effector_T	COL1A2_a11b1 complex	TRUE	FALSE	FALSE	0.646	0	0.099
CD8_Naive_T_or_Tcm|CD8_effector_T	COL1A2_a11b1 complex	TRUE	FALSE	FALSE	0.487	0	0.099
CD8_effector_T|CD8_effector_T	COL1A2_a11b1 complex	TRUE	FALSE	FALSE	0.525	0	0.099
CD8_exhuasted_T|CD8_effector_T	COL1A2_a11b1 complex	TRUE	FALSE	FALSE	0.467	0.003	0.099
Cancer|CD8_effector_T	COL1A2_a11b1 complex	TRUE	FALSE	FALSE	0.339	0.009	0.099
Proliferating_T|CD8_effector_T	COL1A2_a11b1 complex	TRUE	FALSE	FALSE	0.431	0	0.099
Th|CD8_effector_T	COL1A2_a11b1 complex	TRUE	FALSE	FALSE	0.519	0	0.099
Treg|CD8_effector_T	COL1A2_a11b1 complex	TRUE	FALSE	FALSE	0.397	0	0.099
CD8_exhuasted_T|CD4_Naive_T_or_Tcm	CXCL10_CXCR3	TRUE	FALSE	TRUE	0.392	0.003	0.099
CD8_exhuasted_T|CD8_exhuasted_T	CXCL10_CXCR3	TRUE	FALSE	TRUE	0.49	0	0.099
CD8_exhuasted_T|Proliferating_T	CXCL10_CXCR3	TRUE	FALSE	TRUE	0.395	0	0.099
CD8_exhuasted_T|Treg	CXCL10_CXCR3	TRUE	FALSE	TRUE	0.527	0	0.099
Proliferating_T|CD4_Naive_T_or_Tcm	CXCL10_CXCR3	TRUE	FALSE	TRUE	0.195	0.042	0.099
Proliferating_T|CD8_exhuasted_T	CXCL10_CXCR3	TRUE	FALSE	TRUE	0.293	0.018	0.099
Proliferating_T|Proliferating_T	CXCL10_CXCR3	TRUE	FALSE	TRUE	0.198	0	0.099
Proliferating_T|Treg	CXCL10_CXCR3	TRUE	FALSE	TRUE	0.33	0	0.099
CD4_Naive_T_or_Tcm|CD8_exhuasted_T	IFNG_Type II IFNR	TRUE	FALSE	TRUE	0.421	0	0.099
CD4_Naive_T_or_Tcm|Cancer	IFNG_Type II IFNR	TRUE	FALSE	TRUE	0.373	0	0.099
CD8_exhuasted_T|CD8_exhuasted_T	IFNG_Type II IFNR	TRUE	FALSE	TRUE	0.753	0	0.099
CD8_exhuasted_T|Cancer	IFNG_Type II IFNR	TRUE	FALSE	TRUE	0.705	0	0.099
NK|CD8_exhuasted_T	IFNG_Type II IFNR	TRUE	FALSE	TRUE	0.414	0.009	0.099
NK|Cancer	IFNG_Type II IFNR	TRUE	FALSE	TRUE	0.367	0.018	0.099
Proliferating_T|CD8_exhuasted_T	IFNG_Type II IFNR	TRUE	FALSE	TRUE	0.336	0.003	0.099
Proliferating_T|Cancer	IFNG_Type II IFNR	TRUE	FALSE	TRUE	0.288	0	0.099
CD4_Naive_T_or_Tcm|Th	TFRC_TNFSF13B	TRUE	TRUE	FALSE	0.606	0.031	0.099
CD8_Naive_T_or_Tcm|Th	TFRC_TNFSF13B	TRUE	TRUE	FALSE	0.678	0.018	0.099
Cancer|Th	TFRC_TNFSF13B	TRUE	TRUE	FALSE	0.669	0	0.099
Proliferating_T|Th	TFRC_TNFSF13B	TRUE	TRUE	FALSE	0.638	0	0.099
Th|Th	TFRC_TNFSF13B	TRUE	TRUE	FALSE	0.793	0.008	0.099
Treg|CD8_Naive_T_or_Tcm	TFRC_TNFSF13B	TRUE	TRUE	FALSE	0.765	0	0.099
Treg|CD8_exhuasted_T	TFRC_TNFSF13B	TRUE	TRUE	FALSE	0.736	0	0.099
Treg|Th	TFRC_TNFSF13B	TRUE	TRUE	FALSE	0.962	0	0.099
CD4_Naive_T_or_Tcm|CD8_effector_T	COL3A1_a11b1 complex	TRUE	FALSE	FALSE	0.568	0.003	0.111
CD8_Naive_T_or_Tcm|CD8_effector_T	COL3A1_a11b1 complex	TRUE	FALSE	FALSE	0.911	0	0.111
CD8_effector_T|CD8_effector_T	COL3A1_a11b1 complex	TRUE	FALSE	FALSE	0.543	0.003	0.111
CD8_exhuasted_T|CD8_effector_T	COL3A1_a11b1 complex	TRUE	FALSE	FALSE	0.654	0	0.111
Cancer|CD8_effector_T	COL3A1_a11b1 complex	TRUE	FALSE	FALSE	0.368	0.009	0.111
NK|CD8_effector_T	COL3A1_a11b1 complex	TRUE	FALSE	FALSE	0.513	0	0.111
Proliferating_T|CD8_effector_T	COL3A1_a11b1 complex	TRUE	FALSE	FALSE	0.485	0	0.111
Th|CD8_effector_T	COL3A1_a11b1 complex	TRUE	FALSE	FALSE	0.638	0	0.111
Treg|CD8_effector_T	COL3A1_a11b1 complex	TRUE	FALSE	FALSE	0.545	0	0.111
CD8_effector_T|CD4_Naive_T_or_Tcm	CD94:NKG2C_HLA-E	FALSE	TRUE	FALSE	1.386	0	0.111
CD8_effector_T|CD8_Naive_T_or_Tcm	CD94:NKG2C_HLA-E	FALSE	TRUE	FALSE	1.222	0	0.111
CD8_effector_T|CD8_effector_T	CD94:NKG2C_HLA-E	FALSE	TRUE	FALSE	1.875	0	0.111
CD8_effector_T|CD8_exhuasted_T	CD94:NKG2C_HLA-E	FALSE	TRUE	FALSE	1.741	0	0.111
CD8_effector_T|Cancer	CD94:NKG2C_HLA-E	FALSE	TRUE	FALSE	1.119	0	0.111
CD8_effector_T|NK	CD94:NKG2C_HLA-E	FALSE	TRUE	FALSE	2.014	0	0.111
CD8_effector_T|Proliferating_T	CD94:NKG2C_HLA-E	FALSE	TRUE	FALSE	1.502	0	0.111
CD8_effector_T|Th	CD94:NKG2C_HLA-E	FALSE	TRUE	FALSE	1.584	0	0.111
CD8_effector_T|Treg	CD94:NKG2C_HLA-E	FALSE	TRUE	FALSE	1.664	0	0.111
CD4_Naive_T_or_Tcm|CD8_effector_T	COL17A1_a1b1 complex	TRUE	FALSE	FALSE	0.482	0.033	0.111
CD4_Naive_T_or_Tcm|NK	COL17A1_a1b1 complex	TRUE	FALSE	FALSE	0.544	0.006	0.111
CD8_effector_T|CD8_effector_T	COL17A1_a1b1 complex	TRUE	FALSE	FALSE	0.651	0.021	0.111
CD8_effector_T|NK	COL17A1_a1b1 complex	TRUE	FALSE	FALSE	0.713	0.012	0.111
CD8_exhuasted_T|CD8_effector_T	COL17A1_a1b1 complex	TRUE	FALSE	FALSE	0.487	0.045	0.111
CD8_exhuasted_T|NK	COL17A1_a1b1 complex	TRUE	FALSE	FALSE	0.549	0.009	0.111
Cancer|CD8_effector_T	COL17A1_a1b1 complex	TRUE	FALSE	FALSE	0.59	0.003	0.111
Cancer|NK	COL17A1_a1b1 complex	TRUE	FALSE	FALSE	0.652	0	0.111
Cancer|Proliferating_T	COL17A1_a1b1 complex	TRUE	FALSE	FALSE	0.355	0	0.111
CD4_Naive_T_or_Tcm|CD8_exhuasted_T	CCL4_SLC7A1	TRUE	FALSE	TRUE	0.715	0	0.111
CD4_Naive_T_or_Tcm|Cancer	CCL4_SLC7A1	TRUE	FALSE	TRUE	0.684	0	0.111
CD8_effector_T|CD8_exhuasted_T	CCL4_SLC7A1	TRUE	FALSE	TRUE	0.832	0.039	0.111
CD8_exhuasted_T|CD8_exhuasted_T	CCL4_SLC7A1	TRUE	FALSE	TRUE	0.924	0	0.111
CD8_exhuasted_T|Cancer	CCL4_SLC7A1	TRUE	FALSE	TRUE	0.892	0	0.111
NK|CD8_exhuasted_T	CCL4_SLC7A1	TRUE	FALSE	TRUE	0.899	0	0.111
NK|Cancer	CCL4_SLC7A1	TRUE	FALSE	TRUE	0.868	0	0.111
Proliferating_T|CD8_exhuasted_T	CCL4_SLC7A1	TRUE	FALSE	TRUE	0.672	0	0.111
Proliferating_T|Cancer	CCL4_SLC7A1	TRUE	FALSE	TRUE	0.641	0	0.111
CD8_effector_T|CD8_exhuasted_T	CCR1_CCL18	TRUE	TRUE	FALSE	0.348	0.045	0.111
CD8_effector_T|NK	CCR1_CCL18	TRUE	TRUE	FALSE	0.413	0.015	0.111
CD8_effector_T|Proliferating_T	CCR1_CCL18	TRUE	TRUE	FALSE	0.362	0.033	0.111
NK|CD8_exhuasted_T	CCR1_CCL18	TRUE	TRUE	FALSE	0.372	0.003	0.111
NK|NK	CCR1_CCL18	TRUE	TRUE	FALSE	0.437	0	0.111
NK|Proliferating_T	CCR1_CCL18	TRUE	TRUE	FALSE	0.386	0	0.111
Treg|CD8_exhuasted_T	CCR1_CCL18	TRUE	TRUE	FALSE	0.346	0.009	0.111
Treg|NK	CCR1_CCL18	TRUE	TRUE	FALSE	0.411	0	0.111
Treg|Proliferating_T	CCR1_CCL18	TRUE	TRUE	FALSE	0.359	0	0.111
Th|CD8_Naive_T_or_Tcm	LTA_TNFRSF1B	TRUE	FALSE	TRUE	0.463	0.012	0.111
Th|CD8_exhuasted_T	LTA_TNFRSF1B	TRUE	FALSE	TRUE	0.552	0.015	0.111
Th|Proliferating_T	LTA_TNFRSF1B	TRUE	FALSE	TRUE	0.57	0	0.111
Th|Treg	LTA_TNFRSF1B	TRUE	FALSE	TRUE	0.769	0	0.111
Treg|CD4_Naive_T_or_Tcm	LTA_TNFRSF1B	TRUE	FALSE	TRUE	0.431	0	0.111
Treg|CD8_Naive_T_or_Tcm	LTA_TNFRSF1B	TRUE	FALSE	TRUE	0.533	0.003	0.111
Treg|CD8_exhuasted_T	LTA_TNFRSF1B	TRUE	FALSE	TRUE	0.622	0	0.111
Treg|Proliferating_T	LTA_TNFRSF1B	TRUE	FALSE	TRUE	0.64	0	0.111
Treg|Treg	LTA_TNFRSF1B	TRUE	FALSE	TRUE	0.839	0	0.111
CD8_effector_T|CD8_Naive_T_or_Tcm	IL1 receptor_IL1B	TRUE	TRUE	FALSE	0.443	0	0.111
CD8_effector_T|NK	IL1 receptor_IL1B	TRUE	TRUE	FALSE	0.402	0.005	0.111
CD8_effector_T|Proliferating_T	IL1 receptor_IL1B	TRUE	TRUE	FALSE	0.387	0.002	0.111
CD8_effector_T|Th	IL1 receptor_IL1B	TRUE	TRUE	FALSE	0.343	0.009	0.111
CD8_effector_T|Treg	IL1 receptor_IL1B	TRUE	TRUE	FALSE	0.399	0	0.111
Th|CD8_Naive_T_or_Tcm	IL1 receptor_IL1B	TRUE	TRUE	FALSE	0.32	0.003	0.111
Th|NK	IL1 receptor_IL1B	TRUE	TRUE	FALSE	0.279	0.03	0.111
Th|Proliferating_T	IL1 receptor_IL1B	TRUE	TRUE	FALSE	0.264	0.003	0.111
Th|Treg	IL1 receptor_IL1B	TRUE	TRUE	FALSE	0.276	0.006	0.111
CD4_Naive_T_or_Tcm|CD8_effector_T	HLA-E_KLRC2	FALSE	FALSE	TRUE	1.467	0	0.111
CD8_Naive_T_or_Tcm|CD8_effector_T	HLA-E_KLRC2	FALSE	FALSE	TRUE	1.302	0	0.111
CD8_effector_T|CD8_effector_T	HLA-E_KLRC2	FALSE	FALSE	TRUE	1.955	0	0.111
CD8_exhuasted_T|CD8_effector_T	HLA-E_KLRC2	FALSE	FALSE	TRUE	1.822	0	0.111
Cancer|CD8_effector_T	HLA-E_KLRC2	FALSE	FALSE	TRUE	1.2	0	0.111
NK|CD8_effector_T	HLA-E_KLRC2	FALSE	FALSE	TRUE	2.095	0	0.111
Proliferating_T|CD8_effector_T	HLA-E_KLRC2	FALSE	FALSE	TRUE	1.583	0	0.111
Th|CD8_effector_T	HLA-E_KLRC2	FALSE	FALSE	TRUE	1.665	0	0.111
Treg|CD8_effector_T	HLA-E_KLRC2	FALSE	FALSE	TRUE	1.745	0	0.111
CD4_Naive_T_or_Tcm|Th	CCL3L1_DPP4	TRUE	FALSE	TRUE	0.382	0.006	0.111
CD8_Naive_T_or_Tcm|Th	CCL3L1_DPP4	TRUE	FALSE	TRUE	0.373	0.009	0.111
CD8_effector_T|Th	CCL3L1_DPP4	TRUE	FALSE	TRUE	1.501	0	0.111
CD8_exhuasted_T|Th	CCL3L1_DPP4	TRUE	FALSE	TRUE	0.441	0.003	0.111
Cancer|Th	CCL3L1_DPP4	TRUE	FALSE	TRUE	0.282	0.006	0.111
NK|Th	CCL3L1_DPP4	TRUE	FALSE	TRUE	0.482	0	0.111
Proliferating_T|Th	CCL3L1_DPP4	TRUE	FALSE	TRUE	0.42	0.003	0.111
Th|Th	CCL3L1_DPP4	TRUE	FALSE	TRUE	0.397	0.015	0.111
Treg|Th	CCL3L1_DPP4	TRUE	FALSE	TRUE	0.37	0.003	0.111
CD8_exhuasted_T|CD8_Naive_T_or_Tcm	CD27_CD70	TRUE	TRUE	FALSE	0.347	0.015	0.111
CD8_exhuasted_T|CD8_exhuasted_T	CD27_CD70	TRUE	TRUE	FALSE	0.429	0.006	0.111
CD8_exhuasted_T|Th	CD27_CD70	TRUE	TRUE	FALSE	0.453	0.003	0.111
Proliferating_T|CD8_Naive_T_or_Tcm	CD27_CD70	TRUE	TRUE	FALSE	0.309	0.003	0.111
Proliferating_T|CD8_exhuasted_T	CD27_CD70	TRUE	TRUE	FALSE	0.391	0	0.111
Proliferating_T|Th	CD27_CD70	TRUE	TRUE	FALSE	0.415	0	0.111
Treg|CD8_Naive_T_or_Tcm	CD27_CD70	TRUE	TRUE	FALSE	0.573	0	0.111
Treg|CD8_exhuasted_T	CD27_CD70	TRUE	TRUE	FALSE	0.655	0	0.111
Treg|Th	CD27_CD70	TRUE	TRUE	FALSE	0.679	0	0.111
CD4_Naive_T_or_Tcm|CD8_effector_T	LGALS9_CD47	TRUE	FALSE	TRUE	0.689	0.012	0.111
CD4_Naive_T_or_Tcm|Cancer	LGALS9_CD47	TRUE	FALSE	TRUE	0.321	0.015	0.111
CD4_Naive_T_or_Tcm|NK	LGALS9_CD47	TRUE	FALSE	TRUE	0.363	0.038	0.111
CD4_Naive_T_or_Tcm|Proliferating_T	LGALS9_CD47	TRUE	FALSE	TRUE	0.318	0.03	0.111
CD8_exhuasted_T|CD8_effector_T	LGALS9_CD47	TRUE	FALSE	TRUE	0.654	0.014	0.111
NK|CD8_effector_T	LGALS9_CD47	TRUE	FALSE	TRUE	0.72	0.012	0.111
NK|Cancer	LGALS9_CD47	TRUE	FALSE	TRUE	0.352	0.02	0.111
NK|NK	LGALS9_CD47	TRUE	FALSE	TRUE	0.394	0.02	0.111
NK|Proliferating_T	LGALS9_CD47	TRUE	FALSE	TRUE	0.349	0.029	0.111
CD8_Naive_T_or_Tcm|CD8_effector_T	COL5A1_a1b1 complex	TRUE	FALSE	FALSE	0.522	0.003	0.123
CD8_Naive_T_or_Tcm|NK	COL5A1_a1b1 complex	TRUE	FALSE	FALSE	0.584	0	0.123
CD8_Naive_T_or_Tcm|Proliferating_T	COL5A1_a1b1 complex	TRUE	FALSE	FALSE	0.287	0	0.123
CD8_Naive_T_or_Tcm|Th	COL5A1_a1b1 complex	TRUE	FALSE	FALSE	0.249	0.038	0.123
CD8_exhuasted_T|CD8_effector_T	COL5A1_a1b1 complex	TRUE	FALSE	FALSE	0.48	0.003	0.123
CD8_exhuasted_T|NK	COL5A1_a1b1 complex	TRUE	FALSE	FALSE	0.541	0	0.123
CD8_exhuasted_T|Proliferating_T	COL5A1_a1b1 complex	TRUE	FALSE	FALSE	0.245	0.021	0.123
Th|CD8_effector_T	COL5A1_a1b1 complex	TRUE	FALSE	FALSE	0.506	0.003	0.123
Th|NK	COL5A1_a1b1 complex	TRUE	FALSE	FALSE	0.567	0	0.123
Th|Proliferating_T	COL5A1_a1b1 complex	TRUE	FALSE	FALSE	0.271	0.012	0.123
CD8_exhuasted_T|Cancer	TNFRSF1B_GRN	TRUE	TRUE	FALSE	0.509	0.039	0.123
Proliferating_T|Cancer	TNFRSF1B_GRN	TRUE	TRUE	FALSE	0.528	0	0.123
Proliferating_T|NK	TNFRSF1B_GRN	TRUE	TRUE	FALSE	0.477	0.042	0.123
Proliferating_T|Proliferating_T	TNFRSF1B_GRN	TRUE	TRUE	FALSE	0.412	0.003	0.123
Treg|CD4_Naive_T_or_Tcm	TNFRSF1B_GRN	TRUE	TRUE	FALSE	0.6	0	0.123
Treg|CD8_effector_T	TNFRSF1B_GRN	TRUE	TRUE	FALSE	0.797	0.006	0.123
Treg|CD8_exhuasted_T	TNFRSF1B_GRN	TRUE	TRUE	FALSE	0.693	0	0.123
Treg|Cancer	TNFRSF1B_GRN	TRUE	TRUE	FALSE	0.726	0	0.123
Treg|NK	TNFRSF1B_GRN	TRUE	TRUE	FALSE	0.676	0	0.123
Treg|Proliferating_T	TNFRSF1B_GRN	TRUE	TRUE	FALSE	0.611	0	0.123
CD4_Naive_T_or_Tcm|Cancer	CCL3_IDE	TRUE	FALSE	TRUE	0.568	0	0.136
CD4_Naive_T_or_Tcm|Th	CCL3_IDE	TRUE	FALSE	TRUE	0.603	0	0.136
CD8_effector_T|Cancer	CCL3_IDE	TRUE	FALSE	TRUE	0.896	0.015	0.136
CD8_effector_T|Th	CCL3_IDE	TRUE	FALSE	TRUE	0.931	0.009	0.136
CD8_exhuasted_T|Cancer	CCL3_IDE	TRUE	FALSE	TRUE	0.855	0	0.136
CD8_exhuasted_T|Th	CCL3_IDE	TRUE	FALSE	TRUE	0.89	0	0.136
NK|Cancer	CCL3_IDE	TRUE	FALSE	TRUE	0.66	0	0.136
NK|Th	CCL3_IDE	TRUE	FALSE	TRUE	0.695	0	0.136
Proliferating_T|Cancer	CCL3_IDE	TRUE	FALSE	TRUE	0.463	0	0.136
Proliferating_T|Th	CCL3_IDE	TRUE	FALSE	TRUE	0.498	0.006	0.136
Treg|Cancer	CCL3_IDE	TRUE	FALSE	TRUE	0.317	0.048	0.136
CD4_Naive_T_or_Tcm|CD8_Naive_T_or_Tcm	HLA-DPB1_TNFSF13B	TRUE	TRUE	FALSE	0.42	0	0.148
CD4_Naive_T_or_Tcm|CD8_exhuasted_T	HLA-DPB1_TNFSF13B	TRUE	TRUE	FALSE	0.391	0.003	0.148
CD4_Naive_T_or_Tcm|Th	HLA-DPB1_TNFSF13B	TRUE	TRUE	FALSE	0.617	0	0.148
CD8_effector_T|CD8_Naive_T_or_Tcm	HLA-DPB1_TNFSF13B	TRUE	TRUE	FALSE	0.39	0.018	0.148
CD8_effector_T|CD8_exhuasted_T	HLA-DPB1_TNFSF13B	TRUE	TRUE	FALSE	0.36	0.033	0.148
CD8_effector_T|Th	HLA-DPB1_TNFSF13B	TRUE	TRUE	FALSE	0.587	0.003	0.148
Proliferating_T|CD8_Naive_T_or_Tcm	HLA-DPB1_TNFSF13B	TRUE	TRUE	FALSE	0.318	0	0.148
Proliferating_T|CD8_exhuasted_T	HLA-DPB1_TNFSF13B	TRUE	TRUE	FALSE	0.289	0.021	0.148
Proliferating_T|Th	HLA-DPB1_TNFSF13B	TRUE	TRUE	FALSE	0.515	0	0.148
Treg|CD8_Naive_T_or_Tcm	HLA-DPB1_TNFSF13B	TRUE	TRUE	FALSE	0.287	0	0.148
Treg|CD8_exhuasted_T	HLA-DPB1_TNFSF13B	TRUE	TRUE	FALSE	0.258	0.027	0.148
Treg|Th	HLA-DPB1_TNFSF13B	TRUE	TRUE	FALSE	0.484	0	0.148
CD4_Naive_T_or_Tcm|CD4_Naive_T_or_Tcm	IL2 receptor_HA_IL2	TRUE	TRUE	FALSE	0.198	0.044	0.148
CD4_Naive_T_or_Tcm|CD8_exhuasted_T	IL2 receptor_HA_IL2	TRUE	TRUE	FALSE	0.208	0.033	0.148
CD8_Naive_T_or_Tcm|CD4_Naive_T_or_Tcm	IL2 receptor_HA_IL2	TRUE	TRUE	FALSE	0.336	0	0.148
CD8_Naive_T_or_Tcm|CD8_exhuasted_T	IL2 receptor_HA_IL2	TRUE	TRUE	FALSE	0.346	0	0.148
CD8_exhuasted_T|CD4_Naive_T_or_Tcm	IL2 receptor_HA_IL2	TRUE	TRUE	FALSE	0.36	0.009	0.148
CD8_exhuasted_T|CD8_exhuasted_T	IL2 receptor_HA_IL2	TRUE	TRUE	FALSE	0.371	0.003	0.148
Proliferating_T|CD4_Naive_T_or_Tcm	IL2 receptor_HA_IL2	TRUE	TRUE	FALSE	0.479	0	0.148
Proliferating_T|CD8_exhuasted_T	IL2 receptor_HA_IL2	TRUE	TRUE	FALSE	0.49	0	0.148
Th|CD4_Naive_T_or_Tcm	IL2 receptor_HA_IL2	TRUE	TRUE	FALSE	0.311	0.012	0.148
Th|CD8_exhuasted_T	IL2 receptor_HA_IL2	TRUE	TRUE	FALSE	0.322	0.003	0.148
Treg|CD4_Naive_T_or_Tcm	IL2 receptor_HA_IL2	TRUE	TRUE	FALSE	0.59	0	0.148
Treg|CD8_exhuasted_T	IL2 receptor_HA_IL2	TRUE	TRUE	FALSE	0.601	0	0.148
CD8_effector_T|CD4_Naive_T_or_Tcm	NCR3_BAG6	FALSE	TRUE	FALSE	0.749	0	0.148
CD8_effector_T|CD8_exhuasted_T	NCR3_BAG6	FALSE	TRUE	FALSE	0.781	0	0.148
CD8_effector_T|Cancer	NCR3_BAG6	FALSE	TRUE	FALSE	0.615	0	0.148
CD8_effector_T|NK	NCR3_BAG6	FALSE	TRUE	FALSE	0.756	0	0.148
CD8_effector_T|Proliferating_T	NCR3_BAG6	FALSE	TRUE	FALSE	0.642	0	0.148
CD8_effector_T|Th	NCR3_BAG6	FALSE	TRUE	FALSE	0.678	0.003	0.148
Th|CD4_Naive_T_or_Tcm	NCR3_BAG6	FALSE	TRUE	FALSE	0.347	0	0.148
Th|CD8_exhuasted_T	NCR3_BAG6	FALSE	TRUE	FALSE	0.379	0	0.148
Th|Cancer	NCR3_BAG6	FALSE	TRUE	FALSE	0.214	0.006	0.148
Th|NK	NCR3_BAG6	FALSE	TRUE	FALSE	0.354	0.003	0.148
Th|Proliferating_T	NCR3_BAG6	FALSE	TRUE	FALSE	0.24	0	0.148
Th|Th	NCR3_BAG6	FALSE	TRUE	FALSE	0.277	0.003	0.148
CD8_effector_T|CD8_effector_T	CD55_ADGRE5	TRUE	TRUE	TRUE	0.571	0.009	0.148
CD8_effector_T|CD8_exhuasted_T	CD55_ADGRE5	TRUE	TRUE	TRUE	0.634	0.003	0.148
CD8_effector_T|NK	CD55_ADGRE5	TRUE	TRUE	TRUE	0.663	0	0.148
CD8_effector_T|Proliferating_T	CD55_ADGRE5	TRUE	TRUE	TRUE	0.479	0.006	0.148
NK|CD8_effector_T	CD55_ADGRE5	TRUE	TRUE	TRUE	0.551	0.006	0.148
NK|CD8_exhuasted_T	CD55_ADGRE5	TRUE	TRUE	TRUE	0.614	0	0.148
NK|NK	CD55_ADGRE5	TRUE	TRUE	TRUE	0.643	0	0.148
NK|Proliferating_T	CD55_ADGRE5	TRUE	TRUE	TRUE	0.459	0	0.148
Th|CD8_effector_T	CD55_ADGRE5	TRUE	TRUE	TRUE	0.397	0.036	0.148
Th|CD8_exhuasted_T	CD55_ADGRE5	TRUE	TRUE	TRUE	0.46	0	0.148
Th|NK	CD55_ADGRE5	TRUE	TRUE	TRUE	0.489	0	0.148
Th|Proliferating_T	CD55_ADGRE5	TRUE	TRUE	TRUE	0.305	0.006	0.148
NK|CD4_Naive_T_or_Tcm	HLA-C_FAM3C	TRUE	TRUE	FALSE	1.3	0	0.148
NK|CD8_effector_T	HLA-C_FAM3C	TRUE	TRUE	FALSE	1.448	0	0.148
NK|CD8_exhuasted_T	HLA-C_FAM3C	TRUE	TRUE	FALSE	1.277	0	0.148
NK|Cancer	HLA-C_FAM3C	TRUE	TRUE	FALSE	1.295	0	0.148
Proliferating_T|CD4_Naive_T_or_Tcm	HLA-C_FAM3C	TRUE	TRUE	FALSE	0.962	0	0.148
Proliferating_T|CD8_effector_T	HLA-C_FAM3C	TRUE	TRUE	FALSE	1.11	0.003	0.148
Proliferating_T|CD8_exhuasted_T	HLA-C_FAM3C	TRUE	TRUE	FALSE	0.939	0.003	0.148
Proliferating_T|Cancer	HLA-C_FAM3C	TRUE	TRUE	FALSE	0.957	0	0.148
Treg|CD4_Naive_T_or_Tcm	HLA-C_FAM3C	TRUE	TRUE	FALSE	1.026	0	0.148
Treg|CD8_effector_T	HLA-C_FAM3C	TRUE	TRUE	FALSE	1.174	0.003	0.148
Treg|CD8_exhuasted_T	HLA-C_FAM3C	TRUE	TRUE	FALSE	1.002	0	0.148
Treg|Cancer	HLA-C_FAM3C	TRUE	TRUE	FALSE	1.021	0	0.148
CD4_Naive_T_or_Tcm|CD4_Naive_T_or_Tcm	CD74_MIF	TRUE	TRUE	FALSE	1.424	0	0.148
CD4_Naive_T_or_Tcm|Cancer	CD74_MIF	TRUE	TRUE	FALSE	1.389	0	0.148
CD4_Naive_T_or_Tcm|Proliferating_T	CD74_MIF	TRUE	TRUE	FALSE	1.381	0	0.148
CD8_exhuasted_T|CD4_Naive_T_or_Tcm	CD74_MIF	TRUE	TRUE	FALSE	1.113	0.024	0.148
CD8_exhuasted_T|Cancer	CD74_MIF	TRUE	TRUE	FALSE	1.078	0.024	0.148
CD8_exhuasted_T|Proliferating_T	CD74_MIF	TRUE	TRUE	FALSE	1.07	0.024	0.148
Proliferating_T|CD4_Naive_T_or_Tcm	CD74_MIF	TRUE	TRUE	FALSE	1.168	0	0.148
Proliferating_T|Cancer	CD74_MIF	TRUE	TRUE	FALSE	1.133	0	0.148
Proliferating_T|Proliferating_T	CD74_MIF	TRUE	TRUE	FALSE	1.125	0	0.148
Treg|CD4_Naive_T_or_Tcm	CD74_MIF	TRUE	TRUE	FALSE	0.932	0	0.148
Treg|Cancer	CD74_MIF	TRUE	TRUE	FALSE	0.897	0	0.148
Treg|Proliferating_T	CD74_MIF	TRUE	TRUE	FALSE	0.888	0	0.148
CD4_Naive_T_or_Tcm|CD8_exhuasted_T	IL2 receptor_I_IL2	TRUE	TRUE	FALSE	0.208	0.036	0.16
CD8_Naive_T_or_Tcm|CD4_Naive_T_or_Tcm	IL2 receptor_I_IL2	TRUE	TRUE	FALSE	0.336	0.003	0.16
CD8_Naive_T_or_Tcm|CD8_exhuasted_T	IL2 receptor_I_IL2	TRUE	TRUE	FALSE	0.346	0.003	0.16
CD8_exhuasted_T|CD4_Naive_T_or_Tcm	IL2 receptor_I_IL2	TRUE	TRUE	FALSE	0.36	0.015	0.16
CD8_exhuasted_T|CD8_exhuasted_T	IL2 receptor_I_IL2	TRUE	TRUE	FALSE	0.371	0.009	0.16
NK|CD4_Naive_T_or_Tcm	IL2 receptor_I_IL2	TRUE	TRUE	FALSE	0.454	0.003	0.16
NK|CD8_exhuasted_T	IL2 receptor_I_IL2	TRUE	TRUE	FALSE	0.465	0.003	0.16
Proliferating_T|CD4_Naive_T_or_Tcm	IL2 receptor_I_IL2	TRUE	TRUE	FALSE	0.527	0	0.16
Proliferating_T|CD8_exhuasted_T	IL2 receptor_I_IL2	TRUE	TRUE	FALSE	0.537	0	0.16
Th|CD4_Naive_T_or_Tcm	IL2 receptor_I_IL2	TRUE	TRUE	FALSE	0.311	0.024	0.16
Th|CD8_exhuasted_T	IL2 receptor_I_IL2	TRUE	TRUE	FALSE	0.322	0.006	0.16
Treg|CD4_Naive_T_or_Tcm	IL2 receptor_I_IL2	TRUE	TRUE	FALSE	0.59	0	0.16
Treg|CD8_exhuasted_T	IL2 receptor_I_IL2	TRUE	TRUE	FALSE	0.601	0	0.16
CD4_Naive_T_or_Tcm|NK	TNF_TNFRSF1A	TRUE	FALSE	TRUE	0.392	0.05	0.16
CD8_Naive_T_or_Tcm|NK	TNF_TNFRSF1A	TRUE	FALSE	TRUE	0.467	0.015	0.16
CD8_exhuasted_T|Cancer	TNF_TNFRSF1A	TRUE	FALSE	TRUE	0.427	0.03	0.16
CD8_exhuasted_T|NK	TNF_TNFRSF1A	TRUE	FALSE	TRUE	0.545	0.009	0.16
Proliferating_T|CD8_exhuasted_T	TNF_TNFRSF1A	TRUE	FALSE	TRUE	0.397	0.023	0.16
Proliferating_T|Cancer	TNF_TNFRSF1A	TRUE	FALSE	TRUE	0.41	0	0.16
Proliferating_T|NK	TNF_TNFRSF1A	TRUE	FALSE	TRUE	0.528	0	0.16
Th|CD8_exhuasted_T	TNF_TNFRSF1A	TRUE	FALSE	TRUE	0.603	0.009	0.16
Th|Cancer	TNF_TNFRSF1A	TRUE	FALSE	TRUE	0.616	0	0.16
Th|NK	TNF_TNFRSF1A	TRUE	FALSE	TRUE	0.734	0	0.16
Treg|CD8_exhuasted_T	TNF_TNFRSF1A	TRUE	FALSE	TRUE	0.384	0.038	0.16
Treg|Cancer	TNF_TNFRSF1A	TRUE	FALSE	TRUE	0.396	0	0.16
Treg|NK	TNF_TNFRSF1A	TRUE	FALSE	TRUE	0.514	0	0.16
CD4_Naive_T_or_Tcm|CD8_Naive_T_or_Tcm	LGALS9_HAVCR2	TRUE	FALSE	TRUE	0.303	0.006	0.173
CD4_Naive_T_or_Tcm|CD8_effector_T	LGALS9_HAVCR2	TRUE	FALSE	TRUE	0.396	0.006	0.173
CD4_Naive_T_or_Tcm|CD8_exhuasted_T	LGALS9_HAVCR2	TRUE	FALSE	TRUE	0.257	0.036	0.173
CD4_Naive_T_or_Tcm|Proliferating_T	LGALS9_HAVCR2	TRUE	FALSE	TRUE	0.25	0	0.173
CD4_Naive_T_or_Tcm|Treg	LGALS9_HAVCR2	TRUE	FALSE	TRUE	0.298	0	0.173
CD8_exhuasted_T|CD8_Naive_T_or_Tcm	LGALS9_HAVCR2	TRUE	FALSE	TRUE	0.268	0.027	0.173
CD8_exhuasted_T|CD8_effector_T	LGALS9_HAVCR2	TRUE	FALSE	TRUE	0.362	0.015	0.173
CD8_exhuasted_T|Proliferating_T	LGALS9_HAVCR2	TRUE	FALSE	TRUE	0.216	0.042	0.173
CD8_exhuasted_T|Treg	LGALS9_HAVCR2	TRUE	FALSE	TRUE	0.264	0.018	0.173
NK|CD8_Naive_T_or_Tcm	LGALS9_HAVCR2	TRUE	FALSE	TRUE	0.333	0.003	0.173
NK|CD8_effector_T	LGALS9_HAVCR2	TRUE	FALSE	TRUE	0.427	0.009	0.173
NK|CD8_exhuasted_T	LGALS9_HAVCR2	TRUE	FALSE	TRUE	0.287	0.027	0.173
NK|Proliferating_T	LGALS9_HAVCR2	TRUE	FALSE	TRUE	0.281	0.003	0.173
NK|Treg	LGALS9_HAVCR2	TRUE	FALSE	TRUE	0.329	0	0.173
CD4_Naive_T_or_Tcm|CD4_Naive_T_or_Tcm	SELL_SELPLG	FALSE	FALSE	TRUE	0.692	0	0.185
CD4_Naive_T_or_Tcm|CD8_exhuasted_T	SELL_SELPLG	FALSE	FALSE	TRUE	0.618	0	0.185
CD4_Naive_T_or_Tcm|Proliferating_T	SELL_SELPLG	FALSE	FALSE	TRUE	0.695	0	0.185
CD4_Naive_T_or_Tcm|Treg	SELL_SELPLG	FALSE	FALSE	TRUE	0.686	0	0.185
NK|CD4_Naive_T_or_Tcm	SELL_SELPLG	FALSE	FALSE	TRUE	0.611	0	0.185
NK|CD8_exhuasted_T	SELL_SELPLG	FALSE	FALSE	TRUE	0.537	0	0.185
NK|Proliferating_T	SELL_SELPLG	FALSE	FALSE	TRUE	0.614	0	0.185
NK|Treg	SELL_SELPLG	FALSE	FALSE	TRUE	0.605	0	0.185
Proliferating_T|CD4_Naive_T_or_Tcm	SELL_SELPLG	FALSE	FALSE	TRUE	0.42	0	0.185
Proliferating_T|CD8_exhuasted_T	SELL_SELPLG	FALSE	FALSE	TRUE	0.346	0.006	0.185
Proliferating_T|Proliferating_T	SELL_SELPLG	FALSE	FALSE	TRUE	0.423	0	0.185
Proliferating_T|Treg	SELL_SELPLG	FALSE	FALSE	TRUE	0.413	0	0.185
Treg|CD4_Naive_T_or_Tcm	SELL_SELPLG	FALSE	FALSE	TRUE	0.291	0.006	0.185
Treg|Proliferating_T	SELL_SELPLG	FALSE	FALSE	TRUE	0.294	0	0.185
Treg|Treg	SELL_SELPLG	FALSE	FALSE	TRUE	0.284	0	0.185
CD4_Naive_T_or_Tcm|NK	CCL5_CCR1	TRUE	FALSE	TRUE	0.469	0.036	0.198
CD8_Naive_T_or_Tcm|CD8_effector_T	CCL5_CCR1	TRUE	FALSE	TRUE	0.564	0.042	0.198
CD8_Naive_T_or_Tcm|NK	CCL5_CCR1	TRUE	FALSE	TRUE	0.587	0.015	0.198
CD8_Naive_T_or_Tcm|Treg	CCL5_CCR1	TRUE	FALSE	TRUE	0.561	0.021	0.198
CD8_effector_T|CD8_effector_T	CCL5_CCR1	TRUE	FALSE	TRUE	2.757	0	0.198
CD8_effector_T|NK	CCL5_CCR1	TRUE	FALSE	TRUE	2.781	0	0.198
CD8_effector_T|Treg	CCL5_CCR1	TRUE	FALSE	TRUE	2.755	0	0.198
CD8_exhuasted_T|CD8_effector_T	CCL5_CCR1	TRUE	FALSE	TRUE	0.89	0.009	0.198
CD8_exhuasted_T|NK	CCL5_CCR1	TRUE	FALSE	TRUE	0.913	0	0.198
CD8_exhuasted_T|Treg	CCL5_CCR1	TRUE	FALSE	TRUE	0.887	0	0.198
NK|CD8_effector_T	CCL5_CCR1	TRUE	FALSE	TRUE	1.905	0	0.198
NK|NK	CCL5_CCR1	TRUE	FALSE	TRUE	1.928	0	0.198
NK|Treg	CCL5_CCR1	TRUE	FALSE	TRUE	1.902	0	0.198
Proliferating_T|CD8_effector_T	CCL5_CCR1	TRUE	FALSE	TRUE	0.885	0.003	0.198
Proliferating_T|NK	CCL5_CCR1	TRUE	FALSE	TRUE	0.908	0	0.198
Proliferating_T|Treg	CCL5_CCR1	TRUE	FALSE	TRUE	0.882	0	0.198
CD4_Naive_T_or_Tcm|CD8_Naive_T_or_Tcm	TNF_RIPK1	TRUE	FALSE	TRUE	0.312	0.042	0.198
CD8_Naive_T_or_Tcm|CD4_Naive_T_or_Tcm	TNF_RIPK1	TRUE	FALSE	TRUE	0.382	0.009	0.198
CD8_Naive_T_or_Tcm|CD8_Naive_T_or_Tcm	TNF_RIPK1	TRUE	FALSE	TRUE	0.387	0.015	0.198
CD8_Naive_T_or_Tcm|CD8_exhuasted_T	TNF_RIPK1	TRUE	FALSE	TRUE	0.356	0.039	0.198
CD8_exhuasted_T|CD4_Naive_T_or_Tcm	TNF_RIPK1	TRUE	FALSE	TRUE	0.461	0.018	0.198
CD8_exhuasted_T|CD8_Naive_T_or_Tcm	TNF_RIPK1	TRUE	FALSE	TRUE	0.465	0.021	0.198
CD8_exhuasted_T|CD8_exhuasted_T	TNF_RIPK1	TRUE	FALSE	TRUE	0.435	0.021	0.198
Proliferating_T|CD4_Naive_T_or_Tcm	TNF_RIPK1	TRUE	FALSE	TRUE	0.444	0	0.198
Proliferating_T|CD8_Naive_T_or_Tcm	TNF_RIPK1	TRUE	FALSE	TRUE	0.448	0	0.198
Proliferating_T|CD8_exhuasted_T	TNF_RIPK1	TRUE	FALSE	TRUE	0.417	0	0.198
Th|CD4_Naive_T_or_Tcm	TNF_RIPK1	TRUE	FALSE	TRUE	0.65	0	0.198
Th|CD8_Naive_T_or_Tcm	TNF_RIPK1	TRUE	FALSE	TRUE	0.654	0	0.198
Th|CD8_exhuasted_T	TNF_RIPK1	TRUE	FALSE	TRUE	0.623	0	0.198
Treg|CD4_Naive_T_or_Tcm	TNF_RIPK1	TRUE	FALSE	TRUE	0.43	0	0.198
Treg|CD8_Naive_T_or_Tcm	TNF_RIPK1	TRUE	FALSE	TRUE	0.434	0.003	0.198
Treg|CD8_exhuasted_T	TNF_RIPK1	TRUE	FALSE	TRUE	0.404	0.006	0.198
CD4_Naive_T_or_Tcm|CD4_Naive_T_or_Tcm	CD74_APP	FALSE	TRUE	FALSE	1.509	0	0.21
CD4_Naive_T_or_Tcm|CD8_effector_T	CD74_APP	FALSE	TRUE	FALSE	1.612	0	0.21
CD4_Naive_T_or_Tcm|CD8_exhuasted_T	CD74_APP	FALSE	TRUE	FALSE	1.401	0	0.21
CD4_Naive_T_or_Tcm|Cancer	CD74_APP	FALSE	TRUE	FALSE	1.557	0	0.21
CD4_Naive_T_or_Tcm|Proliferating_T	CD74_APP	FALSE	TRUE	FALSE	1.387	0	0.21
CD8_exhuasted_T|CD4_Naive_T_or_Tcm	CD74_APP	FALSE	TRUE	FALSE	1.198	0.03	0.21
CD8_exhuasted_T|CD8_effector_T	CD74_APP	FALSE	TRUE	FALSE	1.301	0.03	0.21
CD8_exhuasted_T|Cancer	CD74_APP	FALSE	TRUE	FALSE	1.246	0.015	0.21
Proliferating_T|CD4_Naive_T_or_Tcm	CD74_APP	FALSE	TRUE	FALSE	1.252	0	0.21
Proliferating_T|CD8_effector_T	CD74_APP	FALSE	TRUE	FALSE	1.356	0.009	0.21
Proliferating_T|CD8_exhuasted_T	CD74_APP	FALSE	TRUE	FALSE	1.144	0	0.21
Proliferating_T|Cancer	CD74_APP	FALSE	TRUE	FALSE	1.301	0	0.21
Proliferating_T|Proliferating_T	CD74_APP	FALSE	TRUE	FALSE	1.13	0	0.21
Treg|CD4_Naive_T_or_Tcm	CD74_APP	FALSE	TRUE	FALSE	1.016	0.006	0.21
Treg|CD8_effector_T	CD74_APP	FALSE	TRUE	FALSE	1.119	0.017	0.21
Treg|Cancer	CD74_APP	FALSE	TRUE	FALSE	1.064	0	0.21
Treg|Proliferating_T	CD74_APP	FALSE	TRUE	FALSE	0.894	0	0.21
CD4_Naive_T_or_Tcm|CD8_exhuasted_T	ICAM1_aLb2 complex	FALSE	TRUE	FALSE	0.301	0.033	0.21
CD4_Naive_T_or_Tcm|NK	ICAM1_aLb2 complex	FALSE	TRUE	FALSE	0.373	0.003	0.21
CD4_Naive_T_or_Tcm|Proliferating_T	ICAM1_aLb2 complex	FALSE	TRUE	FALSE	0.363	0	0.21
CD4_Naive_T_or_Tcm|Treg	ICAM1_aLb2 complex	FALSE	TRUE	FALSE	0.345	0.003	0.21
CD8_exhuasted_T|NK	ICAM1_aLb2 complex	FALSE	TRUE	FALSE	0.302	0.024	0.21
CD8_exhuasted_T|Proliferating_T	ICAM1_aLb2 complex	FALSE	TRUE	FALSE	0.293	0.039	0.21
NK|CD8_exhuasted_T	ICAM1_aLb2 complex	FALSE	TRUE	FALSE	0.271	0.045	0.21
NK|NK	ICAM1_aLb2 complex	FALSE	TRUE	FALSE	0.343	0.015	0.21
NK|Proliferating_T	ICAM1_aLb2 complex	FALSE	TRUE	FALSE	0.333	0.006	0.21
NK|Treg	ICAM1_aLb2 complex	FALSE	TRUE	FALSE	0.315	0.012	0.21
Proliferating_T|NK	ICAM1_aLb2 complex	FALSE	TRUE	FALSE	0.296	0.009	0.21
Proliferating_T|Proliferating_T	ICAM1_aLb2 complex	FALSE	TRUE	FALSE	0.286	0	0.21
Proliferating_T|Treg	ICAM1_aLb2 complex	FALSE	TRUE	FALSE	0.268	0	0.21
Treg|CD8_exhuasted_T	ICAM1_aLb2 complex	FALSE	TRUE	FALSE	0.231	0.048	0.21
Treg|NK	ICAM1_aLb2 complex	FALSE	TRUE	FALSE	0.303	0.003	0.21
Treg|Proliferating_T	ICAM1_aLb2 complex	FALSE	TRUE	FALSE	0.294	0	0.21
Treg|Treg	ICAM1_aLb2 complex	FALSE	TRUE	FALSE	0.275	0	0.21
CD8_Naive_T_or_Tcm|CD8_effector_T	COL6A3_a1b1 complex	TRUE	FALSE	FALSE	0.553	0.003	0.222
CD8_Naive_T_or_Tcm|NK	COL6A3_a1b1 complex	TRUE	FALSE	FALSE	0.615	0	0.222
CD8_Naive_T_or_Tcm|Proliferating_T	COL6A3_a1b1 complex	TRUE	FALSE	FALSE	0.319	0	0.222
CD8_Naive_T_or_Tcm|Th	COL6A3_a1b1 complex	TRUE	FALSE	FALSE	0.28	0.039	0.222
NK|CD8_effector_T	COL6A3_a1b1 complex	TRUE	FALSE	FALSE	0.572	0.003	0.222
NK|NK	COL6A3_a1b1 complex	TRUE	FALSE	FALSE	0.634	0	0.222
NK|Proliferating_T	COL6A3_a1b1 complex	TRUE	FALSE	FALSE	0.338	0.009	0.222
NK|Th	COL6A3_a1b1 complex	TRUE	FALSE	FALSE	0.299	0.02	0.222
Proliferating_T|CD8_effector_T	COL6A3_a1b1 complex	TRUE	FALSE	FALSE	0.485	0.003	0.222
Proliferating_T|NK	COL6A3_a1b1 complex	TRUE	FALSE	FALSE	0.547	0	0.222
Proliferating_T|Proliferating_T	COL6A3_a1b1 complex	TRUE	FALSE	FALSE	0.251	0	0.222
Th|CD8_effector_T	COL6A3_a1b1 complex	TRUE	FALSE	FALSE	0.875	0	0.222
Th|NK	COL6A3_a1b1 complex	TRUE	FALSE	FALSE	0.936	0	0.222
Th|Proliferating_T	COL6A3_a1b1 complex	TRUE	FALSE	FALSE	0.64	0	0.222
Th|Th	COL6A3_a1b1 complex	TRUE	FALSE	FALSE	0.602	0	0.222
Treg|CD8_effector_T	COL6A3_a1b1 complex	TRUE	FALSE	FALSE	0.491	0.003	0.222
Treg|NK	COL6A3_a1b1 complex	TRUE	FALSE	FALSE	0.553	0	0.222
Treg|Proliferating_T	COL6A3_a1b1 complex	TRUE	FALSE	FALSE	0.257	0	0.222
CD8_effector_T|CD4_Naive_T_or_Tcm	CD47_SIRPG	FALSE	TRUE	FALSE	0.761	0.017	0.235
CD8_effector_T|CD8_Naive_T_or_Tcm	CD47_SIRPG	FALSE	TRUE	FALSE	0.685	0.018	0.235
CD8_effector_T|CD8_effector_T	CD47_SIRPG	FALSE	TRUE	FALSE	0.806	0.006	0.235
CD8_effector_T|CD8_exhuasted_T	CD47_SIRPG	FALSE	TRUE	FALSE	0.785	0.012	0.235
CD8_effector_T|Proliferating_T	CD47_SIRPG	FALSE	TRUE	FALSE	0.712	0.014	0.235
CD8_effector_T|Th	CD47_SIRPG	FALSE	TRUE	FALSE	0.659	0.021	0.235
CD8_effector_T|Treg	CD47_SIRPG	FALSE	TRUE	FALSE	0.747	0.014	0.235
Cancer|CD4_Naive_T_or_Tcm	CD47_SIRPG	FALSE	TRUE	FALSE	0.393	0.006	0.235
Cancer|CD8_exhuasted_T	CD47_SIRPG	FALSE	TRUE	FALSE	0.417	0.027	0.235
Cancer|Proliferating_T	CD47_SIRPG	FALSE	TRUE	FALSE	0.344	0	0.235
Cancer|Treg	CD47_SIRPG	FALSE	TRUE	FALSE	0.379	0	0.235
NK|CD4_Naive_T_or_Tcm	CD47_SIRPG	FALSE	TRUE	FALSE	0.435	0.032	0.235
NK|CD8_exhuasted_T	CD47_SIRPG	FALSE	TRUE	FALSE	0.459	0.047	0.235
NK|Proliferating_T	CD47_SIRPG	FALSE	TRUE	FALSE	0.386	0.035	0.235
NK|Treg	CD47_SIRPG	FALSE	TRUE	FALSE	0.421	0.026	0.235
Proliferating_T|CD4_Naive_T_or_Tcm	CD47_SIRPG	FALSE	TRUE	FALSE	0.39	0.006	0.235
Proliferating_T|CD8_exhuasted_T	CD47_SIRPG	FALSE	TRUE	FALSE	0.415	0.045	0.235
Proliferating_T|Proliferating_T	CD47_SIRPG	FALSE	TRUE	FALSE	0.341	0	0.235
Proliferating_T|Treg	CD47_SIRPG	FALSE	TRUE	FALSE	0.376	0	0.235
CD4_Naive_T_or_Tcm|NK	ICAM3_aLb2 complex	FALSE	FALSE	FALSE	0.348	0.009	0.235
CD4_Naive_T_or_Tcm|Proliferating_T	ICAM3_aLb2 complex	FALSE	FALSE	FALSE	0.338	0.012	0.235
CD4_Naive_T_or_Tcm|Treg	ICAM3_aLb2 complex	FALSE	FALSE	FALSE	0.32	0.012	0.235
CD8_effector_T|CD8_exhuasted_T	ICAM3_aLb2 complex	FALSE	FALSE	FALSE	0.472	0.012	0.235
CD8_effector_T|NK	ICAM3_aLb2 complex	FALSE	FALSE	FALSE	0.544	0.009	0.235
CD8_effector_T|Proliferating_T	ICAM3_aLb2 complex	FALSE	FALSE	FALSE	0.534	0.021	0.235
CD8_effector_T|Treg	ICAM3_aLb2 complex	FALSE	FALSE	FALSE	0.516	0.024	0.235
NK|CD8_exhuasted_T	ICAM3_aLb2 complex	FALSE	FALSE	FALSE	0.449	0.006	0.235
NK|NK	ICAM3_aLb2 complex	FALSE	FALSE	FALSE	0.521	0	0.235
NK|Proliferating_T	ICAM3_aLb2 complex	FALSE	FALSE	FALSE	0.512	0	0.235
NK|Treg	ICAM3_aLb2 complex	FALSE	FALSE	FALSE	0.493	0	0.235
Proliferating_T|CD8_exhuasted_T	ICAM3_aLb2 complex	FALSE	FALSE	FALSE	0.255	0.048	0.235
Proliferating_T|NK	ICAM3_aLb2 complex	FALSE	FALSE	FALSE	0.327	0	0.235
Proliferating_T|Proliferating_T	ICAM3_aLb2 complex	FALSE	FALSE	FALSE	0.317	0	0.235
Proliferating_T|Treg	ICAM3_aLb2 complex	FALSE	FALSE	FALSE	0.299	0	0.235
Treg|CD8_exhuasted_T	ICAM3_aLb2 complex	FALSE	FALSE	FALSE	0.445	0	0.235
Treg|NK	ICAM3_aLb2 complex	FALSE	FALSE	FALSE	0.517	0	0.235
Treg|Proliferating_T	ICAM3_aLb2 complex	FALSE	FALSE	FALSE	0.507	0	0.235
Treg|Treg	ICAM3_aLb2 complex	FALSE	FALSE	FALSE	0.489	0	0.235
CD4_Naive_T_or_Tcm|CD8_effector_T	CCL3_CCR1	TRUE	FALSE	TRUE	0.757	0.006	0.247
CD4_Naive_T_or_Tcm|NK	CCL3_CCR1	TRUE	FALSE	TRUE	0.78	0	0.247
CD4_Naive_T_or_Tcm|Treg	CCL3_CCR1	TRUE	FALSE	TRUE	0.754	0	0.247
CD8_Naive_T_or_Tcm|NK	CCL3_CCR1	TRUE	FALSE	TRUE	0.462	0.021	0.247
CD8_Naive_T_or_Tcm|Treg	CCL3_CCR1	TRUE	FALSE	TRUE	0.436	0.036	0.247
CD8_effector_T|CD8_effector_T	CCL3_CCR1	TRUE	FALSE	TRUE	1.085	0.003	0.247
CD8_effector_T|NK	CCL3_CCR1	TRUE	FALSE	TRUE	1.108	0	0.247
CD8_effector_T|Treg	CCL3_CCR1	TRUE	FALSE	TRUE	1.082	0	0.247
CD8_exhuasted_T|CD8_effector_T	CCL3_CCR1	TRUE	FALSE	TRUE	1.043	0.003	0.247
CD8_exhuasted_T|NK	CCL3_CCR1	TRUE	FALSE	TRUE	1.067	0	0.247
CD8_exhuasted_T|Treg	CCL3_CCR1	TRUE	FALSE	TRUE	1.04	0	0.247
NK|CD8_effector_T	CCL3_CCR1	TRUE	FALSE	TRUE	0.849	0.006	0.247
NK|NK	CCL3_CCR1	TRUE	FALSE	TRUE	0.872	0	0.247
NK|Treg	CCL3_CCR1	TRUE	FALSE	TRUE	0.846	0	0.247
Proliferating_T|CD8_effector_T	CCL3_CCR1	TRUE	FALSE	TRUE	0.652	0.009	0.247
Proliferating_T|NK	CCL3_CCR1	TRUE	FALSE	TRUE	0.675	0	0.247
Proliferating_T|Treg	CCL3_CCR1	TRUE	FALSE	TRUE	0.649	0	0.247
Treg|CD8_effector_T	CCL3_CCR1	TRUE	FALSE	TRUE	0.506	0.027	0.247
Treg|NK	CCL3_CCR1	TRUE	FALSE	TRUE	0.529	0	0.247
Treg|Treg	CCL3_CCR1	TRUE	FALSE	TRUE	0.503	0	0.247
CD4_Naive_T_or_Tcm|CD4_Naive_T_or_Tcm	CXCR3_CCL20	TRUE	TRUE	FALSE	0.5	0.003	0.247
CD4_Naive_T_or_Tcm|CD8_Naive_T_or_Tcm	CXCR3_CCL20	TRUE	TRUE	FALSE	0.385	0.039	0.247
CD4_Naive_T_or_Tcm|Proliferating_T	CXCR3_CCL20	TRUE	TRUE	FALSE	0.331	0.006	0.247
CD4_Naive_T_or_Tcm|Th	CXCR3_CCL20	TRUE	TRUE	FALSE	1.148	0	0.247
CD4_Naive_T_or_Tcm|Treg	CXCR3_CCL20	TRUE	TRUE	FALSE	0.476	0	0.247
CD8_exhuasted_T|CD4_Naive_T_or_Tcm	CXCR3_CCL20	TRUE	TRUE	FALSE	0.598	0	0.247
CD8_exhuasted_T|CD8_Naive_T_or_Tcm	CXCR3_CCL20	TRUE	TRUE	FALSE	0.483	0.021	0.247
CD8_exhuasted_T|Proliferating_T	CXCR3_CCL20	TRUE	TRUE	FALSE	0.429	0.003	0.247
CD8_exhuasted_T|Th	CXCR3_CCL20	TRUE	TRUE	FALSE	1.246	0	0.247
CD8_exhuasted_T|Treg	CXCR3_CCL20	TRUE	TRUE	FALSE	0.574	0.003	0.247
Proliferating_T|CD4_Naive_T_or_Tcm	CXCR3_CCL20	TRUE	TRUE	FALSE	0.504	0	0.247
Proliferating_T|CD8_Naive_T_or_Tcm	CXCR3_CCL20	TRUE	TRUE	FALSE	0.388	0.024	0.247
Proliferating_T|Proliferating_T	CXCR3_CCL20	TRUE	TRUE	FALSE	0.334	0	0.247
Proliferating_T|Th	CXCR3_CCL20	TRUE	TRUE	FALSE	1.152	0	0.247
Proliferating_T|Treg	CXCR3_CCL20	TRUE	TRUE	FALSE	0.48	0	0.247
Treg|CD4_Naive_T_or_Tcm	CXCR3_CCL20	TRUE	TRUE	FALSE	0.636	0	0.247
Treg|CD8_Naive_T_or_Tcm	CXCR3_CCL20	TRUE	TRUE	FALSE	0.52	0	0.247
Treg|Proliferating_T	CXCR3_CCL20	TRUE	TRUE	FALSE	0.466	0	0.247
Treg|Th	CXCR3_CCL20	TRUE	TRUE	FALSE	1.284	0	0.247
Treg|Treg	CXCR3_CCL20	TRUE	TRUE	FALSE	0.612	0	0.247
CD4_Naive_T_or_Tcm|CD8_effector_T	COL4A1_a1b1 complex	TRUE	FALSE	FALSE	0.566	0.009	0.259
CD4_Naive_T_or_Tcm|NK	COL4A1_a1b1 complex	TRUE	FALSE	FALSE	0.628	0	0.259
CD4_Naive_T_or_Tcm|Proliferating_T	COL4A1_a1b1 complex	TRUE	FALSE	FALSE	0.332	0.012	0.259
CD8_Naive_T_or_Tcm|CD8_effector_T	COL4A1_a1b1 complex	TRUE	FALSE	FALSE	0.547	0.006	0.259
CD8_Naive_T_or_Tcm|NK	COL4A1_a1b1 complex	TRUE	FALSE	FALSE	0.608	0	0.259
CD8_Naive_T_or_Tcm|Proliferating_T	COL4A1_a1b1 complex	TRUE	FALSE	FALSE	0.312	0.03	0.259
CD8_effector_T|CD8_effector_T	COL4A1_a1b1 complex	TRUE	FALSE	FALSE	0.679	0.009	0.259
CD8_effector_T|NK	COL4A1_a1b1 complex	TRUE	FALSE	FALSE	0.741	0	0.259
Cancer|CD8_effector_T	COL4A1_a1b1 complex	TRUE	FALSE	FALSE	0.476	0.015	0.259
Cancer|NK	COL4A1_a1b1 complex	TRUE	FALSE	FALSE	0.538	0	0.259
Cancer|Proliferating_T	COL4A1_a1b1 complex	TRUE	FALSE	FALSE	0.242	0	0.259
NK|CD8_effector_T	COL4A1_a1b1 complex	TRUE	FALSE	FALSE	0.604	0.003	0.259
NK|NK	COL4A1_a1b1 complex	TRUE	FALSE	FALSE	0.665	0	0.259
NK|Proliferating_T	COL4A1_a1b1 complex	TRUE	FALSE	FALSE	0.369	0.018	0.259
Proliferating_T|CD8_effector_T	COL4A1_a1b1 complex	TRUE	FALSE	FALSE	0.543	0.003	0.259
Proliferating_T|NK	COL4A1_a1b1 complex	TRUE	FALSE	FALSE	0.605	0	0.259
Proliferating_T|Proliferating_T	COL4A1_a1b1 complex	TRUE	FALSE	FALSE	0.309	0	0.259
Th|CD8_effector_T	COL4A1_a1b1 complex	TRUE	FALSE	FALSE	0.797	0	0.259
Th|NK	COL4A1_a1b1 complex	TRUE	FALSE	FALSE	0.859	0	0.259
Th|Proliferating_T	COL4A1_a1b1 complex	TRUE	FALSE	FALSE	0.563	0	0.259
Th|Th	COL4A1_a1b1 complex	TRUE	FALSE	FALSE	0.524	0.006	0.259
CD4_Naive_T_or_Tcm|CD4_Naive_T_or_Tcm	FAM3C_CLEC2D	TRUE	FALSE	TRUE	0.697	0	0.259
CD4_Naive_T_or_Tcm|CD8_effector_T	FAM3C_CLEC2D	TRUE	FALSE	TRUE	0.908	0.009	0.259
CD4_Naive_T_or_Tcm|CD8_exhuasted_T	FAM3C_CLEC2D	TRUE	FALSE	TRUE	0.985	0	0.259
CD4_Naive_T_or_Tcm|Proliferating_T	FAM3C_CLEC2D	TRUE	FALSE	TRUE	0.593	0	0.259
CD4_Naive_T_or_Tcm|Treg	FAM3C_CLEC2D	TRUE	FALSE	TRUE	0.483	0.003	0.259
CD8_effector_T|CD4_Naive_T_or_Tcm	FAM3C_CLEC2D	TRUE	FALSE	TRUE	0.845	0	0.259
CD8_effector_T|CD8_effector_T	FAM3C_CLEC2D	TRUE	FALSE	TRUE	1.056	0.006	0.259
CD8_effector_T|CD8_exhuasted_T	FAM3C_CLEC2D	TRUE	FALSE	TRUE	1.133	0	0.259
CD8_effector_T|Proliferating_T	FAM3C_CLEC2D	TRUE	FALSE	TRUE	0.742	0.003	0.259
CD8_effector_T|Th	FAM3C_CLEC2D	TRUE	FALSE	TRUE	0.636	0.038	0.259
CD8_effector_T|Treg	FAM3C_CLEC2D	TRUE	FALSE	TRUE	0.631	0.012	0.259
CD8_exhuasted_T|CD4_Naive_T_or_Tcm	FAM3C_CLEC2D	TRUE	FALSE	TRUE	0.674	0	0.259
CD8_exhuasted_T|CD8_effector_T	FAM3C_CLEC2D	TRUE	FALSE	TRUE	0.884	0.009	0.259
CD8_exhuasted_T|CD8_exhuasted_T	FAM3C_CLEC2D	TRUE	FALSE	TRUE	0.962	0	0.259
CD8_exhuasted_T|Proliferating_T	FAM3C_CLEC2D	TRUE	FALSE	TRUE	0.57	0.005	0.259
CD8_exhuasted_T|Treg	FAM3C_CLEC2D	TRUE	FALSE	TRUE	0.46	0.017	0.259
Cancer|CD4_Naive_T_or_Tcm	FAM3C_CLEC2D	TRUE	FALSE	TRUE	0.692	0.003	0.259
Cancer|CD8_effector_T	FAM3C_CLEC2D	TRUE	FALSE	TRUE	0.903	0.009	0.259
Cancer|CD8_exhuasted_T	FAM3C_CLEC2D	TRUE	FALSE	TRUE	0.98	0	0.259
Cancer|Proliferating_T	FAM3C_CLEC2D	TRUE	FALSE	TRUE	0.588	0	0.259
Cancer|Treg	FAM3C_CLEC2D	TRUE	FALSE	TRUE	0.478	0	0.259
CD8_Naive_T_or_Tcm|Proliferating_T	CCL5_CCR5	TRUE	FALSE	TRUE	0.561	0.039	0.272
CD8_Naive_T_or_Tcm|Treg	CCL5_CCR5	TRUE	FALSE	TRUE	0.562	0.036	0.272
CD8_effector_T|CD8_effector_T	CCL5_CCR5	TRUE	FALSE	TRUE	2.776	0	0.272
CD8_effector_T|CD8_exhuasted_T	CCL5_CCR5	TRUE	FALSE	TRUE	2.606	0	0.272
CD8_effector_T|Proliferating_T	CCL5_CCR5	TRUE	FALSE	TRUE	2.755	0	0.272
CD8_effector_T|Th	CCL5_CCR5	TRUE	FALSE	TRUE	2.736	0	0.272
CD8_effector_T|Treg	CCL5_CCR5	TRUE	FALSE	TRUE	2.756	0	0.272
CD8_exhuasted_T|CD8_effector_T	CCL5_CCR5	TRUE	FALSE	TRUE	0.908	0.009	0.272
CD8_exhuasted_T|CD8_exhuasted_T	CCL5_CCR5	TRUE	FALSE	TRUE	0.738	0.036	0.272
CD8_exhuasted_T|Proliferating_T	CCL5_CCR5	TRUE	FALSE	TRUE	0.887	0.003	0.272
CD8_exhuasted_T|Th	CCL5_CCR5	TRUE	FALSE	TRUE	0.868	0.009	0.272
CD8_exhuasted_T|Treg	CCL5_CCR5	TRUE	FALSE	TRUE	0.888	0	0.272
NK|CD8_effector_T	CCL5_CCR5	TRUE	FALSE	TRUE	1.923	0	0.272
NK|CD8_exhuasted_T	CCL5_CCR5	TRUE	FALSE	TRUE	1.754	0	0.272
NK|Proliferating_T	CCL5_CCR5	TRUE	FALSE	TRUE	1.903	0	0.272
NK|Th	CCL5_CCR5	TRUE	FALSE	TRUE	1.884	0	0.272
NK|Treg	CCL5_CCR5	TRUE	FALSE	TRUE	1.904	0	0.272
Proliferating_T|CD8_effector_T	CCL5_CCR5	TRUE	FALSE	TRUE	0.904	0.003	0.272
Proliferating_T|CD8_exhuasted_T	CCL5_CCR5	TRUE	FALSE	TRUE	0.734	0	0.272
Proliferating_T|Proliferating_T	CCL5_CCR5	TRUE	FALSE	TRUE	0.883	0	0.272
Proliferating_T|Th	CCL5_CCR5	TRUE	FALSE	TRUE	0.864	0	0.272
Proliferating_T|Treg	CCL5_CCR5	TRUE	FALSE	TRUE	0.884	0	0.272
CD4_Naive_T_or_Tcm|CD8_Naive_T_or_Tcm	TNF_FAS	TRUE	FALSE	TRUE	0.423	0.036	0.284
CD4_Naive_T_or_Tcm|Proliferating_T	TNF_FAS	TRUE	FALSE	TRUE	0.37	0.042	0.284
CD4_Naive_T_or_Tcm|Treg	TNF_FAS	TRUE	FALSE	TRUE	0.474	0.003	0.284
CD8_Naive_T_or_Tcm|CD4_Naive_T_or_Tcm	TNF_FAS	TRUE	FALSE	TRUE	0.405	0.042	0.284
CD8_Naive_T_or_Tcm|CD8_Naive_T_or_Tcm	TNF_FAS	TRUE	FALSE	TRUE	0.498	0.006	0.284
CD8_Naive_T_or_Tcm|Proliferating_T	TNF_FAS	TRUE	FALSE	TRUE	0.445	0.012	0.284
CD8_Naive_T_or_Tcm|Treg	TNF_FAS	TRUE	FALSE	TRUE	0.548	0	0.284
CD8_exhuasted_T|CD4_Naive_T_or_Tcm	TNF_FAS	TRUE	FALSE	TRUE	0.483	0.045	0.284
CD8_exhuasted_T|CD8_Naive_T_or_Tcm	TNF_FAS	TRUE	FALSE	TRUE	0.577	0.012	0.284
CD8_exhuasted_T|Proliferating_T	TNF_FAS	TRUE	FALSE	TRUE	0.523	0.021	0.284
CD8_exhuasted_T|Treg	TNF_FAS	TRUE	FALSE	TRUE	0.627	0.003	0.284
Proliferating_T|CD4_Naive_T_or_Tcm	TNF_FAS	TRUE	FALSE	TRUE	0.466	0	0.284
Proliferating_T|CD8_Naive_T_or_Tcm	TNF_FAS	TRUE	FALSE	TRUE	0.559	0	0.284
Proliferating_T|Proliferating_T	TNF_FAS	TRUE	FALSE	TRUE	0.506	0	0.284
Proliferating_T|Treg	TNF_FAS	TRUE	FALSE	TRUE	0.61	0	0.284
Th|CD4_Naive_T_or_Tcm	TNF_FAS	TRUE	FALSE	TRUE	0.672	0.003	0.284
Th|CD8_Naive_T_or_Tcm	TNF_FAS	TRUE	FALSE	TRUE	0.765	0.003	0.284
Th|Proliferating_T	TNF_FAS	TRUE	FALSE	TRUE	0.712	0	0.284
Th|Treg	TNF_FAS	TRUE	FALSE	TRUE	0.816	0	0.284
Treg|CD4_Naive_T_or_Tcm	TNF_FAS	TRUE	FALSE	TRUE	0.452	0	0.284
Treg|CD8_Naive_T_or_Tcm	TNF_FAS	TRUE	FALSE	TRUE	0.546	0	0.284
Treg|Proliferating_T	TNF_FAS	TRUE	FALSE	TRUE	0.492	0	0.284
Treg|Treg	TNF_FAS	TRUE	FALSE	TRUE	0.596	0	0.284
CD4_Naive_T_or_Tcm|NK	CCL3L1_CCR1	TRUE	FALSE	TRUE	0.459	0.015	0.284
CD4_Naive_T_or_Tcm|Treg	CCL3L1_CCR1	TRUE	FALSE	TRUE	0.433	0	0.284
CD8_Naive_T_or_Tcm|NK	CCL3L1_CCR1	TRUE	FALSE	TRUE	0.45	0.006	0.284
CD8_Naive_T_or_Tcm|Treg	CCL3L1_CCR1	TRUE	FALSE	TRUE	0.424	0.009	0.284
CD8_effector_T|CD8_effector_T	CCL3L1_CCR1	TRUE	FALSE	TRUE	1.555	0	0.284
CD8_effector_T|NK	CCL3L1_CCR1	TRUE	FALSE	TRUE	1.578	0	0.284
CD8_effector_T|Treg	CCL3L1_CCR1	TRUE	FALSE	TRUE	1.552	0	0.284
CD8_exhuasted_T|CD8_effector_T	CCL3L1_CCR1	TRUE	FALSE	TRUE	0.494	0.042	0.284
CD8_exhuasted_T|NK	CCL3L1_CCR1	TRUE	FALSE	TRUE	0.518	0.012	0.284
CD8_exhuasted_T|Treg	CCL3L1_CCR1	TRUE	FALSE	TRUE	0.491	0.009	0.284
Cancer|NK	CCL3L1_CCR1	TRUE	FALSE	TRUE	0.359	0.015	0.284
Cancer|Treg	CCL3L1_CCR1	TRUE	FALSE	TRUE	0.332	0	0.284
NK|CD8_effector_T	CCL3L1_CCR1	TRUE	FALSE	TRUE	0.536	0.024	0.284
NK|NK	CCL3L1_CCR1	TRUE	FALSE	TRUE	0.559	0.003	0.284
NK|Treg	CCL3L1_CCR1	TRUE	FALSE	TRUE	0.533	0.006	0.284
Proliferating_T|CD8_effector_T	CCL3L1_CCR1	TRUE	FALSE	TRUE	0.473	0.024	0.284
Proliferating_T|NK	CCL3L1_CCR1	TRUE	FALSE	TRUE	0.497	0	0.284
Proliferating_T|Treg	CCL3L1_CCR1	TRUE	FALSE	TRUE	0.471	0	0.284
Th|CD8_effector_T	CCL3L1_CCR1	TRUE	FALSE	TRUE	0.45	0.048	0.284
Th|NK	CCL3L1_CCR1	TRUE	FALSE	TRUE	0.474	0.009	0.284
Th|Treg	CCL3L1_CCR1	TRUE	FALSE	TRUE	0.447	0.012	0.284
Treg|NK	CCL3L1_CCR1	TRUE	FALSE	TRUE	0.447	0.003	0.284
Treg|Treg	CCL3L1_CCR1	TRUE	FALSE	TRUE	0.421	0	0.284
CD4_Naive_T_or_Tcm|CD8_effector_T	HLA-E_KLRC1	FALSE	FALSE	TRUE	1.184	0	0.296
CD4_Naive_T_or_Tcm|NK	HLA-E_KLRC1	FALSE	FALSE	TRUE	0.99	0	0.296
CD8_Naive_T_or_Tcm|CD8_effector_T	HLA-E_KLRC1	FALSE	FALSE	TRUE	1.02	0.006	0.296
CD8_Naive_T_or_Tcm|NK	HLA-E_KLRC1	FALSE	FALSE	TRUE	0.826	0.003	0.296
CD8_effector_T|CD8_effector_T	HLA-E_KLRC1	FALSE	FALSE	TRUE	1.673	0	0.296
CD8_effector_T|NK	HLA-E_KLRC1	FALSE	FALSE	TRUE	1.479	0	0.296
CD8_effector_T|Proliferating_T	HLA-E_KLRC1	FALSE	FALSE	TRUE	1.121	0.006	0.296
CD8_exhuasted_T|CD8_effector_T	HLA-E_KLRC1	FALSE	FALSE	TRUE	1.539	0	0.296
CD8_exhuasted_T|NK	HLA-E_KLRC1	FALSE	FALSE	TRUE	1.345	0	0.296
CD8_exhuasted_T|Proliferating_T	HLA-E_KLRC1	FALSE	FALSE	TRUE	0.987	0	0.296
Cancer|CD8_effector_T	HLA-E_KLRC1	FALSE	FALSE	TRUE	0.917	0.006	0.296
Cancer|NK	HLA-E_KLRC1	FALSE	FALSE	TRUE	0.723	0	0.296
NK|CD8_effector_T	HLA-E_KLRC1	FALSE	FALSE	TRUE	1.813	0	0.296
NK|NK	HLA-E_KLRC1	FALSE	FALSE	TRUE	1.618	0	0.296
NK|Proliferating_T	HLA-E_KLRC1	FALSE	FALSE	TRUE	1.26	0	0.296
Proliferating_T|CD8_effector_T	HLA-E_KLRC1	FALSE	FALSE	TRUE	1.3	0	0.296
Proliferating_T|NK	HLA-E_KLRC1	FALSE	FALSE	TRUE	1.106	0	0.296
Proliferating_T|Proliferating_T	HLA-E_KLRC1	FALSE	FALSE	TRUE	0.748	0	0.296
Th|CD8_effector_T	HLA-E_KLRC1	FALSE	FALSE	TRUE	1.382	0	0.296
Th|NK	HLA-E_KLRC1	FALSE	FALSE	TRUE	1.188	0	0.296
Th|Proliferating_T	HLA-E_KLRC1	FALSE	FALSE	TRUE	0.83	0.015	0.296
Treg|CD8_effector_T	HLA-E_KLRC1	FALSE	FALSE	TRUE	1.462	0	0.296
Treg|NK	HLA-E_KLRC1	FALSE	FALSE	TRUE	1.268	0	0.296
Treg|Proliferating_T	HLA-E_KLRC1	FALSE	FALSE	TRUE	0.91	0	0.296
CD4_Naive_T_or_Tcm|Proliferating_T	TNF_TNFRSF1B	TRUE	FALSE	TRUE	0.488	0.006	0.296
CD4_Naive_T_or_Tcm|Treg	TNF_TNFRSF1B	TRUE	FALSE	TRUE	0.687	0	0.296
CD8_Naive_T_or_Tcm|CD8_exhuasted_T	TNF_TNFRSF1B	TRUE	FALSE	TRUE	0.544	0.024	0.296
CD8_Naive_T_or_Tcm|Proliferating_T	TNF_TNFRSF1B	TRUE	FALSE	TRUE	0.563	0	0.296
CD8_Naive_T_or_Tcm|Treg	TNF_TNFRSF1B	TRUE	FALSE	TRUE	0.761	0	0.296
CD8_exhuasted_T|CD8_Naive_T_or_Tcm	TNF_TNFRSF1B	TRUE	FALSE	TRUE	0.534	0.033	0.296
CD8_exhuasted_T|CD8_exhuasted_T	TNF_TNFRSF1B	TRUE	FALSE	TRUE	0.622	0.03	0.296
CD8_exhuasted_T|Proliferating_T	TNF_TNFRSF1B	TRUE	FALSE	TRUE	0.641	0.006	0.296
CD8_exhuasted_T|Treg	TNF_TNFRSF1B	TRUE	FALSE	TRUE	0.84	0	0.296
Proliferating_T|CD4_Naive_T_or_Tcm	TNF_TNFRSF1B	TRUE	FALSE	TRUE	0.414	0.033	0.296
Proliferating_T|CD8_Naive_T_or_Tcm	TNF_TNFRSF1B	TRUE	FALSE	TRUE	0.516	0.009	0.296
Proliferating_T|CD8_exhuasted_T	TNF_TNFRSF1B	TRUE	FALSE	TRUE	0.605	0.009	0.296
Proliferating_T|Proliferating_T	TNF_TNFRSF1B	TRUE	FALSE	TRUE	0.624	0	0.296
Proliferating_T|Treg	TNF_TNFRSF1B	TRUE	FALSE	TRUE	0.823	0	0.296
Th|CD4_Naive_T_or_Tcm	TNF_TNFRSF1B	TRUE	FALSE	TRUE	0.62	0.006	0.296
Th|CD8_Naive_T_or_Tcm	TNF_TNFRSF1B	TRUE	FALSE	TRUE	0.722	0.003	0.296
Th|CD8_exhuasted_T	TNF_TNFRSF1B	TRUE	FALSE	TRUE	0.811	0.003	0.296
Th|Proliferating_T	TNF_TNFRSF1B	TRUE	FALSE	TRUE	0.83	0	0.296
Th|Treg	TNF_TNFRSF1B	TRUE	FALSE	TRUE	1.029	0	0.296
Treg|CD4_Naive_T_or_Tcm	TNF_TNFRSF1B	TRUE	FALSE	TRUE	0.401	0.042	0.296
Treg|CD8_Naive_T_or_Tcm	TNF_TNFRSF1B	TRUE	FALSE	TRUE	0.503	0.018	0.296
Treg|CD8_exhuasted_T	TNF_TNFRSF1B	TRUE	FALSE	TRUE	0.592	0.012	0.296
Treg|Proliferating_T	TNF_TNFRSF1B	TRUE	FALSE	TRUE	0.61	0	0.296
Treg|Treg	TNF_TNFRSF1B	TRUE	FALSE	TRUE	0.809	0	0.296
CD4_Naive_T_or_Tcm|CD4_Naive_T_or_Tcm	CD74_COPA	TRUE	TRUE	FALSE	1.487	0	0.296
CD4_Naive_T_or_Tcm|CD8_Naive_T_or_Tcm	CD74_COPA	TRUE	TRUE	FALSE	1.414	0	0.296
CD4_Naive_T_or_Tcm|CD8_exhuasted_T	CD74_COPA	TRUE	TRUE	FALSE	1.369	0	0.296
CD4_Naive_T_or_Tcm|Cancer	CD74_COPA	TRUE	TRUE	FALSE	1.397	0	0.296
CD4_Naive_T_or_Tcm|NK	CD74_COPA	TRUE	TRUE	FALSE	1.443	0	0.296
CD4_Naive_T_or_Tcm|Proliferating_T	CD74_COPA	TRUE	TRUE	FALSE	1.428	0	0.296
CD8_exhuasted_T|CD4_Naive_T_or_Tcm	CD74_COPA	TRUE	TRUE	FALSE	1.176	0.009	0.296
CD8_exhuasted_T|CD8_Naive_T_or_Tcm	CD74_COPA	TRUE	TRUE	FALSE	1.103	0.024	0.296
CD8_exhuasted_T|CD8_exhuasted_T	CD74_COPA	TRUE	TRUE	FALSE	1.058	0.042	0.296
CD8_exhuasted_T|Cancer	CD74_COPA	TRUE	TRUE	FALSE	1.087	0.024	0.296
CD8_exhuasted_T|NK	CD74_COPA	TRUE	TRUE	FALSE	1.132	0.015	0.296
CD8_exhuasted_T|Proliferating_T	CD74_COPA	TRUE	TRUE	FALSE	1.117	0.024	0.296
Proliferating_T|CD4_Naive_T_or_Tcm	CD74_COPA	TRUE	TRUE	FALSE	1.23	0	0.296
Proliferating_T|CD8_Naive_T_or_Tcm	CD74_COPA	TRUE	TRUE	FALSE	1.158	0	0.296
Proliferating_T|CD8_exhuasted_T	CD74_COPA	TRUE	TRUE	FALSE	1.112	0	0.296
Proliferating_T|Cancer	CD74_COPA	TRUE	TRUE	FALSE	1.141	0	0.296
Proliferating_T|NK	CD74_COPA	TRUE	TRUE	FALSE	1.187	0	0.296
Proliferating_T|Proliferating_T	CD74_COPA	TRUE	TRUE	FALSE	1.172	0	0.296
Treg|CD4_Naive_T_or_Tcm	CD74_COPA	TRUE	TRUE	FALSE	0.994	0	0.296
Treg|CD8_Naive_T_or_Tcm	CD74_COPA	TRUE	TRUE	FALSE	0.922	0	0.296
Treg|CD8_exhuasted_T	CD74_COPA	TRUE	TRUE	FALSE	0.876	0.009	0.296
Treg|Cancer	CD74_COPA	TRUE	TRUE	FALSE	0.905	0	0.296
Treg|NK	CD74_COPA	TRUE	TRUE	FALSE	0.95	0.006	0.296
Treg|Proliferating_T	CD74_COPA	TRUE	TRUE	FALSE	0.936	0	0.296
CD8_effector_T|CD4_Naive_T_or_Tcm	CD94:NKG2A_HLA-E	FALSE	TRUE	FALSE	1.184	0	0.296
CD8_effector_T|CD8_Naive_T_or_Tcm	CD94:NKG2A_HLA-E	FALSE	TRUE	FALSE	1.02	0	0.296
CD8_effector_T|CD8_effector_T	CD94:NKG2A_HLA-E	FALSE	TRUE	FALSE	1.673	0	0.296
CD8_effector_T|CD8_exhuasted_T	CD94:NKG2A_HLA-E	FALSE	TRUE	FALSE	1.539	0	0.296
CD8_effector_T|Cancer	CD94:NKG2A_HLA-E	FALSE	TRUE	FALSE	0.917	0	0.296
CD8_effector_T|NK	CD94:NKG2A_HLA-E	FALSE	TRUE	FALSE	1.813	0	0.296
CD8_effector_T|Proliferating_T	CD94:NKG2A_HLA-E	FALSE	TRUE	FALSE	1.3	0	0.296
CD8_effector_T|Th	CD94:NKG2A_HLA-E	FALSE	TRUE	FALSE	1.382	0	0.296
CD8_effector_T|Treg	CD94:NKG2A_HLA-E	FALSE	TRUE	FALSE	1.462	0	0.296
NK|CD4_Naive_T_or_Tcm	CD94:NKG2A_HLA-E	FALSE	TRUE	FALSE	0.864	0	0.296
NK|CD8_Naive_T_or_Tcm	CD94:NKG2A_HLA-E	FALSE	TRUE	FALSE	0.699	0.009	0.296
NK|CD8_effector_T	CD94:NKG2A_HLA-E	FALSE	TRUE	FALSE	1.353	0	0.296
NK|CD8_exhuasted_T	CD94:NKG2A_HLA-E	FALSE	TRUE	FALSE	1.219	0	0.296
NK|Cancer	CD94:NKG2A_HLA-E	FALSE	TRUE	FALSE	0.597	0	0.296
NK|NK	CD94:NKG2A_HLA-E	FALSE	TRUE	FALSE	1.492	0	0.296
NK|Proliferating_T	CD94:NKG2A_HLA-E	FALSE	TRUE	FALSE	0.98	0	0.296
NK|Th	CD94:NKG2A_HLA-E	FALSE	TRUE	FALSE	1.062	0	0.296
NK|Treg	CD94:NKG2A_HLA-E	FALSE	TRUE	FALSE	1.142	0	0.296
Proliferating_T|CD8_effector_T	CD94:NKG2A_HLA-E	FALSE	TRUE	FALSE	1.121	0.006	0.296
Proliferating_T|CD8_exhuasted_T	CD94:NKG2A_HLA-E	FALSE	TRUE	FALSE	0.987	0	0.296
Proliferating_T|NK	CD94:NKG2A_HLA-E	FALSE	TRUE	FALSE	1.26	0	0.296
Proliferating_T|Proliferating_T	CD94:NKG2A_HLA-E	FALSE	TRUE	FALSE	0.748	0	0.296
Proliferating_T|Th	CD94:NKG2A_HLA-E	FALSE	TRUE	FALSE	0.83	0.015	0.296
Proliferating_T|Treg	CD94:NKG2A_HLA-E	FALSE	TRUE	FALSE	0.91	0	0.296
CD4_Naive_T_or_Tcm|CD8_effector_T	COL1A2_a1b1 complex	TRUE	FALSE	FALSE	0.773	0	0.309
CD4_Naive_T_or_Tcm|NK	COL1A2_a1b1 complex	TRUE	FALSE	FALSE	0.834	0	0.309
CD4_Naive_T_or_Tcm|Proliferating_T	COL1A2_a1b1 complex	TRUE	FALSE	FALSE	0.538	0	0.309
CD4_Naive_T_or_Tcm|Th	COL1A2_a1b1 complex	TRUE	FALSE	FALSE	0.5	0.006	0.309
CD8_Naive_T_or_Tcm|CD8_effector_T	COL1A2_a1b1 complex	TRUE	FALSE	FALSE	0.614	0.003	0.309
CD8_Naive_T_or_Tcm|NK	COL1A2_a1b1 complex	TRUE	FALSE	FALSE	0.676	0	0.309
CD8_Naive_T_or_Tcm|Proliferating_T	COL1A2_a1b1 complex	TRUE	FALSE	FALSE	0.38	0.012	0.309
CD8_effector_T|CD8_effector_T	COL1A2_a1b1 complex	TRUE	FALSE	FALSE	0.651	0.023	0.309
CD8_effector_T|NK	COL1A2_a1b1 complex	TRUE	FALSE	FALSE	0.713	0.009	0.309
CD8_exhuasted_T|CD8_effector_T	COL1A2_a1b1 complex	TRUE	FALSE	FALSE	0.594	0.021	0.309
CD8_exhuasted_T|NK	COL1A2_a1b1 complex	TRUE	FALSE	FALSE	0.656	0	0.309
CD8_exhuasted_T|Proliferating_T	COL1A2_a1b1 complex	TRUE	FALSE	FALSE	0.36	0.045	0.309
Cancer|CD8_effector_T	COL1A2_a1b1 complex	TRUE	FALSE	FALSE	0.465	0.024	0.309
Cancer|NK	COL1A2_a1b1 complex	TRUE	FALSE	FALSE	0.527	0	0.309
Cancer|Proliferating_T	COL1A2_a1b1 complex	TRUE	FALSE	FALSE	0.231	0	0.309
Proliferating_T|CD8_effector_T	COL1A2_a1b1 complex	TRUE	FALSE	FALSE	0.558	0.003	0.309
Proliferating_T|NK	COL1A2_a1b1 complex	TRUE	FALSE	FALSE	0.619	0	0.309
Proliferating_T|Proliferating_T	COL1A2_a1b1 complex	TRUE	FALSE	FALSE	0.323	0	0.309
Th|CD8_effector_T	COL1A2_a1b1 complex	TRUE	FALSE	FALSE	0.646	0.003	0.309
Th|NK	COL1A2_a1b1 complex	TRUE	FALSE	FALSE	0.708	0	0.309
Th|Proliferating_T	COL1A2_a1b1 complex	TRUE	FALSE	FALSE	0.411	0.009	0.309
Th|Th	COL1A2_a1b1 complex	TRUE	FALSE	FALSE	0.373	0.042	0.309
Treg|CD8_effector_T	COL1A2_a1b1 complex	TRUE	FALSE	FALSE	0.524	0.003	0.309
Treg|NK	COL1A2_a1b1 complex	TRUE	FALSE	FALSE	0.586	0	0.309
Treg|Proliferating_T	COL1A2_a1b1 complex	TRUE	FALSE	FALSE	0.289	0.003	0.309
CD4_Naive_T_or_Tcm|CD8_Naive_T_or_Tcm	ICAM1_SPN	FALSE	TRUE	FALSE	0.357	0.018	0.309
CD4_Naive_T_or_Tcm|CD8_effector_T	ICAM1_SPN	FALSE	TRUE	FALSE	0.566	0.015	0.309
CD4_Naive_T_or_Tcm|NK	ICAM1_SPN	FALSE	TRUE	FALSE	0.423	0.003	0.309
CD4_Naive_T_or_Tcm|Proliferating_T	ICAM1_SPN	FALSE	TRUE	FALSE	0.401	0	0.309
CD4_Naive_T_or_Tcm|Th	ICAM1_SPN	FALSE	TRUE	FALSE	0.315	0.045	0.309
CD4_Naive_T_or_Tcm|Treg	ICAM1_SPN	FALSE	TRUE	FALSE	0.422	0	0.309
CD8_exhuasted_T|CD8_effector_T	ICAM1_SPN	FALSE	TRUE	FALSE	0.495	0.024	0.309
CD8_exhuasted_T|NK	ICAM1_SPN	FALSE	TRUE	FALSE	0.353	0.042	0.309
CD8_exhuasted_T|Proliferating_T	ICAM1_SPN	FALSE	TRUE	FALSE	0.331	0.027	0.309
CD8_exhuasted_T|Treg	ICAM1_SPN	FALSE	TRUE	FALSE	0.351	0.012	0.309
NK|CD8_Naive_T_or_Tcm	ICAM1_SPN	FALSE	TRUE	FALSE	0.327	0.033	0.309
NK|CD8_effector_T	ICAM1_SPN	FALSE	TRUE	FALSE	0.536	0.015	0.309
NK|NK	ICAM1_SPN	FALSE	TRUE	FALSE	0.393	0.015	0.309
NK|Proliferating_T	ICAM1_SPN	FALSE	TRUE	FALSE	0.371	0	0.309
NK|Treg	ICAM1_SPN	FALSE	TRUE	FALSE	0.392	0.003	0.309
Proliferating_T|CD8_Naive_T_or_Tcm	ICAM1_SPN	FALSE	TRUE	FALSE	0.28	0.038	0.309
Proliferating_T|CD8_effector_T	ICAM1_SPN	FALSE	TRUE	FALSE	0.489	0.018	0.309
Proliferating_T|NK	ICAM1_SPN	FALSE	TRUE	FALSE	0.346	0.009	0.309
Proliferating_T|Proliferating_T	ICAM1_SPN	FALSE	TRUE	FALSE	0.324	0	0.309
Proliferating_T|Treg	ICAM1_SPN	FALSE	TRUE	FALSE	0.345	0	0.309
Treg|CD8_Naive_T_or_Tcm	ICAM1_SPN	FALSE	TRUE	FALSE	0.287	0.044	0.309
Treg|CD8_effector_T	ICAM1_SPN	FALSE	TRUE	FALSE	0.496	0.024	0.309
Treg|NK	ICAM1_SPN	FALSE	TRUE	FALSE	0.354	0.012	0.309
Treg|Proliferating_T	ICAM1_SPN	FALSE	TRUE	FALSE	0.332	0	0.309
Treg|Treg	ICAM1_SPN	FALSE	TRUE	FALSE	0.352	0	0.309
CD4_Naive_T_or_Tcm|CD4_Naive_T_or_Tcm	TNF_ICOS	TRUE	FALSE	TRUE	0.589	0.039	0.333
CD4_Naive_T_or_Tcm|CD8_exhuasted_T	TNF_ICOS	TRUE	FALSE	TRUE	0.65	0.021	0.333
CD4_Naive_T_or_Tcm|Proliferating_T	TNF_ICOS	TRUE	FALSE	TRUE	0.582	0	0.333
CD4_Naive_T_or_Tcm|Treg	TNF_ICOS	TRUE	FALSE	TRUE	0.941	0	0.333
CD8_Naive_T_or_Tcm|CD4_Naive_T_or_Tcm	TNF_ICOS	TRUE	FALSE	TRUE	0.664	0.006	0.333
CD8_Naive_T_or_Tcm|CD8_exhuasted_T	TNF_ICOS	TRUE	FALSE	TRUE	0.725	0.018	0.333
CD8_Naive_T_or_Tcm|Proliferating_T	TNF_ICOS	TRUE	FALSE	TRUE	0.657	0	0.333
CD8_Naive_T_or_Tcm|Treg	TNF_ICOS	TRUE	FALSE	TRUE	1.016	0	0.333
CD8_exhuasted_T|CD4_Naive_T_or_Tcm	TNF_ICOS	TRUE	FALSE	TRUE	0.742	0.012	0.333
CD8_exhuasted_T|CD8_exhuasted_T	TNF_ICOS	TRUE	FALSE	TRUE	0.803	0.024	0.333
CD8_exhuasted_T|Proliferating_T	TNF_ICOS	TRUE	FALSE	TRUE	0.735	0	0.333
CD8_exhuasted_T|Treg	TNF_ICOS	TRUE	FALSE	TRUE	1.095	0	0.333
Proliferating_T|CD4_Naive_T_or_Tcm	TNF_ICOS	TRUE	FALSE	TRUE	0.725	0	0.333
Proliferating_T|CD8_Naive_T_or_Tcm	TNF_ICOS	TRUE	FALSE	TRUE	0.529	0.035	0.333
Proliferating_T|CD8_exhuasted_T	TNF_ICOS	TRUE	FALSE	TRUE	0.786	0.006	0.333
Proliferating_T|Proliferating_T	TNF_ICOS	TRUE	FALSE	TRUE	0.718	0	0.333
Proliferating_T|Treg	TNF_ICOS	TRUE	FALSE	TRUE	1.077	0	0.333
Th|CD4_Naive_T_or_Tcm	TNF_ICOS	TRUE	FALSE	TRUE	0.931	0	0.333
Th|CD8_Naive_T_or_Tcm	TNF_ICOS	TRUE	FALSE	TRUE	0.735	0.012	0.333
Th|CD8_exhuasted_T	TNF_ICOS	TRUE	FALSE	TRUE	0.992	0	0.333
Th|NK	TNF_ICOS	TRUE	FALSE	TRUE	0.718	0.018	0.333
Th|Proliferating_T	TNF_ICOS	TRUE	FALSE	TRUE	0.924	0	0.333
Th|Treg	TNF_ICOS	TRUE	FALSE	TRUE	1.283	0	0.333
Treg|CD4_Naive_T_or_Tcm	TNF_ICOS	TRUE	FALSE	TRUE	0.711	0	0.333
Treg|CD8_exhuasted_T	TNF_ICOS	TRUE	FALSE	TRUE	0.772	0.003	0.333
Treg|Proliferating_T	TNF_ICOS	TRUE	FALSE	TRUE	0.704	0	0.333
Treg|Treg	TNF_ICOS	TRUE	FALSE	TRUE	1.064	0	0.333
CD4_Naive_T_or_Tcm|CD4_Naive_T_or_Tcm	ICAM1_ITGAL	FALSE	TRUE	TRUE	0.369	0.003	0.346
CD4_Naive_T_or_Tcm|CD8_Naive_T_or_Tcm	ICAM1_ITGAL	FALSE	TRUE	TRUE	0.424	0.003	0.346
CD4_Naive_T_or_Tcm|NK	ICAM1_ITGAL	FALSE	TRUE	TRUE	0.373	0.009	0.346
CD4_Naive_T_or_Tcm|Proliferating_T	ICAM1_ITGAL	FALSE	TRUE	TRUE	0.363	0	0.346
CD4_Naive_T_or_Tcm|Th	ICAM1_ITGAL	FALSE	TRUE	TRUE	0.434	0.018	0.346
CD4_Naive_T_or_Tcm|Treg	ICAM1_ITGAL	FALSE	TRUE	TRUE	0.345	0.003	0.346
CD8_exhuasted_T|CD4_Naive_T_or_Tcm	ICAM1_ITGAL	FALSE	TRUE	TRUE	0.298	0.048	0.346
CD8_exhuasted_T|CD8_Naive_T_or_Tcm	ICAM1_ITGAL	FALSE	TRUE	TRUE	0.353	0.021	0.346
CD8_exhuasted_T|Proliferating_T	ICAM1_ITGAL	FALSE	TRUE	TRUE	0.293	0.042	0.346
CD8_exhuasted_T|Th	ICAM1_ITGAL	FALSE	TRUE	TRUE	0.363	0.039	0.346
NK|CD4_Naive_T_or_Tcm	ICAM1_ITGAL	FALSE	TRUE	TRUE	0.339	0.024	0.346
NK|CD8_Naive_T_or_Tcm	ICAM1_ITGAL	FALSE	TRUE	TRUE	0.394	0.006	0.346
NK|NK	ICAM1_ITGAL	FALSE	TRUE	TRUE	0.343	0.03	0.346
NK|Proliferating_T	ICAM1_ITGAL	FALSE	TRUE	TRUE	0.333	0.009	0.346
NK|Th	ICAM1_ITGAL	FALSE	TRUE	TRUE	0.404	0.021	0.346
NK|Treg	ICAM1_ITGAL	FALSE	TRUE	TRUE	0.315	0.012	0.346
Proliferating_T|CD4_Naive_T_or_Tcm	ICAM1_ITGAL	FALSE	TRUE	TRUE	0.292	0.009	0.346
Proliferating_T|CD8_Naive_T_or_Tcm	ICAM1_ITGAL	FALSE	TRUE	TRUE	0.347	0.009	0.346
Proliferating_T|NK	ICAM1_ITGAL	FALSE	TRUE	TRUE	0.296	0.023	0.346
Proliferating_T|Proliferating_T	ICAM1_ITGAL	FALSE	TRUE	TRUE	0.286	0	0.346
Proliferating_T|Th	ICAM1_ITGAL	FALSE	TRUE	TRUE	0.357	0.015	0.346
Proliferating_T|Treg	ICAM1_ITGAL	FALSE	TRUE	TRUE	0.268	0	0.346
Treg|CD4_Naive_T_or_Tcm	ICAM1_ITGAL	FALSE	TRUE	TRUE	0.299	0.009	0.346
Treg|CD8_Naive_T_or_Tcm	ICAM1_ITGAL	FALSE	TRUE	TRUE	0.354	0.006	0.346
Treg|NK	ICAM1_ITGAL	FALSE	TRUE	TRUE	0.303	0.023	0.346
Treg|Proliferating_T	ICAM1_ITGAL	FALSE	TRUE	TRUE	0.294	0	0.346
Treg|Th	ICAM1_ITGAL	FALSE	TRUE	TRUE	0.364	0.012	0.346
Treg|Treg	ICAM1_ITGAL	FALSE	TRUE	TRUE	0.275	0	0.346
CD4_Naive_T_or_Tcm|CD8_effector_T	COL3A1_a1b1 complex	TRUE	FALSE	FALSE	0.694	0.003	0.358
CD4_Naive_T_or_Tcm|NK	COL3A1_a1b1 complex	TRUE	FALSE	FALSE	0.756	0	0.358
CD4_Naive_T_or_Tcm|Proliferating_T	COL3A1_a1b1 complex	TRUE	FALSE	FALSE	0.46	0.009	0.358
CD8_Naive_T_or_Tcm|CD8_effector_T	COL3A1_a1b1 complex	TRUE	FALSE	FALSE	1.038	0	0.358
CD8_Naive_T_or_Tcm|NK	COL3A1_a1b1 complex	TRUE	FALSE	FALSE	1.099	0	0.358
CD8_Naive_T_or_Tcm|Proliferating_T	COL3A1_a1b1 complex	TRUE	FALSE	FALSE	0.803	0	0.358
CD8_Naive_T_or_Tcm|Th	COL3A1_a1b1 complex	TRUE	FALSE	FALSE	0.765	0	0.358
CD8_effector_T|CD8_effector_T	COL3A1_a1b1 complex	TRUE	FALSE	FALSE	0.67	0.03	0.358
CD8_effector_T|NK	COL3A1_a1b1 complex	TRUE	FALSE	FALSE	0.732	0.009	0.358
CD8_exhuasted_T|CD8_effector_T	COL3A1_a1b1 complex	TRUE	FALSE	FALSE	0.78	0.006	0.358
CD8_exhuasted_T|NK	COL3A1_a1b1 complex	TRUE	FALSE	FALSE	0.842	0.003	0.358
CD8_exhuasted_T|Proliferating_T	COL3A1_a1b1 complex	TRUE	FALSE	FALSE	0.546	0.024	0.358
CD8_exhuasted_T|Th	COL3A1_a1b1 complex	TRUE	FALSE	FALSE	0.507	0.039	0.358
Cancer|CD8_effector_T	COL3A1_a1b1 complex	TRUE	FALSE	FALSE	0.494	0.024	0.358
Cancer|NK	COL3A1_a1b1 complex	TRUE	FALSE	FALSE	0.556	0	0.358
Cancer|Proliferating_T	COL3A1_a1b1 complex	TRUE	FALSE	FALSE	0.26	0.027	0.358
NK|CD8_effector_T	COL3A1_a1b1 complex	TRUE	FALSE	FALSE	0.639	0.006	0.358
NK|NK	COL3A1_a1b1 complex	TRUE	FALSE	FALSE	0.701	0.003	0.358
Proliferating_T|CD8_effector_T	COL3A1_a1b1 complex	TRUE	FALSE	FALSE	0.611	0.003	0.358
Proliferating_T|NK	COL3A1_a1b1 complex	TRUE	FALSE	FALSE	0.673	0	0.358
Proliferating_T|Proliferating_T	COL3A1_a1b1 complex	TRUE	FALSE	FALSE	0.377	0	0.358
Th|CD8_effector_T	COL3A1_a1b1 complex	TRUE	FALSE	FALSE	0.764	0.003	0.358
Th|NK	COL3A1_a1b1 complex	TRUE	FALSE	FALSE	0.826	0	0.358
Th|Proliferating_T	COL3A1_a1b1 complex	TRUE	FALSE	FALSE	0.53	0.006	0.358
Th|Th	COL3A1_a1b1 complex	TRUE	FALSE	FALSE	0.491	0.039	0.358
Treg|CD8_effector_T	COL3A1_a1b1 complex	TRUE	FALSE	FALSE	0.672	0.003	0.358
Treg|NK	COL3A1_a1b1 complex	TRUE	FALSE	FALSE	0.734	0	0.358
Treg|Proliferating_T	COL3A1_a1b1 complex	TRUE	FALSE	FALSE	0.438	0	0.358
Treg|Th	COL3A1_a1b1 complex	TRUE	FALSE	FALSE	0.399	0.03	0.358
CD4_Naive_T_or_Tcm|CD8_effector_T	CCL3_CCR5	TRUE	FALSE	TRUE	0.775	0.006	0.358
CD4_Naive_T_or_Tcm|CD8_exhuasted_T	CCL3_CCR5	TRUE	FALSE	TRUE	0.606	0.003	0.358
CD4_Naive_T_or_Tcm|Proliferating_T	CCL3_CCR5	TRUE	FALSE	TRUE	0.755	0	0.358
CD4_Naive_T_or_Tcm|Th	CCL3_CCR5	TRUE	FALSE	TRUE	0.736	0	0.358
CD4_Naive_T_or_Tcm|Treg	CCL3_CCR5	TRUE	FALSE	TRUE	0.756	0	0.358
CD8_effector_T|CD8_effector_T	CCL3_CCR5	TRUE	FALSE	TRUE	1.103	0.009	0.358
CD8_effector_T|CD8_exhuasted_T	CCL3_CCR5	TRUE	FALSE	TRUE	0.933	0.009	0.358
CD8_effector_T|Proliferating_T	CCL3_CCR5	TRUE	FALSE	TRUE	1.082	0	0.358
CD8_effector_T|Th	CCL3_CCR5	TRUE	FALSE	TRUE	1.063	0.006	0.358
CD8_effector_T|Treg	CCL3_CCR5	TRUE	FALSE	TRUE	1.083	0	0.358
CD8_exhuasted_T|CD8_effector_T	CCL3_CCR5	TRUE	FALSE	TRUE	1.062	0	0.358
CD8_exhuasted_T|CD8_exhuasted_T	CCL3_CCR5	TRUE	FALSE	TRUE	0.892	0	0.358
CD8_exhuasted_T|Proliferating_T	CCL3_CCR5	TRUE	FALSE	TRUE	1.041	0	0.358
CD8_exhuasted_T|Th	CCL3_CCR5	TRUE	FALSE	TRUE	1.022	0	0.358
CD8_exhuasted_T|Treg	CCL3_CCR5	TRUE	FALSE	TRUE	1.042	0	0.358
NK|CD8_effector_T	CCL3_CCR5	TRUE	FALSE	TRUE	0.867	0.003	0.358
NK|CD8_exhuasted_T	CCL3_CCR5	TRUE	FALSE	TRUE	0.698	0.003	0.358
NK|Proliferating_T	CCL3_CCR5	TRUE	FALSE	TRUE	0.847	0	0.358
NK|Th	CCL3_CCR5	TRUE	FALSE	TRUE	0.828	0	0.358
NK|Treg	CCL3_CCR5	TRUE	FALSE	TRUE	0.847	0	0.358
Proliferating_T|CD8_effector_T	CCL3_CCR5	TRUE	FALSE	TRUE	0.67	0.015	0.358
Proliferating_T|CD8_exhuasted_T	CCL3_CCR5	TRUE	FALSE	TRUE	0.5	0.018	0.358
Proliferating_T|Proliferating_T	CCL3_CCR5	TRUE	FALSE	TRUE	0.649	0	0.358
Proliferating_T|Th	CCL3_CCR5	TRUE	FALSE	TRUE	0.63	0	0.358
Proliferating_T|Treg	CCL3_CCR5	TRUE	FALSE	TRUE	0.65	0	0.358
Treg|CD8_effector_T	CCL3_CCR5	TRUE	FALSE	TRUE	0.524	0.039	0.358
Treg|Proliferating_T	CCL3_CCR5	TRUE	FALSE	TRUE	0.503	0	0.358
Treg|Th	CCL3_CCR5	TRUE	FALSE	TRUE	0.484	0.006	0.358
Treg|Treg	CCL3_CCR5	TRUE	FALSE	TRUE	0.504	0	0.358
CD4_Naive_T_or_Tcm|CD8_effector_T	CCL4_CCR5	TRUE	FALSE	TRUE	0.9	0.003	0.37
CD4_Naive_T_or_Tcm|CD8_exhuasted_T	CCL4_CCR5	TRUE	FALSE	TRUE	0.73	0.003	0.37
CD4_Naive_T_or_Tcm|Proliferating_T	CCL4_CCR5	TRUE	FALSE	TRUE	0.879	0	0.37
CD4_Naive_T_or_Tcm|Th	CCL4_CCR5	TRUE	FALSE	TRUE	0.86	0	0.37
CD4_Naive_T_or_Tcm|Treg	CCL4_CCR5	TRUE	FALSE	TRUE	0.88	0	0.37
CD8_effector_T|CD8_effector_T	CCL4_CCR5	TRUE	FALSE	TRUE	1.016	0.03	0.37
CD8_effector_T|CD8_exhuasted_T	CCL4_CCR5	TRUE	FALSE	TRUE	0.846	0.044	0.37
CD8_effector_T|Proliferating_T	CCL4_CCR5	TRUE	FALSE	TRUE	0.995	0.015	0.37
CD8_effector_T|Th	CCL4_CCR5	TRUE	FALSE	TRUE	0.976	0.021	0.37
CD8_effector_T|Treg	CCL4_CCR5	TRUE	FALSE	TRUE	0.996	0.015	0.37
CD8_exhuasted_T|CD8_effector_T	CCL4_CCR5	TRUE	FALSE	TRUE	1.108	0.003	0.37
CD8_exhuasted_T|CD8_exhuasted_T	CCL4_CCR5	TRUE	FALSE	TRUE	0.938	0.006	0.37
CD8_exhuasted_T|Proliferating_T	CCL4_CCR5	TRUE	FALSE	TRUE	1.087	0	0.37
CD8_exhuasted_T|Th	CCL4_CCR5	TRUE	FALSE	TRUE	1.068	0	0.37
CD8_exhuasted_T|Treg	CCL4_CCR5	TRUE	FALSE	TRUE	1.088	0	0.37
Cancer|Proliferating_T	CCL4_CCR5	TRUE	FALSE	TRUE	0.394	0.015	0.37
Cancer|Treg	CCL4_CCR5	TRUE	FALSE	TRUE	0.395	0.048	0.37
NK|CD8_effector_T	CCL4_CCR5	TRUE	FALSE	TRUE	1.084	0	0.37
NK|CD8_exhuasted_T	CCL4_CCR5	TRUE	FALSE	TRUE	0.914	0.003	0.37
NK|Proliferating_T	CCL4_CCR5	TRUE	FALSE	TRUE	1.063	0	0.37
NK|Th	CCL4_CCR5	TRUE	FALSE	TRUE	1.044	0	0.37
NK|Treg	CCL4_CCR5	TRUE	FALSE	TRUE	1.064	0	0.37
Proliferating_T|CD8_effector_T	CCL4_CCR5	TRUE	FALSE	TRUE	0.857	0.006	0.37
Proliferating_T|CD8_exhuasted_T	CCL4_CCR5	TRUE	FALSE	TRUE	0.687	0.006	0.37
Proliferating_T|Proliferating_T	CCL4_CCR5	TRUE	FALSE	TRUE	0.836	0	0.37
Proliferating_T|Th	CCL4_CCR5	TRUE	FALSE	TRUE	0.817	0	0.37
Proliferating_T|Treg	CCL4_CCR5	TRUE	FALSE	TRUE	0.837	0	0.37
Treg|Proliferating_T	CCL4_CCR5	TRUE	FALSE	TRUE	0.573	0	0.37
Treg|Th	CCL4_CCR5	TRUE	FALSE	TRUE	0.554	0.024	0.37
Treg|Treg	CCL4_CCR5	TRUE	FALSE	TRUE	0.574	0	0.37
CD4_Naive_T_or_Tcm|CD4_Naive_T_or_Tcm	CD2_CD58	FALSE	TRUE	FALSE	1.235	0	0.506
CD4_Naive_T_or_Tcm|CD8_exhuasted_T	CD2_CD58	FALSE	TRUE	FALSE	1.28	0	0.506
CD4_Naive_T_or_Tcm|Cancer	CD2_CD58	FALSE	TRUE	FALSE	1.199	0	0.506
CD4_Naive_T_or_Tcm|Proliferating_T	CD2_CD58	FALSE	TRUE	FALSE	1.178	0	0.506
CD4_Naive_T_or_Tcm|Th	CD2_CD58	FALSE	TRUE	FALSE	1.211	0	0.506
CD4_Naive_T_or_Tcm|Treg	CD2_CD58	FALSE	TRUE	FALSE	1.265	0	0.506
CD8_Naive_T_or_Tcm|CD4_Naive_T_or_Tcm	CD2_CD58	FALSE	TRUE	FALSE	0.972	0.003	0.506
CD8_Naive_T_or_Tcm|CD8_exhuasted_T	CD2_CD58	FALSE	TRUE	FALSE	1.018	0.003	0.506
CD8_Naive_T_or_Tcm|Cancer	CD2_CD58	FALSE	TRUE	FALSE	0.936	0	0.506
CD8_Naive_T_or_Tcm|Proliferating_T	CD2_CD58	FALSE	TRUE	FALSE	0.916	0	0.506
CD8_Naive_T_or_Tcm|Th	CD2_CD58	FALSE	TRUE	FALSE	0.949	0.018	0.506
CD8_Naive_T_or_Tcm|Treg	CD2_CD58	FALSE	TRUE	FALSE	1.003	0	0.506
CD8_exhuasted_T|CD4_Naive_T_or_Tcm	CD2_CD58	FALSE	TRUE	FALSE	0.999	0.009	0.506
CD8_exhuasted_T|CD8_exhuasted_T	CD2_CD58	FALSE	TRUE	FALSE	1.045	0.015	0.506
CD8_exhuasted_T|Cancer	CD2_CD58	FALSE	TRUE	FALSE	0.964	0.018	0.506
CD8_exhuasted_T|Proliferating_T	CD2_CD58	FALSE	TRUE	FALSE	0.943	0.021	0.506
CD8_exhuasted_T|Th	CD2_CD58	FALSE	TRUE	FALSE	0.976	0.017	0.506
CD8_exhuasted_T|Treg	CD2_CD58	FALSE	TRUE	FALSE	1.03	0.012	0.506
NK|CD4_Naive_T_or_Tcm	CD2_CD58	FALSE	TRUE	FALSE	0.867	0.036	0.506
NK|CD8_exhuasted_T	CD2_CD58	FALSE	TRUE	FALSE	0.913	0.027	0.506
NK|Cancer	CD2_CD58	FALSE	TRUE	FALSE	0.831	0.039	0.506
NK|Th	CD2_CD58	FALSE	TRUE	FALSE	0.844	0.045	0.506
NK|Treg	CD2_CD58	FALSE	TRUE	FALSE	0.898	0.021	0.506
Proliferating_T|CD4_Naive_T_or_Tcm	CD2_CD58	FALSE	TRUE	FALSE	1.085	0	0.506
Proliferating_T|CD8_exhuasted_T	CD2_CD58	FALSE	TRUE	FALSE	1.13	0	0.506
Proliferating_T|Cancer	CD2_CD58	FALSE	TRUE	FALSE	1.049	0	0.506
Proliferating_T|Proliferating_T	CD2_CD58	FALSE	TRUE	FALSE	1.028	0	0.506
Proliferating_T|Th	CD2_CD58	FALSE	TRUE	FALSE	1.061	0	0.506
Proliferating_T|Treg	CD2_CD58	FALSE	TRUE	FALSE	1.115	0	0.506
Th|CD4_Naive_T_or_Tcm	CD2_CD58	FALSE	TRUE	FALSE	1.187	0.003	0.506
Th|CD8_exhuasted_T	CD2_CD58	FALSE	TRUE	FALSE	1.233	0.003	0.506
Th|Cancer	CD2_CD58	FALSE	TRUE	FALSE	1.152	0.003	0.506
Th|Proliferating_T	CD2_CD58	FALSE	TRUE	FALSE	1.131	0.003	0.506
Th|Th	CD2_CD58	FALSE	TRUE	FALSE	1.164	0.003	0.506
Th|Treg	CD2_CD58	FALSE	TRUE	FALSE	1.218	0.003	0.506
Treg|CD4_Naive_T_or_Tcm	CD2_CD58	FALSE	TRUE	FALSE	1.227	0	0.506
Treg|CD8_exhuasted_T	CD2_CD58	FALSE	TRUE	FALSE	1.273	0	0.506
Treg|Cancer	CD2_CD58	FALSE	TRUE	FALSE	1.191	0	0.506
Treg|Proliferating_T	CD2_CD58	FALSE	TRUE	FALSE	1.171	0	0.506
Treg|Th	CD2_CD58	FALSE	TRUE	FALSE	1.204	0	0.506
Treg|Treg	CD2_CD58	FALSE	TRUE	FALSE	1.258	0	0.506
CD4_Naive_T_or_Tcm|CD4_Naive_T_or_Tcm	KLRB1_CLEC2D	FALSE	TRUE	TRUE	0.7	0	0.531
CD4_Naive_T_or_Tcm|CD8_effector_T	KLRB1_CLEC2D	FALSE	TRUE	TRUE	0.911	0.006	0.531
CD4_Naive_T_or_Tcm|CD8_exhuasted_T	KLRB1_CLEC2D	FALSE	TRUE	TRUE	0.988	0	0.531
CD4_Naive_T_or_Tcm|Proliferating_T	KLRB1_CLEC2D	FALSE	TRUE	TRUE	0.597	0	0.531
CD4_Naive_T_or_Tcm|Th	KLRB1_CLEC2D	FALSE	TRUE	TRUE	0.491	0.027	0.531
CD4_Naive_T_or_Tcm|Treg	KLRB1_CLEC2D	FALSE	TRUE	TRUE	0.486	0	0.531
CD8_effector_T|CD4_Naive_T_or_Tcm	KLRB1_CLEC2D	FALSE	TRUE	TRUE	1.206	0	0.531
CD8_effector_T|CD8_Naive_T_or_Tcm	KLRB1_CLEC2D	FALSE	TRUE	TRUE	0.765	0.003	0.531
CD8_effector_T|CD8_effector_T	KLRB1_CLEC2D	FALSE	TRUE	TRUE	1.417	0	0.531
CD8_effector_T|CD8_exhuasted_T	KLRB1_CLEC2D	FALSE	TRUE	TRUE	1.494	0	0.531
CD8_effector_T|NK	KLRB1_CLEC2D	FALSE	TRUE	TRUE	0.815	0.006	0.531
CD8_effector_T|Proliferating_T	KLRB1_CLEC2D	FALSE	TRUE	TRUE	1.102	0	0.531
CD8_effector_T|Th	KLRB1_CLEC2D	FALSE	TRUE	TRUE	0.996	0	0.531
CD8_effector_T|Treg	KLRB1_CLEC2D	FALSE	TRUE	TRUE	0.992	0	0.531
CD8_exhuasted_T|CD4_Naive_T_or_Tcm	KLRB1_CLEC2D	FALSE	TRUE	TRUE	0.902	0	0.531
CD8_exhuasted_T|CD8_Naive_T_or_Tcm	KLRB1_CLEC2D	FALSE	TRUE	TRUE	0.46	0.036	0.531
CD8_exhuasted_T|CD8_effector_T	KLRB1_CLEC2D	FALSE	TRUE	TRUE	1.112	0	0.531
CD8_exhuasted_T|CD8_exhuasted_T	KLRB1_CLEC2D	FALSE	TRUE	TRUE	1.19	0	0.531
CD8_exhuasted_T|NK	KLRB1_CLEC2D	FALSE	TRUE	TRUE	0.511	0.021	0.531
CD8_exhuasted_T|Proliferating_T	KLRB1_CLEC2D	FALSE	TRUE	TRUE	0.798	0	0.531
CD8_exhuasted_T|Th	KLRB1_CLEC2D	FALSE	TRUE	TRUE	0.692	0.012	0.531
CD8_exhuasted_T|Treg	KLRB1_CLEC2D	FALSE	TRUE	TRUE	0.688	0	0.531
NK|CD4_Naive_T_or_Tcm	KLRB1_CLEC2D	FALSE	TRUE	TRUE	0.888	0	0.531
NK|CD8_Naive_T_or_Tcm	KLRB1_CLEC2D	FALSE	TRUE	TRUE	0.446	0.045	0.531
NK|CD8_effector_T	KLRB1_CLEC2D	FALSE	TRUE	TRUE	1.099	0	0.531
NK|CD8_exhuasted_T	KLRB1_CLEC2D	FALSE	TRUE	TRUE	1.176	0	0.531
NK|NK	KLRB1_CLEC2D	FALSE	TRUE	TRUE	0.497	0.039	0.531
NK|Proliferating_T	KLRB1_CLEC2D	FALSE	TRUE	TRUE	0.784	0	0.531
NK|Th	KLRB1_CLEC2D	FALSE	TRUE	TRUE	0.678	0.006	0.531
NK|Treg	KLRB1_CLEC2D	FALSE	TRUE	TRUE	0.674	0	0.531
Proliferating_T|CD4_Naive_T_or_Tcm	KLRB1_CLEC2D	FALSE	TRUE	TRUE	0.68	0	0.531
Proliferating_T|CD8_effector_T	KLRB1_CLEC2D	FALSE	TRUE	TRUE	0.891	0.009	0.531
Proliferating_T|CD8_exhuasted_T	KLRB1_CLEC2D	FALSE	TRUE	TRUE	0.968	0	0.531
Proliferating_T|Proliferating_T	KLRB1_CLEC2D	FALSE	TRUE	TRUE	0.576	0	0.531
Proliferating_T|Treg	KLRB1_CLEC2D	FALSE	TRUE	TRUE	0.466	0	0.531
Th|CD4_Naive_T_or_Tcm	KLRB1_CLEC2D	FALSE	TRUE	TRUE	0.888	0.003	0.531
Th|CD8_Naive_T_or_Tcm	KLRB1_CLEC2D	FALSE	TRUE	TRUE	0.447	0.045	0.531
Th|CD8_effector_T	KLRB1_CLEC2D	FALSE	TRUE	TRUE	1.099	0.003	0.531
Th|CD8_exhuasted_T	KLRB1_CLEC2D	FALSE	TRUE	TRUE	1.176	0	0.531
Th|NK	KLRB1_CLEC2D	FALSE	TRUE	TRUE	0.497	0.03	0.531
Th|Proliferating_T	KLRB1_CLEC2D	FALSE	TRUE	TRUE	0.785	0	0.531
Th|Th	KLRB1_CLEC2D	FALSE	TRUE	TRUE	0.679	0.006	0.531
Th|Treg	KLRB1_CLEC2D	FALSE	TRUE	TRUE	0.674	0	0.531
